# Supplementary material for: Transcriptomic profiling of early synucleinopathy in rats induced with preformed fibrils
Source: NPJ Parkinsons Dis. 2024 Jan 3;10:7. doi: 10.1038/s41531-023-00620-y (PMC10764951; doi:10.1038/s41531-023-00620-y)
Supplement: Supplementary file 3 — Supplementary Data 1 [file 41531_2023_620_MOESM3_ESM.xlsx]

## Sheet: Male
	target_id	ens_gene	ext_gene	predicted_function	pval	qval	test_stat	rss	degrees_free	mean_obs	var_obs	tech_var	sigma_sq	smooth_sigma_sq	final_sigma_sq	b	se_b
1	ENSRNOT00000000477	ENSRNOG00000051158	Cfb	complement factor B [Source:RGD Symbol;Acc:2204]	3.63434e-09	0.000209421	34.8104	94.9877	1	2.92264	11.8735	0.108889	11.7646	0.404136	11.7646	6.50843	0.473896
2	RTRG.9911.6	NA	NA	NA	8.60961e-08	0.00248056	28.6638	91.1073	1	2.79397	11.3884	0.111642	11.2768	0.486311	11.2768	6.27681	0.511077
3	ENSRNOT00000082793	ENSRNOG00000004067	Nrcam	neuronal cell adhesion molecule [Source:RGD Symbol;Acc:3209]	2.01444e-07	0.00386926	27.0192	130.338	1	3.54602	16.2923	1.68193	14.6103	0.182565	14.6103	7.63049	0.914919
4	ENSRNOT00000039263	ENSRNOG00000021802	Isg15	ISG15 ubiquitin-like modifier [Source:RGD Symbol;Acc:1310312]	7.08465e-07	0.010206	24.592	69.8702	1	2.35037	8.73377	0.0382575	8.69552	0.952913	8.69552	5.47833	0.655602
5	ENSRNOT00000079325	ENSRNOG00000057092	Slfn4	schlafen 4 [Source:RGD Symbol;Acc:620455]	1.06856e-06	0.0123147	23.8005	103.435	1	3.04047	12.9293	1.52841	11.4009	0.343006	11.4009	6.72051	0.914922
6	ENSRNOT00000039383	ENSRNOG00000024899	Cxcl13	C-X-C motif chemokine ligand 13 [Source:RGD Symbol;Acc:1564256]	1.58826e-06	0.0152534	23.0381	96.7612	1	2.83148	12.0952	0.052628	12.0425	0.460476	12.0425	6.34432	0.685787
7	RTRG.20078.1	NA	NA	NA	4.16807e-06	0.0343109	21.186	2.18303	1	5.87197	0.272878	0.00348769	0.26939	0.0405346	0.26939	0.956003	0.13794
8	ENSRNOT00000003012	ENSRNOG00000002217	Plac8	placenta associated 8 [Source:RGD Symbol;Acc:1308102]	5.54939e-06	0.0388513	20.6377	45.3938	1	3.90435	5.67422	0.126313	5.54791	0.137723	5.54791	4.29077	0.536726
9	ENSRNOT00000073926	ENSRNOG00000046254	Adgre1	adhesion G protein-coupled receptor E1 [Source:RGD Symbol;Acc:1359214]	6.0681e-06	0.0388513	20.4666	2.76304	1	6.23665	0.34538	0.00825307	0.337127	0.0341198	0.337127	1.05785	0.135048
10	ENSRNOT00000009817	ENSRNOG00000007457	Serping1	serpin family G member 1 [Source:RGD Symbol;Acc:735225]	7.59778e-06	0.0437807	20.0365	4.15219	1	5.21264	0.519023	0.00694846	0.512075	0.0582514	0.512075	1.29302	0.168711
11	ENSRNOT00000090882	ENSRNOG00000013920	Arhgap26	Rho GTPase activating protein 26 [Source:RGD Symbol;Acc:1310923]	9.25557e-06	0.0465559	19.6592	71.6481	1	2.458	8.95602	1.65829	7.29773	0.806825	7.29773	5.67207	1.04672
12	ENSRNOT00000000525	ENSRNOG00000032708	RT1-Bb	RT1 class II, locus Bb [Source:RGD Symbol;Acc:3469]	9.69528e-06	0.0465559	19.5705	50.5326	1	2.29858	6.31657	0.290585	6.02599	1.0328	6.02599	4.59794	0.760228
13	RTRG.15567.18	NA	NA	NA	1.26847e-05	0.0562254	19.0574	1.169	1	6.8581	0.146125	0.00120315	0.144922	0.0269134	0.144922	0.687938	0.107779
14	ENSRNOT00000056918	ENSRNOG00000037563	Cd68	Cd68 molecule [Source:RGD Symbol;Acc:1305970]	1.62327e-05	0.0604721	18.587	5.9514	1	5.26712	0.743925	0.00670177	0.737223	0.0564218	0.737223	1.5317	0.217792
15	ENSRNOT00000048332	ENSRNOG00000032844	RT1-Da	RT1 class II, locus Da [Source:RGD Symbol;Acc:1593283]	1.67911e-05	0.0604721	18.5225	10.9687	1	5.37689	1.37109	0.0100179	1.36107	0.0529126	1.36107	2.07836	0.296733
16	ENSRNOT00000007044	ENSRNOG00000005214	Plek	pleckstrin [Source:RGD Symbol;Acc:1308269]	1.61162e-05	0.0604721	18.6007	2.66653	1	5.53289	0.333316	0.00759651	0.325719	0.0484525	0.325719	1.02944	0.156158
17	ENSRNOT00000000814	ENSRNOG00000000655	Ptprc	protein tyrosine phosphatase, receptor type, C [Source:RGD Symbol;Acc:3451]	1.81215e-05	0.0614245	18.3772	3.46246	1	5.88523	0.432807	0.00562849	0.427179	0.0402666	0.427179	1.16635	0.168068
18	ENSRNOT00000086390	ENSRNOG00000056219	Olr1	oxidized low density lipoprotein receptor 1 [Source:RGD Symbol;Acc:620515]	2.31896e-05	0.0742364	17.9076	2.6196	1	4.88012	0.327449	0.00906872	0.318381	0.0709527	0.318381	1.03637	0.187653
19	ENSRNOT00000010092	ENSRNOG00000007539	Rsad2	radical S-adenosyl methionine domain containing 2 [Source:RGD Symbol;Acc:620495]	3.11764e-05	0.0855466	17.3447	15.8211	1	5.64055	1.97764	0.0072186	1.97042	0.0456983	1.97042	2.47107	0.380472
20	ENSRNOT00000025344	ENSRNOG00000018735	Cd74	CD74 molecule [Source:RGD Symbol;Acc:2313]	3.04223e-05	0.0855466	17.3913	14.0428	1	6.54162	1.75535	0.00386712	1.75148	0.0300999	1.75148	2.32905	0.357527
21	RTRG.13617.1	NA	NA	NA	2.93394e-05	0.0855466	17.4601	9.31018	1	4.57419	1.16377	0.0213891	1.14238	0.0865213	1.14238	1.8976	0.29
22	RTRG.39983.1	NA	NA	NA	4.78178e-05	0.125246	16.5327	1.01757	1	8.46155	0.127197	0.00190188	0.125295	0.019759	0.125295	-0.621756	0.100944
23	ENSRNOT00000027301	ENSRNOG00000020150	Il18bp	interleukin 18 binding protein [Source:RGD Symbol;Acc:620042]	7.00722e-05	0.127949	15.8089	46.8685	1	1.85207	5.85856	0.435234	5.42332	2.07636	5.42332	4.5814	1.04678
24	ENSRNOT00000011945	ENSRNOG00000008816	Gpnmb	glycoprotein nmb [Source:RGD Symbol;Acc:71008]	9.99205e-05	0.127949	15.1382	1.80185	1	6.0494	0.225232	0.002253	0.222979	0.0371675	0.222979	0.814472	0.145145
25	ENSRNOT00000068683	ENSRNOG00000031743	Gbp2	guanylate binding protein 2 [Source:RGD Symbol;Acc:621810]	9.6112e-05	0.127949	15.2116	9.3806	1	5.59399	1.17257	0.0062493	1.16633	0.0468593	1.16633	1.86004	0.329828
26	ENSRNOT00000061047	ENSRNOG00000001628	Pcp4	Purkinje cell protein 4 [Source:RGD Symbol;Acc:3271]	6.39184e-05	0.127949	15.9829	0.353316	1	8.29142	0.0441645	0.000281836	0.0438827	0.0199817	0.0438827	-0.389953	0.0858753
27	ENSRNOT00000074194	ENSRNOG00000048161	Tlr9	toll-like receptor 9 [Source:RGD Symbol;Acc:631352]	9.88565e-05	0.127949	15.1584	3.23104	1	4.83249	0.40388	0.00875483	0.395125	0.0730852	0.395125	1.09093	0.194145
28	ENSRNOT00000079987	ENSRNOG00000017302	Slc6a3	solute carrier family 6 member 3 [Source:RGD Symbol;Acc:3715]	7.68277e-05	0.127949	15.6348	0.65547	1	10.5769	0.0819337	3.99081e-05	0.0818938	0.0267048	0.0818938	-0.495572	0.0885694
29	ENSRNOT00000060765	ENSRNOG00000006384	Ddx58	DEXD/H-box helicase 58 [Source:RGD Symbol;Acc:1309460]	6.44863e-05	0.127949	15.9661	4.02428	1	5.30713	0.503034	0.0112803	0.491754	0.0551076	0.491754	1.22903	0.207162
30	ENSRNOT00000055957	ENSRNOG00000037113	Slfn2	schlafen 2 [Source:RGD Symbol;Acc:1308645]	6.94065e-05	0.127949	15.827	2.42489	1	5.00667	0.303111	0.0135538	0.289558	0.0657295	0.289558	0.967445	0.186662
31	ENSRNOT00000025355	ENSRNOG00000018690	Rgs17	regulator of G-protein signaling 17 [Source:RGD Symbol;Acc:1305515]	9.70619e-05	0.127949	15.193	0.53753	1	8.2178	0.0671913	0.000399554	0.0667917	0.0201123	0.0667917	-0.449256	0.0867583
32	ENSRNOT00000078046	ENSRNOG00000057092	Slfn4	schlafen 4 [Source:RGD Symbol;Acc:620455]	5.50502e-05	0.127949	16.2657	91.5529	1	2.73392	11.4441	3.19185	8.25226	0.531294	8.25226	6.16872	1.29101
33	ENSRNOT00000038207	ENSRNOG00000042289	Plcxd2	phosphatidylinositol-specific phospholipase C, X domain containing 2 [Source:RGD Symbol;Acc:1563504]	8.7261e-05	0.127949	15.3941	0.350101	1	9.13953	0.0437626	0.000114397	0.0436482	0.0199398	0.0436482	-0.376975	0.0818882
34	RTRG.12980.5	NA	NA	NA	7.82195e-05	0.127949	15.6008	4.05486	1	6.22651	0.506857	0.00586647	0.500991	0.0342725	0.500991	1.2286	0.212211
35	RTRG.13710.1	NA	NA	NA	9.54972e-05	0.127949	15.2237	3.59307	1	3.89724	0.449133	0.0351402	0.413993	0.138424	0.413993	1.22692	0.277722
36	RTRG.14366.5	NA	NA	NA	7.15466e-05	0.127949	15.7695	3.02951	1	6.24348	0.378689	0.0311447	0.347544	0.0340177	0.347544	1.06402	0.181717
37	RTRG.14366.8	NA	NA	NA	9.1251e-05	0.127949	15.3096	2.10258	1	7.31344	0.262822	0.0016004	0.261222	0.0235854	0.261222	0.88166	0.155304
38	RTRG.22018.3	NA	NA	NA	9.79737e-05	0.127949	15.1754	15.7162	1	5.07534	1.96453	0.043328	1.9212	0.0631185	1.9212	2.40652	0.427779
39	RTRG.22907.1	NA	NA	NA	6.5098e-05	0.127949	15.9482	0.510837	1	7.65288	0.0638547	0.000940789	0.0629139	0.0218474	0.0629139	-0.45424	0.0940057
40	RTRG.25058.6	NA	NA	NA	6.28298e-05	0.127949	16.0154	109.195	1	3.20554	13.6493	5.30933	8.33999	0.275049	8.33999	7.00243	1.58407
41	RTRG.35315.1	NA	NA	NA	5.32766e-05	0.127949	16.3278	3.79821	1	5.7363	0.474776	0.0171873	0.457589	0.043445	0.457589	1.19868	0.197256
42	RTRG.36039.1	NA	NA	NA	7.26078e-05	0.127949	15.7416	0.452379	1	8.2261	0.0565473	0.000340032	0.0562073	0.0200965	0.0562073	-0.423208	0.0865366
43	RTRG.45195.1	NA	NA	NA	8.80319e-05	0.127949	15.3775	62.8083	1	2.1985	7.85104	1.99396	5.85708	1.20734	5.85708	5.20496	1.19167
44	RTRG.8919.2	NA	NA	NA	7.52195e-05	0.127949	15.6748	0.46783	1	9.19835	0.0584788	0.00132403	0.0571547	0.0200364	0.0571547	-0.426635	0.085111
45	RTRG.9918.2	NA	NA	NA	8.30951e-05	0.127949	15.4865	20.0196	1	4.0862	2.50245	0.173278	2.32918	0.119702	2.32918	2.72627	0.474532
46	ENSRNOT00000034152	ENSRNOG00000022769	Sp100	SP100 nuclear antigen [Source:RGD Symbol;Acc:1359550]	0.000103868	0.130104	15.0651	51.3601	1	1.90135	6.42002	0.734716	5.6853	1.92242	5.6853	4.6701	1.07873
47	ENSRNOT00000034401	ENSRNOG00000002919	Gfap	glial fibrillary acidic protein [Source:RGD Symbol;Acc:2679]	0.000106119	0.130104	15.0246	2.83572	1	9.45452	0.354465	9.01518e-05	0.354375	0.0206149	0.354375	1.02031	0.183238
48	ENSRNOT00000038946	ENSRNOG00000014844	Kif21a	kinesin family member 21A [Source:RGD Symbol;Acc:1305126]	0.000114919	0.137957	14.8743	96.9326	1	3.80543	12.1166	3.19011	8.92647	0.147727	8.92647	6.04248	1.22509
49	RTRG.49248.6	NA	NA	NA	0.000120034	0.141158	14.7922	1.08763	1	6.41349	0.135954	0.0116106	0.124343	0.0316609	0.124343	-0.645341	0.13639
50	ENSRNOT00000073042	ENSRNOG00000046834	C3	complement C3 [Source:RGD Symbol;Acc:2232]	0.000129351	0.143392	14.6512	6.68759	1	6.88887	0.835948	0.0839284	0.75202	0.0266477	0.75202	1.55937	0.287294
51	ENSRNOT00000018782	ENSRNOG00000013948	Zc3hav1	zinc finger CCCH-type containing, antiviral 1 [Source:RGD Symbol;Acc:628694]	0.000126013	0.143392	14.7005	2.70085	1	6.42416	0.337606	0.00453103	0.333075	0.0315242	0.333075	0.991625	0.182076
52	ENSRNOT00000015365	ENSRNOG00000011521	Filip1	filamin A interacting protein 1 [Source:RGD Symbol;Acc:628597]	0.000130564	0.143392	14.6336	68.6363	1	2.38572	8.57953	3.19448	5.38505	0.902093	5.38505	5.54196	1.35208
53	RTRG.4455.3	NA	NA	NA	0.000131888	0.143392	14.6146	0.871924	1	6.43323	0.108991	0.00161903	0.107372	0.0314089	0.107372	0.571795	0.118268
54	RTRG.31913.7	NA	NA	NA	0.000140422	0.149843	14.4965	0.413648	1	9.88041	0.051706	5.75208e-05	0.0516485	0.022184	0.0516485	-0.39446	0.08322
55	ENSRNOT00000019319	ENSRNOG00000014290	Grm1	glutamate metabotropic receptor 1 [Source:RGD Symbol;Acc:2742]	0.000158843	0.150475	14.2644	0.473577	1	8.10971	0.0591971	0.00282069	0.0563764	0.0203423	0.0563764	-0.424731	0.0936908
56	ENSRNOT00000001600	ENSRNOG00000028814	Oasl2	2'-5' oligoadenylate synthetase-like 2 [Source:RGD Symbol;Acc:1307351]	0.000167127	0.150475	14.1687	6.20685	1	5.8838	0.775857	0.00591446	0.769942	0.0402952	0.769942	1.49242	0.284295
57	ENSRNOT00000003343	ENSRNOG00000002470	Ifi47	interferon gamma inducible protein 47 [Source:RGD Symbol;Acc:708470]	0.000166095	0.150475	14.1804	6.98197	1	5.31076	0.872746	0.0560204	0.816726	0.05499	0.816726	1.58313	0.301329
58	ENSRNOT00000013768	ENSRNOG00000010266	Cd180	CD180 molecule [Source:RGD Symbol;Acc:1308170]	0.000152949	0.150475	14.3356	1.41173	1	6.13403	0.176466	0.00323672	0.173229	0.0357289	0.173229	0.713414	0.134333
59	ENSRNOT00000022530	ENSRNOG00000016675	Kcnn2	potassium calcium-activated channel subfamily N member 2 [Source:RGD Symbol;Acc:2963]	0.00016284	0.150475	14.2176	66.3139	1	2.32603	8.28923	3.12537	5.16386	0.989632	5.16386	5.43451	1.35459
60	ENSRNOT00000000523	ENSRNOG00000000451	RT1-Ba	RT1 class II, locus Ba [Source:RGD Symbol;Acc:1595867]	0.00015579	0.150475	14.3009	12.9027	1	5.3252	1.61284	0.4696	1.14324	0.0545261	1.14324	2.21401	0.48475
61	ENSRNOT00000003075	ENSRNOG00000022256	Cxcl10	C-X-C motif chemokine ligand 10 [Source:RGD Symbol;Acc:620209]	0.00016229	0.150475	14.224	26.1216	1	4.3834	3.2652	0.0375236	3.22768	0.0974478	3.22768	3.06403	0.581434
62	ENSRNOT00000049884	ENSRNOG00000031168	Arhgap15	Rho GTPase activating protein 15 [Source:RGD Symbol;Acc:1359304]	0.000148578	0.150475	14.3901	1.97753	1	4.9822	0.247192	0.00992555	0.237266	0.0666948	0.237266	0.861873	0.183444
63	RTRG.21686.4	NA	NA	NA	0.000145399	0.150475	14.4309	0.763433	1	8.13219	0.0954291	0.00181432	0.0936148	0.0202907	0.0936148	-0.525314	0.0982638
64	RTRG.33979.4	NA	NA	NA	0.000158143	0.150475	14.2727	1.92539	1	6.66105	0.240674	0.0122474	0.228427	0.0287931	0.228427	0.83243	0.157429
65	ENSRNOT00000065288	ENSRNOG00000013290	Nrip3	nuclear receptor interacting protein 3 [Source:RGD Symbol;Acc:1304777]	0.000179237	0.157252	14.0371	0.321926	1	9.27357	0.0402407	8.33639e-05	0.0401573	0.0201794	0.0401573	-0.353928	0.0817565
66	ENSRNOT00000015668	ENSRNOG00000015894	Dock8	dedicator of cytokinesis 8 [Source:RGD Symbol;Acc:1561588]	0.000180113	0.157252	14.028	1.96779	1	6.67721	0.245974	0.00210377	0.243871	0.0286265	0.243871	0.838637	0.161332
67	RTRG.14373.2	NA	NA	NA	0.000188516	0.162132	13.9422	26.9966	1	4.11271	3.37457	0.341065	3.0335	0.11725	3.0335	3.10241	0.600416
68	ENSRNOT00000043660	ENSRNOG00000028895	Rtp4	receptor (chemosensory) transporter protein 4 [Source:RGD Symbol;Acc:1306974]	0.000197575	0.164998	13.854	7.85242	1	5.0639	0.981552	0.0100104	0.971542	0.0635439	0.971542	1.67103	0.325408
69	RTRG.24792.12	NA	NA	NA	0.000195939	0.164998	13.8696	46.0816	1	2.43581	5.76019	0.234101	5.52609	0.834891	5.52609	4.04899	0.787614
70	ENSRNOT00000048485	ENSRNOG00000031443	Havcr2	hepatitis A virus cellular receptor 2 [Source:RGD Symbol;Acc:1305233]	0.000210078	0.168129	13.7387	1.23726	1	5.59469	0.154658	0.00406802	0.15059	0.0468417	0.15059	0.674811	0.148615
71	ENSRNOT00000016076	ENSRNOG00000012062	Npc2	NPC intracellular cholesterol transporter 2 [Source:RGD Symbol;Acc:628756]	0.000206565	0.168129	13.7704	0.675391	1	7.68348	0.0844239	0.00056048	0.0838634	0.0217181	0.0838634	0.489466	0.0958785
72	ENSRNOT00000009620	ENSRNOG00000006227	Ifih1	interferon induced with helicase C domain 1 [Source:RGD Symbol;Acc:1560496]	0.000208263	0.168129	13.755	3.92751	1	5.80861	0.490939	0.0043567	0.486583	0.0418548	0.486583	1.18006	0.231406
73	ENSRNOT00000012216	ENSRNOG00000009211	C3ar1	complement C3a receptor 1 [Source:RGD Symbol;Acc:620537]	0.000229012	0.175955	13.5767	4.76531	1	4.28768	0.595664	0.0478599	0.547804	0.1036	0.547804	1.29731	0.259774
74	ENSRNOT00000023530	ENSRNOG00000017206	Igfbp5	insulin-like growth factor binding protein 5 [Source:RGD Symbol;Acc:2876]	0.00023207	0.175955	13.5518	0.429749	1	8.25941	0.0537186	0.000261871	0.0534567	0.0200359	0.0534567	0.39454	0.0860685
75	RTRG.15567.2	NA	NA	NA	0.000227953	0.175955	13.5854	1.61288	1	5.10032	0.20161	0.00659056	0.19502	0.0622007	0.19502	0.771373	0.173483
76	RTRG.15569.9	NA	NA	NA	0.000229409	0.175955	13.5734	0.47542	1	8.92983	0.0594274	0.000450245	0.0589772	0.0197018	0.0589772	-0.410246	0.0831531
77	ENSRNOT00000039876	ENSRNOG00000001959	Mx1	myxovirus (influenza virus) resistance 1 [Source:RGD Symbol;Acc:3127]	0.000245693	0.179842	13.4447	72.7088	1	3.15629	9.08859	0.206516	8.88208	0.293455	8.88208	5.05334	1.01296
78	ENSRNOT00000026364	ENSRNOG00000019478	Irf9	interferon regulatory factor 9 [Source:RGD Symbol;Acc:1308766]	0.000271279	0.179842	13.259	3.09453	1	5.43687	0.386816	0.00967731	0.377138	0.0511275	0.377138	1.03945	0.211145
79	ENSRNOT00000029443	ENSRNOG00000021644	Slc15a3	solute carrier family 15 member 3 [Source:RGD Symbol;Acc:628663]	0.00028945	0.179842	13.1375	2.05131	1	4.88206	0.256414	0.00957492	0.246839	0.0708678	0.246839	0.853531	0.188156
80	ENSRNOT00000023874	ENSRNOG00000017568	Rit2	Ras-like without CAAX 2 [Source:RGD Symbol;Acc:1307654]	0.000295749	0.179842	13.0971	0.267727	1	8.66269	0.0334658	0.000180438	0.0332854	0.0196353	0.0332854	-0.327913	0.083361
81	ENSRNOT00000022342	ENSRNOG00000016496	Ctsc	cathepsin C [Source:RGD Symbol;Acc:2445]	0.000288909	0.179842	13.141	2.11477	1	5.41602	0.264347	0.00757558	0.256771	0.0517377	0.256771	0.85765	0.175696
82	ENSRNOT00000055073	ENSRNOG00000003491	Prkca	protein kinase C, alpha [Source:RGD Symbol;Acc:3395]	0.000298141	0.179842	13.082	0.558115	1	8.35724	0.0697643	0.00176905	0.0679953	0.0198825	0.0679953	-0.44017	0.0905553
83	ENSRNOT00000033155	ENSRNOG00000024000	Cd22	CD22 molecule [Source:RGD Symbol;Acc:1311610]	0.000261566	0.179842	13.3273	6.67343	1	3.5408	0.834179	0.0799288	0.75425	0.183505	0.75425	1.54829	0.341441
84	RTRG.12066.1	NA	NA	NA	0.000305137	0.179842	13.0386	8.34139	1	3.13982	1.04267	0.0981391	0.944534	0.299945	0.944534	1.7555	0.418273
85	RTRG.13561.3	NA	NA	NA	0.000305859	0.179842	13.0342	2.35086	1	4.3017	0.293857	0.0217072	0.27215	0.102654	0.27215	0.949883	0.235126
86	RTRG.23740.1	NA	NA	NA	0.000277547	0.179842	13.2161	3.85468	1	4.98766	0.481834	0.0145695	0.467265	0.0664778	0.467265	1.15932	0.236217
87	RTRG.27416.1	NA	NA	NA	0.000284846	0.179842	13.1675	1.17511	1	5.52719	0.146888	0.00428289	0.142605	0.0486055	0.142605	0.654941	0.151531
88	RTRG.27525.1	NA	NA	NA	0.000267612	0.179842	13.2845	0.768509	1	7.58974	0.0960637	0.000537258	0.0955264	0.0221279	0.0955264	-0.518215	0.105073
89	RTRG.28172.1	NA	NA	NA	0.000285113	0.179842	13.1658	1.964	1	5.92629	0.2455	0.00562956	0.239871	0.0394535	0.239871	0.826846	0.169084
90	RTRG.28552.2	NA	NA	NA	0.000252364	0.179842	13.3945	2.46117	1	5.26067	0.307646	0.0135479	0.294098	0.0566361	0.294098	0.928996	0.186889
91	RTRG.33584.2	NA	NA	NA	0.000253833	0.179842	13.3836	1.35263	1	8.12246	0.169079	0.000281252	0.168797	0.0203128	0.168797	-0.688585	0.138633
92	RTRG.34016.2	NA	NA	NA	0.00027575	0.179842	13.2283	0.509256	1	7.3438	0.0636571	0.00351213	0.0601449	0.0234061	0.0601449	-0.437088	0.104124
93	RTRG.37366.2	NA	NA	NA	0.000276028	0.179842	13.2264	81.0211	1	2.64875	10.1276	5.01717	5.11047	0.603389	5.11047	6.01541	1.5872
94	RTRG.43892.1	NA	NA	NA	0.000258285	0.179842	13.351	4.21497	1	4.76045	0.526872	0.0320165	0.494855	0.0765187	0.494855	1.2149	0.245166
95	RTRG.44061.1	NA	NA	NA	0.000270636	0.179842	13.2634	0.245833	1	9.1165	0.0307292	0.000162376	0.0305668	0.0199055	0.0305668	-0.320057	0.0820418
96	RTRG.5236.2	NA	NA	NA	0.000303257	0.179842	13.0502	3.18659	1	6.10177	0.398323	0.00307038	0.395253	0.0362649	0.395253	1.05122	0.216762
97	RTRG.6836.2	NA	NA	NA	0.000288603	0.179842	13.1429	0.989049	1	5.66958	0.123631	0.00383011	0.119801	0.0449965	0.119801	0.608135	0.145481
98	RTRG.7034.1	NA	NA	NA	0.000304463	0.179842	13.0427	2.94004	1	5.05399	0.367505	0.0222166	0.345288	0.0639157	0.345288	1.00961	0.208294
99	ENSRNOT00000084092	ENSRNOG00000010219	Ralgds	ral guanine nucleotide dissociation stimulator [Source:RGD Symbol;Acc:3533]	0.000312077	0.17986	12.9965	63.2546	1	2.18225	7.90683	2.91111	4.99572	1.2384	4.99572	5.17572	1.35877
100	RTRG.33305.1	NA	NA	NA	0.000315254	0.17986	12.9775	2.28458	1	6.85119	0.285573	0.0026146	0.282958	0.026974	0.282958	0.889016	0.18428
101	RTRG.36824.5	NA	NA	NA	0.000314407	0.17986	12.9826	0.501074	1	6.9771	0.0626343	0.0022889	0.0603454	0.0259206	0.0603454	0.436563	0.107697
102	ENSRNOT00000018325	ENSRNOG00000013484	Gsta1	glutathione S-transferase alpha 1 [Source:RGD Symbol;Acc:2753]	0.000332191	0.180584	12.8796	0.527329	1	7.17849	0.0659162	0.000974581	0.0649416	0.0244434	0.0649416	0.435049	0.101218
103	RTRG.14772.3	NA	NA	NA	0.00032523	0.180584	12.9192	2.73915	1	4.61125	0.342394	0.0126346	0.32976	0.0844803	0.32976	0.974724	0.207217
104	RTRG.18172.2	NA	NA	NA	0.000328448	0.180584	12.9008	3.01703	1	4.12034	0.377129	0.0220396	0.355089	0.116566	0.355089	1.04795	0.2484
105	RTRG.49055.11	NA	NA	NA	0.000331459	0.180584	12.8837	2.66933	1	4.93341	0.333666	0.0368114	0.296854	0.0686803	0.296854	0.96864	0.216007
106	RTRG.8269.1	NA	NA	NA	0.000329579	0.180584	12.8943	1.98753	1	5.00388	0.248442	0.0188727	0.229569	0.0658387	0.229569	0.84166	0.193096
107	ENSRNOT00000029072	ENSRNOG00000042139	Clec4a1	C-type lectin domain family 4, member A1 [Source:RGD Symbol;Acc:1359109]	0.000338093	0.182074	12.8466	2.19791	1	4.35779	0.274739	0.0145565	0.260182	0.0990298	0.260182	0.909066	0.224537
108	ENSRNOT00000026225	ENSRNOG00000019387	Ifi30	IFI30, lysosomal thiol reductase [Source:RGD Symbol;Acc:1310758]	0.000345713	0.184454	12.8049	1.82154	1	5.03234	0.227693	0.00797822	0.219714	0.0647372	0.219714	0.798681	0.178549
109	ENSRNOT00000088707	ENSRNOG00000059097	AABR07025140.1		0.000395649	0.184693	12.5526	11.9684	1	5.26851	1.49604	0.0208154	1.47523	0.0563757	1.47523	2.01996	0.43186
110	ENSRNOT00000028363	ENSRNOG00000020892	Dpf2	double PHD fingers 2 [Source:RGD Symbol;Acc:1311699]	0.000367132	0.184693	12.6925	63.5857	1	2.23497	7.94821	3.41068	4.53753	1.14048	4.53753	5.27061	1.4243
111	ENSRNOT00000008365	ENSRNOG00000006314	Zbp1	Z-DNA binding protein 1 [Source:RGD Symbol;Acc:619956]	0.000385147	0.184693	12.6029	44.7308	1	2.01617	5.59134	0.594139	4.99721	1.60616	4.99721	4.02964	0.981377
112	ENSRNOT00000008813	ENSRNOG00000006116	Hk2	hexokinase 2 [Source:RGD Symbol;Acc:2797]	0.000404386	0.184693	12.5118	1.63487	1	6.00766	0.204359	0.00364341	0.200716	0.0379169	0.200716	0.746022	0.159975
113	ENSRNOT00000017601	ENSRNOG00000013190	Rnaset2	ribonuclease T2 [Source:RGD Symbol;Acc:1309918]	0.000405711	0.184693	12.5057	1.11018	1	6.53495	0.138772	0.00171173	0.137061	0.030177	0.137061	0.614694	0.131873
114	ENSRNOT00000013308	ENSRNOG00000010018	Clec4a3	C-type lectin domain family 4, member A3 [Source:RGD Symbol;Acc:1359528]	0.000387533	0.184693	12.5914	2.27405	1	4.29721	0.284256	0.0155197	0.268736	0.102955	0.268736	0.918883	0.229427
115	ENSRNOT00000016452	ENSRNOG00000012283	Chrna6	cholinergic receptor nicotinic alpha 6 subunit [Source:RGD Symbol;Acc:69281]	0.000373616	0.184693	12.6597	0.712082	1	8.91203	0.0890102	0.000190187	0.08882	0.0196892	0.08882	-0.493641	0.104714
116	ENSRNOT00000050063	ENSRNOG00000019542	MGC108823	similar to interferon-inducible GTPase [Source:RGD Symbol;Acc:1359421]	0.000351434	0.184693	12.7742	11.5251	1	5.46517	1.44064	0.00792869	1.43271	0.0503164	1.43271	1.9899	0.418603
117	ENSRNOT00000029017	ENSRNOG00000028566	Pld4	phospholipase D family, member 4 [Source:RGD Symbol;Acc:1598308]	0.000357083	0.184693	12.7444	2.86753	1	6.5587	0.358441	0.00209484	0.356346	0.0299046	0.356346	0.992063	0.209148
118	ENSRNOT00000011513	ENSRNOG00000008409	Myo1f	myosin IF [Source:RGD Symbol;Acc:1309750]	0.000387653	0.184693	12.5908	2.00696	1	5.43186	0.25087	0.00523079	0.245639	0.0512731	0.245639	0.82773	0.176471
119	ENSRNOT00000039410	ENSRNOG00000025278	Scai	suppressor of cancer cell invasion [Source:RGD Symbol;Acc:1594720]	0.000395682	0.184693	12.5525	0.358796	1	7.73216	0.0448495	0.000437276	0.0444122	0.0215212	0.0444122	-0.36548	0.0917911
120	ENSRNOT00000012219	ENSRNOG00000009198	Rab6b	RAB6B, member RAS oncogene family [Source:RGD Symbol;Acc:1309958]	0.000380124	0.184693	12.6274	0.269787	1	10.1379	0.0337233	4.85764e-05	0.0336747	0.0235436	0.0336747	-0.325972	0.0847254
121	ENSRNOT00000084339	ENSRNOG00000011202	Chrna4	cholinergic receptor nicotinic alpha 4 subunit [Source:RGD Symbol;Acc:2346]	0.000407725	0.184693	12.4965	0.369825	1	8.02277	0.0462281	0.000516654	0.0457114	0.0205611	0.0457114	-0.364733	0.0887966
122	RTRG.11559.1	NA	NA	NA	0.000396398	0.184693	12.5491	2.09817	1	4.3266	0.262271	0.0237274	0.238544	0.101016	0.238544	0.905227	0.235475
123	RTRG.11638.1	NA	NA	NA	0.000406	0.184693	12.5044	1.07075	1	5.57406	0.133843	0.00502402	0.128819	0.0473701	0.128819	0.620456	0.15083
124	RTRG.19697.1	NA	NA	NA	0.000357427	0.184693	12.7426	0.67297	1	10.2923	0.0841213	5.33239e-05	0.084068	0.0245262	0.084068	-0.480584	0.101331
125	RTRG.36023.3	NA	NA	NA	0.000368643	0.184693	12.6848	0.338617	1	7.92949	0.0423271	0.000936393	0.0413907	0.0208302	0.0413907	-0.358962	0.0907866
126	RTRG.36631.1	NA	NA	NA	0.000388831	0.184693	12.5851	3.11284	1	5.74018	0.389104	0.00320087	0.385904	0.0433571	0.385904	1.03075	0.219847
127	RTRG.6840.1	NA	NA	NA	0.000398206	0.184693	12.5406	1.12567	1	5.5221	0.140709	0.00445595	0.136253	0.0487427	0.136253	0.633879	0.151987
128	RTRG.8256.2	NA	NA	NA	0.000413471	0.184693	12.4703	0.341518	1	9.64932	0.0426897	0.000480975	0.0422087	0.0212339	0.0422087	-0.348158	0.0834465
129	RTRG.8670.4	NA	NA	NA	0.000410382	0.184693	12.4843	93.9589	1	2.76356	11.7449	3.65906	8.08581	0.508511	8.08581	-5.75929	1.36642
130	ENSRNOT00000038830	ENSRNOG00000024230	Tnfaip8l3	TNF alpha induced protein 8 like 3 [Source:RGD Symbol;Acc:1311533]	0.000419495	0.185943	12.4433	2.88064	1	3.86213	0.36008	0.0226072	0.337473	0.141912	0.337473	1.04723	0.270156
131	ENSRNOT00000023100	ENSRNOG00000017191	Trim5	tripartite motif-containing 5 [Source:RGD Symbol;Acc:1304579]	0.000425111	0.186994	12.4185	1.15069	1	5.83671	0.143837	0.00526876	0.138568	0.0412611	0.138568	0.628671	0.141965
132	ENSRNOT00000055279	ENSRNOG00000036834	Gpr84	G protein-coupled receptor 84 [Source:RGD Symbol;Acc:1585277]	0.000430042	0.18773	12.3969	2.25576	1	5.1433	0.28197	0.00688869	0.275081	0.0606577	0.275081	0.874492	0.189116
133	RTRG.24236.2	NA	NA	NA	0.00043749	0.189545	12.3649	0.536543	1	7.03681	0.0670678	0.00210197	0.0649659	0.0254568	0.0649659	-0.436752	0.106192
134	ENSRNOT00000002028	ENSRNOG00000001480	Ncf1	neutrophil cytosolic factor 1 [Source:RGD Symbol;Acc:61307]	0.000448583	0.192117	12.3181	3.62149	1	5.87285	0.452686	0.00446104	0.448225	0.0405167	0.448225	1.10644	0.240673
135	RTRG.14844.5	NA	NA	NA	0.000450094	0.192117	12.3118	2.31083	1	5.44294	0.288853	0.00927782	0.279576	0.0509518	0.279576	0.883725	0.192318
136	RTRG.27694.8	NA	NA	NA	0.000458897	0.194434	12.2757	44.937	1	2.37176	5.61713	1.01303	4.6041	0.921814	4.6041	3.94161	0.924663
137	RTRG.18364.16	NA	NA	NA	0.000472414	0.1987	12.2215	0.697649	1	7.80589	0.0872061	0.0104947	0.0767115	0.0212432	0.0767115	-0.48876	0.113095
138	ENSRNOT00000072069	ENSRNOG00000050697	Ctsz	cathepsin Z [Source:RGD Symbol;Acc:708479]	0.000479371	0.198725	12.1942	3.55939	1	6.00896	0.444924	0.0028566	0.442067	0.0378932	0.442067	1.09439	0.240248
139	ENSRNOT00000065458	ENSRNOG00000002152	Dcun1d4	defective in cullin neddylation 1 domain containing 4 [Source:RGD Symbol;Acc:1310422]	0.000478536	0.198725	12.1975	0.354319	1	8.19793	0.0442898	0.000658535	0.0436313	0.0201511	0.0436313	-0.354581	0.0875889
140	ENSRNOT00000078473	ENSRNOG00000008465	Tmem176b	transmembrane protein 176B [Source:RGD Symbol;Acc:708403]	0.000488825	0.19977	12.1578	1.99729	1	5.33871	0.249662	0.0197788	0.229883	0.0540976	0.229883	0.819235	0.180332
141	ENSRNOT00000007609	ENSRNOG00000005345	Vsnl1	visinin-like 1 [Source:RGD Symbol;Acc:3966]	0.000485603	0.19977	12.1702	0.355146	1	10.0463	0.0443933	4.80163e-05	0.0443452	0.0230213	0.0443452	-0.351038	0.0841183
142	ENSRNOT00000001114	ENSRNOG00000000840	Atp6v1g2	ATPase H+ transporting V1 subunit G2 [Source:RGD Symbol;Acc:1303186]	0.00049801	0.20209	12.1231	0.206801	1	8.82591	0.0258502	0.000156549	0.0256936	0.0196447	0.0256936	-0.297497	0.0826546
143	ENSRNOT00000041789	ENSRNOG00000016638	Gnb1	G protein subunit beta 1 [Source:RGD Symbol;Acc:2718]	0.0005119	0.203309	12.0718	0.462287	1	7.75072	0.0577859	0.00430637	0.0534796	0.021449	0.0534796	-0.404111	0.100624
144	ENSRNOT00000023519	ENSRNOG00000017444	Nrsn1	neurensin 1 [Source:RGD Symbol;Acc:1307833]	0.000529875	0.203309	12.0075	0.274741	1	8.59875	0.0343426	0.0002108	0.0341318	0.0196583	0.0341318	-0.319179	0.0837511
145	ENSRNOT00000056551	ENSRNOG00000037371	Xaf1	XIAP associated factor 1 [Source:RGD Symbol;Acc:1585988]	0.000535168	0.203309	11.989	7.76663	1	3.86515	0.970828	0.0832513	0.887577	0.141609	0.887577	1.61029	0.358956
146	ENSRNOT00000079360	ENSRNOG00000018414	Csf1r	colony stimulating factor 1 receptor [Source:RGD Symbol;Acc:2425]	0.000520966	0.203309	12.0391	92.7436	1	3.74405	11.593	3.09131	8.50165	0.154461	8.50165	5.56992	1.23697
147	RTRG.21160.2	NA	NA	NA	0.000515837	0.203309	12.0575	0.25279	1	9.69716	0.0315987	7.57289e-05	0.031523	0.0214109	0.031523	-0.310232	0.0825031
148	RTRG.23808.7	NA	NA	NA	0.000539825	0.203309	11.9728	0.403972	1	7.94045	0.0504965	0.00858796	0.0419085	0.0207967	0.0419085	-0.397649	0.108004
149	RTRG.32637.3	NA	NA	NA	0.000513709	0.203309	12.0652	0.315338	1	7.55768	0.0394172	0.00215432	0.0372629	0.0222776	0.0372629	-0.357842	0.0980921
150	RTRG.34190.2	NA	NA	NA	0.000539237	0.203309	11.9748	5.95832	1	5.86895	0.74479	0.0188899	0.7259	0.0405961	0.7259	1.41004	0.31465
151	RTRG.35527.1	NA	NA	NA	0.000531706	0.203309	12.0011	3.19059	1	3.90188	0.398823	0.0373018	0.361521	0.137967	0.361521	1.07812	0.279116
152	RTRG.42609.1	NA	NA	NA	0.00053066	0.203309	12.0047	1.25772	1	5.43681	0.157215	0.00461405	0.152601	0.0511293	0.152601	0.655235	0.155651
153	RTRG.51504.4	NA	NA	NA	0.000519942	0.203309	12.0427	0.434756	1	8.42459	0.0543445	0.000394552	0.0539499	0.0197981	0.0539499	-0.381643	0.085242
154	ENSRNOT00000039335	ENSRNOG00000027008	Igtp	interferon gamma induced GTPase [Source:RGD Symbol;Acc:1306896]	0.000563126	0.205165	11.8941	5.59693	1	3.88623	0.699617	0.127934	0.571682	0.139512	0.571682	1.39338	0.345476
155	ENSRNOT00000060121	ENSRNOG00000039255	Gpr31	G protein-coupled receptor 31 [Source:RGD Symbol;Acc:1305187]	0.000559045	0.205165	11.9076	8.69739	1	2.9362	1.08717	0.162847	0.924327	0.396478	0.924327	1.83032	0.495545
156	ENSRNOT00000071784	ENSRNOG00000047143	Fkbp1b	FKBP prolyl isomerase 1B [Source:RGD Symbol;Acc:61835]	0.000553946	0.205165	11.9247	0.46886	1	6.36712	0.0586075	0.00195151	0.056656	0.0322697	0.056656	-0.43605	0.120586
157	ENSRNOT00000009826	ENSRNOG00000007477	Edn3	endothelin 3 [Source:RGD Symbol;Acc:2534]	0.000562651	0.205165	11.8957	1.51256	1	4.85815	0.18907	0.00871923	0.180351	0.0719235	0.180351	0.734629	0.188414
158	RTRG.2171.3	NA	NA	NA	0.000566116	0.205165	11.8842	1.34298	1	5.58223	0.167873	0.0466161	0.121257	0.0471597	0.121257	0.735433	0.203405
159	RTRG.37612.3	NA	NA	NA	0.000550347	0.205165	11.9368	0.252999	1	9.28795	0.0316249	0.000737615	0.0308872	0.0202093	0.0308872	-0.310758	0.0835409
160	ENSRNOT00000077161	ENSRNOG00000029043	Zfp84	zinc finger protein 84 [Source:RGD Symbol;Acc:1309815]	0.000580738	0.207344	11.8367	51.1417	1	2.64824	6.39271	0.989916	5.40279	0.603845	5.40279	4.11987	0.928936
161	ENSRNOT00000025019	ENSRNOG00000018509	Cx3cr1	C-X3-C motif chemokine receptor 1 [Source:RGD Symbol;Acc:620137]	0.000619973	0.207344	11.715	0.843572	1	7.0411	0.105447	0.00115544	0.104291	0.0254244	0.104291	0.52784	0.120115
162	ENSRNOT00000046135	ENSRNOG00000005620	Lcp2	lymphocyte cytosolic protein 2 [Source:RGD Symbol;Acc:619743]	0.000616864	0.207344	11.7244	1.1678	1	5.93647	0.145975	0.00279417	0.14318	0.039256	0.14318	0.621164	0.141251
163	ENSRNOT00000003326	ENSRNOG00000038881	Hcls1	hematopoietic cell specific Lyn substrate 1 [Source:RGD Symbol;Acc:1304754]	0.000624194	0.207344	11.7024	4.11991	1	4.43136	0.514989	0.0143234	0.500666	0.0945825	0.500666	1.1662	0.265634
164	ENSRNOT00000014391	ENSRNOG00000010296	Slc7a7	solute carrier family 7 member 7 [Source:RGD Symbol;Acc:619902]	0.00058999	0.207344	11.8073	39.6613	1	2.24552	4.95766	0.255544	4.70212	1.12185	4.70212	3.62598	0.819392
165	ENSRNOT00000056174	ENSRNOG00000037198	Usp18	ubiquitin specific peptidase 18 [Source:RGD Symbol;Acc:1359153]	0.00060627	0.207344	11.7566	12.8604	1	4.78286	1.60755	0.020291	1.58726	0.0754218	1.58726	2.06268	0.467906
166	ENSRNOT00000007655	ENSRNOG00000005810	Nlrc4	NLR family, CARD domain containing 4 [Source:RGD Symbol;Acc:1309831]	0.000625043	0.207344	11.6999	2.88771	1	4.19581	0.360964	0.0208651	0.340099	0.110283	0.340099	0.988801	0.241573
167	ENSRNOT00000004320	ENSRNOG00000003217	Lgals3bp	galectin 3 binding protein [Source:RGD Symbol;Acc:620837]	0.000620987	0.207344	11.712	5.7311	1	5.69792	0.716387	0.0750731	0.641314	0.0443272	0.641314	1.37573	0.313132
168	ENSRNOT00000054757	ENSRNOG00000036604	Ifit2	interferon-induced protein with tetratricopeptide repeats 2 [Source:RGD Symbol;Acc:1307804]	0.000629701	0.207344	11.6861	6.09849	1	6.26017	0.762311	0.00226042	0.760051	0.0337706	0.760051	1.4184	0.323478
169	ENSRNOT00000051382	ENSRNOG00000024277	AABR07035470.1	caspase recruitment domain family, member 11 [Source:NCBI gene;Acc:100363332]	0.000585759	0.207344	11.8207	7.24457	1	4.72085	0.905571	0.0187991	0.886772	0.0785248	0.886772	1.55012	0.349938
170	RTRG.13615.5	NA	NA	NA	0.000599237	0.207344	11.7783	6.90597	1	3.21608	0.863246	0.0581043	0.805142	0.271292	0.805142	1.53884	0.380287
171	RTRG.14267.15	NA	NA	NA	0.000626536	0.207344	11.6954	150.263	1	3.84053	18.7829	3.65529	15.1276	0.144094	15.1276	-7.042	1.60485
172	RTRG.22925.4	NA	NA	NA	0.000598662	0.207344	11.7801	0.715701	1	6.655	0.0894626	0.00226511	0.0871974	0.0288562	0.0871974	0.488985	0.114271
173	RTRG.25932.2	NA	NA	NA	0.000602838	0.207344	11.7672	2.78652	1	4.52471	0.348315	0.0201512	0.328164	0.0892629	0.328164	0.96155	0.220192
174	RTRG.3582.4	NA	NA	NA	0.000606553	0.207344	11.7558	0.854591	1	5.78546	0.106824	0.00349986	0.103324	0.042354	0.103324	0.548712	0.140874
175	RTRG.36940.3	NA	NA	NA	0.000606922	0.207344	11.7546	0.299099	1	8.02508	0.0373873	0.00186438	0.0355229	0.0205549	0.0355229	-0.337926	0.0921268
176	ENSRNOT00000032249	ENSRNOG00000026653	Hcar2	hydroxycarboxylic acid receptor 2 [Source:RGD Symbol;Acc:727952]	0.000654246	0.210049	11.6149	7.8233	1	3.29694	0.977913	0.0983628	0.87955	0.244486	0.87955	1.61657	0.388843
177	RTRG.10398.4	NA	NA	NA	0.000647596	0.210049	11.6339	2.75972	1	5.45054	0.344965	0.0119648	0.333	0.0507332	0.333	0.953147	0.218235
178	RTRG.26837.1	NA	NA	NA	0.000647471	0.210049	11.6343	0.603223	1	8.65	0.0754029	0.000221425	0.0751814	0.0196386	0.0751814	0.445625	0.102029
179	RTRG.36940.2	NA	NA	NA	0.000653829	0.210049	11.6161	69.395	1	3.10422	8.67437	3.04212	5.63225	0.314578	5.63225	4.87492	1.22721
180	RTRG.5545.4	NA	NA	NA	0.000656142	0.210049	11.6095	0.301796	1	7.8742	0.0377245	0.00289376	0.0348307	0.0210069	0.0348307	-0.344248	0.0960734
181	ENSRNOT00000014139	ENSRNOG00000010575	Dapp1	dual adaptor of phosphotyrosine and 3-phosphoinositides 1 [Source:RGD Symbol;Acc:1310189]	0.000671729	0.213851	11.5659	1.5371	1	5.20396	0.192137	0.0123975	0.17974	0.0585476	0.17974	0.718489	0.176208
182	ENSRNOT00000031951	ENSRNOG00000023410	Apol9a	apolipoprotein L 9a [Source:RGD Symbol;Acc:1562332]	0.000680971	0.214571	11.5405	24.6411	1	2.58908	3.08014	0.4625	2.61764	0.660308	2.61764	2.8725	0.702985
183	ENSRNOT00000027759	ENSRNOG00000020465	Ripk3	receptor-interacting serine-threonine kinase 3 [Source:RGD Symbol;Acc:628899]	0.000685162	0.214571	11.5291	4.86827	1	3.39854	0.608534	0.0488197	0.559715	0.215275	0.559715	1.3057	0.341044
184	RTRG.49116.3	NA	NA	NA	0.000684814	0.214571	11.53	0.608562	1	6.32042	0.0760702	0.00227828	0.0737919	0.0329081	0.0737919	0.464053	0.122419
185	RTRG.18430.5	NA	NA	NA	0.000691225	0.2153	11.5127	6.21584	1	3.52329	0.77698	0.181341	0.595638	0.18676	0.595638	1.50122	0.404499
186	RTRG.46969.2	NA	NA	NA	0.000696809	0.215594	11.4977	0.225633	1	9.30481	0.0282041	0.000541676	0.0276624	0.0202453	0.0276624	-0.296253	0.0830173
187	RTRG.4747.1	NA	NA	NA	0.000699653	0.215594	11.4902	3.91615	1	5.06198	0.489519	0.0134927	0.476026	0.063616	0.476026	1.13206	0.262053
188	ENSRNOT00000010968	ENSRNOG00000008144	Irf1	interferon regulatory factor 1 [Source:RGD Symbol;Acc:2920]	0.000724498	0.219725	11.4253	3.91558	1	4.45845	0.489447	0.0322222	0.457225	0.0930098	0.457225	1.13044	0.26298
189	ENSRNOT00000073294	ENSRNOG00000050430	Vav1	vav guanine nucleotide exchange factor 1 [Source:RGD Symbol;Acc:3951]	0.000721873	0.219725	11.4321	5.05507	1	4.22824	0.631883	0.0239963	0.607887	0.107817	0.607887	1.28462	0.298693
190	RTRG.18428.3	NA	NA	NA	0.000724343	0.219725	11.4257	31.8772	1	3.33823	3.98464	0.589941	3.3947	0.232058	3.3947	3.22548	0.750334
191	RTRG.12244.1	NA	NA	NA	0.000732717	0.219903	11.4044	15.6675	1	4.03579	1.95844	0.200919	1.75752	0.12471	1.75752	2.26026	0.52666
192	RTRG.26553.1	NA	NA	NA	0.00073105	0.219903	11.4086	0.324842	1	7.64859	0.0406053	0.00111347	0.0394918	0.0218659	0.0394918	-0.34503	0.094473
193	RTRG.6547.1	NA	NA	NA	0.000747874	0.222138	11.3663	6.53757	1	3.28302	0.817196	0.174452	0.642745	0.248861	0.642745	1.56054	0.432808
194	RTRG.7092.1	NA	NA	NA	0.000745796	0.222138	11.3715	0.401091	1	8.10081	0.0501364	0.00103151	0.0491049	0.0203634	0.0491049	-0.364382	0.0893699
195	ENSRNOT00000019121	ENSRNOG00000014258	Rab32	RAB32, member RAS oncogene family [Source:RGD Symbol;Acc:1559997]	0.000767228	0.225561	11.3189	3.87967	1	4.92035	0.484959	0.183127	0.301832	0.0692268	0.301832	1.20413	0.335784
196	RTRG.9858.1	NA	NA	NA	0.00076616	0.225561	11.3215	0.296125	1	8.59319	0.0370157	0.000204186	0.0368115	0.0196611	0.0368115	-0.319316	0.0837617
197	ENSRNOT00000025580	ENSRNOG00000018915	Tagap	T-cell activation RhoGTPase activating protein [Source:RGD Symbol;Acc:1308618]	0.000776775	0.22634	11.2959	4.85352	1	4.0994	0.606689	0.0398597	0.56683	0.118466	0.56683	1.25512	0.2949
198	RTRG.30043.3	NA	NA	NA	0.000777733	0.22634	11.2936	3.06626	1	6.20095	0.383283	0.110036	0.273247	0.0346635	0.273247	-1.01023	0.253558
199	ENSRNOT00000077134	ENSRNOG00000051922	AABR07059663.1		0.000792674	0.227245	11.2583	2.17791	1	7.38745	0.272238	0.0122873	0.259951	0.0231569	0.259951	0.840086	0.197958
200	ENSRNOT00000019051	ENSRNOG00000014227	Mrgprx3	MAS related GPR family member X3 [Source:RGD Symbol;Acc:632282]	0.000787989	0.227245	11.2693	4.5208	1	3.67381	0.5651	0.0375413	0.527559	0.163052	0.527559	1.21805	0.297882
201	ENSRNOT00000024000	ENSRNOG00000017619	Aldh1a1	aldehyde dehydrogenase 1 family, member A1 [Source:RGD Symbol;Acc:2087]	0.000792598	0.227245	11.2585	1.18544	1	8.97758	0.14818	0.000203892	0.147976	0.0197415	0.147976	-0.619791	0.146046
202	RTRG.52185.2	NA	NA	NA	0.00081051	0.231208	11.217	0.743884	1	7.97844	0.0929855	0.00463908	0.0883464	0.0206845	0.0883464	-0.490533	0.115959
203	ENSRNOT00000012632	ENSRNOG00000009471	Epsti1	epithelial stromal interaction 1 [Source:RGD Symbol;Acc:1563207]	0.000817955	0.231257	11.2	5.35179	1	4.95221	0.668974	0.00909527	0.659878	0.0679052	0.659878	1.31524	0.311322
204	RTRG.27140.4	NA	NA	NA	0.000818707	0.231257	11.1983	0.246583	1	9.24125	0.0308229	0.00126684	0.029556	0.0201153	0.029556	-0.302666	0.0849497
205	ENSRNOT00000031555	ENSRNOG00000023546	Hspb1	heat shock protein family B (small) member 1 [Source:RGD Symbol;Acc:61306]	0.000845622	0.231287	11.1383	1.45482	1	4.55091	0.181852	0.011127	0.170725	0.0878073	0.170725	0.738574	0.209197
206	ENSRNOT00000004808	ENSRNOG00000003611	Dynlt3	dynein light chain Tctex-type 3 [Source:RGD Symbol;Acc:1549755]	0.000826721	0.231287	11.1803	0.305383	1	8.27217	0.0381729	0.000472817	0.0377001	0.0200138	0.0377001	-0.324451	0.08652
207	ENSRNOT00000001853	ENSRNOG00000033220	Oas1f	2 ' -5 ' oligoadenylate synthetase 1F [Source:RGD Symbol;Acc:1359647]	0.000918508	0.231287	10.985	4.66707	1	5.07237	0.583384	0.0906443	0.49274	0.0632284	0.49274	1.22239	0.294219
208	ENSRNOT00000016608	ENSRNOG00000012228	Skap2	src kinase associated phosphoprotein 2 [Source:RGD Symbol;Acc:620159]	0.000914346	0.231287	10.9934	0.564687	1	6.20586	0.0705858	0.00227156	0.0683143	0.0345876	0.0683143	0.449324	0.125549
209	ENSRNOT00000022478	ENSRNOG00000016575	Tnfrsf1b	TNF receptor superfamily member 1B [Source:RGD Symbol;Acc:621238]	0.000863472	0.231287	11.0996	1.69363	1	4.73238	0.211704	0.00934623	0.202357	0.0779316	0.202357	0.753381	0.196248
210	ENSRNOT00000013552	ENSRNOG00000009891	Pcf11	PCF11 cleavage and polyadenylation factor subunit [Source:RGD Symbol;Acc:1563397]	0.000916702	0.231287	10.9887	0.223944	1	8.17313	0.027993	0.000359962	0.027633	0.0202018	0.027633	-0.297877	0.0870267
211	ENSRNOT00000086136	ENSRNOG00000008082	Rgs6	regulator of G-protein signaling 6 [Source:RGD Symbol;Acc:3569]	0.000904463	0.231287	11.0136	0.244259	1	7.74756	0.0305324	0.000950013	0.0295823	0.0214612	0.0295823	-0.315818	0.092854
212	ENSRNOT00000024054	ENSRNOG00000017693	Slc2a5	solute carrier family 2 member 5 [Source:RGD Symbol;Acc:68328]	0.000915467	0.231287	10.9912	1.88663	1	5.53824	0.235829	0.0133553	0.222474	0.0483099	0.222474	0.777303	0.187001
213	ENSRNOT00000002695	ENSRNOG00000001963	Mx2	MX dynamin like GTPase 2 [Source:RGD Symbol;Acc:628821]	0.000854406	0.231287	11.1192	9.70907	1	6.21446	1.21363	0.183514	1.03012	0.0344558	1.03012	1.76837	0.421212
214	ENSRNOT00000035821	ENSRNOG00000016163	Slc1a3	solute carrier family 1 member 3 [Source:RGD Symbol;Acc:3698]	0.000885212	0.231287	11.0535	1.37615	1	7.83559	0.172018	0.0251433	0.146875	0.021138	0.146875	-0.664791	0.159158
215	RTRG.10848.1	NA	NA	NA	0.000848214	0.231287	11.1326	62.6658	1	2.99071	7.83322	2.58906	5.24416	0.367367	5.24416	4.54772	1.15102
216	RTRG.15567.17	NA	NA	NA	0.000889824	0.231287	11.0438	53.0944	1	2.71604	6.6368	0.519266	6.11754	0.545591	6.11754	4.12842	0.98913
217	RTRG.16131.1	NA	NA	NA	0.000862569	0.231287	11.1015	0.383366	1	8.10587	0.0479208	0.000352912	0.0475679	0.0203514	0.0475679	-0.35349	0.0875988
218	RTRG.17271.8	NA	NA	NA	0.000888976	0.231287	11.0456	58.111	1	2.14033	7.26388	3.87193	3.39195	1.32234	3.39195	5.10025	1.52151
219	RTRG.18428.6	NA	NA	NA	0.000900401	0.231287	11.0219	28.0347	1	2.55217	3.50433	0.223374	3.28096	0.698437	3.28096	2.99843	0.719623
220	RTRG.25959.38	NA	NA	NA	0.000905525	0.231287	11.0114	69.6622	1	3.20713	8.70777	2.78677	5.921	0.274478	5.921	4.74616	1.17213
221	RTRG.36194.3	NA	NA	NA	0.000915048	0.231287	10.992	1.08203	1	5.55218	0.135253	0.00908848	0.126165	0.0479408	0.126165	0.600705	0.157578
222	RTRG.38136.2	NA	NA	NA	0.000906313	0.231287	11.0098	2.45466	1	5.13601	0.306832	0.0730013	0.233831	0.0609163	0.233831	0.912374	0.243713
223	RTRG.43.1	NA	NA	NA	0.000872054	0.231287	11.0812	2.89132	1	4.07752	0.361415	0.0237138	0.337702	0.120532	0.337702	0.980771	0.253417
224	RTRG.4747.2	NA	NA	NA	0.000919158	0.231287	10.9837	49.8024	1	4.03097	6.22531	1.36289	4.86242	0.125199	4.86242	3.993	0.96118
225	RTRG.48689.1	NA	NA	NA	0.000848711	0.231287	11.1316	1.12577	1	5.67331	0.140721	0.0140776	0.126643	0.0449073	0.126643	0.61534	0.160427
226	RTRG.7302.7	NA	NA	NA	0.000844819	0.231287	11.1401	3.58437	1	6.30997	0.448047	0.0113439	0.436703	0.0330545	0.436703	1.07496	0.255631
227	RTRG.8269.3	NA	NA	NA	0.000864119	0.231287	11.0982	1.12401	1	5.86773	0.140501	0.00527187	0.135229	0.0406209	0.135229	0.601407	0.143484
228	RTRG.8654.3	NA	NA	NA	0.000866808	0.231287	11.0924	7.77729	1	4.9227	0.972162	0.029295	0.942867	0.0691281	0.942867	1.58177	0.377547
229	RTRG.9810.1	NA	NA	NA	0.00086853	0.231287	11.0888	0.621552	1	5.8526	0.0776939	0.00283777	0.0748562	0.0409312	0.0748562	0.483248	0.137523
230	ENSRNOT00000084917	ENSRNOG00000061216	Tubb5	tubulin, beta 5 class I [Source:RGD Symbol;Acc:628596]	0.00094238	0.236099	10.9375	0.371153	1	7.29925	0.0463941	0.00370502	0.0426891	0.0236709	0.0426891	-0.369218	0.105209
231	ENSRNOT00000011481	ENSRNOG00000008196	Parp12	poly (ADP-ribose) polymerase family, member 12 [Source:RGD Symbol;Acc:1308628]	0.000958167	0.237985	10.9067	2.62638	1	5.55323	0.328298	0.0045994	0.323698	0.0479133	0.323698	0.915365	0.221675
232	RTRG.24385.1	NA	NA	NA	0.000956508	0.237985	10.9099	1.72181	1	5.22621	0.215227	0.00595088	0.209276	0.0577912	0.209276	0.741208	0.179454
233	RTRG.37318.1	NA	NA	NA	0.000977889	0.241841	10.869	0.210964	1	8.52493	0.0263704	0.000582171	0.0257883	0.0197038	0.0257883	-0.289079	0.0851345
234	ENSRNOT00000066966	ENSRNOG00000022356	Zc2hc1a	zinc finger, C2HC-type containing 1A [Source:RGD Symbol;Acc:1311970]	0.000991572	0.243304	10.8432	0.233531	1	7.85364	0.0291914	0.000621636	0.0285697	0.0210759	0.0285697	-0.306593	0.0908233
235	RTRG.44785.1	NA	NA	NA	0.000992251	0.243304	10.842	0.265592	1	7.92106	0.0331991	0.0012105	0.0319886	0.0208563	0.0319886	-0.315812	0.0915507
236	ENSRNOT00000009452	ENSRNOG00000007036	Tgfbr1	transforming growth factor, beta receptor 1 [Source:RGD Symbol;Acc:3852]	0.00102713	0.246947	10.778	0.32196	1	7.80247	0.040245	0.000870379	0.0393747	0.0212556	0.0393747	0.332363	0.0920152
237	ENSRNOT00000015034	ENSRNOG00000010881	Trak2	trafficking kinesin protein 2 [Source:RGD Symbol;Acc:620915]	0.00102119	0.246947	10.7888	0.252308	1	8.60558	0.0315385	0.00466304	0.0268755	0.0196552	0.0268755	-0.319118	0.0949315
238	RTRG.12880.7	NA	NA	NA	0.00102106	0.246947	10.789	0.331803	1	7.15035	0.0414754	0.00199546	0.0394799	0.0246352	0.0394799	-0.355371	0.103943
239	RTRG.3564.4	NA	NA	NA	0.00102853	0.246947	10.7755	0.267772	1	9.43643	0.0334715	0.000137734	0.0333337	0.0205654	0.0333337	-0.300633	0.0820362
240	RTRG.45219.4	NA	NA	NA	0.00102611	0.246947	10.7798	1.0191	1	5.11901	0.127387	0.00581896	0.121568	0.0615244	0.121568	0.603222	0.171584
241	RTRG.46329.9	NA	NA	NA	0.00103499	0.247466	10.7639	0.194293	1	10.0175	0.0242866	0.000280808	0.0240058	0.0228663	0.0240058	-0.282662	0.0845639
242	ENSRNOT00000019571	ENSRNOG00000014090	Retsat	retinol saturase [Source:RGD Symbol;Acc:628802]	0.00104087	0.247842	10.7534	0.900469	1	6.47704	0.112559	0.00212908	0.11043	0.030865	0.11043	0.534088	0.130909
243	ENSRNOT00000011983	ENSRNOG00000008890	Slc18a2	solute carrier family 18 member A2 [Source:RGD Symbol;Acc:3694]	0.00106995	0.251265	10.7024	0.344383	1	8.54685	0.0430479	0.00156083	0.0414871	0.0196882	0.0414871	-0.334271	0.0875655
244	ENSRNOT00000026748	ENSRNOG00000019728	Itgam	integrin subunit alpha M [Source:RGD Symbol;Acc:2926]	0.00106095	0.251265	10.7181	3.08314	1	6.60423	0.385393	0.00214472	0.383248	0.0293981	0.383248	0.987452	0.242709
245	RTRG.18450.15	NA	NA	NA	0.00106905	0.251265	10.704	24.7211	1	2.26219	3.09013	0.169977	2.92016	1.09305	2.92016	2.83188	0.74146
246	RTRG.9477.4	NA	NA	NA	0.00107268	0.251265	10.6977	0.897683	1	7.38124	0.11221	0.0170828	0.0951276	0.0231917	0.0951276	-0.532565	0.131112
247	ENSRNOT00000078162	ENSRNOG00000022884	Cd84	CD84 molecule [Source:RGD Symbol;Acc:1564553]	0.00108799	0.251621	10.6715	2.34667	1	5.32813	0.293334	0.120963	0.17237	0.0544327	0.17237	0.946277	0.279383
248	RTRG.22632.2	NA	NA	NA	0.0010822	0.251621	10.6814	0.35996	1	7.76612	0.044995	0.00104436	0.0439506	0.0213902	0.0439506	-0.344759	0.0928621
249	RTRG.5300.3	NA	NA	NA	0.00108705	0.251621	10.6731	22.4668	1	2.60009	2.80835	0.673537	2.13482	0.649383	2.13482	2.75969	0.764484
250	RTRG.9918.3	NA	NA	NA	0.00109167	0.251621	10.6653	38.777	1	3.87978	4.84713	0.30709	4.54004	0.140151	4.54004	3.49756	0.863278
251	ENSRNOT00000031025	ENSRNOG00000022839	Ifit3	interferon-induced protein with tetratricopeptide repeats 3 [Source:RGD Symbol;Acc:1359681]	0.00112363	0.251934	10.6119	14.9122	1	4.8743	1.86402	0.0163743	1.84765	0.0712078	1.84765	2.16619	0.536934
252	ENSRNOT00000073638	ENSRNOG00000047635	Tmem178b	transmembrane protein 178B [Source:RGD Symbol;Acc:1585938]	0.00110566	0.251934	10.6417	0.280639	1	8.793	0.0350799	0.000569843	0.0345101	0.0196349	0.0345101	-0.306113	0.0838833
253	ENSRNOT00000065753	ENSRNOG00000036829	Nckap1l	NCK associated protein 1 like [Source:RGD Symbol;Acc:1312032]	0.00111338	0.251934	10.6288	1.364	1	5.76611	0.1705	0.0135174	0.156982	0.0427783	0.156982	0.655403	0.162237
254	ENSRNOT00000029179	ENSRNOG00000024159	Fcer1g	Fc fragment of IgE receptor Ig [Source:RGD Symbol;Acc:2599]	0.00110238	0.251934	10.6472	1.40126	1	6.95225	0.175157	0.00114511	0.174012	0.0261203	0.174012	0.664585	0.16427
255	ENSRNOT00000086140	ENSRNOG00000000419	Cfb	complement factor B [Source:RGD Symbol;Acc:2204]	0.00110856	0.251934	10.6369	53.9978	1	2.5619	6.74972	1.71193	5.03779	0.688155	5.03779	-4.13155	1.03367
256	ENSRNOT00000006306	ENSRNOG00000004737	Cd48	Cd48 molecule [Source:RGD Symbol;Acc:620620]	0.0011149	0.251934	10.6263	1.29617	1	6.14653	0.162021	0.00428088	0.157741	0.0355252	0.157741	0.638862	0.158174
257	RTRG.22286.11	NA	NA	NA	0.0011211	0.251934	10.6161	69.9609	1	2.41093	8.74511	1.4686	7.27651	0.867585	7.27651	-4.69242	1.16273
258	RTRG.28279.13	NA	NA	NA	0.00113218	0.252867	10.5979	2.14535	1	5.62018	0.268169	0.00536806	0.262801	0.0462007	0.262801	0.821354	0.203816
259	ENSRNOT00000078349	ENSRNOG00000011796	C1r	complement C1r [Source:RGD Symbol;Acc:1309091]	0.00114773	0.253392	10.5727	2.56404	1	5.70319	0.320505	0.00498471	0.315521	0.0442044	0.315521	0.897389	0.223131
260	RTRG.15107.2	NA	NA	NA	0.00114376	0.253392	10.5791	0.296087	1	7.89232	0.0370109	0.000606515	0.0364044	0.0209476	0.0364044	-0.31924	0.0903611
261	RTRG.31177.7	NA	NA	NA	0.00114149	0.253392	10.5827	33.1603	1	1.85609	4.14504	0.5945	3.55054	2.06338	3.55054	3.60171	1.07786
262	ENSRNOT00000014170	ENSRNOG00000010199	Glrb	glycine receptor, beta [Source:RGD Symbol;Acc:2706]	0.00117469	0.257374	10.5297	0.343328	1	9.03345	0.042916	0.000108544	0.0428074	0.0197988	0.0428074	-0.328119	0.0820072
263	RTRG.27701.2	NA	NA	NA	0.00117264	0.257374	10.533	24.8382	1	2.07089	3.10478	0.19781	2.90697	1.47422	2.90697	2.95758	0.852943
264	ENSRNOT00000019285	ENSRNOG00000014064	Ctsh	cathepsin H [Source:RGD Symbol;Acc:2447]	0.00119445	0.258751	10.4989	1.59623	1	7.13761	0.199528	0.00137096	0.198157	0.0247236	0.198157	0.706791	0.176776
265	ENSRNOT00000016981	ENSRNOG00000010945	Ywhab	tyrosine 3-monooxygenase/tryptophan 5-monooxygenase activation protein, beta [Source:RGD Symbol;Acc:61998]	0.00119243	0.258751	10.502	0.266368	1	10.0406	0.0332961	4.60228e-05	0.03325	0.0229904	0.03325	-0.2996	0.0840777
266	RTRG.11795.1	NA	NA	NA	0.00118977	0.258751	10.5062	0.306057	1	7.4652	0.0382572	0.00139957	0.0368576	0.0227373	0.0368576	-0.333025	0.0976371
267	ENSRNOT00000004977	ENSRNOG00000003748	RGD1565785	similar to chromosome X open reading frame 21 [Source:RGD Symbol;Acc:1565785]	0.00120945	0.259078	10.4759	6.98452	1	3.17606	0.873065	0.109042	0.764023	0.28589	0.764023	1.5158	0.416914
268	RTRG.18446.1	NA	NA	NA	0.00120575	0.259078	10.4815	5.80627	1	4.80422	0.725784	0.0126149	0.713169	0.0744011	0.713169	1.34744	0.337478
269	RTRG.30154.3	NA	NA	NA	0.00120277	0.259078	10.4861	0.384698	1	8.4695	0.0480872	0.000465391	0.0476219	0.0197512	0.0476219	-0.346871	0.0868453
270	RTRG.29753.2	NA	NA	NA	0.0012352	0.263615	10.4369	0.283367	1	8.36223	0.0354209	0.000941363	0.0344796	0.0198757	0.0344796	-0.308702	0.0870832
271	ENSRNOT00000009994	ENSRNOG00000007350	Rac2	Rac family small GTPase 2 [Source:RGD Symbol;Acc:1307568]	0.00124164	0.264011	10.4273	5.02132	1	4.69603	0.627665	0.130618	0.497047	0.0798298	0.497047	1.25139	0.314784
272	ENSRNOT00000090847	ENSRNOG00000005652	Cntn4	contactin 4 [Source:RGD Symbol;Acc:621361]	0.00128496	0.272219	10.364	1.24819	1	6.87515	0.156024	0.00603373	0.14999	0.0267654	0.14999	-0.622935	0.157497
273	ENSRNOT00000005620	ENSRNOG00000004249	Tlr7	toll-like receptor 7 [Source:RGD Symbol;Acc:1563357]	0.00129571	0.272799	10.3486	1.34632	1	6.09326	0.168289	0.0092888	0.159001	0.0364088	0.159001	0.646711	0.16371
274	RTRG.45865.4	NA	NA	NA	0.0013019	0.272799	10.3398	4.51037	1	3.14024	0.563796	0.078086	0.48571	0.299779	0.48571	1.33538	0.407255
275	RTRG.47429.7	NA	NA	NA	0.00129982	0.272799	10.3428	0.853773	1	7.77796	0.106722	0.00106493	0.105657	0.0213457	0.105657	-0.514926	0.130411
276	ENSRNOT00000084873	ENSRNOG00000022218	Ifi44	interferon-induced protein 44 [Source:RGD Symbol;Acc:1310523]	0.00131548	0.274646	10.3207	5.44822	1	4.58128	0.681027	0.0283247	0.652702	0.0861307	0.652702	1.30005	0.329841
277	RTRG.13561.2	NA	NA	NA	0.0013387	0.276376	10.2884	2.16244	1	5.14511	0.270305	0.0108306	0.259474	0.0605937	0.259474	0.818377	0.208175
278	RTRG.21813.1	NA	NA	NA	0.00133089	0.276376	10.2992	1.22798	1	4.61819	0.153497	0.0191497	0.134348	0.0840987	0.134348	0.698397	0.213774
279	RTRG.33379.11	NA	NA	NA	0.00134296	0.276376	10.2825	0.288564	1	8.35535	0.0360705	0.00101256	0.035058	0.0198851	0.035058	-0.308875	0.087314
280	RTRG.4393.6	NA	NA	NA	0.00133608	0.276376	10.292	27.8463	1	2.16677	3.48079	0.571304	2.90949	1.26873	2.90949	3.0921	0.898045
281	ENSRNOT00000044319	ENSRNOG00000030467	Ube2l6	ubiquitin-conjugating enzyme E2L 6 [Source:RGD Symbol;Acc:1307960]	0.00135668	0.27722	10.2638	2.55379	1	4.70836	0.319224	0.0241329	0.295091	0.0791767	0.295091	0.888802	0.226539
282	RTRG.24441.2	NA	NA	NA	0.00135594	0.27722	10.2648	0.197752	1	8.39074	0.0247191	0.000363361	0.0243557	0.0198384	0.0243557	-0.278882	0.0853822
283	ENSRNOT00000003219	ENSRNOG00000002358	Scpep1	serine carboxypeptidase 1 [Source:RGD Symbol;Acc:620067]	0.00136446	0.277823	10.2532	0.492888	1	6.71723	0.061611	0.00305828	0.0585527	0.0282239	0.0585527	0.40367	0.114479
284	ENSRNOT00000049898	ENSRNOG00000012852	Bin1	bridging integrator 1 [Source:RGD Symbol;Acc:621786]	0.00138693	0.281405	10.2231	91.9024	1	3.80073	11.4878	4.62493	6.86287	0.148224	6.86287	5.39897	1.46517
285	RTRG.6943.1	NA	NA	NA	0.00139518	0.282085	10.2122	1.8202	1	4.65046	0.227525	0.0404988	0.187026	0.0823194	0.187026	0.793983	0.233469
286	ENSRNOT00000024069	ENSRNOG00000017869	Irf8	interferon regulatory factor 8 [Source:RGD Symbol;Acc:1312024]	0.00141578	0.285094	10.1851	2.06186	1	5.45403	0.257733	0.00706001	0.250673	0.0506334	0.250673	0.797028	0.204445
287	ENSRNOT00000080635	ENSRNOG00000058006	Sncg	synuclein, gamma [Source:RGD Symbol;Acc:70996]	0.00142407	0.285094	10.1744	77.2142	1	2.55219	9.65177	4.01539	5.63638	0.698413	5.63638	-5.06182	1.4524
288	RTRG.23505.3	NA	NA	NA	0.0014249	0.285094	10.1733	1.43812	1	7.18365	0.179765	0.0234479	0.156318	0.0244087	0.156318	-0.665442	0.170856
289	RTRG.6369.9	NA	NA	NA	0.00144782	0.288677	10.1439	0.519063	1	6.93461	0.0648829	0.0117592	0.0531237	0.0262644	0.0531237	0.425997	0.126634
290	ENSRNOT00000049357	ENSRNOG00000018414	Csf1r	colony stimulating factor 1 receptor [Source:RGD Symbol;Acc:2425]	0.00146024	0.290151	10.1281	0.996356	1	8.02502	0.124545	0.00104853	0.123496	0.0205551	0.123496	0.553241	0.142571
291	RTRG.13616.1	NA	NA	NA	0.00146692	0.290475	10.1197	3.8142	1	3.90955	0.476775	0.0261102	0.450665	0.137212	0.450665	1.08222	0.279079
292	ENSRNOT00000061973	ENSRNOG00000033697	Casp4	caspase 4 [Source:RGD Symbol;Acc:621757]	0.0014787	0.291805	10.105	1.12145	1	5.50265	0.140181	0.00576513	0.134416	0.0492719	0.134416	0.58843	0.154671
293	ENSRNOT00000079510	ENSRNOG00000001126	Fbxw8	F-box and WD repeat domain containing 8 [Source:RGD Symbol;Acc:1306032]	0.0015192	0.29187	10.0552	38.6808	1	2.18693	4.8351	1.59228	3.24282	1.22937	3.24282	3.70583	1.11753
294	ENSRNOT00000079269	ENSRNOG00000051837	Nwd2	NACHT and WD repeat domain containing 2 [Source:RGD Symbol;Acc:1563065]	0.00151138	0.29187	10.0647	0.290287	1	7.61205	0.0362858	0.000551957	0.0357339	0.0220267	0.0357339	-0.315646	0.0936069
295	ENSRNOT00000017042	ENSRNOG00000012681	Lgals9	galectin 9 [Source:RGD Symbol;Acc:3005]	0.0015149	0.29187	10.0604	1.92808	1	5.04409	0.24101	0.0145563	0.226454	0.0642896	0.226454	0.768255	0.199076
296	ENSRNOT00000038426	ENSRNOG00000001369	Oas1a	2'-5' oligoadenylate synthetase 1A [Source:RGD Symbol;Acc:621760]	0.00152306	0.29187	10.0505	37.986	1	2.62011	4.74825	0.313067	4.43518	0.630008	4.43518	3.40912	0.884111
297	ENSRNOT00000072309	ENSRNOG00000045554	LOC102551901	protein lifeguard 2-like [Source:RGD Symbol;Acc:7636626]	0.00148747	0.29187	10.0941	0.399039	1	7.71225	0.0498798	0.00113469	0.0487451	0.0216005	0.0487451	-0.351845	0.0937268
298	RTRG.13490.2	NA	NA	NA	0.00150091	0.29187	10.0775	0.181425	1	10.0149	0.0226781	8.46159e-05	0.0225935	0.0228523	0.0228523	-0.269842	0.0840246
299	RTRG.27217.14	NA	NA	NA	0.00148939	0.29187	10.0917	81.0765	1	2.61488	10.1346	3.58498	6.54959	0.635012	6.54959	-5.04471	1.37418
300	RTRG.44075.2	NA	NA	NA	0.00152461	0.29187	10.0486	1.60588	1	5.38336	0.200735	0.0220169	0.178718	0.0527154	0.178718	0.700917	0.181802
301	RTRG.49054.2	NA	NA	NA	0.00150143	0.29187	10.0769	1.55514	1	4.42803	0.194392	0.0157282	0.178664	0.0947778	0.178664	0.738936	0.221371
302	ENSRNOT00000050002	ENSRNOG00000029179	Cyp2d3	cytochrome P450, family 2, subfamily d, polypeptide 3 [Source:RGD Symbol;Acc:2472]	0.00154617	0.293075	10.0228	31.5701	1	2.51905	3.94626	0.0349389	3.91132	0.734666	3.91132	3.10565	0.80724
303	RTRG.15754.19	NA	NA	NA	0.00154311	0.293075	10.0264	91.1355	1	3.781	11.3919	4.11678	7.27516	0.150339	7.27516	5.28481	1.38527
304	RTRG.18450.11	NA	NA	NA	0.00153898	0.293075	10.0314	11.0811	1	4.5236	1.38514	0.0360393	1.3491	0.0893246	1.3491	1.84037	0.478024
305	ENSRNOT00000010679	ENSRNOG00000007542	Scg5	secretogranin V [Source:RGD Symbol;Acc:3669]	0.00155879	0.294238	10.0078	0.2	1	8.33618	0.0250001	0.0006782	0.0243219	0.0199125	0.0243219	-0.278683	0.0865824
306	RTRG.4588.2	NA	NA	NA	0.00156251	0.294238	10.0034	57.1372	1	2.72164	7.14215	1.18246	5.95969	0.541067	5.95969	4.17593	1.08715
307	ENSRNOT00000000149	ENSRNOG00000000137	Ly86	lymphocyte antigen 86 [Source:RGD Symbol;Acc:1309936]	0.00158886	0.298224	9.97262	2.74243	1	5.00205	0.342804	0.00676849	0.336036	0.0659103	0.336036	0.914131	0.238585
308	RTRG.39304.4	NA	NA	NA	0.00161411	0.301981	9.94358	64.2864	1	2.2755	8.03581	1.65599	6.37981	1.07061	6.37981	-4.42248	1.157
309	RTRG.15971.1	NA	NA	NA	0.00163016	0.303015	9.92537	34.7887	1	2.01048	4.34859	0.994517	3.35407	1.62054	3.35407	3.51628	1.07215
310	RTRG.34692.1	NA	NA	NA	0.00162883	0.303015	9.92687	0.824281	1	6.16274	0.103035	0.002543	0.100492	0.0352642	0.100492	0.500553	0.131134
311	RTRG.8270.2	NA	NA	NA	0.00165089	0.305882	9.90211	0.344236	1	7.62448	0.0430295	0.00525384	0.0377756	0.0219713	0.0377756	-0.344918	0.10415
312	RTRG.38136.1	NA	NA	NA	0.00166254	0.307054	9.88917	27.439	1	2.28118	3.42988	0.528023	2.90186	1.06116	2.90186	2.94578	0.834911
313	ENSRNOT00000078939	ENSRNOG00000018991	Gsn	gelsolin [Source:RGD Symbol;Acc:1303089]	0.00169584	0.310017	9.85268	82.9988	1	3.58449	10.3749	2.4013	7.97355	0.176024	7.97355	5.01283	1.32131
314	ENSRNOT00000015198	ENSRNOG00000011054	Laptm5	lysosomal protein transmembrane 5 [Source:RGD Symbol;Acc:621838]	0.00172701	0.310017	9.81918	1.23984	1	6.61313	0.15498	0.00296789	0.152013	0.0293013	0.152013	0.61212	0.161793
315	ENSRNOT00000081845	ENSRNOG00000046912	Nr1d2	nuclear receptor subfamily 1, group D, member 2 [Source:RGD Symbol;Acc:628828]	0.00170153	0.310017	9.84652	0.22988	1	8.01185	0.028735	0.000634768	0.0281003	0.0205908	0.0281003	-0.288732	0.0892017
316	ENSRNOT00000026235	ENSRNOG00000019311	Nfkb2	nuclear factor kappa B subunit 2 [Source:RGD Symbol;Acc:1307189]	0.00170776	0.310017	9.8398	2.81072	1	3.91174	0.35134	0.0289153	0.322425	0.136998	0.322425	0.945631	0.271506
317	ENSRNOT00000090959	ENSRNOG00000019560	Pde2a	phosphodiesterase 2A [Source:RGD Symbol;Acc:620965]	0.00171106	0.310017	9.83625	0.62943	1	7.8507	0.0786787	0.00576361	0.0729151	0.0210859	0.0729151	-0.436343	0.11517
318	ENSRNOT00000012432	ENSRNOG00000009331	Hck	HCK proto-oncogene, Src family tyrosine kinase [Source:RGD Symbol;Acc:2785]	0.00172321	0.310017	9.82323	4.29995	1	4.37921	0.537494	0.0438957	0.493598	0.0977041	0.493598	1.14007	0.301239
319	RTRG.21760.1	NA	NA	NA	0.00171816	0.310017	9.82863	1.81189	1	5.35732	0.226486	0.0497658	0.17672	0.0535151	0.17672	-0.754112	0.213556
320	RTRG.25629.3	NA	NA	NA	0.00170723	0.310017	9.84038	0.566556	1	6.06857	0.0708196	0.00534131	0.0654783	0.0368323	0.0654783	0.443344	0.134825
321	RTRG.48473.6	NA	NA	NA	0.00170094	0.310017	9.84716	97.0713	1	2.96948	12.1339	3.19933	8.93459	0.378392	8.93459	-5.42036	1.42938
322	RTRG.3504.2	NA	NA	NA	0.00173772	0.310971	9.80782	2.39487	1	4.07275	0.299358	0.0253889	0.27397	0.120995	0.27397	0.877294	0.255302
323	RTRG.18430.3	NA	NA	NA	0.00175288	0.312714	9.79183	33.0662	1	1.69634	4.13327	0.231127	3.90215	2.64644	3.90215	3.55821	1.11879
324	ENSRNOT00000048554	ENSRNOG00000025274	Hexb	hexosaminidase subunit beta [Source:RGD Symbol;Acc:1307607]	0.00175882	0.312803	9.78562	0.426322	1	8.17977	0.0532903	0.000320138	0.0529701	0.020188	0.0529701	0.358612	0.0950507
325	RTRG.30164.8	NA	NA	NA	0.00178039	0.315666	9.76321	73.2859	1	2.48048	9.16073	2.59289	6.56784	0.779411	6.56784	-4.69893	1.24778
326	ENSRNOT00000057433	ENSRNOG00000037814	Cxcl17	C-X-C motif chemokine ligand 17 [Source:RGD Symbol;Acc:1304717]	0.00180884	0.319726	9.73407	38.6031	1	1.53724	4.82539	0.392618	4.43277	3.38459	4.43277	4.0147	1.28278
327	RTRG.2233.1	NA	NA	NA	0.00182312	0.321265	9.71961	0.954834	1	4.89708	0.119354	0.0129039	0.10645	0.0702171	0.10645	0.605227	0.19132
328	RTRG.20063.1	NA	NA	NA	0.00183714	0.32179	9.70553	0.310487	1	6.5289	0.0388109	0.00147209	0.0373388	0.0302473	0.0373388	0.361078	0.115631
329	RTRG.20852.3	NA	NA	NA	0.00184844	0.32179	9.69427	0.957901	1	5.05861	0.119738	0.00692562	0.112812	0.0637423	0.112812	0.573642	0.175929
330	RTRG.48480.5	NA	NA	NA	0.00184554	0.32179	9.69715	1.10691	1	5.53893	0.138364	0.0182039	0.12016	0.0482914	0.12016	0.590116	0.17055
331	RTRG.5298.1	NA	NA	NA	0.00184264	0.32179	9.70004	3.3082	1	7.36291	0.413525	0.000896559	0.412628	0.0232958	0.412628	0.996618	0.26604
332	RTRG.14724.8	NA	NA	NA	0.00187079	0.324401	9.67218	100.246	1	3.98035	12.5307	5.58386	6.94685	0.130259	6.94685	5.58884	1.60329
333	RTRG.31850.4	NA	NA	NA	0.0018747	0.324401	9.66835	1.56651	1	6.18549	0.195814	0.0435039	0.15231	0.0349042	0.15231	-0.686478	0.185643
334	RTRG.14118.7	NA	NA	NA	0.00188174	0.324645	9.66146	58.0818	1	2.85628	7.26022	3.42012	3.8401	0.444275	3.8401	4.37281	1.31602
335	ENSRNOT00000076190	ENSRNOG00000007733	Arhgef9	Cdc42 guanine nucleotide exchange factor 9 [Source:RGD Symbol;Acc:620719]	0.00191306	0.325181	9.63114	0.218136	1	8.66506	0.027267	0.00018002	0.027087	0.0196347	0.027087	-0.271894	0.0833491
336	RTRG.37739.6	NA	NA	NA	0.00190714	0.325181	9.63683	0.335333	1	7.43214	0.0419167	0.00283131	0.0390854	0.022912	0.0390854	-0.333954	0.101348
337	RTRG.39464.5	NA	NA	NA	0.00189362	0.325181	9.64989	0.304896	1	7.87014	0.038112	0.00159691	0.0365151	0.0210204	0.0365151	-0.313385	0.09303
338	RTRG.48368.1	NA	NA	NA	0.00189786	0.325181	9.64579	0.648108	1	5.24367	0.0810135	0.00668502	0.0743284	0.0572036	0.0743284	-0.51978	0.166949
339	RTRG.5686.10	NA	NA	NA	0.00191158	0.325181	9.63256	53.9793	1	2.02048	6.74742	1.0144	5.73301	1.59536	5.73301	-4.01819	1.07868
340	ENSRNOT00000088956	ENSRNOG00000036829	Nckap1l	NCK associated protein 1 like [Source:RGD Symbol;Acc:1312032]	0.00192478	0.325254	9.61992	1.69943	1	6.13348	0.212429	0.00726842	0.205161	0.0357378	0.205161	0.712712	0.19153
341	RTRG.9236.8	NA	NA	NA	0.00191981	0.325254	9.62467	1.91476	1	6.09556	0.239345	0.0218984	0.217446	0.0363698	0.217446	0.756619	0.203248
342	ENSRNOT00000003425	ENSRNOG00000002540	Rhoh	ras homolog family member H [Source:RGD Symbol;Acc:1307623]	0.00198135	0.327591	9.56673	28.5507	1	2.37701	3.56884	0.478453	3.09038	0.91434	3.09038	2.91688	0.787365
343	ENSRNOT00000011485	ENSRNOG00000008615	Mal2	mal, T-cell differentiation protein 2 [Source:RGD Symbol;Acc:735066]	0.0020182	0.327591	9.53291	0.268333	1	7.99583	0.0335416	0.000357707	0.0331839	0.0206352	0.0331839	-0.294352	0.0886591
344	ENSRNOT00000019465	ENSRNOG00000014079	Stat1	signal transducer and activator of transcription 1 [Source:RGD Symbol;Acc:3771]	0.00195417	0.327591	9.59209	1.37786	1	7.67318	0.172232	0.000523627	0.171709	0.0217612	0.171709	0.641245	0.172726
345	ENSRNOT00000073192	ENSRNOG00000050760	LOC103690035	TGF-beta receptor type-1-like [Source:RGD Symbol;Acc:9435399]	0.00201353	0.327591	9.53716	0.576596	1	5.79884	0.0720745	0.00997289	0.0621016	0.0420643	0.0621016	0.470048	0.150431
346	ENSRNOT00000076181	ENSRNOG00000030118	Msn	moesin [Source:RGD Symbol;Acc:621260]	0.00200442	0.327591	9.54548	0.532154	1	7.31687	0.0665193	0.000768355	0.0657509	0.0235649	0.0657509	0.397986	0.107622
347	RTRG.10368.2	NA	NA	NA	0.00200246	0.327591	9.54728	56.0412	1	2.8236	7.00515	0.728816	6.27634	0.465767	6.27634	4.08437	1.10431
348	RTRG.14786.1	NA	NA	NA	0.00198303	0.327591	9.56517	0.48061	1	8.35397	0.0600763	0.000544637	0.0595316	0.0198871	0.0595316	-0.378432	0.102165
349	RTRG.20988.3	NA	NA	NA	0.00196694	0.327591	9.58014	0.684211	1	5.16778	0.0855264	0.00749735	0.0780291	0.0597973	0.0780291	0.532143	0.171496
350	RTRG.23724.4	NA	NA	NA	0.00201535	0.327591	9.5355	0.150715	1	8.65491	0.0188394	0.000281862	0.0185575	0.0196373	0.0196373	-0.256971	0.08367
351	RTRG.29274.3	NA	NA	NA	0.00199046	0.327591	9.55831	75.7218	1	3.40233	9.46522	1.26696	8.19826	0.214269	8.19826	4.74917	1.28287
352	RTRG.35089.5	NA	NA	NA	0.00194488	0.327591	9.60085	50.861	1	1.88226	6.35763	3.05694	3.30069	1.98067	3.30069	4.63574	1.49464
353	RTRG.43291.19	NA	NA	NA	0.00199137	0.327591	9.55747	0.932284	1	5.70359	0.116536	0.0205324	0.0960031	0.0441952	0.0960031	-0.553743	0.168305
354	RTRG.46096.1	NA	NA	NA	0.00196664	0.327591	9.58041	0.202951	1	9.88212	0.0253688	6.2421e-05	0.0253064	0.0221919	0.0253064	-0.266726	0.0832416
355	RTRG.9236.2	NA	NA	NA	0.00201702	0.327591	9.53398	1.35618	1	5.70619	0.169523	0.00677181	0.162751	0.0441346	0.162751	0.635134	0.171916
356	ENSRNOT00000000532	ENSRNOG00000000459	Psmb9	proteasome 20S subunit beta 9 [Source:RGD Symbol;Acc:3427]	0.0020305	0.327741	9.52176	3.16924	1	3.72811	0.396155	0.0312443	0.364911	0.156314	0.364911	0.990704	0.288135
357	RTRG.16268.3	NA	NA	NA	0.00202645	0.327741	9.52542	37.8679	1	2.19971	4.73349	0.772305	3.96119	1.20505	3.96119	3.36971	0.932381
358	RTRG.33235.8	NA	NA	NA	0.00204913	0.328467	9.50499	0.806551	1	7.14608	0.100819	0.00804477	0.0927741	0.0246647	0.0927741	-0.489399	0.132792
359	RTRG.4305.1	NA	NA	NA	0.0020521	0.328467	9.50234	1.13957	1	7.24692	0.142447	0.00236987	0.140077	0.0239957	0.140077	-0.581682	0.157867
360	RTRG.9852.15	NA	NA	NA	0.00204687	0.328467	9.50703	0.310108	1	8.46292	0.0387636	0.00174522	0.0370183	0.0197576	0.0370183	-0.308077	0.0885046
361	ENSRNOT00000019346	ENSRNOG00000028896	A2m	alpha-2-macroglobulin [Source:RGD Symbol;Acc:2004]	0.00207635	0.328855	9.48078	0.294492	1	7.38314	0.0368115	0.000557388	0.0362541	0.023181	0.0362541	0.313793	0.0969143
362	ENSRNOT00000028137	ENSRNOG00000020726	Sipa1	signal-induced proliferation-associated 1 [Source:RGD Symbol;Acc:1303184]	0.00206746	0.328855	9.48865	72.15	1	3.3014	9.01876	0.85354	8.16522	0.243107	8.16522	4.6266	1.2571
363	ENSRNOT00000046381	ENSRNOG00000025155	Lmtk2	lemur tyrosine kinase 2 [Source:RGD Symbol;Acc:1598332]	0.0020842	0.328855	9.47387	0.583946	1	7.75912	0.0729933	0.0238801	0.0491132	0.0214168	0.0491132	-0.443508	0.137531
364	ENSRNOT00000017564	ENSRNOG00000013014	Cyba	cytochrome b-245 alpha chain [Source:RGD Symbol;Acc:620573]	0.00207267	0.328855	9.48404	5.57517	1	4.15281	0.696896	0.0267662	0.67013	0.113761	0.67013	1.28592	0.349536
365	RTRG.10067.5	NA	NA	NA	0.00209026	0.328855	9.46854	0.305323	1	6.5278	0.0381654	0.00150085	0.0366645	0.0302601	0.0366645	0.356454	0.115714
366	RTRG.18535.2	NA	NA	NA	0.00208143	0.328855	9.4763	0.535907	1	6.75479	0.0669883	0.00770642	0.0592819	0.0278585	0.0592819	0.411276	0.122542
367	RTRG.32212.1	NA	NA	NA	0.00210018	0.328855	9.45985	1.21254	1	5.25982	0.151567	0.00760625	0.143961	0.0566642	0.143961	0.601885	0.167463
368	RTRG.52276.1	NA	NA	NA	0.00209554	0.328855	9.46391	0.826842	1	10.1815	0.103355	4.27948e-05	0.103312	0.0238077	0.103312	-0.494932	0.13476
369	RTRG.18430.1	NA	NA	NA	0.00213016	0.331835	9.43385	20.5473	1	4.68831	2.56841	0.12105	2.44736	0.0802434	2.44736	2.4651	0.672901
370	RTRG.21573.5	NA	NA	NA	0.00213073	0.331835	9.43337	0.771331	1	5.54192	0.0964164	0.0169089	0.0795075	0.048212	0.0795075	0.529103	0.168729
371	RTRG.33269.3	NA	NA	NA	0.00214609	0.333143	9.42019	1.43575	1	5.23998	0.179469	0.0168725	0.162597	0.0573275	0.162597	0.652704	0.180312
372	RTRG.45219.1	NA	NA	NA	0.00215069	0.333143	9.41627	0.673897	1	5.71262	0.0842372	0.00429202	0.0799451	0.0439861	0.0799451	0.4701	0.144658
373	RTRG.5434.2	NA	NA	NA	0.00215862	0.333475	9.40952	1.19964	1	5.83277	0.149955	0.00397853	0.145977	0.0413437	0.145977	-0.595218	0.162812
374	RTRG.3594.9	NA	NA	NA	0.00216679	0.333842	9.40259	0.824339	1	5.33129	0.103042	0.0258469	0.0771955	0.0543324	0.0771955	0.577127	0.187636
375	ENSRNOT00000009094	ENSRNOG00000006857	AABR07060833.1		0.00221765	0.33717	9.36006	0.261785	1	7.98566	0.0327231	0.000366274	0.0323568	0.0206639	0.0323568	-0.290154	0.0887829
376	RTRG.1570.1	NA	NA	NA	0.00221604	0.33717	9.36139	0.271557	1	8.22733	0.0339447	0.000233479	0.0337112	0.0200942	0.0337112	-0.290099	0.0862491
377	RTRG.24795.4	NA	NA	NA	0.00220405	0.33717	9.37133	0.52679	1	7.04373	0.0658487	0.00459159	0.0612571	0.0254046	0.0612571	-0.395934	0.111221
378	RTRG.42609.6	NA	NA	NA	0.00220124	0.33717	9.37367	0.404756	1	6.28699	0.0505946	0.00200312	0.0485914	0.0333812	0.0485914	0.383355	0.122812
379	RTRG.50604.4	NA	NA	NA	0.0022099	0.33717	9.36647	116.886	1	4.37671	14.6107	6.9228	7.68794	0.0978575	7.68794	6.00617	1.77724
380	ENSRNOT00000045545	ENSRNOG00000031138	Irgm	immunity-related GTPase M [Source:RGD Symbol;Acc:1305163]	0.00223203	0.337575	9.34821	8.6464	1	4.36041	1.0808	0.316052	0.764747	0.0988663	0.764747	1.5951	0.438589
381	RTRG.10709.2	NA	NA	NA	0.00222985	0.337575	9.35	38.9843	1	2.16471	4.87304	1.75535	3.11769	1.27283	3.11769	3.6631	1.15805
382	ENSRNOT00000007175	ENSRNOG00000005195	Cst3	cystatin C [Source:RGD Symbol;Acc:2432]	0.00224115	0.338067	9.34074	0.290387	1	10.8567	0.0362984	1.92591e-05	0.0362791	0.0293756	0.0362791	0.303019	0.0918515
383	RTRG.15567.1	NA	NA	NA	0.00224972	0.338475	9.33374	0.544967	1	6.23247	0.0681208	0.00369852	0.0644223	0.0341826	0.0644223	0.417056	0.127347
384	ENSRNOT00000037133	ENSRNOG00000024808	Stk39	serine threonine kinase 39 [Source:RGD Symbol;Acc:621643]	0.0022808	0.340706	9.30861	0.197644	1	8.91746	0.0247055	0.00025541	0.0244501	0.0196929	0.0244501	-0.260655	0.0826554
385	ENSRNOT00000077828	ENSRNOG00000002314	LOC103689943	meiosis arrest female protein 1-like [Source:RGD Symbol;Acc:9219913]	0.00231	0.340706	9.2853	0.319666	1	8.00672	0.0399582	0.00306783	0.0368904	0.0206049	0.0368904	-0.315603	0.0951882
386	RTRG.10404.5	NA	NA	NA	0.00231989	0.340706	9.27748	1.82114	1	5.81177	0.227642	0.0116393	0.216003	0.0417874	0.216003	0.730523	0.202077
387	RTRG.10655.13	NA	NA	NA	0.00227628	0.340706	9.31224	46.9273	1	1.83178	5.86591	2.89047	2.97544	2.14323	2.97544	4.54486	1.4932
388	RTRG.23638.2	NA	NA	NA	0.00230978	0.340706	9.28548	1.13581	1	5.02597	0.141976	0.0184053	0.123571	0.0649816	0.123571	0.61245	0.19153
389	RTRG.24662.2	NA	NA	NA	0.0023296	0.340706	9.26983	0.281954	1	7.5433	0.0352442	0.00137103	0.0338732	0.0223463	0.0338732	-0.306678	0.0964744
390	RTRG.25053.2	NA	NA	NA	0.00231405	0.340706	9.28209	0.677836	1	5.37996	0.0847295	0.0099739	0.0747556	0.0528187	0.0747556	0.508526	0.165498
391	RTRG.3420.4	NA	NA	NA	0.00232638	0.340706	9.27236	0.423291	1	7.56089	0.0529113	0.00566751	0.0472438	0.0222624	0.0472438	-0.358733	0.105805
392	RTRG.34537.1	NA	NA	NA	0.00229899	0.340706	9.29405	1.16099	1	4.83494	0.145123	0.0189264	0.126197	0.0729731	0.126197	0.633352	0.201424
393	RTRG.36632.1	NA	NA	NA	0.00232021	0.340706	9.27722	6.36006	1	4.0365	0.795007	0.0277431	0.767264	0.124638	0.767264	1.36518	0.377645
394	RTRG.7626.4	NA	NA	NA	0.00232304	0.340706	9.27499	50.4622	1	2.64745	6.30777	0.789612	5.51816	0.604563	5.51816	3.84515	1.06387
395	ENSRNOT00000075420	ENSRNOG00000047085	Lrrtm2	leucine rich repeat transmembrane neuronal 2 [Source:RGD Symbol;Acc:1593785]	0.00235992	0.340816	9.24614	0.232633	1	8.56623	0.0290791	0.000181528	0.0288976	0.0196759	0.0288976	-0.272271	0.0838417
396	ENSRNOT00000041151	ENSRNOG00000039744	RT1-CE4	RT1 class I, locus CE4 [Source:RGD Symbol;Acc:1598234]	0.00234244	0.340816	9.25976	4.23581	1	3.99271	0.529476	0.031473	0.498003	0.129034	0.498003	1.11353	0.308491
397	RTRG.13173.3	NA	NA	NA	0.00235555	0.340816	9.24953	0.551646	1	8.61485	0.0689557	0.00219941	0.0667563	0.0196511	0.0667563	-0.401727	0.111391
398	RTRG.29761.2	NA	NA	NA	0.00234431	0.340816	9.2583	0.582699	1	6.27833	0.0728374	0.00536328	0.0674741	0.033506	0.0674741	-0.426241	0.129045
399	RTRG.35838.5	NA	NA	NA	0.00234843	0.340816	9.25508	0.312809	1	7.54394	0.0391012	0.00406735	0.0350338	0.0223433	0.0350338	0.324441	0.102562
400	RTRG.43627.1	NA	NA	NA	0.00236744	0.341047	9.24032	1.35708	1	4.98168	0.169635	0.00881613	0.160819	0.0667155	0.160819	0.634809	0.182104
401	ENSRNOT00000017081	ENSRNOG00000012543	Mcm3	minichromosome maintenance complex component 3 [Source:RGD Symbol;Acc:1305168]	0.00239859	0.341644	9.21638	2.15779	1	3.85224	0.269724	0.0306866	0.239037	0.142907	0.239037	0.86578	0.277572
402	ENSRNOT00000061345	ENSRNOG00000028638	Il10rb	interleukin 10 receptor subunit beta [Source:RGD Symbol;Acc:1560373]	0.00239741	0.341644	9.21728	0.786238	1	5.36051	0.0982798	0.00666021	0.0916196	0.053416	0.0916196	0.511909	0.161754
403	ENSRNOT00000077750	ENSRNOG00000061182	Gabre	gamma-aminobutyric acid type A receptor epsilon subunit [Source:RGD Symbol;Acc:68320]	0.00240565	0.341644	9.211	1.24635	1	5.21752	0.155794	0.00707103	0.148723	0.0580857	0.148723	-0.603632	0.168653
404	ENSRNOT00000082774	ENSRNOG00000049115	Ccr5	C-C motif chemokine receptor 5 [Source:RGD Symbol;Acc:620596]	0.00238668	0.341644	9.2255	1.05998	1	6.33908	0.132498	0.00245062	0.130047	0.03265	0.130047	0.556464	0.154614
405	RTRG.14848.1	NA	NA	NA	0.00240904	0.341644	9.20842	10.8493	1	3.92084	1.35616	0.0986549	1.25751	0.136104	1.25751	1.77937	0.495124
406	RTRG.30459.1	NA	NA	NA	0.00240738	0.341644	9.20969	0.637394	1	7.52281	0.0796743	0.00475593	0.0749184	0.022446	0.0749184	-0.431306	0.120001
407	RTRG.52094.2	NA	NA	NA	0.00241308	0.341644	9.20536	43.4392	1	2.27088	5.4299	2.54834	2.88156	1.07835	2.88156	3.93281	1.2703
408	ENSRNOT00000064949	ENSRNOG00000042502	Smim17	small integral membrane protein 17 [Source:RGD Symbol;Acc:1559613]	0.00242383	0.342325	9.19722	0.208951	1	7.67908	0.0261189	0.000412741	0.0257062	0.0217364	0.0257062	-0.282279	0.0923957
409	ENSRNOT00000086426	ENSRNOG00000009580	Lca5	lebercilin LCA5 [Source:RGD Symbol;Acc:1308555]	0.00244485	0.343882	9.18142	59.7939	1	2.94636	7.47424	0.737699	6.73654	0.390849	6.73654	4.17388	1.16411
410	RTRG.3764.2	NA	NA	NA	0.0024468	0.343882	9.17996	14.0944	1	3.14545	1.7618	0.171363	1.59044	0.297706	1.59044	2.02635	0.565227
411	ENSRNOT00000014234	ENSRNOG00000010691	Cmtm3	CKLF-like MARVEL transmembrane domain containing 3 [Source:RGD Symbol;Acc:1308763]	0.00245879	0.344336	9.17101	2.09367	1	4.29885	0.261709	0.0145152	0.247194	0.102845	0.247194	0.787937	0.22833
412	RTRG.9029.1	NA	NA	NA	0.00246197	0.344336	9.16864	45.385	1	2.45025	5.67313	1.95386	3.71927	0.816513	3.71927	3.71313	1.11032
413	RTRG.39983.2	NA	NA	NA	0.00247581	0.344597	9.15839	0.372408	1	8.85384	0.046551	0.00195164	0.0445993	0.0196561	0.0445993	-0.329168	0.0919876
414	RTRG.51349.5	NA	NA	NA	0.00247008	0.344597	9.16263	69.7585	1	3.20392	8.71982	4.46963	4.25019	0.275631	4.25019	4.70779	1.46002
415	ENSRNOT00000081110	ENSRNOG00000060694	Adam17	ADAM metallopeptidase domain 17 [Source:RGD Symbol;Acc:620404]	0.00249694	0.346701	9.14284	0.468034	1	6.65799	0.0585043	0.00228378	0.0562205	0.028825	0.0562205	0.378294	0.114241
416	ENSRNOT00000023017	ENSRNOG00000017123	B2m	beta-2 microglobulin [Source:RGD Symbol;Acc:2189]	0.00251563	0.348387	9.12919	0.830021	1	9.51357	0.103753	7.64568e-05	0.103676	0.0207857	0.103676	0.490983	0.137553
417	RTRG.10398.3	NA	NA	NA	0.00252716	0.348387	9.12082	2.86201	1	4.39919	0.357751	0.0322505	0.3255	0.0964914	0.3255	0.911478	0.255542
418	RTRG.49055.8	NA	NA	NA	0.00252721	0.348387	9.12079	1.04981	1	5.18142	0.131226	0.0108758	0.12035	0.0593233	0.12035	0.571093	0.17526
419	ENSRNOT00000002775	ENSRNOG00000002028	Tmem50b	transmembrane protein 50B [Source:RGD Symbol;Acc:1307561]	0.00253436	0.348538	9.11562	0.161193	1	8.34655	0.0201491	0.00037231	0.0197768	0.0198975	0.0198975	-0.258403	0.0857101
420	RTRG.40864.3	NA	NA	NA	0.00254151	0.34869	9.11046	25.4688	1	2.25564	3.1836	0.194326	2.98928	1.10428	2.98928	2.71818	0.762747
421	ENSRNOT00000009034	ENSRNOG00000006853	Elavl2	ELAV like RNA binding protein 2 [Source:RGD Symbol;Acc:628611]	0.00255704	0.349986	9.09933	0.182469	1	8.69624	0.0228087	0.00034177	0.0224669	0.0196292	0.0224669	-0.256269	0.0836472
422	ENSRNOT00000008387	ENSRNOG00000006397	Chrm5	cholinergic receptor, muscarinic 5 [Source:RGD Symbol;Acc:620027]	0.00258975	0.350337	9.07608	0.439491	1	7.03746	0.0549364	0.00087481	0.0540616	0.0254519	0.0540616	-0.358744	0.103547
423	ENSRNOT00000017448	ENSRNOG00000012982	Map9	microtubule-associated protein 9 [Source:RGD Symbol;Acc:1560368]	0.00260068	0.350337	9.06838	2.28652	1	7.78607	0.285815	0.0523511	0.233463	0.0213156	0.233463	-0.81339	0.229076
424	ENSRNOT00000016032	ENSRNOG00000011683	Fes	FES proto-oncogene, tyrosine kinase [Source:RGD Symbol;Acc:1564385]	0.00260824	0.350337	9.06307	3.65051	1	4.31141	0.456314	0.0183847	0.437929	0.10201	0.437929	1.02758	0.289532
425	ENSRNOT00000005910	ENSRNOG00000004284	Btg1	BTG anti-proliferation factor 1 [Source:RGD Symbol;Acc:2224]	0.00260315	0.350337	9.06664	0.427839	1	6.45971	0.0534799	0.00187114	0.0516088	0.0310777	0.0516088	0.372711	0.118086
426	ENSRNOT00000079658	ENSRNOG00000032350	Kcnip4	potassium voltage-gated channel interacting protein 4 [Source:RGD Symbol;Acc:708539]	0.00258074	0.350337	9.08245	0.381823	1	7.77857	0.0477278	0.00102028	0.0467075	0.0213434	0.0467075	-0.33253	0.0935369
427	RTRG.26078.4	NA	NA	NA	0.00258083	0.350337	9.08239	50.7324	1	2.64767	6.34155	0.556528	5.78503	0.604365	5.78503	3.83303	1.07819
428	RTRG.33025.2	NA	NA	NA	0.00260496	0.350337	9.06537	0.874959	1	6.41313	0.10937	0.0215002	0.0878697	0.0316654	0.0878697	-0.510822	0.151837
429	RTRG.778.7	NA	NA	NA	0.002587	0.350337	9.07802	1.10657	1	4.92345	0.138322	0.0136015	0.12472	0.0690965	0.12472	0.60122	0.190801
430	ENSRNOT00000027360	ENSRNOG00000020182	Mvp	major vault protein [Source:RGD Symbol;Acc:70932]	0.00265669	0.353548	9.02942	0.957501	1	6.00224	0.119688	0.0037487	0.115939	0.0380161	0.115939	0.525724	0.14856
431	ENSRNOT00000083067	ENSRNOG00000001963	Mx2	MX dynamin like GTPase 2 [Source:RGD Symbol;Acc:628821]	0.00265655	0.353548	9.02952	72.3871	1	4.10305	9.04839	1.73046	7.31793	0.118129	7.31793	4.57109	1.2917
432	RTRG.29006.2	NA	NA	NA	0.00263909	0.353548	9.04157	53.202	1	2.74402	6.65025	0.491061	6.15919	0.523399	6.15919	3.92027	1.10663
433	RTRG.38340.1	NA	NA	NA	0.00264929	0.353548	9.03452	1.15009	1	4.65694	0.143761	0.0148622	0.128899	0.0819612	0.128899	0.634631	0.206908
434	RTRG.11964.6	NA	NA	NA	0.00266841	0.354289	9.02137	58.7949	1	2.91491	7.34937	1.88448	5.46488	0.408584	5.46488	4.1186	1.16465
435	RTRG.4043.4	NA	NA	NA	0.00267517	0.354371	9.01675	38.609	1	2.22132	4.82612	0.732018	4.0941	1.16504	4.0941	3.33704	0.944021
436	ENSRNOT00000009139	ENSRNOG00000005903	St14	suppression of tumorigenicity 14 [Source:RGD Symbol;Acc:69288]	0.00269369	0.355274	9.00414	12.2156	1	3.86341	1.52695	0.108252	1.4187	0.141784	1.4187	1.87631	0.531373
437	RTRG.27284.4	NA	NA	NA	0.00269432	0.355274	9.00371	0.243398	1	7.88748	0.0304248	0.00065554	0.0297692	0.0209633	0.0297692	-0.282685	0.0905355
438	RTRG.15378.5	NA	NA	NA	0.0027037	0.355698	8.99736	54.2803	1	2.76765	6.78504	2.28858	4.49647	0.505455	4.49647	3.95435	1.12054
439	ENSRNOT00000016410	ENSRNOG00000012054	Zmpste24	zinc metallopeptidase STE24 [Source:RGD Symbol;Acc:1305570]	0.00273792	0.358615	8.97438	55.032	1	2.76368	6.879	2.72804	4.15096	0.508421	4.15096	4.03412	1.20338
440	RTRG.15567.10	NA	NA	NA	0.00273833	0.358615	8.9741	75.4815	1	2.52888	9.43519	3.39103	6.04416	0.723708	6.04416	-4.68088	1.35625
441	ENSRNOT00000032015	ENSRNOG00000026605	Ifi27l2b	interferon, alpha-inducible protein 27 like 2B [Source:RGD Symbol;Acc:1559721]	0.00277747	0.362916	8.94818	26.0311	1	2.96056	3.25389	0.0846552	3.16923	0.383139	3.16923	2.7342	0.778105
442	RTRG.33306.1	NA	NA	NA	0.00280161	0.365034	8.93237	2.49933	1	3.85967	0.312416	0.025603	0.286813	0.142159	0.286813	0.87642	0.272833
443	RTRG.38844.3	NA	NA	NA	0.00280634	0.365034	8.92928	1.09881	1	5.25864	0.137351	0.0295726	0.107779	0.0567036	0.107779	0.602591	0.194798
444	ENSRNOT00000076636	ENSRNOG00000022812	Ercc5	ERCC excision repair 5, endonuclease [Source:RGD Symbol;Acc:1586176]	0.00282565	0.366149	8.91676	53.53	1	2.01992	6.69126	1.62442	5.06684	1.59675	5.06684	-3.97401	1.19275
445	RTRG.39931.1	NA	NA	NA	0.00282762	0.366149	8.91549	57.5769	1	2.11163	7.19711	1.50309	5.69402	1.38309	5.69402	-4.06219	1.15932
446	ENSRNOT00000026159	ENSRNOG00000019321	Cck	cholecystokinin [Source:RGD Symbol;Acc:2288]	0.00284145	0.366292	8.90658	0.420285	1	8.18115	0.0525356	0.000290185	0.0522454	0.0201851	0.0522454	-0.346965	0.0990986
447	RTRG.21189.5	NA	NA	NA	0.00284001	0.366292	8.9075	0.317252	1	6.81382	0.0396565	0.00110585	0.0385507	0.027308	0.0385507	0.330708	0.108497
448	RTRG.22001.1	NA	NA	NA	0.00285529	0.366835	8.8977	26.157	1	2.15616	3.26963	0.0880526	3.18158	1.28998	3.18158	2.73644	0.782175
449	RTRG.32796.1	NA	NA	NA	0.00287112	0.366835	8.88761	1.44316	1	5.56861	0.180396	0.00545947	0.174936	0.0475114	0.174936	-0.642554	0.183828
450	RTRG.35323.2	NA	NA	NA	0.00286928	0.366835	8.88878	0.861411	1	5.87308	0.107676	0.0103067	0.0973697	0.0405121	0.0973697	-0.50109	0.148613
451	RTRG.37334.1	NA	NA	NA	0.00286201	0.366835	8.89341	0.63317	1	7.07713	0.0791462	0.00103422	0.078112	0.0251562	0.078112	-0.425688	0.121723
452	ENSRNOT00000013745	ENSRNOG00000010208	Timp1	TIMP metallopeptidase inhibitor 1 [Source:RGD Symbol;Acc:621675]	0.00287868	0.366987	8.88281	6.11388	1	3.56097	0.764235	0.0474507	0.716784	0.179944	0.716784	1.32234	0.378466
453	ENSRNOT00000012645	ENSRNOG00000009347	Arhgap25	Rho GTPase activating protein 25 [Source:RGD Symbol;Acc:1562105]	0.00290372	0.367443	8.867	1.9466	1	5.22072	0.243325	0.015283	0.228042	0.057977	0.228042	0.745769	0.213741
454	ENSRNOT00000009612	ENSRNOG00000007332	Sstr3	somatostatin receptor 3 [Source:RGD Symbol;Acc:620308]	0.00290263	0.367443	8.86768	40.9444	1	2.31392	5.11805	1.24008	3.87796	1.00844	3.87796	3.43101	0.997332
455	ENSRNOT00000014517	ENSRNOG00000010918	Cebpa	CCAAT/enhancer binding protein alpha [Source:RGD Symbol;Acc:2326]	0.00290776	0.367443	8.86446	1.50679	1	4.81284	0.188349	0.00873808	0.179611	0.0739959	0.179611	0.657836	0.190927
456	ENSRNOT00000088950	ENSRNOG00000006426	Syt1	synaptotagmin 1 [Source:RGD Symbol;Acc:3803]	0.00290463	0.367443	8.86643	0.944401	1	10.5773	0.11805	0.000131306	0.117919	0.0267089	0.117919	-0.519441	0.148882
457	ENSRNOT00000033450	ENSRNOG00000021438	Tuba1c	tubulin, alpha 1C [Source:RGD Symbol;Acc:1307226]	0.00293179	0.368058	8.84944	1.75087	1	4.76258	0.218859	0.0165206	0.202338	0.0764129	0.202338	0.706886	0.202909
458	ENSRNOT00000038994	ENSRNOG00000003622	Cybb	cytochrome b-245 beta chain [Source:RGD Symbol;Acc:620574]	0.00292966	0.368058	8.85077	2.95912	1	4.91512	0.36989	0.0128142	0.357076	0.0694475	0.357076	0.919014	0.263769
459	ENSRNOT00000064930	ENSRNOG00000012060	Gucy1b1	guanylate cyclase 1 soluble subunit beta 1 [Source:RGD Symbol;Acc:2769]	0.00293079	0.368058	8.85006	0.149587	1	8.40002	0.0186984	0.000263855	0.0184346	0.0198269	0.0198269	-0.250928	0.0850575
460	RTRG.23382.1	NA	NA	NA	0.00294733	0.369205	8.83979	49.444	1	1.91738	6.1805	0.458026	5.72247	1.87483	5.72247	-3.7553	1.07886
461	RTRG.41742.7	NA	NA	NA	0.00295895	0.369856	8.83261	46.2763	1	2.26181	5.78454	1.66598	4.11855	1.09371	4.11855	-3.67818	1.10601
462	ENSRNOT00000040770	ENSRNOG00000032472	Adgrg2	adhesion G protein-coupled receptor G2 [Source:RGD Symbol;Acc:628618]	0.00297425	0.370295	8.8232	0.760652	1	6.28962	0.0950815	0.0318607	0.0632208	0.0333434	0.0632208	-0.511409	0.168823
463	RTRG.16124.3	NA	NA	NA	0.00297531	0.370295	8.82255	105.279	1	3.13091	13.1598	4.70549	8.45433	0.30353	8.45433	-5.47668	1.57577
464	RTRG.33269.1	NA	NA	NA	0.00298841	0.370326	8.81453	6.76069	1	5.48677	0.845087	0.254772	0.590315	0.0497105	0.590315	1.38749	0.399496
465	RTRG.6216.1	NA	NA	NA	0.00298353	0.370326	8.81751	0.365077	1	9.85948	0.0456346	0.000158374	0.0454763	0.0220878	0.0454763	-0.322455	0.092819
466	RTRG.13152.3	NA	NA	NA	0.00301088	0.372309	8.80086	0.26879	1	7.34338	0.0335988	0.00132444	0.0322744	0.0234086	0.0322744	-0.30151	0.0992909
467	ENSRNOT00000077174	ENSRNOG00000055278	AABR07059380.1		0.00312065	0.373551	8.73555	0.402313	1	8.22364	0.0502891	0.000252838	0.0500362	0.0201012	0.0500362	-0.337601	0.0978822
468	ENSRNOT00000017071	ENSRNOG00000012681	Lgals9	galectin 9 [Source:RGD Symbol;Acc:3005]	0.00308146	0.373551	8.7586	0.825305	1	5.91599	0.103163	0.00361456	0.0995486	0.039655	0.0995486	0.4839	0.140015
469	ENSRNOT00000031401	ENSRNOG00000001829	Ube2v2	ubiquitin conjugating enzyme E2 V2 [Source:RGD Symbol;Acc:727838]	0.00309728	0.373551	8.74926	0.270945	1	7.38456	0.0338681	0.00111045	0.0327577	0.0231731	0.0327577	-0.298984	0.0981683
470	ENSRNOT00000076133	ENSRNOG00000021719	Slfn5	schlafen family member 5 [Source:RGD Symbol;Acc:1312025]	0.00304455	0.373551	8.78058	2.22225	1	6.16775	0.277781	0.0155333	0.262248	0.0351843	0.262248	0.794611	0.229473
471	ENSRNOT00000068435	ENSRNOG00000029682	Clic1	chloride intracellular channel 1 [Source:RGD Symbol;Acc:1303043]	0.00306368	0.373551	8.76915	1.06088	1	5.36224	0.132609	0.00532951	0.12728	0.0533626	0.12728	0.549518	0.159818
472	RTRG.12789.10	NA	NA	NA	0.00311267	0.373551	8.74022	1.1553	1	5.01263	0.144413	0.0101245	0.134288	0.0654973	0.134288	0.586308	0.18219
473	RTRG.18364.26	NA	NA	NA	0.00307364	0.373551	8.76323	0.226119	1	9.44588	0.0282649	0.000405899	0.027859	0.0205911	0.027859	-0.262375	0.0827822
474	RTRG.19462.8	NA	NA	NA	0.00305653	0.373551	8.77341	100.35	1	3.03473	12.5438	5.44148	7.10232	0.345717	7.10232	-5.3876	1.61218
475	RTRG.26560.3	NA	NA	NA	0.00309409	0.373551	8.75114	0.469448	1	6.84939	0.058681	0.00226231	0.0564187	0.0269899	0.0564187	-0.368023	0.110144
476	RTRG.27484.1	NA	NA	NA	0.00310514	0.373551	8.74464	1.81487	1	3.99387	0.226859	0.0257673	0.201092	0.12892	0.201092	0.789723	0.262324
477	RTRG.37313.1	NA	NA	NA	0.00312465	0.373551	8.73322	66.0051	1	3.13599	8.25064	2.8628	5.38784	0.301479	5.38784	4.32391	1.25391
478	RTRG.48543.2	NA	NA	NA	0.00309644	0.373551	8.74975	1.07043	1	7.26675	0.133804	0.0286023	0.105202	0.0238709	0.105202	-0.550938	0.159536
479	RTRG.49452.2	NA	NA	NA	0.00304354	0.373551	8.78118	0.525549	1	6.13662	0.0656936	0.00371652	0.0619771	0.0356864	0.0619771	0.405883	0.130076
480	RTRG.50941.3	NA	NA	NA	0.00308027	0.373551	8.7593	55.8724	1	2.7951	6.98405	2.33155	4.6525	0.485508	4.6525	3.98159	1.15199
481	RTRG.8782.8	NA	NA	NA	0.00303591	0.373551	8.78576	1.23261	1	5.28091	0.154076	0.0108866	0.14319	0.0559659	0.14319	0.591921	0.170899
482	RTRG.9422.1	NA	NA	NA	0.00311498	0.373551	8.73887	0.686863	1	8.6831	0.0858579	0.00020087	0.085657	0.0196311	0.085657	-0.441168	0.127872
483	RTRG.43142.2	NA	NA	NA	0.00313169	0.373618	8.72911	44.3593	1	2.44199	5.54491	0.690487	4.85442	0.826976	4.85442	3.54423	1.02818
484	ENSRNOT00000030559	ENSRNOG00000028185	Tstd3	thiosulfate sulfurtransferase like domain containing 3 [Source:RGD Symbol;Acc:1563572]	0.00313986	0.373819	8.72436	0.348441	1	7.5753	0.0435551	0.000753189	0.0428019	0.0221948	0.0428019	-0.316433	0.0945828
485	ENSRNOT00000074404	ENSRNOG00000048682	Zwint	ZW10 interacting kinetochore protein [Source:RGD Symbol;Acc:628671]	0.00324211	0.37491	8.66595	0.172274	1	11.2495	0.0215342	1.36315e-05	0.0215206	0.0341864	0.0341864	-0.266811	0.0977388
486	ENSRNOT00000078037	ENSRNOG00000058337	Plcb2	phospholipase C, beta 2 [Source:RGD Symbol;Acc:621004]	0.00325063	0.37491	8.66117	1.1377	1	4.48183	0.142213	0.0200897	0.122123	0.0916735	0.122123	0.656247	0.222605
487	ENSRNOT00000066139	ENSRNOG00000007779	Kank4	KN motif and ankyrin repeat domains 4 [Source:RGD Symbol;Acc:1307635]	0.00325313	0.37491	8.65977	0.413838	1	7.18838	0.0517298	0.00106228	0.0506675	0.0243771	0.0506675	-0.342523	0.101242
488	ENSRNOT00000060527	ENSRNOG00000017889	Serac1	serine active site containing 1 [Source:RGD Symbol;Acc:1565064]	0.00321016	0.37491	8.684	52.7491	1	2.72199	6.59364	0.977846	5.61579	0.540784	5.61579	3.85917	1.12402
489	ENSRNOT00000014058	ENSRNOG00000010452	Cycs	cytochrome c, somatic [Source:RGD Symbol;Acc:2451]	0.00317657	0.37491	8.70317	0.205961	1	8.79173	0.0257451	0.000149871	0.0255952	0.0196346	0.0255952	-0.255135	0.0827536
490	ENSRNOT00000027088	ENSRNOG00000019980	Tomm20	translocase of outer mitochondrial membrane 20 [Source:RGD Symbol;Acc:708467]	0.00320778	0.37491	8.68535	0.261698	1	8.21251	0.0327123	0.000265994	0.0324463	0.0201225	0.0324463	-0.278018	0.0864543
491	ENSRNOT00000061812	ENSRNOG00000040166	Ankrd34b	ankyrin repeat domain 34B [Source:RGD Symbol;Acc:1594383]	0.00317316	0.37491	8.70513	0.178466	1	8.56968	0.0223083	0.000183286	0.022125	0.0196738	0.022125	-0.250415	0.0838281
492	ENSRNOT00000051338	ENSRNOG00000017020	Inpp5d	inositol polyphosphate-5-phosphatase D [Source:RGD Symbol;Acc:2914]	0.00316375	0.37491	8.71054	1.66041	1	6.42398	0.207551	0.00397905	0.203572	0.0315264	0.203572	0.685288	0.199128
493	ENSRNOT00000010712	ENSRNOG00000008015	Fos	Fos proto-oncogene, AP-1 transcription factor subunit [Source:RGD Symbol;Acc:2626]	0.00324452	0.37491	8.6646	1.95052	1	4.73122	0.243815	0.0116593	0.232156	0.0779906	0.232156	0.741623	0.216376
494	ENSRNOT00000087874	ENSRNOG00000011521	Filip1	filamin A interacting protein 1 [Source:RGD Symbol;Acc:628597]	0.0032359	0.37491	8.66944	61.4309	1	2.22269	7.67887	3.11606	4.56281	1.16254	4.56281	-4.32577	1.38044
495	ENSRNOT00000077270	ENSRNOG00000011441	Tpd52	tumor protein D52 [Source:RGD Symbol;Acc:1306767]	0.00323524	0.37491	8.66982	0.175996	1	8.3956	0.0219995	0.000331624	0.0216679	0.0198323	0.0216679	-0.252721	0.0852659
496	RTRG.18793.2	NA	NA	NA	0.0031991	0.37491	8.69029	0.953568	1	7.89623	0.119196	0.000913347	0.118283	0.020935	0.118283	-0.518982	0.151074
497	RTRG.46261.3	NA	NA	NA	0.00324824	0.37491	8.66251	65.5901	1	3.10502	8.19876	3.0014	5.19735	0.314241	5.19735	4.30028	1.25488
498	RTRG.47377.1	NA	NA	NA	0.00316275	0.37491	8.71112	1.89475	1	3.74824	0.236844	0.0271118	0.209732	0.153981	0.209732	0.83915	0.283137
499	RTRG.48098.5	NA	NA	NA	0.00318967	0.37491	8.69567	0.241631	1	7.36971	0.0302039	0.0009996	0.0292043	0.023257	0.0292043	-0.292542	0.0981421
500	RTRG.51413.2	NA	NA	NA	0.0032474	0.37491	8.66298	0.333299	1	7.11156	0.0416624	0.00196627	0.0396961	0.0249073	0.0396961	-0.322743	0.104557
501	RTRG.52196.1	NA	NA	NA	0.00327424	0.37659	8.64798	0.910142	1	5.23554	0.113768	0.0225681	0.0911997	0.0574767	0.0911997	-0.559765	0.187463
502	ENSRNOT00000089068	ENSRNOG00000051440	Ppp1r12b	protein phosphatase 1, regulatory subunit 12B [Source:RGD Symbol;Acc:1309287]	0.00329164	0.376946	8.63832	0.310557	1	7.64969	0.0388196	0.000569851	0.0382498	0.0218611	0.0382498	-0.301077	0.093155
503	RTRG.12292.2	NA	NA	NA	0.00329035	0.376946	8.63904	1.65756	1	5.94512	0.207196	0.00647226	0.200723	0.0390893	0.200723	0.683085	0.19975
504	RTRG.33577.1	NA	NA	NA	0.00329696	0.376946	8.63538	0.65511	1	5.67856	0.0818888	0.00639568	0.0754931	0.0447828	0.0754931	0.455829	0.14908
505	RTRG.35583.2	NA	NA	NA	0.0033101	0.377278	8.62814	0.999839	1	4.88068	0.12498	0.0135373	0.111443	0.0709279	0.111443	0.578781	0.192908
506	RTRG.36990.6	NA	NA	NA	0.00331356	0.377278	8.62624	0.473932	1	8.16864	0.0592414	0.0135057	0.0457357	0.0202112	0.0457357	-0.372877	0.116172
507	RTRG.49054.10	NA	NA	NA	0.00331951	0.377278	8.62297	0.688499	1	5.62905	0.0860624	0.00587534	0.080187	0.0459808	0.080187	0.462566	0.150066
508	RTRG.35757.3	NA	NA	NA	0.00333051	0.377784	8.61694	0.381164	1	7.0677	0.0476455	0.00935349	0.038292	0.0252257	0.038292	-0.35909	0.120087
509	ENSRNOT00000015057	ENSRNOG00000011071	Nt5e	5' nucleotidase, ecto [Source:RGD Symbol;Acc:61956]	0.00335221	0.379498	8.60511	0.574901	1	6.24284	0.0718627	0.00266966	0.069193	0.0340272	0.069193	0.407492	0.125229
510	RTRG.41262.9	NA	NA	NA	0.00337836	0.381708	8.59096	37.5091	1	2.09163	4.68864	1.56872	3.11992	1.42711	3.11992	3.47978	1.15065
511	RTRG.6841.1	NA	NA	NA	0.00339146	0.382438	8.58391	4.58832	1	4.09451	0.57354	0.0230742	0.550466	0.11892	0.550466	1.1344	0.333356
512	RTRG.19629.2	NA	NA	NA	0.00340393	0.383095	8.57723	1.66046	1	4.08741	0.207557	0.0389303	0.168627	0.119588	0.168627	0.781326	0.265798
513	RTRG.11832.1	NA	NA	NA	0.00344328	0.385654	8.5563	37.0862	1	2.12962	4.63578	1.16332	3.47246	1.34468	3.47246	3.31468	1.05158
514	RTRG.33269.4	NA	NA	NA	0.00344675	0.385654	8.55447	1.7004	1	6.29498	0.21255	0.01405	0.1985	0.0332668	0.1985	0.689898	0.203267
515	RTRG.44706.2	NA	NA	NA	0.00343519	0.385654	8.56058	1.61346	1	4.40229	0.201682	0.0192001	0.182482	0.0963051	0.182482	0.700898	0.226416
516	ENSRNOT00000007897	ENSRNOG00000005575	Abi3	ABI family, member 3 [Source:RGD Symbol;Acc:1311794]	0.00349345	0.388231	8.52997	1.80803	1	4.61245	0.226004	0.0208997	0.205104	0.0844143	0.205104	0.714887	0.215937
517	ENSRNOT00000019410	ENSRNOG00000014285	Ssh2	slingshot protein phosphatase 2 [Source:RGD Symbol;Acc:1309389]	0.0035215	0.388231	8.51542	1.74877	1	6.27483	0.218596	0.0101708	0.208425	0.0335567	0.208425	0.698715	0.206585
518	ENSRNOT00000067455	ENSRNOG00000042785	Sesn2	sestrin 2 [Source:RGD Symbol;Acc:1566319]	0.00352393	0.388231	8.51416	0.569195	1	6.09463	0.0711493	0.00254338	0.0686059	0.0363856	0.0686059	0.408593	0.12928
519	ENSRNOT00000017385	ENSRNOG00000012807	C1qa	complement C1q A chain [Source:RGD Symbol;Acc:1306716]	0.00352385	0.388231	8.5142	3.58737	1	6.9034	0.448421	0.00110248	0.447319	0.0265245	0.447319	1.0007	0.295904
520	ENSRNOT00000078260	ENSRNOG00000018586	Retreg2	reticulophagy regulator family member 2 [Source:RGD Symbol;Acc:1306844]	0.00352688	0.388231	8.51264	0.276978	1	7.05189	0.0346222	0.00352416	0.0310981	0.0253433	0.0310981	-0.318727	0.108896
521	ENSRNOT00000005031	ENSRNOG00000003773	Hmox2	heme oxygenase 2 [Source:RGD Symbol;Acc:67402]	0.00353715	0.388231	8.50735	42.8147	1	2.31945	5.35184	1.4718	3.88004	0.999809	3.88004	3.47206	1.04652
522	RTRG.11535.2	NA	NA	NA	0.00352254	0.388231	8.51488	3.49137	1	3.49595	0.436421	0.0541881	0.382233	0.192172	0.382233	1.02399	0.329749
523	RTRG.17707.3	NA	NA	NA	0.00349673	0.388231	8.52826	4.05405	1	4.28682	0.506756	0.128117	0.378639	0.103659	0.378639	1.06933	0.321908
524	RTRG.26626.1	NA	NA	NA	0.00350094	0.388231	8.52608	71.582	1	3.28844	8.94775	2.43514	6.51261	0.247148	6.51261	4.47191	1.32092
525	RTRG.33710.5	NA	NA	NA	0.00353332	0.388231	8.50932	0.60641	1	5.66313	0.0758012	0.00581683	0.0699844	0.0451509	0.0699844	0.444931	0.148752
526	RTRG.21276.9	NA	NA	NA	0.00357018	0.39037	8.49043	0.5674	1	7.42313	0.070925	0.0240292	0.0468958	0.0229605	0.0468958	-0.424444	0.140843
527	RTRG.51338.2	NA	NA	NA	0.00356566	0.39037	8.49274	0.169492	1	8.41426	0.0211865	0.000289552	0.0208969	0.0198099	0.0208969	-0.24867	0.0850315
528	RTRG.17914.3	NA	NA	NA	0.00358647	0.391408	8.48215	0.430695	1	7.41693	0.0538369	0.00700197	0.0468349	0.0229942	0.0468349	-0.352627	0.110419
529	RTRG.19523.4	NA	NA	NA	0.00360144	0.392298	8.47458	0.513792	1	7.11125	0.064224	0.000817767	0.0634063	0.0249095	0.0634063	0.378201	0.112231
530	ENSRNOT00000080934	ENSRNOG00000003496	Tbc1d9	TBC1 domain family member 9 [Source:RGD Symbol;Acc:1308221]	0.00365054	0.393187	8.44995	0.255459	1	8.12915	0.0319324	0.00100841	0.030924	0.0202976	0.030924	-0.275874	0.0890618
531	ENSRNOT00000018407	ENSRNOG00000013707	Spata13	spermatogenesis associated 13 [Source:RGD Symbol;Acc:1307364]	0.00364364	0.393187	8.45339	0.371129	1	7.15298	0.0463912	0.000828855	0.0455623	0.0246171	0.0455623	0.325725	0.10134
532	ENSRNOT00000048450	ENSRNOG00000001369	Oas1a	2'-5' oligoadenylate synthetase 1A [Source:RGD Symbol;Acc:621760]	0.00362549	0.393187	8.46247	52.9513	1	3.54213	6.61892	0.22992	6.389	0.183263	6.389	3.83784	1.14012
533	RTRG.11571.1	NA	NA	NA	0.00364634	0.393187	8.45204	4.88584	1	2.98973	0.61073	0.0588929	0.551837	0.36787	0.551837	1.27752	0.431839
534	RTRG.7201.4	NA	NA	NA	0.00361826	0.393187	8.4661	0.139756	1	8.73161	0.0174695	0.000312923	0.0171566	0.0196273	0.0196273	-0.238986	0.0834228
535	RTRG.8241.3	NA	NA	NA	0.00363418	0.393187	8.45812	0.353118	1	7.87917	0.0441397	0.00159367	0.042546	0.0209905	0.042546	-0.31336	0.093127
536	ENSRNOT00000008734	ENSRNOG00000006037	Snap25	synaptosome associated protein 25 [Source:RGD Symbol;Acc:3728]	0.00366431	0.393934	8.4431	0.135963	1	10.1777	0.0169954	5.92777e-05	0.0169361	0.0237841	0.0237841	-0.23521	0.0850378
537	RTRG.25908.1	NA	NA	NA	0.00367236	0.394064	8.43911	0.265543	1	9.48916	0.0331929	8.1189e-05	0.0331117	0.0207133	0.0331117	-0.272276	0.0819672
538	ENSRNOT00000036502	ENSRNOG00000003956	Arhgap6	Rho GTPase activating protein 6 [Source:RGD Symbol;Acc:2323364]	0.00370818	0.396053	8.42146	37.4573	1	2.16016	4.68216	0.483205	4.19896	1.28193	4.19896	3.22332	0.9611
539	ENSRNOT00000080026	ENSRNOG00000059480	Supt20h	SPT20 homolog, SAGA complex component [Source:RGD Symbol;Acc:1307812]	0.00370373	0.396053	8.42364	59.39	1	2.93613	7.42375	1.32624	6.09752	0.396513	6.09752	4.05905	1.21005
540	RTRG.11848.11	NA	NA	NA	0.00371839	0.396053	8.41646	0.805774	1	6.16276	0.100722	0.0108048	0.0899169	0.035264	0.0899169	-0.47275	0.14112
541	RTRG.33116.1	NA	NA	NA	0.00371828	0.396053	8.41652	0.657491	1	6.07982	0.0821863	0.0215169	0.0606694	0.0366382	0.0606694	-0.469428	0.159272
542	ENSRNOT00000028066	ENSRNOG00000020679	Icam1	intercellular adhesion molecule 1 [Source:RGD Symbol;Acc:2857]	0.00373126	0.396263	8.41018	1.91257	1	4.37193	0.239071	0.0152509	0.22382	0.0981512	0.22382	0.732938	0.224341
543	RTRG.39743.9	NA	NA	NA	0.00373412	0.396263	8.40879	1.27439	1	6.32289	0.159299	0.0308443	0.128454	0.0328737	0.128454	-0.594287	0.177401
544	ENSRNOT00000025381	ENSRNOG00000018651	Agtpbp1	ATP/GTP binding protein 1 [Source:RGD Symbol;Acc:1306307]	0.0037775	0.40013	8.38779	0.246117	1	8.47345	0.0307646	0.00312209	0.0276425	0.0197475	0.0276425	-0.276484	0.0918791
545	ENSRNOT00000035730	ENSRNOG00000021719	Slfn5	schlafen family member 5 [Source:RGD Symbol;Acc:1312025]	0.00379633	0.401387	8.37875	2.4616	1	5.61259	0.3077	0.0363752	0.271324	0.0463902	0.271324	0.825087	0.246967
546	RTRG.27075.1	NA	NA	NA	0.00384421	0.405705	8.35597	1.35935	1	4.32357	0.169919	0.0161374	0.153782	0.101213	0.153782	0.671189	0.228304
547	ENSRNOT00000080490	ENSRNOG00000054017	LOC100912564	histone H4-like [Source:RGD Symbol;Acc:6486282]	0.00386576	0.407233	8.34582	0.981369	1	5.65834	0.122671	0.00491641	0.117755	0.0452663	0.117755	0.520365	0.156222
548	ENSRNOT00000011324	ENSRNOG00000008471	Kif21b	kinesin family member 21B [Source:RGD Symbol;Acc:1306206]	0.0038946	0.409523	8.33232	64.2179	1	3.06602	8.02724	3.21767	4.80957	0.331255	4.80957	4.2074	1.26468
549	RTRG.22601.2	NA	NA	NA	0.00392132	0.411581	8.31989	33.0232	1	2.64903	4.1279	0.709455	3.41845	0.603129	3.41845	3.01582	0.907529
550	ENSRNOT00000080800	ENSRNOG00000059510	AABR07027870.1	amphiphysin-like [Source:NCBI gene;Acc:100910792]	0.0039742	0.413367	8.29557	0.15429	1	8.11027	0.0192863	0.000393981	0.0188923	0.020341	0.020341	-0.250154	0.0876645
551	ENSRNOT00000058834	ENSRNOG00000032472	Adgrg2	adhesion G protein-coupled receptor G2 [Source:RGD Symbol;Acc:628618]	0.00396682	0.413367	8.29894	2.50296	1	5.94363	0.312869	0.115617	0.197253	0.039118	0.197253	-0.838831	0.262386
552	RTRG.3763.8	NA	NA	NA	0.00395364	0.413367	8.30499	8.44808	1	4.04456	1.05601	0.441123	0.614887	0.123815	0.614887	1.56375	0.503493
553	RTRG.39129.3	NA	NA	NA	0.00396746	0.413367	8.29865	0.224128	1	9.96938	0.028016	0.000233776	0.0277822	0.0226162	0.0277822	-0.257329	0.0841607
554	RTRG.46951.6	NA	NA	NA	0.00396598	0.413367	8.29933	58.6505	1	2.05225	7.33131	2.40563	4.92568	1.51791	4.92568	-4.11033	1.31908
555	ENSRNOT00000004702	ENSRNOG00000003542	Hcfc1r1	host cell factor C1 regulator 1 [Source:RGD Symbol;Acc:727975]	0.00404655	0.416797	8.26281	0.376456	1	6.80685	0.047057	0.00112847	0.0459285	0.0273716	0.0459285	-0.332357	0.108691
556	ENSRNOT00000041762	ENSRNOG00000034075	Ube2ql1	ubiquitin-conjugating enzyme E2Q family-like 1 [Source:RGD Symbol;Acc:1598121]	0.00404492	0.416797	8.26354	0.197357	1	7.73728	0.0246697	0.000434054	0.0242356	0.0215011	0.0242356	-0.264632	0.0917205
557	ENSRNOT00000002617	ENSRNOG00000001908	Klhl6	kelch-like family member 6 [Source:RGD Symbol;Acc:1307521]	0.00404479	0.416797	8.2636	4.79859	1	4.59735	0.599824	0.024741	0.575083	0.0852458	0.575083	1.14733	0.347029
558	ENSRNOT00000019824	ENSRNOG00000014599	Dhx36	DEAH-box helicase 36 [Source:RGD Symbol;Acc:1308767]	0.00405057	0.416797	8.261	0.316138	1	8.35628	0.0395173	0.000312825	0.0392045	0.0198839	0.0392045	-0.294462	0.0890862
559	RTRG.34037.7	NA	NA	NA	0.00401924	0.416797	8.2751	78.544	1	3.47298	9.818	4.87335	4.94465	0.197057	4.94465	4.7324	1.50979
560	RTRG.9176.4	NA	NA	NA	0.00404842	0.416797	8.26197	36.0329	1	2.06874	4.50411	0.96138	3.54273	1.47918	3.54273	3.21788	1.03599
561	RTRG.19527.16	NA	NA	NA	0.0040596	0.416981	8.25696	1.32602	1	6.35925	0.165752	0.0383315	0.127421	0.0323755	0.127421	0.60298	0.182492
562	RTRG.27915.1	NA	NA	NA	0.00406683	0.416981	8.25373	4.01276	1	4.11694	0.501596	0.0604899	0.441106	0.11687	0.441106	-1.04882	0.317518
563	RTRG.37563.1	NA	NA	NA	0.00407411	0.416985	8.25048	43.8575	1	2.42211	5.48219	0.763287	4.7189	0.852727	4.7189	3.46697	1.0499
564	ENSRNOT00000009544	ENSRNOG00000006940	Ncf4	neutrophil cytosolic factor 4 [Source:RGD Symbol;Acc:1593157]	0.00412591	0.421191	8.22755	6.51153	1	3.12346	0.813941	0.0998806	0.71406	0.306566	0.71406	1.3477	0.422589
565	ENSRNOT00000090026	ENSRNOG00000056246	Gls	glutaminase [Source:RGD Symbol;Acc:2707]	0.00413714	0.421191	8.22262	0.132687	1	8.93385	0.0165859	0.000216983	0.0163689	0.0197048	0.0197048	-0.231259	0.0825096
566	RTRG.25449.1	NA	NA	NA	0.00413596	0.421191	8.22314	0.150187	1	8.25388	0.0187734	0.000438417	0.018335	0.0200457	0.0200457	-0.245571	0.0865719
567	ENSRNOT00000057752	ENSRNOG00000000569	Vsir	V-set immunoregulatory receptor [Source:RGD Symbol;Acc:1590938]	0.0041597	0.422175	8.21275	0.908531	1	6.53823	0.113566	0.00254982	0.111017	0.0301391	0.111017	0.498324	0.151428
568	RTRG.17094.1	NA	NA	NA	0.00416146	0.422175	8.21199	0.403134	1	6.22751	0.0503918	0.0033786	0.0470132	0.0342575	0.0470132	0.367756	0.126917
569	ENSRNOT00000023477	ENSRNOG00000017243	Bnip3	BCL2 interacting protein 3 [Source:RGD Symbol;Acc:620800]	0.00419265	0.424592	8.19844	0.330569	1	8.518	0.0413212	0.0002026	0.0411186	0.0197091	0.0411186	-0.300434	0.0914139
570	RTRG.33305.8	NA	NA	NA	0.00420557	0.425153	8.19286	25.4595	1	1.99924	3.18244	0.696532	2.48591	1.64933	2.48591	2.9304	1.01386
571	RTRG.6933.1	NA	NA	NA	0.0042143	0.42529	8.18909	0.246888	1	9.73459	0.030861	5.90474e-05	0.030802	0.0215563	0.030802	-0.262192	0.0825927
572	RTRG.46871.2	NA	NA	NA	0.00423148	0.426277	8.18171	0.496329	1	7.35758	0.0620411	0.0146041	0.047437	0.0233264	0.047437	-0.381091	0.125662
573	ENSRNOT00000009718	ENSRNOG00000007256	Necab1	N-terminal EF-hand calcium binding protein 1 [Source:RGD Symbol;Acc:708548]	0.00424555	0.426346	8.17569	0.855271	1	8.75156	0.106909	0.000157919	0.106751	0.0196282	0.106751	-0.482851	0.147225
574	RTRG.7840.2	NA	NA	NA	0.00424696	0.426346	8.17509	45.0171	1	2.40007	5.62714	2.42391	3.20323	0.882283	3.20323	3.65133	1.21359
575	ENSRNOT00000076822	ENSRNOG00000006086	Lynx1	Ly6/neurotoxin 1 [Source:RGD Symbol;Acc:1312017]	0.00425448	0.426358	8.17188	0.319468	1	6.92755	0.0399335	0.00169864	0.0382349	0.0263227	0.0382349	-0.315814	0.107418
576	RTRG.48751.5	NA	NA	NA	0.00426697	0.426867	8.16656	0.116773	1	9.49557	0.0145966	0.000102214	0.0144944	0.0207321	0.0207321	-0.222954	0.0820369
577	RTRG.4920.4	NA	NA	NA	0.00429036	0.428463	8.15665	58.4837	1	2.88068	7.31047	3.04517	4.2653	0.428994	4.2653	4.00978	1.24764
578	ENSRNOT00000064282	ENSRNOG00000005348	Pamr1	peptidase domain containing associated with muscle regeneration 1 [Source:RGD Symbol;Acc:1308745]	0.00429855	0.428539	8.15319	0.77838	1	5.75931	0.0972975	0.00390521	0.0933923	0.042929	0.0933923	0.461424	0.142419
579	RTRG.35975.3	NA	NA	NA	0.00436987	0.434897	8.12335	0.573755	1	7.96488	0.0717194	0.00225598	0.0694634	0.0207239	0.0694634	-0.394729	0.120936
580	ENSRNOT00000007202	ENSRNOG00000005378	Gna15	G protein subunit alpha 15 [Source:RGD Symbol;Acc:619751]	0.00447998	0.445086	8.07825	1.58123	1	5.04133	0.197654	0.00911336	0.188541	0.0643946	0.188541	0.654208	0.20127
581	ENSRNOT00000067854	ENSRNOG00000025715	Dynlrb1	dynein light chain roadblock-type 1 [Source:RGD Symbol;Acc:619910]	0.00451011	0.445287	8.0661	0.121776	1	8.60149	0.015222	0.000191906	0.0150301	0.0196571	0.0196571	-0.230197	0.0836865
582	ENSRNOT00000001570	ENSRNOG00000001187	Oasl	2'-5'-oligoadenylate synthetase-like [Source:RGD Symbol;Acc:1308586]	0.00454153	0.445287	8.05352	7.81497	1	3.84675	0.976871	0.0307813	0.94609	0.143462	0.94609	1.45307	0.448065
583	ENSRNOT00000015084	ENSRNOG00000011160	AC126641.1	synaptic vesicle glycoprotein 2b [Source:NCBI gene;Acc:117556]	0.00454383	0.445287	8.0526	0.166534	1	7.99494	0.0208168	0.000822211	0.0199946	0.0206377	0.0206377	-0.253513	0.0898389
584	RTRG.10373.1	NA	NA	NA	0.00453056	0.445287	8.0579	23.0154	1	2.13417	2.87692	0.167888	2.70903	1.33515	2.70903	2.52482	0.808541
585	RTRG.30378.1	NA	NA	NA	0.00453187	0.445287	8.05738	0.418663	1	8.21857	0.0523329	0.000607772	0.0517251	0.0201108	0.0517251	-0.336369	0.103685
586	RTRG.36427.1	NA	NA	NA	0.00453185	0.445287	8.05739	3.10528	1	4.17882	0.38816	0.123349	0.264812	0.111627	0.264812	-0.960625	0.32416
587	RTRG.7919.1	NA	NA	NA	0.00454187	0.445287	8.05339	0.155546	1	8.42979	0.0194432	0.000411047	0.0190322	0.0197923	0.0197923	-0.240682	0.0852523
588	RTRG.9236.3	NA	NA	NA	0.00453467	0.445287	8.05626	12.1535	1	2.97689	1.51918	0.344625	1.17456	0.374497	1.17456	1.81557	0.563838
589	ENSRNOT00000006349	ENSRNOG00000004731	Ano3	anoctamin 3 [Source:RGD Symbol;Acc:1308873]	0.00459806	0.445301	8.03111	0.39803	1	6.58125	0.0497537	0.00235521	0.0473985	0.0296512	0.0473985	-0.343497	0.116115
590	RTRG.14743.3	NA	NA	NA	0.00456847	0.445301	8.04281	0.229014	1	7.25401	0.0286267	0.00283995	0.0257868	0.0239508	0.0257868	-0.294252	0.104052
591	RTRG.20092.2	NA	NA	NA	0.00456414	0.445301	8.04452	47.8873	1	2.34947	5.98591	0.799681	5.18623	0.954245	5.18623	3.59573	1.1097
592	RTRG.21269.3	NA	NA	NA	0.0045871	0.445301	8.03543	1.38739	1	5.43022	0.173424	0.0214854	0.151938	0.0513209	0.151938	0.611829	0.188979
593	RTRG.29074.1	NA	NA	NA	0.00459091	0.445301	8.03393	0.172144	1	9.99291	0.021518	5.8901e-05	0.0214591	0.022737	0.022737	-0.238596	0.0838262
594	RTRG.30008.1	NA	NA	NA	0.00456661	0.445301	8.04354	1.25132	1	4.16437	0.156415	0.0179632	0.138452	0.112801	0.138452	0.682584	0.241212
595	RTRG.49031.1	NA	NA	NA	0.0045965	0.445301	8.03173	1.71467	1	4.98231	0.214334	0.0309493	0.183385	0.0666902	0.183385	0.680082	0.210133
596	RTRG.23399.4	NA	NA	NA	0.00461518	0.446209	8.02438	30.734	1	1.89962	3.84175	0.905381	2.93637	1.92764	2.93637	3.18879	1.11477
597	ENSRNOT00000004010	ENSRNOG00000002823	Mapk9	mitogen-activated protein kinase 9 [Source:RGD Symbol;Acc:628847]	0.00467543	0.447506	8.00089	0.15991	1	8.22617	0.0199888	0.00159681	0.018392	0.0200964	0.0200964	-0.251175	0.0897442
598	ENSRNOT00000008480	ENSRNOG00000021718	Cspp1	centrosome and spindle pole associated protein 1 [Source:RGD Symbol;Acc:1307055]	0.00468295	0.447506	7.99798	84.42	1	2.70815	10.5525	5.52944	5.02306	0.552036	5.02306	-4.93689	1.65153
599	ENSRNOT00000000572	ENSRNOG00000000483	Syngap1	synaptic Ras GTPase activating protein 1 [Source:RGD Symbol;Acc:621090]	0.00467511	0.447506	8.00102	63.7208	1	3.04345	7.9651	4.07935	3.88575	0.341611	3.88575	4.25641	1.40869
600	RTRG.24873.1	NA	NA	NA	0.00466757	0.447506	8.00394	0.468086	1	9.06035	0.0585108	0.000140509	0.0583702	0.0198305	0.0583702	-0.354964	0.109961
601	RTRG.29225.2	NA	NA	NA	0.00466872	0.447506	8.00349	34.5434	1	1.97572	4.31793	1.15169	3.16623	1.71122	3.16623	3.26111	1.12232
602	RTRG.33190.10	NA	NA	NA	0.00465078	0.447506	8.01047	0.294598	1	8.11825	0.0368248	0.000648997	0.0361758	0.0203225	0.0361758	-0.282354	0.0882455
603	RTRG.5833.4	NA	NA	NA	0.00463976	0.447506	8.01476	19.5059	1	2.38661	2.43824	0.596068	1.84217	0.90085	1.84217	2.40014	0.811355
604	RTRG.4581.1	NA	NA	NA	0.00470892	0.449242	7.98797	0.324987	1	6.79377	0.0406234	0.00119118	0.0394322	0.0274919	0.0394322	0.316441	0.109097
605	ENSRNOT00000058453	ENSRNOG00000002141	Cd200	Cd200 molecule [Source:RGD Symbol;Acc:3104]	0.00478852	0.451259	7.95762	0.247957	1	8.75794	0.0309946	0.00024046	0.0307541	0.0196288	0.0307541	-0.260016	0.083124
606	ENSRNOT00000049891	ENSRNOG00000023708	Tmem176a	transmembrane protein 176A [Source:RGD Symbol;Acc:1310725]	0.00477384	0.451259	7.96318	3.30261	1	6.86682	0.412826	0.00121262	0.411614	0.0268375	0.411614	0.941428	0.292743
607	RTRG.10176.3	NA	NA	NA	0.00477708	0.451259	7.96195	67.107	1	3.12772	8.38838	3.60982	4.77856	0.304824	4.77856	4.24726	1.32563
608	RTRG.3763.7	NA	NA	NA	0.00477092	0.451259	7.96429	1.36236	1	4.5938	0.170295	0.0203501	0.149944	0.085441	0.149944	0.635514	0.216434
609	RTRG.42763.2	NA	NA	NA	0.00475778	0.451259	7.96928	0.224516	1	7.53168	0.0280645	0.00059056	0.027474	0.0224026	0.027474	-0.270625	0.0947995
610	RTRG.46561.1	NA	NA	NA	0.00479271	0.451259	7.95604	0.308215	1	8.82552	0.0385269	0.000238282	0.0382886	0.0196445	0.0382886	-0.28752	0.0894657
611	RTRG.47550.3	NA	NA	NA	0.00476304	0.451259	7.96728	0.217314	1	8.40208	0.0271643	0.000263716	0.0269006	0.0198244	0.0269006	-0.25178	0.0850434
612	RTRG.50499.1	NA	NA	NA	0.004744	0.451259	7.97453	0.812735	1	7.6581	0.101592	0.0193591	0.0822329	0.021825	0.0822329	-0.467217	0.14513
613	RTRG.14041.1	NA	NA	NA	0.0048153	0.451935	7.94753	0.932272	1	4.94008	0.116534	0.00951973	0.107014	0.0684039	0.107014	-0.535183	0.185071
614	RTRG.18450.1	NA	NA	NA	0.00482342	0.451935	7.94448	11.358	1	2.9256	1.41975	0.119982	1.29977	0.402451	1.29977	1.74463	0.543449
615	RTRG.31326.4	NA	NA	NA	0.00481861	0.451935	7.94629	85.6376	1	2.75492	10.7047	5.37421	5.3305	0.515037	5.3305	-4.91041	1.62534
616	RTRG.18934.1	NA	NA	NA	0.00486612	0.452728	7.92853	0.190011	1	9.43432	0.0237514	9.05238e-05	0.0236609	0.0205597	0.0236609	-0.238544	0.0819037
617	RTRG.22028.1	NA	NA	NA	0.00488688	0.452728	7.92083	2.68309	1	4.57718	0.335386	0.0459695	0.289416	0.0863563	0.289416	0.847191	0.264482
618	RTRG.25761.3	NA	NA	NA	0.00487984	0.452728	7.92344	0.3325	1	7.44646	0.0415625	0.000753772	0.0408087	0.0228356	0.0408087	-0.300702	0.096413
619	RTRG.40432.4	NA	NA	NA	0.0048673	0.452728	7.9281	58.4055	1	2.14243	7.30069	3.16702	4.13367	1.318	4.13367	-4.1457	1.41277
620	RTRG.45990.3	NA	NA	NA	0.00487836	0.452728	7.92399	0.129742	1	8.73408	0.0162177	0.000846489	0.0153712	0.0196273	0.0196273	-0.231981	0.0848399
621	RTRG.47275.13	NA	NA	NA	0.00486713	0.452728	7.92816	0.887391	1	5.5726	0.110924	0.017882	0.0930419	0.0474081	0.0930419	0.503719	0.168975
622	RTRG.48748.15	NA	NA	NA	0.00486466	0.452728	7.92908	0.2259	1	9.24848	0.0282375	0.00415586	0.0240816	0.0201293	0.0240816	-0.265294	0.0922846
623	ENSRNOT00000002091	ENSRNOG00000001528	Gap43	growth associated protein 43 [Source:RGD Symbol;Acc:62071]	0.00490485	0.453663	7.91419	0.131849	1	9.12977	0.0164811	0.000130737	0.0163504	0.019925	0.019925	-0.224629	0.0819419
624	ENSRNOT00000078830	ENSRNOG00000057626	Kif1b	kinesin family member 1B [Source:RGD Symbol;Acc:621520]	0.00494865	0.456981	7.89811	0.288784	1	9.3516	0.036098	0.00215271	0.0339453	0.0203511	0.0339453	-0.27797	0.0873005
625	RTRG.33619.1	NA	NA	NA	0.00495681	0.457002	7.89513	0.775589	1	6.59652	0.0969486	0.0313034	0.0656452	0.0294824	0.0656452	0.476467	0.162567
626	ENSRNOT00000048782	ENSRNOG00000033220	Oas1f	2 ' -5 ' oligoadenylate synthetase 1F [Source:RGD Symbol;Acc:1359647]	0.00508814	0.46065	7.84784	13.15	1	3.52077	1.64376	0.169521	1.47424	0.187242	1.47424	1.87033	0.5879
627	ENSRNOT00000090313	ENSRNOG00000031730	Eloc	elongin C [Source:RGD Symbol;Acc:620658]	0.00500973	0.46065	7.87592	0.267611	1	7.15587	0.0334514	0.00342197	0.0300294	0.0245973	0.0300294	-0.301097	0.106895
628	ENSRNOT00000080525	ENSRNOG00000058568	Dhrs9	dehydrogenase/reductase 9 [Source:RGD Symbol;Acc:620655]	0.00508283	0.46065	7.84973	1.05312	1	4.39191	0.131641	0.0150389	0.116602	0.0969304	0.116602	-0.622688	0.222883
629	ENSRNOT00000028234	ENSRNOG00000020811	Il6r	interleukin 6 receptor [Source:RGD Symbol;Acc:2902]	0.00501956	0.46065	7.87238	59.1202	1	2.88251	7.39002	3.00125	4.38877	0.427868	4.38877	3.96945	1.24485
630	ENSRNOT00000027057	ENSRNOG00000019915	Xrcc1	X-ray repair cross complementing 1 [Source:RGD Symbol;Acc:619823]	0.00507418	0.46065	7.85281	49.3922	1	2.58359	6.17402	2.53802	3.636	0.665836	3.636	3.67012	1.19606
631	RTRG.12019.1	NA	NA	NA	0.00505926	0.46065	7.85813	3.24071	1	3.3769	0.405089	0.112867	0.292221	0.221117	0.292221	1.07579	0.384257
632	RTRG.13554.2	NA	NA	NA	0.00507252	0.46065	7.8534	0.731509	1	5.08549	0.0914386	0.0119508	0.0794878	0.0627437	0.0794878	0.507092	0.180987
633	RTRG.19741.1	NA	NA	NA	0.0051003	0.46065	7.84353	1.18994	1	5.19565	0.148743	0.0079947	0.140748	0.0588325	0.140748	0.56253	0.176892
634	RTRG.21756.3	NA	NA	NA	0.00503059	0.46065	7.86841	74.1332	1	2.48858	9.26665	3.73108	5.53557	0.769787	5.53557	-4.46085	1.41858
635	RTRG.31850.5	NA	NA	NA	0.00504835	0.46065	7.86204	0.188533	1	8.84289	0.0235666	0.000638111	0.0229285	0.0196513	0.0229285	-0.240637	0.0839014
636	RTRG.44973.2	NA	NA	NA	0.00504122	0.46065	7.86459	0.739135	1	6.47121	0.0923919	0.0054034	0.0869885	0.0309362	0.0869885	-0.443706	0.139251
637	RTRG.4585.1	NA	NA	NA	0.00505937	0.46065	7.85809	0.916755	1	6.77118	0.114594	0.00831368	0.106281	0.0277029	0.106281	-0.494029	0.155138
638	RTRG.48197.1	NA	NA	NA	0.00509743	0.46065	7.84454	0.584771	1	6.49527	0.0730964	0.00173072	0.0713657	0.0306447	0.0713657	0.39436	0.123997
639	RTRG.8782.9	NA	NA	NA	0.00510853	0.460671	7.84061	47.8235	1	3.42999	5.97794	2.81275	3.16519	0.207133	3.16519	3.59803	1.16471
640	RTRG.2803.14	NA	NA	NA	0.00515323	0.463976	7.82487	3.79491	1	5.14308	0.474364	0.0968948	0.377469	0.0606655	0.377469	1.00386	0.316224
641	RTRG.11559.2	NA	NA	NA	0.00518249	0.465883	7.81463	2.73532	1	3.91678	0.341916	0.0380276	0.303888	0.136502	0.303888	0.859345	0.278574
642	RTRG.21988.1	NA	NA	NA	0.00520448	0.46713	7.80698	11.4175	1	2.97374	1.42719	0.215732	1.21146	0.376148	1.21146	1.74003	0.54905
643	ENSRNOT00000020924	ENSRNOG00000015585	Suv39h2	suppressor of variegation 3-9 homolog 2 [Source:RGD Symbol;Acc:1306969]	0.00522137	0.467191	7.80113	57.6569	1	2.87262	7.20711	3.00171	4.2054	0.433969	4.2054	3.91344	1.24064
644	RTRG.16282.43	NA	NA	NA	0.00521902	0.467191	7.80194	83.3501	1	2.70435	10.4188	5.48595	4.93281	0.555178	4.93281	-4.85787	1.64601
645	ENSRNOT00000047370	ENSRNOG00000030630	Ehmt2	euchromatic histone lysine methyltransferase 2 [Source:RGD Symbol;Acc:1302972]	0.005238	0.467952	7.79538	77.3159	1	3.41433	9.66448	2.38445	7.28003	0.211129	7.28003	4.52594	1.42968
646	ENSRNOT00000019680	ENSRNOG00000014479	Cttnbp2nl	CTTNBP2 N-terminal like [Source:RGD Symbol;Acc:1310822]	0.00527573	0.468767	7.78241	0.291113	1	7.45196	0.0363891	0.00211473	0.0342744	0.0228066	0.0342744	0.289787	0.0994598
647	RTRG.14089.2	NA	NA	NA	0.00525783	0.468767	7.78855	0.358099	1	7.7613	0.0447624	0.00382283	0.0409396	0.0214085	0.0409396	-0.309392	0.0994196
648	RTRG.22188.2	NA	NA	NA	0.00527876	0.468767	7.78137	0.180897	1	7.65906	0.0226122	0.000652751	0.0219594	0.0218209	0.0219594	-0.259193	0.093234
649	RTRG.45358.7	NA	NA	NA	0.00527966	0.468767	7.78107	48.729	1	2.49515	6.09112	2.22167	3.86945	0.76206	3.86945	-3.60282	1.15316
650	RTRG.46380.2	NA	NA	NA	0.00528784	0.468771	7.77827	1.23593	1	6.44124	0.154491	0.0140521	0.140439	0.0313079	0.140439	-0.571851	0.180932
651	RTRG.26480.1	NA	NA	NA	0.00531829	0.469305	7.7679	8.74472	1	4.46168	1.09309	0.0487085	1.04438	0.0928239	1.04438	1.52049	0.481551
652	RTRG.27611.6	NA	NA	NA	0.00530819	0.469305	7.77133	0.33386	1	7.82994	0.0417325	0.00127517	0.0404573	0.0211577	0.0404573	-0.297133	0.0940737
653	RTRG.52393.1	NA	NA	NA	0.00531424	0.469305	7.76927	33.7612	1	2.42421	4.22015	0.545526	3.67462	0.849968	3.67462	2.98774	0.946116
654	RTRG.12307.6	NA	NA	NA	0.00537216	0.472611	7.74969	0.19501	1	8.04961	0.0243762	0.00043853	0.0239377	0.0204904	0.0239377	-0.248773	0.0883402
655	RTRG.37671.11	NA	NA	NA	0.00536707	0.472611	7.75141	1.2622	1	4.86962	0.157775	0.0526665	0.105108	0.0714141	0.105108	0.654378	0.234613
656	ENSRNOT00000011327	ENSRNOG00000008465	Tmem176b	transmembrane protein 176B [Source:RGD Symbol;Acc:708403]	0.00541087	0.474746	7.73673	1.42983	1	6.43486	0.178729	0.0216867	0.157042	0.0313883	0.157042	0.614078	0.195058
657	RTRG.38595.5	NA	NA	NA	0.00541291	0.474746	7.73605	53.4425	1	1.988	6.68031	1.86413	4.81618	1.6786	4.81618	-3.80062	1.25141
658	ENSRNOT00000005369	ENSRNOG00000004004	Nrde2	NRDE-2, necessary for RNA interference, domain containing [Source:RGD Symbol;Acc:1565082]	0.00542257	0.47487	7.73283	44.9065	1	2.45992	5.61331	2.77699	2.83632	0.804445	2.83632	3.6326	1.26412
659	RTRG.13570.1	NA	NA	NA	0.00545975	0.476677	7.72049	0.159699	1	8.16424	0.0199624	0.000437685	0.0195247	0.0202205	0.0202205	-0.241175	0.087303
660	RTRG.17892.1	NA	NA	NA	0.00545425	0.476677	7.72231	2.00311	1	3.73096	0.250388	0.0255851	0.224803	0.155979	0.224803	0.796542	0.28343
661	RTRG.18794.5	NA	NA	NA	0.00548864	0.477753	7.71096	0.212495	1	8.04371	0.0265619	0.000641	0.0259209	0.0205057	0.0259209	-0.252827	0.0889103
662	RTRG.40494.3	NA	NA	NA	0.00548826	0.477753	7.71109	52.404	1	2.60295	6.5505	3.66569	2.88481	0.646573	2.88481	3.95806	1.38913
663	ENSRNOT00000074626	ENSRNOG00000048043	F2r	coagulation factor II (thrombin) receptor [Source:RGD Symbol;Acc:2586]	0.00553973	0.481426	7.69424	0.242918	1	7.73788	0.0303647	0.000395191	0.0299695	0.0214988	0.0299695	-0.264453	0.0916178
664	RTRG.25673.2	NA	NA	NA	0.00557262	0.481426	7.68356	0.141581	1	8.25041	0.0176976	0.000606867	0.0170908	0.0200519	0.0200519	-0.236731	0.0870356
665	RTRG.3935.3	NA	NA	NA	0.00555968	0.481426	7.68775	0.212096	1	8.33534	0.0265121	0.000288685	0.0262234	0.0199137	0.0262234	-0.246954	0.0855702
666	RTRG.45185.1	NA	NA	NA	0.00557122	0.481426	7.68401	1.51152	1	4.25809	0.18894	0.0183343	0.170605	0.105655	0.170605	0.669178	0.234794
667	RTRG.45786.1	NA	NA	NA	0.00555143	0.481426	7.69043	1.28993	1	4.99259	0.161241	0.0269313	0.13431	0.0662826	0.13431	0.597959	0.20277
668	ENSRNOT00000085410	ENSRNOG00000058545	Arhgap4	Rho GTPase activating protein 4 [Source:RGD Symbol;Acc:628901]	0.00558241	0.48155	7.68039	2.7114	1	4.31957	0.338926	0.056615	0.282311	0.101473	0.282311	0.843748	0.26945
669	ENSRNOT00000048029	ENSRNOG00000033087	Cdh23	cadherin-related 23 [Source:RGD Symbol;Acc:619760]	0.00559767	0.482071	7.67547	0.582478	1	5.33975	0.0728097	0.0066769	0.0661328	0.0540645	0.0661328	0.45016	0.162669
670	RTRG.37644.2	NA	NA	NA	0.00560519	0.482071	7.67304	0.233356	1	7.94572	0.0291695	0.000952086	0.0282174	0.0207808	0.0282174	-0.260176	0.0906579
671	RTRG.4804.4	NA	NA	NA	0.00561477	0.482176	7.66996	41.0709	1	2.19631	5.13386	0.464208	4.66965	1.21148	4.66965	3.28248	1.0493
672	ENSRNOT00000037199	ENSRNOG00000008919	Arpp21	cAMP regulated phosphoprotein 21 [Source:RGD Symbol;Acc:1593239]	0.0056317	0.482192	7.66453	0.682435	1	5.85764	0.0853044	0.00739489	0.0779095	0.0408275	0.0779095	-0.431022	0.144627
673	ENSRNOT00000006387	ENSRNOG00000004772	Cytip	cytohesin 1 interacting protein [Source:RGD Symbol;Acc:1307990]	0.00563001	0.482192	7.66507	25.0274	1	2.22008	3.12842	0.39664	2.73178	1.16731	2.73178	2.56701	0.827001
674	RTRG.33444.1	NA	NA	NA	0.00564456	0.482576	7.66041	8.20257	1	2.97395	1.02532	0.12298	0.902341	0.376037	0.902341	1.46638	0.469178
675	RTRG.44072.4	NA	NA	NA	0.00567009	0.483325	7.65227	1.58275	1	7.45132	0.197844	0.029741	0.168103	0.02281	0.168103	-0.643927	0.206189
676	RTRG.48800.8	NA	NA	NA	0.00566315	0.483325	7.65448	90.697	1	3.77906	11.3371	4.3147	7.02244	0.15055	7.02244	4.87489	1.56064
677	RTRG.18802.1	NA	NA	NA	0.00570903	0.485209	7.63992	3.6103	1	3.71906	0.451288	0.111444	0.339843	0.157389	0.339843	-1.00576	0.34579
678	RTRG.3370.12	NA	NA	NA	0.00570583	0.485209	7.64094	96.7024	1	3.89625	12.0878	4.11201	7.9758	0.138522	7.9758	5.03097	1.61269
679	ENSRNOT00000091484	ENSRNOG00000051470	Card9	caspase recruitment domain family, member 9 [Source:RGD Symbol;Acc:708370]	0.00574118	0.487223	7.62979	5.16224	1	3.53112	0.64528	0.0658724	0.579408	0.185285	0.579408	1.16187	0.372838
680	ENSRNOT00000022648	ENSRNOG00000028768	Gbp4	guanylate binding protein 4 [Source:RGD Symbol;Acc:1310579]	0.00576847	0.487263	7.62124	39.0686	1	3.0266	4.88358	0.695638	4.18794	0.349597	4.18794	3.19525	1.02618
681	RTRG.16188.2	NA	NA	NA	0.00575873	0.487263	7.62429	34.5778	1	2.05412	4.32222	1.62545	2.69677	1.51346	2.69677	3.28907	1.1777
682	RTRG.25182.1	NA	NA	NA	0.00577548	0.487263	7.61905	1.29966	1	4.44625	0.162457	0.0131134	0.149344	0.0937141	0.149344	-0.617806	0.217586
683	RTRG.5267.1	NA	NA	NA	0.00575238	0.487263	7.62628	0.553997	1	5.90447	0.0692497	0.00297863	0.066271	0.0398825	0.066271	-0.394442	0.136033
684	RTRG.35057.8	NA	NA	NA	0.00590498	0.49746	7.57907	0.494745	1	7.94137	0.0618431	0.0185113	0.0433318	0.0207939	0.0433318	-0.36968	0.126998
685	ENSRNOT00000009634	ENSRNOG00000007081	Xdh	xanthine dehydrogenase [Source:RGD Symbol;Acc:62043]	0.00591949	0.497848	7.57465	0.750107	1	5.3344	0.0937633	0.00558568	0.0881777	0.0542336	0.0881777	0.461937	0.161387
686	RTRG.21196.1	NA	NA	NA	0.00592686	0.497848	7.57241	0.460858	1	7.00808	0.0576072	0.00949906	0.0481082	0.0256772	0.0481082	0.355123	0.12132
687	RTRG.23403.2	NA	NA	NA	0.00593992	0.498218	7.56844	0.403884	1	6.64393	0.0504855	0.00405914	0.0464264	0.0289723	0.0464264	-0.338198	0.117989
688	RTRG.18428.1	NA	NA	NA	0.00595284	0.498577	7.56452	0.984329	1	5.22653	0.123041	0.00932613	0.113715	0.0577805	0.113715	0.512272	0.171233
689	ENSRNOT00000085332	ENSRNOG00000017297	Cab39	calcium binding protein 39 [Source:RGD Symbol;Acc:1306390]	0.00608329	0.502558	7.52546	0.584859	1	7.54254	0.0731073	0.00121237	0.071895	0.02235	0.071895	-0.389433	0.126225
690	ENSRNOT00000024752	ENSRNOG00000018305	St8sia3	ST8 alpha-N-acetyl-neuraminide alpha-2,8-sialyltransferase 3 [Source:RGD Symbol;Acc:3680]	0.00605779	0.502558	7.53303	0.317271	1	6.94353	0.0396589	0.00200576	0.0376531	0.0261913	0.0376531	-0.304014	0.107748
691	ENSRNOT00000078220	ENSRNOG00000011194	Tpp2	tripeptidyl peptidase 2 [Source:RGD Symbol;Acc:621584]	0.006057	0.502558	7.53326	0.473018	1	7.36518	0.0591273	0.0130842	0.0460431	0.0232828	0.0460431	-0.358843	0.122816
692	ENSRNOT00000039842	ENSRNOG00000028743	Gal3st3	galactose-3-O-sulfotransferase 3 [Source:RGD Symbol;Acc:1564991]	0.00606577	0.502558	7.53066	0.363067	1	5.85605	0.0453833	0.00340943	0.0419739	0.0408602	0.0419739	-0.37843	0.138341
693	ENSRNOT00000001464	ENSRNOG00000001098	Pds5b	PDS5 cohesin associated factor B [Source:RGD Symbol;Acc:1310838]	0.00607732	0.502558	7.52723	0.278909	1	8.77279	0.0348636	0.000357216	0.0345064	0.0196308	0.0345064	-0.268949	0.0871579
694	ENSRNOT00000086027	ENSRNOG00000000443	LOC103689965	complement C4-like [Source:RGD Symbol;Acc:9245878]	0.00608759	0.502558	7.52419	7.27625	1	6.13263	0.909532	0.666993	0.242538	0.0357518	0.242538	1.54425	0.561627
695	RTRG.11205.11	NA	NA	NA	0.00608015	0.502558	7.52639	83.6952	1	3.58696	10.4619	3.70543	6.75647	0.175627	6.75647	4.6588	1.50989
696	RTRG.28285.3	NA	NA	NA	0.00601842	0.502558	7.54478	4.15982	1	5.20178	0.519977	0.201103	0.318874	0.0586224	0.318874	1.04238	0.340589
697	RTRG.47801.1	NA	NA	NA	0.00608118	0.502558	7.52609	2.83021	1	4.00287	0.353776	0.0703865	0.283389	0.128024	0.283389	0.87407	0.297497
698	RTRG.5427.4	NA	NA	NA	0.00603105	0.502558	7.541	0.318993	1	8.38286	0.0398742	0.00543691	0.0344372	0.0198484	0.0344372	-0.291633	0.0978892
699	ENSRNOT00000041665	ENSRNOG00000000528	Fgd2	FYVE, RhoGEF and PH domain containing 2 [Source:RGD Symbol;Acc:1309840]	0.00610637	0.503387	7.51864	56.5723	1	2.77222	7.07154	0.187805	6.88373	0.502071	6.88373	3.82902	1.24189
700	ENSRNOT00000033745	ENSRNOG00000028014	Cryzl1	crystallin zeta like 1 [Source:RGD Symbol;Acc:1310219]	0.00613098	0.503973	7.5114	0.510272	1	7.47574	0.063784	0.000940522	0.0628435	0.0226828	0.0628435	-0.363545	0.117994
701	RTRG.31118.3	NA	NA	NA	0.00612784	0.503973	7.51232	0.759107	1	6.27798	0.0948884	0.020074	0.0748143	0.033511	0.0748143	0.450705	0.152561
702	RTRG.27688.3	NA	NA	NA	0.00614684	0.504557	7.50674	1.27301	1	5.46443	0.159126	0.0300644	0.129062	0.0503375	0.129062	0.575147	0.18796
703	ENSRNOT00000028632	ENSRNOG00000021087	Lgi4	leucine-rich repeat LGI family, member 4 [Source:RGD Symbol;Acc:735035]	0.00615738	0.504704	7.50366	0.546543	1	6.85578	0.0683179	0.00386548	0.0644524	0.0269337	0.0644524	0.376124	0.122168
704	RTRG.8467.2	NA	NA	NA	0.00623588	0.510412	7.48084	98.0813	1	2.96261	12.2602	5.20776	7.05241	0.382044	7.05241	-5.03391	1.63866
705	ENSRNOT00000001035	ENSRNOG00000000795	RT1-N3	RT1 class Ib, locus N3 [Source:RGD Symbol;Acc:1598370]	0.00628185	0.511597	7.46762	40.191	1	3.12271	5.02388	0.0340853	4.98979	0.30687	4.98979	3.22062	1.04973
706	ENSRNOT00000055963	ENSRNOG00000021412	Slfn13	schlafen family member 13 [Source:RGD Symbol;Acc:1359139]	0.00628162	0.511597	7.46769	67.6773	1	4.27267	8.45967	1.78516	6.67451	0.104631	6.67451	4.17925	1.36218
707	RTRG.18016.7	NA	NA	NA	0.00628587	0.511597	7.46647	0.202131	1	7.18077	0.0252663	0.00177212	0.0234942	0.024428	0.024428	0.279541	0.102937
708	RTRG.46119.6	NA	NA	NA	0.00626804	0.511597	7.47158	0.525083	1	7.3365	0.0656354	0.0205637	0.0450716	0.0234488	0.0450716	0.385718	0.136153
709	RTRG.5012.3	NA	NA	NA	0.00633076	0.514524	7.45366	41.843	1	2.33993	5.23037	1.56569	3.66468	0.968477	3.66468	3.28424	1.07192
710	ENSRNOT00000088869	ENSRNOG00000058591	SNORD115	Small nucleolar RNA SNORD115 [Source:RFAM;Acc:RF00105]	0.00634959	0.514799	7.44831	7.35411	1	3.02719	0.919263	0.0656786	0.853585	0.349311	0.853585	-1.37655	0.449516
711	RTRG.41652.1	NA	NA	NA	0.00635798	0.514799	7.44594	1.68648	1	4.06114	0.21081	0.023572	0.187238	0.122137	0.187238	-0.707864	0.254692
712	RTRG.9911.1	NA	NA	NA	0.00636094	0.514799	7.4451	50.7298	1	4.89028	6.34122	1.26034	5.08088	0.0705105	5.08088	3.61494	1.18083
713	ENSRNOT00000002540	ENSRNOG00000001859	Sdf2l1	stromal cell-derived factor 2-like 1 [Source:RGD Symbol;Acc:1585844]	0.00639856	0.51495	7.43449	1.19532	1	5.24778	0.149416	0.00600235	0.143413	0.057066	0.143413	0.554653	0.181366
714	RTRG.22231.2	NA	NA	NA	0.00639669	0.51495	7.43501	0.392924	1	8.46924	0.0491155	0.000971691	0.0481438	0.0197515	0.0481438	-0.318011	0.103981
715	RTRG.44085.11	NA	NA	NA	0.00638058	0.51495	7.43955	0.922887	1	6.13396	0.115361	0.0055313	0.10983	0.0357301	0.10983	0.487466	0.159318
716	RTRG.49426.2	NA	NA	NA	0.00639223	0.51495	7.43627	0.355034	1	9.60735	0.0443793	0.00030035	0.0440789	0.0210869	0.0440789	-0.302305	0.0988338
717	ENSRNOT00000018629	ENSRNOG00000013907	Sall1	spalt-like transcription factor 1 [Source:RGD Symbol;Acc:1309916]	0.00641964	0.515926	7.42857	1.60521	1	7.14266	0.200651	0.00144429	0.199207	0.0246884	0.199207	0.642595	0.210243
718	RTRG.39387.1	NA	NA	NA	0.00646073	0.517784	7.41709	40.4774	1	2.13138	5.05968	0.656803	4.40287	1.34098	4.40287	3.2253	1.05643
719	RTRG.68.1	NA	NA	NA	0.00645946	0.517784	7.41744	0.162716	1	7.5883	0.0203395	0.000750868	0.0195886	0.0221346	0.0221346	-0.253695	0.0944013
720	RTRG.43481.4	NA	NA	NA	0.00650128	0.519588	7.40583	0.308216	1	7.67885	0.0385269	0.000701861	0.0378251	0.0217374	0.0378251	-0.281899	0.0931
721	RTRG.6195.1	NA	NA	NA	0.00650092	0.519588	7.40593	0.173167	1	8.86225	0.0216459	0.000239082	0.0214068	0.0196601	0.0214068	-0.228367	0.0827648
722	RTRG.39095.1	NA	NA	NA	0.00660232	0.526933	7.37809	0.299562	1	7.44574	0.0374453	0.000631071	0.0368142	0.0228395	0.0368142	-0.281244	0.096137
723	ENSRNOT00000041130	ENSRNOG00000007104	Itpr1	inositol 1,4,5-trisphosphate receptor, type 1 [Source:RGD Symbol;Acc:2933]	0.00671186	0.528003	7.3485	0.526491	1	8.39514	0.0658114	0.0049408	0.0608706	0.0198329	0.0608706	-0.366782	0.120944
724	ENSRNOT00000008985	ENSRNOG00000006235	Nell2	neural EGFL like 2 [Source:RGD Symbol;Acc:620999]	0.00675725	0.528003	7.33639	0.177149	1	8.50672	0.0221436	0.000564732	0.0215788	0.0197181	0.0215788	-0.232799	0.0851916
725	ENSRNOT00000026831	ENSRNOG00000019752	Slc29a1	solute carrier family 29 member 1 [Source:RGD Symbol;Acc:61899]	0.00668983	0.528003	7.35441	49.2248	1	2.53833	6.1531	0.703629	5.44948	0.713332	5.44948	-3.54743	1.16906
726	ENSRNOT00000060470	ENSRNOG00000039459	Pcdhgb4	protocadherin gamma subfamily B, 4 [Source:RGD Symbol;Acc:7632725]	0.00674333	0.528003	7.34009	37.7699	1	2.15642	4.72124	1.42842	3.29282	1.28946	3.29282	3.16842	1.09598
727	ENSRNOT00000014439	ENSRNOG00000010747	Dap	death-associated protein [Source:RGD Symbol;Acc:620641]	0.0067613	0.528003	7.33531	0.43439	1	5.9619	0.0542988	0.0029865	0.0513123	0.0387692	0.0513123	0.366096	0.134181
728	ENSRNOT00000031704	ENSRNOG00000030729	C4b	complement C4B (Chido blood group) [Source:RGD Symbol;Acc:1591983]	0.00662639	0.528003	7.37155	4.80711	1	3.71643	0.600889	0.243537	0.357353	0.157705	0.357353	1.17764	0.423258
729	RTRG.18449.1	NA	NA	NA	0.00673598	0.528003	7.34205	14.1271	1	2.08166	1.76588	0.270325	1.49556	1.44956	1.49556	2.33861	0.865706
730	RTRG.22562.1	NA	NA	NA	0.00676234	0.528003	7.33504	3.11488	1	3.31981	0.38936	0.0513172	0.338043	0.237504	0.338043	-0.974438	0.3564
731	RTRG.24030.5	NA	NA	NA	0.00675794	0.528003	7.3362	1.35348	1	5.68193	0.169185	0.0159952	0.15319	0.0447028	0.15319	0.587777	0.194049
732	RTRG.31163.1	NA	NA	NA	0.006742	0.528003	7.34045	0.398616	1	7.95487	0.049827	0.000648645	0.0491783	0.0207534	0.0491783	-0.319038	0.105283
733	RTRG.31375.1	NA	NA	NA	0.00671757	0.528003	7.34698	0.115239	1	9.8115	0.0144049	5.07661e-05	0.0143541	0.0218751	0.0218751	-0.209374	0.0828823
734	RTRG.37380.1	NA	NA	NA	0.00667572	0.528003	7.35821	32.9695	1	2.00889	4.12118	0.814155	3.30703	1.62459	3.30703	2.97551	1.03446
735	RTRG.40159.1	NA	NA	NA	0.00664575	0.528003	7.3663	0.490364	1	6.96955	0.0612954	0.00116084	0.0601346	0.0259809	0.0601346	-0.35424	0.116605
736	RTRG.40583.3	NA	NA	NA	0.00669692	0.528003	7.35251	0.195704	1	7.45557	0.0244631	0.00104449	0.0234186	0.0227876	0.0234186	0.261956	0.0969556
737	RTRG.43340.5	NA	NA	NA	0.00664757	0.528003	7.36581	0.50501	1	6.25849	0.0631263	0.00901978	0.0541065	0.0337955	0.0541065	-0.379228	0.135766
738	RTRG.8790.14	NA	NA	NA	0.0066602	0.528003	7.3624	0.260675	1	8.20946	0.0325844	0.000903384	0.031681	0.0201284	0.031681	-0.260631	0.0881222
739	ENSRNOT00000002727	ENSRNOG00000001992	Atp6v1a	ATPase H+ transporting V1 subunit A [Source:RGD Symbol;Acc:1596464]	0.00687232	0.530233	7.30604	0.116156	1	9.41372	0.0145195	0.0011775	0.013342	0.0205052	0.0205052	-0.215753	0.0848106
740	ENSRNOT00000025354	ENSRNOG00000018735	Cd74	CD74 molecule [Source:RGD Symbol;Acc:2313]	0.0068565	0.530233	7.31018	30.7548	1	3.8029	3.84436	0.180209	3.66415	0.147995	3.66415	2.79874	0.926338
741	ENSRNOT00000020265	ENSRNOG00000015078	Ifitm3	interferon induced transmembrane protein 3 [Source:RGD Symbol;Acc:1595844]	0.00686296	0.530233	7.30849	4.02329	1	4.9331	0.502911	0.0103758	0.492536	0.0686933	0.492536	1.0122	0.335077
742	ENSRNOT00000055210	ENSRNOG00000042686	Trim34	tripartite motif-containing 34 [Source:RGD Symbol;Acc:7240857]	0.00689212	0.530233	7.30087	2.51071	1	5.41652	0.313838	0.00579228	0.308046	0.0517229	0.308046	0.799341	0.264811
743	ENSRNOT00000065771	ENSRNOG00000013610	Chrna5	cholinergic receptor nicotinic alpha 5 subunit [Source:RGD Symbol;Acc:2347]	0.00686024	0.530233	7.3092	21.1343	1	4.80075	2.64178	0.767368	1.87441	0.0745652	1.87441	-2.31997	0.767944
744	RTRG.20629.41	NA	NA	NA	0.00687522	0.530233	7.30528	49.3337	1	1.92163	6.16672	2.27596	3.89075	1.86241	3.89075	-3.75192	1.3532
745	RTRG.290.9	NA	NA	NA	0.00685273	0.530233	7.31117	1.92142	1	7.38604	0.240177	0.0478085	0.192369	0.0231648	0.192369	-0.699577	0.231526
746	RTRG.31392.1	NA	NA	NA	0.00685666	0.530233	7.31014	0.401205	1	5.90684	0.0501507	0.00381982	0.0463308	0.0398354	0.0463308	0.370246	0.13734
747	RTRG.35185.5	NA	NA	NA	0.00688367	0.530233	7.30307	0.233563	1	8.49095	0.0291953	0.00422915	0.0249662	0.0197315	0.0249662	-0.260408	0.0944575
748	RTRG.3546.1	NA	NA	NA	0.00686398	0.530233	7.30822	3.22461	1	4.64327	0.403077	0.0113533	0.391723	0.0827167	0.391723	0.906169	0.299984
749	RTRG.48203.4	NA	NA	NA	0.00683164	0.530233	7.31671	0.328793	1	7.94593	0.0410991	0.000559833	0.0405393	0.0207802	0.0405393	-0.28946	0.0957451
750	ENSRNOT00000073910	ENSRNOG00000050997	Ifrd1	interferon-related developmental regulator 1 [Source:RGD Symbol;Acc:2867]	0.00691477	0.531266	7.29498	0.510962	1	5.98374	0.0638702	0.00321676	0.0606534	0.0383586	0.0606534	0.375647	0.13387
751	RTRG.24436.3	NA	NA	NA	0.00697111	0.533461	7.2804	0.228821	1	7.59379	0.0286026	0.0114816	0.0171209	0.0221094	0.0221094	0.31223	0.11716
752	RTRG.35315.2	NA	NA	NA	0.00696282	0.533461	7.28254	8.98665	1	5.37502	1.12333	0.301547	0.821784	0.0529697	0.821784	1.5111	0.501509
753	RTRG.36185.1	NA	NA	NA	0.00696913	0.533461	7.28091	0.346319	1	8.75821	0.0432899	0.000188823	0.0431011	0.0196289	0.0431011	-0.296621	0.0984594
754	ENSRNOT00000009280	ENSRNOG00000039754	Rab7b	Rab7b, member RAS oncogene family [Source:RGD Symbol;Acc:1562617]	0.00699587	0.534181	7.27403	6.16433	1	3.63365	0.770542	0.114518	0.656024	0.168549	0.656024	1.25106	0.415554
755	ENSRNOT00000041111	ENSRNOG00000032576	Nlgn1	neuroligin 1 [Source:RGD Symbol;Acc:621117]	0.00700833	0.534181	7.27083	0.195999	1	7.35166	0.0244998	0.00075094	0.0237489	0.0233605	0.0237489	-0.262807	0.0978524
756	RTRG.24634.1	NA	NA	NA	0.00700242	0.534181	7.27235	0.274798	1	8.07628	0.0343497	0.00044744	0.0339023	0.0204229	0.0339023	-0.264373	0.0881123
757	ENSRNOT00000057160	ENSRNOG00000045558	Cd34	CD34 molecule [Source:RGD Symbol;Acc:1306863]	0.00714044	0.540049	7.2373	0.74364	1	5.07619	0.0929549	0.0117338	0.0812211	0.0630869	0.0812211	0.487779	0.18115
758	ENSRNOT00000008477	ENSRNOG00000006375	Vdac1	voltage-dependent anion channel 1 [Source:RGD Symbol;Acc:621575]	0.00714155	0.540049	7.23702	0.105088	1	9.19708	0.013136	0.000106322	0.0130297	0.0200342	0.0200342	-0.20632	0.0818291
759	RTRG.15948.4	NA	NA	NA	0.00713839	0.540049	7.23781	38.976	1	2.2318	4.872	1.08225	3.78976	1.14614	3.78976	3.14092	1.04703
760	RTRG.17795.3	NA	NA	NA	0.00712709	0.540049	7.24066	4.3297	1	5.27355	0.541212	0.286092	0.25512	0.0562089	0.25512	1.09211	0.391354
761	RTRG.28135.1	NA	NA	NA	0.00709931	0.540049	7.24767	41.8836	1	2.32042	5.23545	0.627956	4.60749	0.998301	4.60749	3.25735	1.08478
762	RTRG.47879.6	NA	NA	NA	0.0071247	0.540049	7.24126	45.0204	1	2.42862	5.62756	1.48869	4.13886	0.844203	4.13886	3.37619	1.12507
763	RTRG.17971.3	NA	NA	NA	0.00716926	0.541434	7.23006	3.82958	1	3.4531	0.478697	0.0564642	0.422233	0.201557	0.422233	0.991045	0.337366
764	RTRG.15107.5	NA	NA	NA	0.00718624	0.542006	7.22582	0.557148	1	6.57221	0.0696435	0.00351042	0.0661331	0.0297522	0.0661331	-0.375334	0.125266
765	RTRG.14809.4	NA	NA	NA	0.00721495	0.54346	7.21866	2.35461	1	3.84002	0.294326	0.0677512	0.226575	0.144146	0.226575	0.835079	0.30701
766	RTRG.6231.1	NA	NA	NA	0.00724706	0.545166	7.21069	0.28117	1	7.34968	0.0351463	0.00255035	0.0325959	0.023372	0.0325959	-0.28114	0.101936
767	RTRG.31118.1	NA	NA	NA	0.00726062	0.545474	7.20734	0.244225	1	8.67427	0.0305281	0.000682082	0.0298461	0.0196327	0.0298461	-0.249497	0.0846526
768	RTRG.24774.2	NA	NA	NA	0.00727275	0.545674	7.20434	0.149178	1	8.19406	0.0186473	0.000340371	0.0183069	0.0201589	0.0201589	-0.229902	0.0867999
769	ENSRNOT00000015598	ENSRNOG00000011302	Rab11a	RAB11a, member RAS oncogene family [Source:RGD Symbol;Acc:619762]	0.00730685	0.546571	7.19594	0.110264	1	8.69779	0.013783	0.000159558	0.0136234	0.019629	0.019629	-0.212362	0.0831489
770	RTRG.20955.4	NA	NA	NA	0.00731177	0.546571	7.19474	108.339	1	3.1112	13.5423	3.45053	10.0918	0.311641	10.0918	-5.22682	1.74981
771	RTRG.40520.1	NA	NA	NA	0.00731316	0.546571	7.1944	0.701372	1	5.79197	0.0876715	0.00320166	0.0844698	0.0422127	0.0844698	0.420546	0.140793
772	ENSRNOT00000034603	ENSRNOG00000022800	Sp140	SP140 nuclear body protein [Source:RGD Symbol;Acc:1306355]	0.00740127	0.550651	7.17291	41.0912	1	3.1659	5.1364	0.173512	4.96288	0.289748	4.96288	3.21593	1.07894
773	RTRG.18790.8	NA	NA	NA	0.00739593	0.550651	7.1742	1.32209	1	6.05636	0.165261	0.0104686	0.154793	0.0370452	0.154793	-0.576882	0.193519
774	RTRG.25025.2	NA	NA	NA	0.00741553	0.550651	7.16945	0.208353	1	8.79999	0.0260441	0.000153864	0.0258902	0.0196366	0.0258902	-0.234404	0.0827353
775	RTRG.6698.5	NA	NA	NA	0.00740405	0.550651	7.17223	73.5952	1	3.33421	9.1994	4.55998	4.63942	0.233234	4.63942	4.32089	1.46768
776	RTRG.9625.2	NA	NA	NA	0.0074121	0.550651	7.17028	57.0037	1	2.82294	7.12546	1.05469	6.07077	0.466212	6.07077	3.78733	1.27098
777	ENSRNOT00000081819	ENSRNOG00000055572	Idh3g	isocitrate dehydrogenase (NAD(+)) 3 non-catalytic subunit gamma [Source:RGD Symbol;Acc:2863]	0.00751918	0.550682	7.14456	0.136013	1	8.14173	0.0170016	0.000436509	0.0165651	0.0202694	0.0202694	-0.228197	0.0874946
778	ENSRNOT00000014089	ENSRNOG00000010549	Tspo	translocator protein [Source:RGD Symbol;Acc:2228]	0.00747889	0.550682	7.15419	3.05985	1	3.35022	0.382481	0.0487974	0.333684	0.228595	0.333684	0.946628	0.349352
779	RTRG.10916.12	NA	NA	NA	0.00746465	0.550682	7.15761	5.9577	1	6.98012	0.744712	0.0676082	0.677104	0.0258966	0.677104	-1.22371	0.411181
780	RTRG.13539.1	NA	NA	NA	0.00748051	0.550682	7.15381	1.55236	1	4.27108	0.194044	0.0268256	0.167219	0.104742	0.167219	0.662064	0.241941
781	RTRG.13663.1	NA	NA	NA	0.00749069	0.550682	7.15137	0.669453	1	5.29056	0.0836816	0.00490042	0.0787811	0.0556487	0.0787811	-0.440819	0.16239
782	RTRG.15915.3	NA	NA	NA	0.00752553	0.550682	7.14304	0.249131	1	6.62529	0.0311414	0.00179759	0.0293438	0.0291704	0.0293438	0.303616	0.114017
783	RTRG.20629.35	NA	NA	NA	0.00753063	0.550682	7.14183	0.566378	1	5.87805	0.0707973	0.00532712	0.0654702	0.0404112	0.0654702	0.391305	0.140711
784	RTRG.36632.3	NA	NA	NA	0.00745808	0.550682	7.15919	7.15153	1	4.24779	0.893941	0.19614	0.697801	0.10639	0.697801	1.34082	0.450459
785	RTRG.46340.1	NA	NA	NA	0.00752389	0.550682	7.14344	0.10159	1	9.89225	0.0126987	6.9849e-05	0.0126288	0.0222393	0.0222393	-0.201583	0.0833119
786	RTRG.51171.7	NA	NA	NA	0.00751522	0.550682	7.1455	75.756	1	4.43918	9.4695	2.453	7.0165	0.0941255	7.0165	4.36132	1.46722
787	RTRG.5492.5	NA	NA	NA	0.00748834	0.550682	7.15193	0.315432	1	8.76708	0.0394289	0.00176382	0.0376651	0.01963	0.0376651	-0.281504	0.0946419
788	RTRG.8172.7	NA	NA	NA	0.00744597	0.550682	7.16211	0.118531	1	9.51199	0.0148164	0.000317552	0.0144988	0.0207809	0.0207809	-0.208939	0.0826572
789	ENSRNOT00000057295	ENSRNOG00000006989	Vamp2	vesicle-associated membrane protein 2 [Source:RGD Symbol;Acc:3949]	0.00755438	0.55102	7.13618	0.144585	1	9.56753	0.0180732	7.64588e-05	0.0179967	0.0209545	0.0209545	-0.215082	0.0821222
790	RTRG.48202.7	NA	NA	NA	0.00755024	0.55102	7.13717	0.804801	1	7.06161	0.1006	0.0181406	0.0824596	0.0252707	0.0824596	0.44936	0.151297
791	ENSRNOT00000019130	ENSRNOG00000014202	Snx20	sorting nexin 20 [Source:RGD Symbol;Acc:1307787]	0.0075684	0.551345	7.13286	2.09188	1	3.567	0.261485	0.0328078	0.228677	0.178915	0.228677	0.816218	0.305619
792	RTRG.12228.1	NA	NA	NA	0.00758594	0.551925	7.12871	2.14701	1	4.57293	0.268376	0.0923734	0.176002	0.0865908	0.176002	0.773897	0.282442
793	RTRG.45864.1	NA	NA	NA	0.0076446	0.555491	7.1149	0.225453	1	8.12478	0.0281816	0.000639855	0.0275417	0.0203075	0.0275417	-0.24562	0.0881644
794	ENSRNOT00000088905	ENSRNOG00000001274	Vps29	VPS29 retromer complex component [Source:RGD Symbol;Acc:1308332]	0.00768465	0.556477	7.10553	1.00257	1	6.11315	0.125321	0.0186995	0.106622	0.036074	0.106622	-0.500841	0.169164
795	RTRG.14366.2	NA	NA	NA	0.00767674	0.556477	7.10738	0.896085	1	5.26532	0.112011	0.00931445	0.102696	0.0564817	0.102696	0.481914	0.169501
796	RTRG.6997.1	NA	NA	NA	0.00768713	0.556477	7.10495	1.64175	1	3.7788	0.205218	0.02654	0.178678	0.150579	0.178678	0.743947	0.280102
797	ENSRNOT00000038352	ENSRNOG00000025383	Pdha1	pyruvate dehydrogenase E1 alpha 1 subunit [Source:RGD Symbol;Acc:3286]	0.00775075	0.556885	7.09018	0.186239	1	8.83779	0.0232799	0.000181246	0.0230987	0.0196492	0.0230987	-0.226555	0.0826833
798	ENSRNOT00000004235	ENSRNOG00000003160	LOC108348096	ras-related GTP-binding protein B [Source:RGD Symbol;Acc:11422614]	0.00770643	0.556885	7.10046	0.124804	1	8.52399	0.0156006	0.000744991	0.0148556	0.0197045	0.0197045	-0.220007	0.0855689
799	RTRG.11699.1	NA	NA	NA	0.00773422	0.556885	7.09401	0.889951	1	4.94022	0.111244	0.0164005	0.0948433	0.068398	0.0948433	0.51784	0.193248
800	RTRG.14421.10	NA	NA	NA	0.00772355	0.556885	7.09648	60.504	1	2.14114	7.563	3.87656	3.68644	1.32066	3.68644	-4.13674	1.52196
801	RTRG.39442.1	NA	NA	NA	0.00774538	0.556885	7.09142	0.253422	1	6.69152	0.0316777	0.00140619	0.0302715	0.028481	0.0302715	0.296346	0.11175
802	RTRG.48613.3	NA	NA	NA	0.00772891	0.556885	7.09524	0.264612	1	8.63065	0.0330765	0.000220743	0.0328557	0.0196449	0.0328557	-0.257187	0.0869567
803	ENSRNOT00000010263	ENSRNOG00000007808	Nap1l5	nucleosome assembly protein 1-like 5 [Source:RGD Symbol;Acc:1584123]	0.00779309	0.557997	7.08042	0.163692	1	9.85257	0.0204615	6.77631e-05	0.0203937	0.0220565	0.0220565	-0.220769	0.0831142
804	RTRG.2623.5	NA	NA	NA	0.00779529	0.557997	7.07991	1.00655	1	8.14113	0.125818	0.00201039	0.123808	0.0202707	0.123808	-0.501261	0.16974
805	RTRG.27469.18	NA	NA	NA	0.00778499	0.557997	7.08228	0.144148	1	10.1474	0.0180186	0.00282991	0.0151886	0.0236001	0.0236001	-0.229269	0.0918764
806	RTRG.33268.3	NA	NA	NA	0.00783619	0.56023	7.07053	1.11426	1	5.81428	0.139282	0.0152362	0.124046	0.041734	0.124046	0.52718	0.178685
807	ENSRNOT00000077368	ENSRNOG00000060817	Stam	signal transducing adaptor molecule [Source:RGD Symbol;Acc:1564499]	0.00789231	0.560579	7.05775	0.860274	1	7.17467	0.107534	0.00811321	0.0994211	0.0244692	0.0994211	-0.462952	0.157116
808	ENSRNOT00000056651	ENSRNOG00000010735	Nfyc	nuclear transcription factor Y subunit gamma [Source:RGD Symbol;Acc:3173]	0.00787338	0.560579	7.06205	1.07622	1	5.39881	0.134527	0.0609132	0.0736138	0.0522496	0.0736138	-0.593059	0.223739
809	RTRG.15638.5	NA	NA	NA	0.00786849	0.560579	7.06316	0.260105	1	7.82815	0.0325131	0.00191439	0.0305987	0.021164	0.0305987	-0.262357	0.0942486
810	RTRG.51011.7	NA	NA	NA	0.00789945	0.560579	7.05613	0.14572	1	8.22692	0.018215	0.0003755	0.0178395	0.020095	0.020095	-0.226393	0.0866221
811	RTRG.8492.2	NA	NA	NA	0.00785527	0.560579	7.06618	0.189018	1	7.73641	0.0236273	0.00176511	0.0218622	0.0215045	0.0218622	-0.251481	0.0949398
812	RTRG.9401.1	NA	NA	NA	0.00788454	0.560579	7.05951	0.560017	1	5.72216	0.0700022	0.00417958	0.0658226	0.0437667	0.0658226	-0.393257	0.144146
813	RTRG.18123.1	NA	NA	NA	0.00791503	0.560993	7.0526	0.346911	1	6.49521	0.0433639	0.00169894	0.0416649	0.0306454	0.0416649	0.31517	0.116885
814	ENSRNOT00000071558	ENSRNOG00000049076	Vwc2	von Willebrand factor C domain containing 2 [Source:RGD Symbol;Acc:1589624]	0.00794716	0.562579	7.04534	0.633635	1	5.90437	0.0792043	0.00349304	0.0757113	0.0398844	0.0757113	-0.398515	0.136884
815	ENSRNOT00000027719	ENSRNOG00000020401	Adcy4	adenylate cyclase 4 [Source:RGD Symbol;Acc:2034]	0.0080429	0.565961	7.0239	2.8555	1	4.50359	0.356938	0.132452	0.224486	0.0904448	0.224486	0.871329	0.315527
816	ENSRNOT00000002843	ENSRNOG00000002075	Cnot6l	CCR4-NOT transcription complex, subunit 6-like [Source:RGD Symbol;Acc:1309128]	0.00803766	0.565961	7.02507	53.532	1	2.69238	6.6915	1.47329	5.21821	0.565183	5.21821	3.64658	1.24165
817	RTRG.15567.7	NA	NA	NA	0.00801861	0.565961	7.02931	64.7466	1	4.20779	8.09333	3.16869	4.92464	0.109357	4.92464	4.01117	1.3652
818	RTRG.21276.10	NA	NA	NA	0.00803981	0.565961	7.02458	49.1635	1	2.53695	6.14544	1.51619	4.62925	0.714843	4.62925	3.49455	1.18994
819	RTRG.48554.1	NA	NA	NA	0.00804405	0.565961	7.02364	0.123665	1	9.27348	0.0154581	0.000123296	0.0153348	0.0201792	0.0201792	-0.207873	0.0818663
820	ENSRNOT00000005124	ENSRNOG00000003853	Scoc	short coiled-coil protein [Source:RGD Symbol;Acc:1311860]	0.00810687	0.56632	7.00971	0.42112	1	8.49147	0.05264	0.000190341	0.0524497	0.0197311	0.0524497	-0.323208	0.110221
821	ENSRNOT00000074572	ENSRNOG00000016753	Slc14a1	solute carrier family 14 member 1 (Kidd blood group) [Source:RGD Symbol;Acc:3688]	0.00807892	0.56632	7.0159	0.201171	1	7.26191	0.0251464	0.00324875	0.0218977	0.0239011	0.0239011	0.275113	0.104808
822	ENSRNOT00000041741	ENSRNOG00000047076	Oas1g	2'-5' oligoadenylate synthetase 1G [Source:RGD Symbol;Acc:6497100]	0.00810679	0.56632	7.00973	5.67994	1	4.54356	0.709993	0.21705	0.492943	0.0882145	0.492943	1.187	0.404794
823	RTRG.25260.1	NA	NA	NA	0.00810811	0.56632	7.00944	83.1043	1	3.54764	10.388	2.05217	8.33587	0.182276	8.33587	4.5403	1.54839
824	RTRG.45788.1	NA	NA	NA	0.00810154	0.56632	7.01089	0.135093	1	8.25858	0.0168866	0.000371222	0.0165154	0.0200374	0.0200374	-0.223025	0.0863604
825	RTRG.942.2	NA	NA	NA	0.00805988	0.56632	7.02012	0.809544	1	4.61245	0.101193	0.0146399	0.0865531	0.0844143	0.0865531	0.553296	0.209312
826	ENSRNOT00000032248	ENSRNOG00000008587	Tek	TEK receptor tyrosine kinase [Source:RGD Symbol;Acc:620980]	0.00815103	0.566571	6.99999	0.345876	1	6.64917	0.0432345	0.00236146	0.040873	0.0289172	0.040873	0.309918	0.11459
827	RTRG.16107.2	NA	NA	NA	0.00812293	0.566571	7.00617	0.875458	1	6.04059	0.109432	0.00530328	0.104129	0.0373234	0.104129	-0.465936	0.158952
828	RTRG.38982.3	NA	NA	NA	0.00813708	0.566571	7.00305	48.1691	1	2.51107	6.02114	3.13923	2.88191	0.743694	2.88191	3.60345	1.3171
829	RTRG.48976.2	NA	NA	NA	0.00815019	0.566571	7.00017	75.1458	1	3.32036	9.39322	3.56365	5.82958	0.23734	5.82958	-4.31562	1.47314
830	RTRG.5389.1	NA	NA	NA	0.00818976	0.568576	6.9915	0.114016	1	9.0384	0.014252	0.000168762	0.0140832	0.0198044	0.0198044	-0.206349	0.082164
831	ENSRNOT00000049375	ENSRNOG00000003191	Bhlhb9	basic helix-loop-helix family member B9 [Source:RGD Symbol;Acc:1303224]	0.00823976	0.568891	6.98061	1.32239	1	5.62529	0.165299	0.0414996	0.123799	0.0460738	0.123799	-0.572553	0.196448
832	ENSRNOT00000019963	ENSRNOG00000014790	Cryga	crystallin, gamma A [Source:RGD Symbol;Acc:1595217]	0.00825353	0.568891	6.97762	36.7112	1	1.55778	4.5889	0.0666485	4.52225	3.27921	4.52225	-3.23076	1.2054
833	ENSRNOT00000021568	ENSRNOG00000015957	F13a1	coagulation factor XIII A1 chain [Source:RGD Symbol;Acc:621495]	0.00823437	0.568891	6.98178	1.10928	1	4.75298	0.13866	0.00949107	0.129169	0.07689	0.129169	0.539678	0.195209
834	ENSRNOT00000087022	ENSRNOG00000057221	Scn3b	sodium voltage-gated channel beta subunit 3 [Source:RGD Symbol;Acc:621657]	0.00822881	0.568891	6.98299	0.287396	1	8.3649	0.0359244	0.00276233	0.0331621	0.0198721	0.0331621	-0.267004	0.0916502
835	ENSRNOT00000084429	ENSRNOG00000029195	Uba7	ubiquitin-like modifier activating enzyme 7 [Source:RGD Symbol;Acc:1308323]	0.00824411	0.568891	6.97966	7.08054	1	4.15808	0.885067	0.396668	0.4884	0.113321	0.4884	1.3459	0.478365
836	RTRG.35251.3	NA	NA	NA	0.00823943	0.568891	6.98068	30.0665	1	2.64317	3.75831	0.628104	3.13021	0.608473	3.13021	2.72739	0.932833
837	RTRG.52240.3	NA	NA	NA	0.00827873	0.569947	6.97216	79.1403	1	3.51601	9.89254	3.31968	6.57286	0.188159	6.57286	4.4232	1.51414
838	RTRG.22924.1	NA	NA	NA	0.00829272	0.570229	6.96914	0.642305	1	5.20588	0.0802881	0.00633633	0.0739518	0.0584821	0.0739518	0.444531	0.168203
839	ENSRNOT00000043646	ENSRNOG00000007104	Itpr1	inositol 1,4,5-trisphosphate receptor, type 1 [Source:RGD Symbol;Acc:2933]	0.00841255	0.571479	6.94348	0.487413	1	7.95176	0.0609266	0.0134393	0.0474874	0.0207627	0.0474874	-0.346671	0.119017
840	ENSRNOT00000005346	ENSRNOG00000003983	Pfdn2	prefoldin subunit 2 [Source:RGD Symbol;Acc:1591406]	0.00832766	0.571479	6.96162	0.198808	1	7.81265	0.0248511	0.000414621	0.0244364	0.0212189	0.0244364	-0.241373	0.0907757
841	ENSRNOT00000001958	ENSRNOG00000001440	Mdh2	malate dehydrogenase 2 [Source:RGD Symbol;Acc:619719]	0.00838977	0.571479	6.94833	0.116019	1	8.50471	0.0145023	0.00019027	0.014312	0.0197198	0.0197198	-0.21268	0.0842085
842	ENSRNOT00000004475	ENSRNOG00000003348	Rasd1	ras related dexamethasone induced 1 [Source:RGD Symbol;Acc:619727]	0.00833635	0.571479	6.95975	0.775552	1	5.21745	0.096944	0.00553431	0.0914096	0.0580882	0.0914096	-0.455148	0.166593
843	RTRG.10286.19	NA	NA	NA	0.00842273	0.571479	6.94131	0.804788	1	8.07077	0.100599	0.0650287	0.0355699	0.0204366	0.0355699	0.504779	0.191923
844	RTRG.16829.1	NA	NA	NA	0.00840523	0.571479	6.94503	2.04121	1	4.09653	0.255151	0.0373613	0.21779	0.118732	0.21779	-0.728987	0.263746
845	RTRG.22221.2	NA	NA	NA	0.00843688	0.571479	6.93831	0.275002	1	7.50979	0.0343752	0.00641385	0.0279614	0.0225104	0.0279614	-0.285907	0.108011
846	RTRG.24436.6	NA	NA	NA	0.00838152	0.571479	6.95009	51.7127	1	2.5878	6.46408	3.20567	3.25842	0.661593	3.25842	3.65526	1.31498
847	RTRG.36072.1	NA	NA	NA	0.00837047	0.571479	6.95245	0.167132	1	8.10508	0.0208915	0.00111788	0.0197736	0.0203532	0.0203532	-0.234711	0.0895491
848	RTRG.37936.8	NA	NA	NA	0.00840533	0.571479	6.94501	56.0458	1	2.76141	7.00573	2.19386	4.81187	0.510126	4.81187	3.71767	1.27613
849	RTRG.38648.1	NA	NA	NA	0.00839924	0.571479	6.94631	0.943548	1	5.18487	0.117943	0.0247988	0.0931447	0.0592038	0.0931447	0.514906	0.192164
850	RTRG.52047.1	NA	NA	NA	0.00841494	0.571479	6.94297	0.676939	1	6.9959	0.0846174	0.00116933	0.0834481	0.0257722	0.0834481	-0.408539	0.140264
851	RTRG.7536.2	NA	NA	NA	0.00843983	0.571479	6.93768	0.132755	1	8.46287	0.0165943	0.000264595	0.0163298	0.0197577	0.0197577	-0.217208	0.0846571
852	RTRG.52525.2	NA	NA	NA	0.00847225	0.572329	6.93083	0.205871	1	7.57095	0.0257339	0.0021837	0.0235502	0.0222151	0.0235502	-0.257255	0.0979839
853	RTRG.5807.17	NA	NA	NA	0.00846987	0.572329	6.93133	1.07699	1	7.46041	0.134624	0.00878635	0.125837	0.0227623	0.125837	0.51503	0.177035
854	ENSRNOT00000005668	ENSRNOG00000004152	Lrp12	LDL receptor related protein 12 [Source:RGD Symbol;Acc:1304943]	0.00856742	0.572565	6.91085	0.233487	1	7.15953	0.0291859	0.0037332	0.0254527	0.0245721	0.0254527	-0.281347	0.107487
855	ENSRNOT00000081991	ENSRNOG00000051371	AABR07021590.1		0.00856226	0.572565	6.91193	3.44981	1	3.38962	0.431226	0.122536	0.30869	0.217658	0.30869	1.02199	0.387958
856	ENSRNOT00000009993	ENSRNOG00000007372	Casp1	caspase 1 [Source:RGD Symbol;Acc:2274]	0.00853909	0.572565	6.91677	2.08857	1	4.46898	0.261071	0.125878	0.135193	0.0924059	0.135193	0.818898	0.312236
857	ENSRNOT00000019524	ENSRNOG00000014550	Plcxd3	phosphatidylinositol-specific phospholipase C, X domain containing 3 [Source:RGD Symbol;Acc:1308448]	0.00857511	0.572565	6.90925	0.167202	1	7.56118	0.0209002	0.000542878	0.0203574	0.022261	0.022261	-0.244916	0.094275
858	ENSRNOT00000024959	ENSRNOG00000018467	Mitd1	microtubule interacting and trafficking domain containing 1 [Source:RGD Symbol;Acc:1307700]	0.00854073	0.572565	6.91643	0.69164	1	5.40841	0.086455	0.00721842	0.0792366	0.0519631	0.0792366	0.433333	0.160528
859	RTRG.15917.2	NA	NA	NA	0.00852936	0.572565	6.91881	0.348199	1	6.09055	0.0435249	0.00305794	0.0404669	0.0364549	0.0404669	0.341304	0.130295
860	RTRG.19000.1	NA	NA	NA	0.0085684	0.572565	6.91065	1.08069	1	6.30436	0.135086	0.00963432	0.125452	0.0331337	0.125452	-0.515422	0.177543
861	RTRG.4248.1	NA	NA	NA	0.00850024	0.572565	6.92493	0.231923	1	8.04527	0.0289903	0.000406429	0.0285839	0.0205016	0.0285839	-0.24467	0.0882998
862	RTRG.46914.7	NA	NA	NA	0.0084968	0.572565	6.92565	43.1482	1	3.20712	5.39353	1.76854	3.62499	0.274482	3.62499	3.25908	1.12091
863	RTRG.52481.1	NA	NA	NA	0.00854255	0.572565	6.91605	1.19729	1	5.75954	0.149661	0.0129109	0.136751	0.0429238	0.136751	-0.542652	0.186819
864	ENSRNOT00000019192	ENSRNOG00000014117	Hmox1	heme oxygenase 1 [Source:RGD Symbol;Acc:2806]	0.00859999	0.572877	6.90407	1.686	1	5.46917	0.21075	0.00597268	0.204777	0.0502035	0.204777	0.643591	0.22184
865	ENSRNOT00000073811	ENSRNOG00000046744	Ankrd29	ankyrin repeat domain 29 [Source:RGD Symbol;Acc:1587260]	0.00866117	0.572877	6.89139	0.577815	1	7.21543	0.0722268	0.000725326	0.0715015	0.0241984	0.0715015	-0.376548	0.12996
866	RTRG.106.1	NA	NA	NA	0.00866031	0.572877	6.89157	0.664697	1	5.4835	0.0830871	0.0142595	0.0688277	0.0498014	0.0688277	-0.441698	0.167271
867	RTRG.11385.1	NA	NA	NA	0.00864307	0.572877	6.89513	26.0629	1	3.52522	3.25786	0.730253	2.52761	0.186392	2.52761	2.52937	0.872646
868	RTRG.13615.4	NA	NA	NA	0.00869745	0.572877	6.88392	5.63589	1	3.54265	0.704486	0.0506339	0.653852	0.18317	0.653852	1.17559	0.406049
869	RTRG.16417.1	NA	NA	NA	0.00869908	0.572877	6.88359	0.255819	1	7.43317	0.0319773	0.000629311	0.031348	0.0229065	0.031348	-0.260983	0.0963203
870	RTRG.31984.2	NA	NA	NA	0.00865688	0.572877	6.89228	39.1975	1	2.18124	4.89969	1.25537	3.64432	1.24035	3.64432	3.10151	1.07035
871	RTRG.33216.1	NA	NA	NA	0.00864619	0.572877	6.89449	0.525254	1	5.82628	0.0656568	0.00476081	0.060896	0.04148	0.060896	-0.379632	0.141504
872	RTRG.35819.2	NA	NA	NA	0.00868296	0.572877	6.8869	54.7729	1	2.66635	6.84661	2.03188	4.81473	0.58764	4.81473	3.66538	1.26563
873	RTRG.38455.1	NA	NA	NA	0.00866755	0.572877	6.89008	7.199	1	3.1476	0.899874	0.477439	0.422436	0.29686	0.422436	1.53452	0.58678
874	RTRG.39304.7	NA	NA	NA	0.00868508	0.572877	6.88647	0.446135	1	8.18582	0.0557668	0.0191122	0.0366546	0.0201756	0.0366546	-0.343668	0.126466
875	RTRG.9020.3	NA	NA	NA	0.00868293	0.572877	6.88691	0.897791	1	4.45603	0.112224	0.0161228	0.0961011	0.0931488	0.0961011	0.57613	0.220091
876	RTRG.1127.8	NA	NA	NA	0.00872006	0.572948	6.87928	31.4625	1	1.85501	3.93282	1.36617	2.56665	2.06685	2.56665	3.21124	1.22904
877	RTRG.27409.2	NA	NA	NA	0.00871492	0.572948	6.88034	0.285212	1	7.72198	0.0356515	0.00048521	0.0351663	0.0215615	0.0351663	-0.264897	0.0920338
878	RTRG.16847.3	NA	NA	NA	0.00873693	0.573403	6.87583	4.4856	1	5.6048	0.5607	0.19182	0.36888	0.0465859	0.36888	1.04839	0.362412
879	ENSRNOT00000038547	ENSRNOG00000023109	Icoslg	inducible T-cell co-stimulator ligand [Source:RGD Symbol;Acc:1562791]	0.00880678	0.573772	6.8616	1.78496	1	4.01669	0.22312	0.0320775	0.191042	0.12664	0.191042	0.706677	0.265828
880	ENSRNOT00000028754	ENSRNOG00000021177	Cox8a	cytochrome c oxidase subunit 8A [Source:RGD Symbol;Acc:620638]	0.00876562	0.573772	6.86997	0.115943	1	8.26257	0.0144928	0.00024928	0.0142436	0.0200304	0.0200304	-0.216162	0.086011
881	ENSRNOT00000063943	ENSRNOG00000012644	Nup58	nucleoporin 58 [Source:RGD Symbol;Acc:631334]	0.00879845	0.573772	6.86329	0.27849	1	6.21801	0.0348112	0.00548563	0.0293256	0.0344016	0.0344016	-0.340625	0.130854
882	RTRG.19628.3	NA	NA	NA	0.00880565	0.573772	6.86183	2.4017	1	3.69601	0.300212	0.0318181	0.268394	0.160211	0.268394	0.793326	0.291452
883	RTRG.22216.1	NA	NA	NA	0.00882516	0.573772	6.85787	0.304525	1	7.30618	0.0380656	0.00092942	0.0371362	0.0236291	0.0371362	-0.276738	0.0989834
884	RTRG.33268.4	NA	NA	NA	0.00882605	0.573772	6.85769	0.81406	1	8.16974	0.101757	0.000658007	0.101099	0.0202089	0.101099	0.446246	0.154546
885	RTRG.41971.2	NA	NA	NA	0.00883923	0.573772	6.85503	38.2905	1	2.93122	4.78632	0.862016	3.9243	0.399272	3.9243	3.06012	1.06008
886	RTRG.42438.6	NA	NA	NA	0.00878201	0.573772	6.86663	0.257879	1	6.60305	0.0322349	0.00377564	0.0284593	0.0294109	0.0294109	-0.308706	0.118348
887	RTRG.43409.1	NA	NA	NA	0.00884602	0.573772	6.85365	0.40133	1	6.8576	0.0501663	0.00191916	0.0482471	0.0269178	0.0482471	-0.313795	0.109273
888	RTRG.45975.1	NA	NA	NA	0.00876668	0.573772	6.86975	1.71288	1	5.92426	0.21411	0.00460437	0.209506	0.0394933	0.209506	0.64767	0.224028
889	RTRG.47621.5	NA	NA	NA	0.00885885	0.573772	6.85106	24.0054	1	2.13544	3.00067	1.03644	1.96423	1.33249	1.96423	2.68002	1.02149
890	RTRG.7220.3	NA	NA	NA	0.00886204	0.573772	6.85042	0.312816	1	7.99081	0.0391021	0.00477441	0.0343276	0.0206493	0.0343276	-0.279334	0.0992817
891	RTRG.51914.1	NA	NA	NA	0.00887757	0.574132	6.84729	1.77133	1	6.47205	0.221416	0.0673783	0.154037	0.030926	0.154037	-0.657937	0.228102
892	ENSRNOT00000002361	ENSRNOG00000001733	Ppp1r2	protein phosphatase 1, regulatory (inhibitor) subunit 2 [Source:RGD Symbol;Acc:621099]	0.00903975	0.575208	6.81496	0.20055	1	8.03802	0.0250687	0.000684778	0.024384	0.0205206	0.024384	-0.236041	0.0890752
893	ENSRNOT00000030885	ENSRNOG00000027901	Mrm1	mitochondrial rRNA methyltransferase 1 [Source:RGD Symbol;Acc:1566232]	0.00894426	0.575208	6.83392	41.557	1	2.28783	5.19463	1.23386	3.96077	1.05023	3.96077	3.18483	1.10567
894	ENSRNOT00000027417	ENSRNOG00000020248	Ina	internexin neuronal intermediate filament protein, alpha [Source:RGD Symbol;Acc:2911]	0.00899522	0.575208	6.82378	0.142964	1	8.95332	0.0178706	0.000139114	0.0177314	0.0197203	0.0197203	-0.211771	0.0822506
895	ENSRNOT00000090987	ENSRNOG00000059474	Mob1a	MOB kinase activator 1A [Source:RGD Symbol;Acc:1307014]	0.00897132	0.575208	6.82853	0.204655	1	7.3163	0.0255819	0.0006269	0.024955	0.0235683	0.024955	0.255617	0.0981298
896	ENSRNOT00000023022	ENSRNOG00000017063	Fcna	ficolin A [Source:RGD Symbol;Acc:621221]	0.00897941	0.575208	6.82692	4.32447	1	3.02491	0.540559	0.120173	0.420386	0.35041	0.420386	1.18309	0.454484
897	RTRG.10358.15	NA	NA	NA	0.00892904	0.575208	6.83697	0.876146	1	6.27325	0.109518	0.0178309	0.0916873	0.0335796	0.0916873	-0.462502	0.160516
898	RTRG.13216.12	NA	NA	NA	0.00895359	0.575208	6.83206	0.332792	1	6.95173	0.041599	0.0103135	0.0312855	0.0261245	0.0312855	-0.322793	0.12375
899	RTRG.13526.2	NA	NA	NA	0.00901754	0.575208	6.81935	1.02236	1	4.88307	0.127795	0.0134282	0.114367	0.0708237	0.114367	0.519591	0.192657
900	RTRG.21021.2	NA	NA	NA	0.00898663	0.575208	6.82548	0.178356	1	8.30678	0.0222945	0.00204617	0.0202484	0.0199571	0.0202484	-0.235452	0.0902708
901	RTRG.24052.4	NA	NA	NA	0.00905391	0.575208	6.81216	0.210572	1	8.19006	0.0263216	0.000290674	0.0260309	0.0201669	0.0260309	-0.234666	0.0867044
902	RTRG.33905.4	NA	NA	NA	0.00900684	0.575208	6.82147	0.173016	1	8.54615	0.021627	0.000214536	0.0214124	0.0196887	0.0214124	-0.221706	0.0840389
903	RTRG.3545.1	NA	NA	NA	0.00893481	0.575208	6.83581	0.662495	1	5.58161	0.0828119	0.0197793	0.0630327	0.0471758	0.0630327	0.447907	0.171184
904	RTRG.35694.1	NA	NA	NA	0.00904851	0.575208	6.81323	0.101515	1	9.57887	0.0126894	7.46775e-05	0.0126147	0.0209915	0.0209915	-0.196202	0.0821456
905	RTRG.38372.1	NA	NA	NA	0.00900416	0.575208	6.822	0.796068	1	5.23613	0.0995085	0.00999913	0.0895093	0.0574569	0.0895093	0.461067	0.17169
906	RTRG.39447.2	NA	NA	NA	0.0089762	0.575208	6.82756	0.377745	1	7.00976	0.0472181	0.00258528	0.0446328	0.0256642	0.0446328	0.305282	0.107706
907	RTRG.42811.3	NA	NA	NA	0.00903113	0.575208	6.81666	0.753659	1	6.93474	0.0942074	0.0101838	0.0840236	0.0262634	0.0840236	-0.428547	0.149042
908	RTRG.18245.2	NA	NA	NA	0.00910191	0.577621	6.80272	53.8669	1	2.03244	6.73336	3.01344	3.71991	1.56573	3.71991	-3.80917	1.42627
909	ENSRNOT00000007870	ENSRNOG00000005861	Hsd11b1	hydroxysteroid 11-beta dehydrogenase 1 [Source:RGD Symbol;Acc:2834]	0.00911524	0.57783	6.80011	0.325575	1	5.87326	0.0406969	0.00381669	0.0368802	0.0405085	0.0405085	-0.359388	0.138433
910	RTRG.12163.4	NA	NA	NA	0.00915588	0.578282	6.79216	44.0966	1	2.38918	5.51207	1.52443	3.98764	0.897267	3.98764	3.27425	1.1416
911	RTRG.21189.4	NA	NA	NA	0.0091433	0.578282	6.79462	0.541716	1	5.70466	0.0677146	0.0053164	0.0623982	0.0441703	0.0623982	0.387593	0.146521
912	RTRG.22187.3	NA	NA	NA	0.00916252	0.578282	6.79087	0.319202	1	7.40411	0.0399002	0.00594699	0.0339532	0.0230644	0.0339532	-0.290886	0.108422
913	RTRG.30550.1	NA	NA	NA	0.00913316	0.578282	6.7966	0.485639	1	6.3662	0.0607049	0.00350097	0.057204	0.032282	0.057204	-0.346645	0.123467
914	ENSRNOT00000074653	ENSRNOG00000045728	AABR07033887.1		0.00926179	0.578329	6.77164	0.256651	1	6.82477	0.0320814	0.00118069	0.0309007	0.0272091	0.0309007	0.281634	0.108423
915	ENSRNOT00000004725	ENSRNOG00000003512	Gabra1	gamma-aminobutyric acid type A receptor alpha1 subunit [Source:RGD Symbol;Acc:61855]	0.00923836	0.578329	6.77616	0.187453	1	9.92426	0.0234316	5.6746e-05	0.0233749	0.0223922	0.0233749	-0.223215	0.0834407
916	RTRG.10558.3	NA	NA	NA	0.00927262	0.578329	6.76955	0.233585	1	8.37127	0.0291981	0.00557315	0.0236249	0.0198635	0.0236249	-0.257817	0.0982706
917	RTRG.15544.2	NA	NA	NA	0.0092581	0.578329	6.77235	2.0365	1	5.28843	0.254562	0.15251	0.102052	0.0557185	0.102052	0.791686	0.304674
918	RTRG.17658.1	NA	NA	NA	0.00919647	0.578329	6.78427	0.240054	1	7.25187	0.0300067	0.00078359	0.0292231	0.0239644	0.0292231	-0.26149	0.0995423
919	RTRG.272.1	NA	NA	NA	0.00925997	0.578329	6.77199	2.44946	1	5.88879	0.306183	0.0131487	0.293034	0.040195	0.293034	0.770956	0.26936
920	RTRG.30344.7	NA	NA	NA	0.00927365	0.578329	6.76935	0.447175	1	7.34904	0.0558969	0.0196997	0.0361971	0.0233757	0.0361971	-0.35411	0.134574
921	RTRG.31977.1	NA	NA	NA	0.00925432	0.578329	6.77308	15.7389	1	2.55206	1.96736	0.166897	1.80047	0.698546	1.80047	1.95436	0.682745
922	RTRG.37372.4	NA	NA	NA	0.00926	0.578329	6.77198	0.247549	1	9.364	0.0309436	0.00147626	0.0294674	0.0203807	0.0294674	-0.24509	0.0856305
923	RTRG.49055.1	NA	NA	NA	0.00924341	0.578329	6.77518	11.611	1	4.26199	1.45137	0.139165	1.3122	0.105379	1.3122	1.67878	0.586347
924	RTRG.8790.11	NA	NA	NA	0.00917519	0.578329	6.7884	22.889	1	3.04363	2.86112	1.74958	1.11155	0.341526	1.11155	2.54556	0.967455
925	ENSRNOT00000088508	ENSRNOG00000002057	Slc10a6	solute carrier family 10 member 6 [Source:RGD Symbol;Acc:727800]	0.00930102	0.579408	6.76409	25.7359	1	2.95858	3.21699	0.477962	2.73903	0.384205	2.73903	2.49805	0.873491
926	ENSRNOT00000017060	ENSRNOG00000012749	C1qb	complement C1q B chain [Source:RGD Symbol;Acc:2229]	0.00932065	0.580004	6.76033	4.02202	1	6.50717	0.502753	0.00425579	0.498497	0.0305028	0.498497	0.987361	0.345383
927	ENSRNOT00000024272	ENSRNOG00000017803	Apbb1ip	amyloid beta precursor protein binding family B member 1 interacting protein [Source:RGD Symbol;Acc:1304795]	0.00934173	0.580185	6.7563	1.68583	1	5.84057	0.210729	0.00908924	0.20164	0.0411806	0.20164	0.639113	0.223658
928	RTRG.27140.6	NA	NA	NA	0.00934369	0.580185	6.75593	0.354244	1	8.37558	0.0442805	0.00740703	0.0368735	0.0198578	0.0368735	-0.292964	0.102527
929	RTRG.18311.3	NA	NA	NA	0.00939439	0.581588	6.74627	26.9636	1	2.35431	3.37045	1.10747	2.26299	0.947094	2.26299	2.60844	0.953121
930	RTRG.21884.1	NA	NA	NA	0.00938055	0.581588	6.7489	39.6905	1	1.5915	4.96131	1.31142	3.64988	3.11296	3.64988	-3.6036	1.39312
931	RTRG.38822.1	NA	NA	NA	0.00939657	0.581588	6.74586	0.123245	1	8.08399	0.0154056	0.000828049	0.0145775	0.0204039	0.0204039	-0.222625	0.0890083
932	ENSRNOT00000022688	ENSRNOG00000016834	Wdr37	WD repeat domain 37 [Source:RGD Symbol;Acc:1306189]	0.00946592	0.582129	6.73274	0.414216	1	6.87349	0.051777	0.0108916	0.0408854	0.0267798	0.0408854	-0.334068	0.126128
933	ENSRNOT00000008980	ENSRNOG00000006364	Dld	dihydrolipoamide dehydrogenase [Source:RGD Symbol;Acc:735073]	0.00943078	0.582129	6.73937	0.131814	1	7.96032	0.0164767	0.00050158	0.0159752	0.0207373	0.0207373	-0.225139	0.0893822
934	ENSRNOT00000014317	ENSRNOG00000010210	Slc7a11	solute carrier family 7 member 11 [Source:RGD Symbol;Acc:1309275]	0.00944692	0.582129	6.73632	0.293085	1	7.98938	0.0366357	0.000375536	0.0362601	0.0206533	0.0362601	0.266228	0.0933588
935	RTRG.37758.2	NA	NA	NA	0.00944479	0.582129	6.73672	0.336298	1	8.94184	0.0420373	0.000154077	0.0418832	0.019711	0.0418832	-0.285185	0.100002
936	RTRG.46947.1	NA	NA	NA	0.00946285	0.582129	6.73332	0.237579	1	7.59201	0.0296974	0.00072475	0.0289726	0.0221175	0.0289726	0.251073	0.094289
937	RTRG.7302.2	NA	NA	NA	0.00943497	0.582129	6.73858	2.2807	1	3.92566	0.285087	0.0289452	0.256142	0.135631	0.256142	0.751115	0.270447
938	ENSRNOT00000013184	ENSRNOG00000009700	Dync1i1	dynein cytoplasmic 1 intermediate chain 1 [Source:RGD Symbol;Acc:2512]	0.00950517	0.58392	6.72536	0.559559	1	6.59141	0.0699449	0.0200689	0.049876	0.0295387	0.049876	-0.387577	0.146286
939	RTRG.4585.3	NA	NA	NA	0.00951849	0.584115	6.72286	0.392482	1	6.3598	0.0490603	0.0115478	0.0375126	0.0323681	0.0375126	0.355082	0.137497
940	ENSRNOT00000020537	ENSRNOG00000014981	Usp14	ubiquitin specific peptidase 14 [Source:RGD Symbol;Acc:1311825]	0.00953578	0.584554	6.71962	0.196003	1	8.67293	0.0245003	0.000338186	0.0241621	0.019633	0.0241621	-0.225088	0.0837396
941	RTRG.51990.1	NA	NA	NA	0.00955425	0.585064	6.71617	0.138502	1	8.17839	0.0173128	0.00103953	0.0162733	0.0201909	0.0201909	-0.223878	0.0887226
942	RTRG.51927.1	NA	NA	NA	0.00956571	0.585143	6.71403	0.97235	1	5.05948	0.121544	0.0110061	0.110538	0.0637094	0.110538	0.494313	0.181031
943	ENSRNOT00000021318	ENSRNOG00000015670	Stx7	syntaxin 7 [Source:RGD Symbol;Acc:619747]	0.00961244	0.587052	6.70534	0.130793	1	8.41091	0.0163491	0.000434936	0.0159142	0.0198138	0.0198138	-0.214669	0.0854372
944	ENSRNOT00000072774	ENSRNOG00000049179	LOC100911519	p53-induced protein with a death domain-like [Source:RGD Symbol;Acc:6492303]	0.00961728	0.587052	6.70445	37.5052	1	2.15314	4.68815	1.35993	3.32821	1.2961	3.32821	3.02682	1.08316
945	ENSRNOT00000038264	ENSRNOG00000002393	Eprs	glutamyl-prolyl-tRNA synthetase [Source:RGD Symbol;Acc:1310952]	0.0096506	0.587926	6.69828	34.9469	1	2.70067	4.36836	2.42571	1.94265	0.558229	1.94265	3.055	1.1548
946	ENSRNOT00000092173	ENSRNOG00000018140	Smad2	SMAD family member 2 [Source:RGD Symbol;Acc:3031]	0.00969183	0.587926	6.69068	39.596	1	3.10375	4.9495	2.73298	2.21652	0.314775	2.21652	3.16584	1.16919
947	RTRG.12782.1	NA	NA	NA	0.00973364	0.587926	6.683	0.318466	1	5.87848	0.0398082	0.0032668	0.0365414	0.0404027	0.0404027	0.35342	0.137363
948	RTRG.18518.1	NA	NA	NA	0.00971246	0.587926	6.68689	0.52136	1	6.94629	0.06517	0.000986987	0.064183	0.0261688	0.064183	-0.354237	0.124859
949	RTRG.21598.6	NA	NA	NA	0.0096692	0.587926	6.69485	49.4973	1	1.8846	6.18716	2.69117	3.49599	1.97344	3.49599	-3.74577	1.43743
950	RTRG.2261.2	NA	NA	NA	0.00973362	0.587926	6.68301	33.8861	1	2.01803	4.23577	1.23894	2.99683	1.60148	2.99683	2.97671	1.11858
951	RTRG.34217.2	NA	NA	NA	0.0097124	0.587926	6.6869	3.88854	1	6.57144	0.486068	0.00854432	0.477524	0.0297608	0.477524	-0.967427	0.340992
952	RTRG.40783.7	NA	NA	NA	0.00970414	0.587926	6.68842	0.465016	1	9.02328	0.058127	0.000232575	0.0578945	0.0197875	0.0578945	-0.334573	0.117909
953	RTRG.42804.1	NA	NA	NA	0.00972863	0.587926	6.68392	0.385534	1	7.65743	0.0481917	0.00131582	0.0468759	0.0218279	0.0468759	-0.304574	0.107387
954	RTRG.7700.2	NA	NA	NA	0.00969523	0.587926	6.69005	1.05358	1	4.80602	0.131697	0.0130482	0.118649	0.0743162	0.118649	0.523798	0.196312
955	ENSRNOT00000007994	ENSRNOG00000005850	Gdap1	ganglioside-induced differentiation-associated-protein 1 [Source:RGD Symbol;Acc:1309005]	0.00976711	0.588714	6.67689	0.416994	1	8.44938	0.0521242	0.000295496	0.0518287	0.0197713	0.0518287	-0.31665	0.111727
956	ENSRNOT00000075238	ENSRNOG00000007280	Naa60	N(alpha)-acetyltransferase 60, NatF catalytic subunit [Source:RGD Symbol;Acc:1308915]	0.00976566	0.588714	6.67715	0.456728	1	6.46488	0.057091	0.00480535	0.0522857	0.0310139	0.0522857	-0.33723	0.123429
957	RTRG.34188.1	NA	NA	NA	0.00978087	0.588927	6.67438	0.54589	1	5.84255	0.0682363	0.0064557	0.0617806	0.0411395	0.0617806	-0.380097	0.143645
958	ENSRNOT00000039518	ENSRNOG00000022760	Rubcnl	rubicon like autophagy enhancer [Source:RGD Symbol;Acc:1304929]	0.00979139	0.588945	6.67246	1.72761	1	3.97385	0.215951	0.0382134	0.177737	0.1309	0.177737	0.710248	0.274357
959	ENSRNOT00000023460	ENSRNOG00000017428	Map1b	microtubule-associated protein 1B [Source:RGD Symbol;Acc:3043]	0.00983315	0.59084	6.66488	0.101168	1	11.9033	0.012646	8.86033e-06	0.0126371	0.0458	0.0458	-0.208352	0.111025
960	ENSRNOT00000059401	ENSRNOG00000009660	Enpp6	ectonucleotide pyrophosphatase/phosphodiesterase 6 [Source:RGD Symbol;Acc:1311645]	0.00990213	0.593323	6.65242	2.17482	1	4.36625	0.271853	0.0291414	0.242711	0.0985029	0.242711	0.722288	0.255502
961	RTRG.12914.2	NA	NA	NA	0.00989161	0.593323	6.65431	0.319971	1	7.40123	0.0399964	0.00288648	0.0371099	0.0230803	0.0371099	-0.280389	0.101915
962	RTRG.7280.5	NA	NA	NA	0.00990537	0.593323	6.65184	40.8886	1	2.29509	5.11107	1.49613	3.61495	1.03842	3.61495	3.13175	1.10789
963	RTRG.44785.3	NA	NA	NA	0.00998264	0.597331	6.63799	1.45306	1	7.42245	0.181633	0.00298406	0.178649	0.0229642	0.178649	-0.589978	0.209013
964	ENSRNOT00000087197	ENSRNOG00000010169	Atpaf1	ATP synthase mitochondrial F1 complex assembly factor 1 [Source:RGD Symbol;Acc:1305417]	0.0100128	0.598516	6.63261	0.121529	1	7.81138	0.0151911	0.00043134	0.0147597	0.0212235	0.0212235	-0.225273	0.0908319
965	ENSRNOT00000059735	ENSRNOG00000002052	Ccdc80	coiled-coil domain containing 80 [Source:RGD Symbol;Acc:69421]	0.0100538	0.599721	6.62534	0.603003	1	5.51563	0.0753754	0.00454145	0.0708339	0.0489178	0.0708339	0.400275	0.152368
966	RTRG.11147.1	NA	NA	NA	0.0100453	0.599721	6.62684	0.410076	1	6.67365	0.0512595	0.0125933	0.0386661	0.0286631	0.0386661	-0.342899	0.132708
967	ENSRNOT00000086223	ENSRNOG00000024382	Fcgr3a	Fc fragment of IgG receptor IIIa [Source:RGD Symbol;Acc:1303067]	0.0101077	0.599829	6.61582	35.0491	1	3.74035	4.38113	0.990678	3.39046	0.154886	3.39046	2.89441	1.02779
968	ENSRNOT00000035781	ENSRNOG00000021726	Tlr3	toll-like receptor 3 [Source:RGD Symbol;Acc:735171]	0.0101025	0.599829	6.61674	1.54776	1	6.19668	0.19347	0.00835507	0.185115	0.0347297	0.185115	0.608267	0.215971
969	ENSRNOT00000016882	ENSRNOG00000012263	Cnot7	CCR4-NOT transcription complex, subunit 7 [Source:RGD Symbol;Acc:1305313]	0.0100941	0.599829	6.61822	0.308466	1	6.9836	0.0385582	0.00560179	0.0329564	0.0258691	0.0329564	-0.29561	0.114294
970	RTRG.33710.4	NA	NA	NA	0.0100794	0.599829	6.6208	0.3955	1	6.17003	0.0494375	0.00363773	0.0457998	0.0351482	0.0457998	0.333941	0.128981
971	RTRG.6031.2	NA	NA	NA	0.0100867	0.599829	6.61953	0.58867	1	5.94388	0.0735837	0.0036127	0.069971	0.0391132	0.069971	-0.377226	0.135804
972	ENSRNOT00000017442	ENSRNOG00000012988	Lix1	limb and CNS expressed 1 [Source:RGD Symbol;Acc:1309454]	0.0101402	0.600763	6.6101	0.123617	1	8.58478	0.0154521	0.000225312	0.0152268	0.0196654	0.0196654	-0.207709	0.0838617
973	RTRG.7302.4	NA	NA	NA	0.0101443	0.600763	6.60939	3.22575	1	4.34038	0.403219	0.23238	0.170839	0.10013	0.170839	0.989858	0.385926
974	RTRG.15379.8	NA	NA	NA	0.0102047	0.60329	6.59882	6.26367	1	4.16249	0.782958	0.150369	0.632589	0.112956	0.632589	1.22257	0.434901
975	RTRG.2233.2	NA	NA	NA	0.0102079	0.60329	6.59826	1.0941	1	5.28328	0.136762	0.0179768	0.118785	0.0558881	0.118785	0.510947	0.181768
976	RTRG.25217.1	NA	NA	NA	0.0102344	0.604241	6.59363	0.391832	1	7.06362	0.048979	0.00335408	0.045625	0.0252558	0.045625	-0.305702	0.108806
977	ENSRNOT00000071249	ENSRNOG00000046023	Exoc4	exocyst complex component 4 [Source:RGD Symbol;Acc:621791]	0.010334	0.60764	6.5764	56.1156	1	3.8367	7.01445	2.05485	4.95961	0.144485	4.95961	3.65529	1.30334
978	ENSRNOT00000006329	ENSRNOG00000004753	Napb	NSF attachment protein beta [Source:RGD Symbol;Acc:1589649]	0.0103447	0.60764	6.57455	0.173174	1	7.85857	0.0216467	0.000515886	0.0211308	0.0210592	0.0211308	-0.231253	0.0905059
979	ENSRNOT00000017065	ENSRNOG00000012804	C1qc	complement C1q C chain [Source:RGD Symbol;Acc:1306828]	0.010306	0.60764	6.58122	3.55256	1	6.17914	0.44407	0.00265864	0.441411	0.0350039	0.441411	0.919927	0.327847
980	ENSRNOT00000022115	ENSRNOG00000016708	Necab3	N-terminal EF-hand calcium binding protein 3 [Source:RGD Symbol;Acc:1310124]	0.0103403	0.60764	6.57531	0.309745	1	6.1677	0.0387181	0.00260939	0.0361087	0.0351852	0.0361087	-0.325003	0.127242
981	RTRG.10338.3	NA	NA	NA	0.0103187	0.60764	6.57903	0.150705	1	9.3868	0.0188381	0.000392728	0.0184454	0.0204365	0.0204365	-0.209532	0.0826718
982	RTRG.10473.2	NA	NA	NA	0.0103655	0.608241	6.57097	0.846101	1	5.66736	0.105763	0.0279611	0.0778015	0.0450495	0.0778015	-0.469982	0.179017
983	RTRG.32498.2	NA	NA	NA	0.0104007	0.609682	6.56495	41.6245	1	2.25237	5.20307	1.47402	3.72905	1.10992	3.72905	-3.14636	1.12323
984	ENSRNOT00000087113	ENSRNOG00000054860	Clec12a	C-type lectin domain family 12, member A [Source:RGD Symbol;Acc:1592991]	0.0104198	0.60991	6.56169	18.8171	1	2.35647	2.35213	0.400814	1.95132	0.943926	1.95132	2.12451	0.767512
985	ENSRNOT00000065126	ENSRNOG00000006639	Scn9a	sodium voltage-gated channel alpha subunit 9 [Source:RGD Symbol;Acc:69368]	0.0104257	0.60991	6.56067	0.371905	1	7.35036	0.0464881	0.00138097	0.0451072	0.0233681	0.0451072	0.297343	0.106197
986	ENSRNOT00000058234	ENSRNOG00000001596	Atp5mc3	ATP synthase membrane subunit c locus 3 [Source:RGD Symbol;Acc:620052]	0.0104895	0.610544	6.54981	0.337948	1	8.4649	0.0422435	0.000401638	0.0418418	0.0197557	0.0418418	-0.28329	0.101294
987	ENSRNOT00000050137	ENSRNOG00000005708	Mmp16	matrix metallopeptidase 16 [Source:RGD Symbol;Acc:620199]	0.0104837	0.610544	6.5508	0.149617	1	7.3728	0.0187021	0.000648353	0.0180537	0.0232395	0.0232395	-0.243318	0.0972856
988	RTRG.39877.1	NA	NA	NA	0.0104831	0.610544	6.55089	0.384424	1	7.58268	0.0480529	0.00102284	0.0470301	0.0221605	0.0470301	-0.302159	0.108028
989	RTRG.4256.2	NA	NA	NA	0.0104702	0.610544	6.55309	0.663364	1	9.57809	0.0829205	0.0132215	0.0696989	0.0209889	0.0696989	-0.396966	0.141891
990	RTRG.46487.1	NA	NA	NA	0.0104812	0.610544	6.55122	8.70694	1	3.33188	1.08837	0.460074	0.628293	0.233918	0.628293	-1.4802	0.556252
991	ENSRNOT00000072926	ENSRNOG00000033693	AC135826.1		0.0105331	0.610926	6.54243	1.3852	1	5.17224	0.17315	0.0165287	0.156621	0.059642	0.156621	0.573328	0.20516
992	ENSRNOT00000086391	ENSRNOG00000012891	Mdh1b	malate dehydrogenase 1B [Source:RGD Symbol;Acc:1307874]	0.0105385	0.610926	6.54152	36.6633	1	2.12203	4.58292	2.28967	2.29325	1.36077	2.29325	3.25795	1.27265
993	ENSRNOT00000014386	ENSRNOG00000010673	Eral1	Era-like 12S mitochondrial rRNA chaperone 1 [Source:RGD Symbol;Acc:1304714]	0.0105238	0.610926	6.544	0.944299	1	5.36625	0.118037	0.0134098	0.104628	0.0532387	0.104628	-0.474356	0.170654
994	RTRG.11732.11	NA	NA	NA	0.010512	0.610926	6.546	0.752002	1	6.66065	0.0940002	0.0377917	0.0562085	0.0287974	0.0562085	-0.44472	0.170341
995	ENSRNOT00000041950	ENSRNOG00000031662	Slc6a5	solute carrier family 6 member 5 [Source:RGD Symbol;Acc:621824]	0.0105691	0.612029	6.53636	63.0452	1	3.00246	7.88065	2.18361	5.69704	0.361432	5.69704	-3.86671	1.38455
996	RTRG.31122.1	NA	NA	NA	0.0105788	0.612029	6.53474	0.150595	1	9.84691	0.0188244	5.48045e-05	0.0187696	0.022031	0.022031	-0.207692	0.0830527
997	ENSRNOT00000051438	ENSRNOG00000042182	Mroh2a	maestro heat-like repeat family member 2A [Source:RGD Symbol;Acc:1565687]	0.0106047	0.612915	6.53038	1.65177	1	4.21275	0.206471	0.0147202	0.191751	0.108979	0.191751	0.634777	0.234531
998	ENSRNOT00000014216	ENSRNOG00000010645	Lgals3	galectin 3 [Source:RGD Symbol;Acc:69356]	0.0106655	0.613095	6.52021	17.6243	1	2.69029	2.20304	0.104606	2.09843	0.566952	2.09843	2.04278	0.732704
999	ENSRNOT00000002983	ENSRNOG00000002188	Hpse	heparanase [Source:RGD Symbol;Acc:61969]	0.0106477	0.613095	6.52319	1.57955	1	3.80684	0.197444	0.0242212	0.173223	0.147578	0.173223	0.701801	0.275922
1000	RTRG.1189.1	NA	NA	NA	0.0106823	0.613095	6.51741	0.200077	1	7.74629	0.0250097	0.000878277	0.0241314	0.0214661	0.0241314	-0.237541	0.0926952
1001	RTRG.18212.2	NA	NA	NA	0.0106653	0.613095	6.52025	5.37999	1	3.39616	0.672499	0.0823891	0.59011	0.215907	0.59011	1.12865	0.40482
1002	RTRG.2981.1	NA	NA	NA	0.0106322	0.613095	6.52578	0.375401	1	6.62004	0.0469251	0.00147292	0.0454522	0.0292267	0.0454522	0.304365	0.113494
1003	RTRG.32985.8	NA	NA	NA	0.0106239	0.613095	6.52718	0.226434	1	6.60385	0.0283043	0.00242151	0.0258828	0.0294022	0.0294022	-0.293161	0.115726
1004	RTRG.40436.1	NA	NA	NA	0.010678	0.613095	6.51814	0.743287	1	4.78243	0.0929109	0.0207116	0.0721993	0.0754424	0.0754424	-0.52545	0.206153
1005	RTRG.25559.1	NA	NA	NA	0.010716	0.614417	6.51181	0.416102	1	8.73966	0.0520128	0.000134573	0.0518782	0.0196275	0.0518782	-0.31375	0.112635
1006	RTRG.50530.1	NA	NA	NA	0.0107367	0.614991	6.50838	0.107915	1	9.06292	0.0134893	0.000182393	0.0133069	0.0198337	0.0198337	-0.196423	0.0821634
1007	ENSRNOT00000015520	ENSRNOG00000011675	Zfp40	zinc finger protein 40 [Source:RGD Symbol;Acc:1593410]	0.0107621	0.615223	6.50418	1.07651	1	6.21856	0.134563	0.027672	0.106891	0.0343933	0.106891	-0.504458	0.181246
1008	RTRG.35457.3	NA	NA	NA	0.0107573	0.615223	6.50498	0.70267	1	5.61064	0.0878337	0.0102828	0.0775509	0.046439	0.0775509	0.418068	0.157179
1009	RTRG.46333.1	NA	NA	NA	0.0107773	0.615484	6.50167	0.126296	1	7.72124	0.015787	0.000487818	0.0152992	0.0215645	0.0215645	-0.226597	0.0920493
1010	ENSRNOT00000025887	ENSRNOG00000019041	Psme1	proteasome activator subunit 1 [Source:RGD Symbol;Acc:3429]	0.0108081	0.615492	6.4966	0.451965	1	6.74672	0.0564957	0.00276927	0.0537264	0.027936	0.0537264	0.326741	0.117488
1011	ENSRNOT00000016083	ENSRNOG00000011913	Cp	ceruloplasmin [Source:RGD Symbol;Acc:2387]	0.0108095	0.615492	6.49636	7.97241	1	4.64152	0.996551	0.876435	0.120117	0.0828129	0.120117	1.66879	0.65643
1012	RTRG.51548.2	NA	NA	NA	0.0108091	0.615492	6.49643	46.2637	1	2.40082	5.78297	2.67073	3.11224	0.881249	3.11224	3.37013	1.25834
1013	RTRG.3105.4	NA	NA	NA	0.0108223	0.615613	6.49426	2.25597	1	3.93138	0.281996	0.0347756	0.24722	0.135071	0.24722	0.740768	0.274816
1014	ENSRNOT00000045153	ENSRNOG00000031367	Hprt1	hypoxanthine phosphoribosyltransferase 1 [Source:RGD Symbol;Acc:2826]	0.0108612	0.616607	6.48788	0.211843	1	7.59948	0.0264804	0.000825536	0.0256549	0.0220834	0.0256549	-0.242027	0.0944293
1015	RTRG.33619.6	NA	NA	NA	0.0108541	0.616607	6.48905	0.963609	1	7.58845	0.120451	0.0158148	0.104636	0.0221339	0.104636	0.47691	0.171623
1016	RTRG.3507.2	NA	NA	NA	0.0108822	0.617188	6.48446	1.38964	1	4.86624	0.173705	0.0886652	0.0850398	0.0715634	0.0850398	-0.677013	0.267041
1017	ENSRNOT00000028664	ENSRNOG00000021110	Mllt11	MLLT11, transcription factor 7 cofactor [Source:RGD Symbol;Acc:1305525]	0.0109472	0.617229	6.47387	0.156902	1	8.02103	0.0196128	0.000777441	0.0188353	0.0205658	0.0205658	-0.224631	0.0894719
1018	ENSRNOT00000004519	ENSRNOG00000003310	Tmem63a	transmembrane protein 63a [Source:RGD Symbol;Acc:1306829]	0.010941	0.617229	6.47488	0.319997	1	6.96155	0.0399996	0.00282813	0.0371715	0.0260451	0.0371715	0.285566	0.10911
1019	RTRG.13173.4	NA	NA	NA	0.0109015	0.617229	6.48131	0.236679	1	8.71711	0.0295849	0.00197763	0.0276072	0.0196275	0.0276072	-0.238567	0.087854
1020	RTRG.13784.5	NA	NA	NA	0.0109315	0.617229	6.47643	0.445637	1	7.70966	0.0557046	0.00587561	0.049829	0.0216109	0.049829	-0.324116	0.116794
1021	RTRG.36825.1	NA	NA	NA	0.0109092	0.617229	6.48006	0.348983	1	5.53862	0.0436229	0.00499377	0.0386292	0.0482996	0.0482996	0.384805	0.15214
1022	RTRG.4148.2	NA	NA	NA	0.0109404	0.617229	6.47498	0.342261	1	5.8079	0.0427827	0.00579443	0.0369882	0.0418701	0.0418701	-0.363991	0.143745
1023	RTRG.42756.8	NA	NA	NA	0.0110202	0.62074	6.46206	1.249	1	5.64	0.156125	0.0110523	0.145073	0.0457116	0.145073	-0.542221	0.195685
1024	RTRG.24552.8	NA	NA	NA	0.0110465	0.621008	6.45782	0.109115	1	8.17437	0.0136394	0.000523478	0.013116	0.0201992	0.0201992	-0.211071	0.0874379
1025	RTRG.35098.12	NA	NA	NA	0.0110389	0.621008	6.45905	0.664556	1	5.4139	0.0830696	0.0125211	0.0705484	0.0518003	0.0705484	0.428356	0.16758
1026	ENSRNOT00000000467	ENSRNOG00000000411	Nus1	NUS1 dehydrodolichyl diphosphate synthase subunit [Source:RGD Symbol;Acc:1307879]	0.0110805	0.621708	6.45235	0.121358	1	8.13775	0.0151697	0.000314722	0.014855	0.0202782	0.0202782	-0.212953	0.0872158
1027	RTRG.40438.1	NA	NA	NA	0.0110712	0.621708	6.45385	0.199316	1	6.87976	0.0249144	0.00166376	0.0232507	0.0267258	0.0267258	-0.27206	0.108297
1028	RTRG.21678.5	NA	NA	NA	0.0111408	0.62279	6.44272	0.808243	1	6.77572	0.10103	0.0159817	0.0850488	0.0276601	0.0850488	-0.435752	0.157584
1029	RTRG.2709.1	NA	NA	NA	0.0111539	0.62279	6.44064	1.26894	1	4.75771	0.158617	0.0118941	0.146723	0.0766544	0.146723	0.546093	0.19769
1030	RTRG.28177.3	NA	NA	NA	0.0111223	0.62279	6.44567	4.81	1	3.54201	0.601251	0.108342	0.492908	0.183286	0.492908	1.06318	0.384365
1031	RTRG.41520.1	NA	NA	NA	0.0111522	0.62279	6.44091	0.683605	1	6.49045	0.0854506	0.00570637	0.0797442	0.0307026	0.0797442	0.40071	0.14494
1032	RTRG.7944.3	NA	NA	NA	0.011147	0.62279	6.44173	39.7221	1	1.95136	4.96526	0.195511	4.76975	1.77773	4.76975	-3.05465	1.1048
1033	RTRG.18016.3	NA	NA	NA	0.0111681	0.622982	6.43837	0.150091	1	7.33007	0.0187613	0.000694449	0.0180669	0.0234866	0.0234866	0.243046	0.0980643
1034	ENSRNOT00000076633	ENSRNOG00000021614	Kmt2e	lysine methyltransferase 2E [Source:RGD Symbol;Acc:1309641]	0.0111871	0.623435	6.43536	32.3227	1	2.78072	4.04033	0.634579	3.40575	0.495844	3.40575	2.7546	0.99695
1035	RTRG.52247.1	NA	NA	NA	0.0112112	0.62389	6.43154	0.227565	1	7.48583	0.0284456	0.000725981	0.0277196	0.0226311	0.0277196	-0.245976	0.0957725
1036	RTRG.5902.1	NA	NA	NA	0.0112169	0.62389	6.43063	47.4805	1	2.43298	5.93506	1.82947	4.10559	0.83854	4.10559	-3.33778	1.20862
1037	RTRG.31092.1	NA	NA	NA	0.0112313	0.624091	6.42835	0.966787	1	4.4144	0.120848	0.0166791	0.104169	0.0955824	0.104169	0.563328	0.223159
1038	ENSRNOT00000067391	ENSRNOG00000043098	Mt2A	metallothionein 2A [Source:RGD Symbol;Acc:1592345]	0.0112429	0.624132	6.42652	3.09624	1	4.86056	0.38703	0.333184	0.0538453	0.071816	0.071816	1.0794	0.425981
1039	RTRG.24429.1	NA	NA	NA	0.0113162	0.627337	6.41497	1.78749	1	4.82245	0.223436	0.0241275	0.199308	0.0735481	0.199308	0.647105	0.234711
1040	RTRG.27834.3	NA	NA	NA	0.0113224	0.627337	6.414	8.85758	1	4.6726	1.1072	0.623437	0.483761	0.0810966	0.483761	1.4801	0.56239
1041	ENSRNOT00000064772	ENSRNOG00000008481	Reep1	receptor accessory protein 1 [Source:RGD Symbol;Acc:1305230]	0.0113587	0.627375	6.40832	0.152012	1	8.41489	0.0190014	0.000279417	0.018722	0.0198092	0.0198092	-0.213218	0.0850006
1042	RTRG.14421.8	NA	NA	NA	0.0113654	0.627375	6.40727	44.4158	1	3.34961	5.55197	2.75143	2.80054	0.228769	2.80054	3.22441	1.17049
1043	RTRG.4026.1	NA	NA	NA	0.0113384	0.627375	6.4115	0.158782	1	7.65881	0.0198477	0.00112711	0.0187206	0.021822	0.021822	-0.234673	0.0943751
1044	RTRG.48471.4	NA	NA	NA	0.0113666	0.627375	6.40708	1.07581	1	7.2242	0.134477	0.00741854	0.127058	0.0241414	0.127058	-0.501818	0.182167
1045	RTRG.4978.3	NA	NA	NA	0.0114075	0.629026	6.40071	3.17693	1	4.71199	0.397117	0.0597763	0.33734	0.0789862	0.33734	-0.862065	0.313155
1046	RTRG.33035.4	NA	NA	NA	0.0114624	0.631449	6.39219	1.24249	1	7.09561	0.155312	0.0066684	0.148643	0.0250217	0.148643	-0.538881	0.195933
1047	ENSRNOT00000085843	ENSRNOG00000057676	Polr2m	RNA polymerase II subunit M [Source:RGD Symbol;Acc:619847]	0.0115357	0.631531	6.38087	0.145023	1	8.52954	0.0181279	0.000169773	0.0179581	0.0197004	0.0197004	-0.209181	0.0840114
1048	ENSRNOT00000073474	ENSRNOG00000051002	LOC108348139	class II histocompatibility antigen, M beta 1 chain [Source:RGD Symbol;Acc:11469141]	0.0115123	0.631531	6.38447	2.86207	1	5.49754	0.357759	0.0101441	0.347614	0.0494122	0.347614	0.817548	0.2975
1049	RTRG.21823.5	NA	NA	NA	0.0114859	0.631531	6.38855	0.4048	1	6.68891	0.0506	0.00300175	0.0475983	0.0285074	0.0475983	-0.310102	0.114974
1050	RTRG.35259.1	NA	NA	NA	0.0115356	0.631531	6.38088	0.67556	1	5.15633	0.084445	0.00678925	0.0776557	0.060198	0.0776557	0.433437	0.171097
1051	RTRG.38621.1	NA	NA	NA	0.0115406	0.631531	6.38012	2.18155	1	6.57329	0.272693	0.197515	0.0751777	0.0297401	0.0751777	-0.801903	0.318351
1052	RTRG.6516.1	NA	NA	NA	0.0115267	0.631531	6.38226	31.7172	1	1.90639	3.96465	1.80516	2.15949	1.90734	2.15949	3.22005	1.28016
1053	RTRG.8790.10	NA	NA	NA	0.0114787	0.631531	6.38965	0.346993	1	6.46393	0.0433741	0.0037515	0.0396226	0.0310256	0.0396226	-0.308686	0.121515
1054	RTRG.26599.7	NA	NA	NA	0.0115846	0.633234	6.37336	1.26142	1	6.68333	0.157677	0.03048	0.127197	0.0285641	0.127197	0.542443	0.197626
1055	RTRG.27469.14	NA	NA	NA	0.0115937	0.633234	6.37197	0.425848	1	8.57879	0.0532309	0.00831541	0.0449155	0.0196686	0.0449155	0.315152	0.114836
1056	ENSRNOT00000008255	ENSRNOG00000006244	Lztfl1	leucine zipper transcription factor-like 1 [Source:RGD Symbol;Acc:1306628]	0.011647	0.635546	6.36382	0.386896	1	6.28973	0.048362	0.00272514	0.0456368	0.0333419	0.0456368	-0.317691	0.124054
1057	ENSRNOT00000009815	ENSRNOG00000007235	Atp5mc1	ATP synthase membrane subunit c locus 1 [Source:RGD Symbol;Acc:61933]	0.0116742	0.635823	6.35969	0.142897	1	7.43177	0.0178622	0.000770284	0.0170919	0.0229139	0.0229139	-0.237269	0.0966699
1058	ENSRNOT00000090499	ENSRNOG00000059461	B4galt1	beta-1,4-galactosyltransferase 1 [Source:RGD Symbol;Acc:620900]	0.0116714	0.635823	6.36012	2.11706	1	4.35555	0.264633	0.141042	0.12359	0.0991704	0.12359	0.822634	0.327719
1059	RTRG.44879.5	NA	NA	NA	0.011712	0.637283	6.35395	1.1079	1	4.86175	0.138488	0.028682	0.109806	0.0717629	0.109806	0.538549	0.210736
1060	ENSRNOT00000091677	ENSRNOG00000004067	Nrcam	neuronal cell adhesion molecule [Source:RGD Symbol;Acc:3209]	0.0117269	0.637452	6.3517	7.51318	1	6.3923	0.939148	0.0315196	0.907628	0.031936	0.907628	1.32236	0.482892
1061	RTRG.16146.2	NA	NA	NA	0.0117373	0.637452	6.35013	0.515391	1	6.20232	0.0644238	0.0030132	0.0614106	0.0346424	0.0614106	-0.346675	0.126971
1062	RTRG.22082.1	NA	NA	NA	0.0118009	0.638093	6.34053	0.213147	1	8.07369	0.0266434	0.000367095	0.0262763	0.0204293	0.0262763	-0.229257	0.087931
1063	RTRG.22511.1	NA	NA	NA	0.0118044	0.638093	6.34001	0.46595	1	8.70917	0.0582437	0.000169155	0.0580746	0.0196279	0.0580746	-0.329112	0.120334
1064	RTRG.47073.44	NA	NA	NA	0.0117867	0.638093	6.34267	79.8109	1	3.43925	9.97637	2.15359	7.82278	0.204853	7.82278	4.3079	1.57466
1065	RTRG.6207.1	NA	NA	NA	0.0117993	0.638093	6.34078	0.655098	1	6.97867	0.0818873	0.0133631	0.0685242	0.0259081	0.0685242	-0.390252	0.142677
1066	RTRG.8898.1	NA	NA	NA	0.0117737	0.638093	6.34464	1.41893	1	3.91816	0.177366	0.0332762	0.14409	0.136367	0.14409	0.689302	0.274603
1067	ENSRNOT00000014603	ENSRNOG00000010833	Mthfd2	methylenetetrahydrofolate dehydrogenase (NADP+ dependent) 2, methenyltetrahydrofolate cyclohydrolase [Source:RGD Symbol;Acc:1311313]	0.0118833	0.639358	6.32819	1.35188	1	5.42171	0.168985	0.00618315	0.162802	0.05157	0.162802	0.560243	0.205104
1068	RTRG.23986.1	NA	NA	NA	0.0118677	0.639358	6.33052	1.83836	1	4.40228	0.229795	0.0442034	0.185592	0.0963059	0.185592	-0.663128	0.250032
1069	RTRG.29042.12	NA	NA	NA	0.0118585	0.639358	6.3319	38.297	1	3.10757	4.78713	1.49797	3.28916	0.313165	3.28916	2.98245	1.09144
1070	RTRG.45069.2	NA	NA	NA	0.0118713	0.639358	6.32999	0.942322	1	5.06266	0.11779	0.0287498	0.0890405	0.0635903	0.0890405	0.509237	0.201749
1071	RTRG.52220.6	NA	NA	NA	0.0118773	0.639358	6.32909	0.267803	1	8.05952	0.0334753	0.00299935	0.030476	0.0204649	0.030476	-0.252173	0.0945505
1072	RTRG.45362.2	NA	NA	NA	0.0119791	0.643908	6.31397	27.0271	1	2.1765	3.37839	0.984435	2.39396	1.24959	2.39396	-2.57894	0.992016
1073	ENSRNOT00000083322	ENSRNOG00000014013	Map4k4	mitogen-activated protein kinase kinase kinase kinase 4 [Source:RGD Symbol;Acc:1305322]	0.0120195	0.643961	6.30799	0.615991	1	6.23438	0.0769989	0.0294338	0.0475651	0.0341538	0.0475651	0.418296	0.166688
1074	ENSRNOT00000000468	ENSRNOG00000000412	Slc35f1	solute carrier family 35, member F1 [Source:RGD Symbol;Acc:1559576]	0.0120257	0.643961	6.30707	0.145517	1	8.20764	0.0181897	0.000305012	0.0178846	0.020132	0.020132	-0.213566	0.0865958
1075	RTRG.18498.1	NA	NA	NA	0.0120284	0.643961	6.30668	0.431376	1	6.49091	0.0539219	0.00140618	0.0525158	0.030697	0.0525158	-0.316435	0.116425
1076	RTRG.29556.2	NA	NA	NA	0.0120359	0.643961	6.30557	5.10356	1	3.02421	0.637945	0.173528	0.464416	0.350748	0.464416	1.20492	0.480324
1077	RTRG.44546.1	NA	NA	NA	0.0120267	0.643961	6.30692	0.144487	1	7.52066	0.0180609	0.000553221	0.0175077	0.0224566	0.0224566	-0.232183	0.0948664
1078	ENSRNOT00000042145	ENSRNOG00000018839	Ntrk2	neurotrophic receptor tyrosine kinase 2 [Source:RGD Symbol;Acc:3213]	0.0120961	0.644189	6.29673	0.541714	1	7.61013	0.0677142	0.00442347	0.0632907	0.0220353	0.0632907	-0.35406	0.130062
1079	ENSRNOT00000037094	ENSRNOG00000024562	Tgfbrap1	transforming growth factor, beta receptor associated protein 1 [Source:RGD Symbol;Acc:1310772]	0.0120545	0.644189	6.30283	2.46066	1	4.65217	0.307582	0.11411	0.193472	0.0822249	0.193472	-0.773264	0.295957
1080	RTRG.1084.1	NA	NA	NA	0.0120668	0.644189	6.30103	0.086243	1	9.62422	0.0107804	8.80085e-05	0.0106924	0.0211451	0.0211451	-0.181685	0.0823051
1081	RTRG.13811.5	NA	NA	NA	0.0120897	0.644189	6.29766	0.225885	1	7.31747	0.0282356	0.00229591	0.0259397	0.0235614	0.0259397	-0.255091	0.101867
1082	RTRG.21411.1	NA	NA	NA	0.0120864	0.644189	6.29815	0.1752	1	7.96221	0.0219	0.000458796	0.0214412	0.0207318	0.0214412	-0.223672	0.0892551
1083	ENSRNOT00000016265	ENSRNOG00000011944	Snx10	sorting nexin 10 [Source:RGD Symbol;Acc:1305782]	0.0121266	0.64522	6.29226	0.141915	1	7.79429	0.0177393	0.00117042	0.0165689	0.0212854	0.0212854	-0.226466	0.0928398
1084	ENSRNOT00000045357	ENSRNOG00000025528	Efr3a	EFR3 homolog A [Source:RGD Symbol;Acc:1305976]	0.0122024	0.645628	6.28123	0.0956896	1	8.73128	0.0119612	0.00122388	0.0107373	0.0196273	0.0196273	-0.198769	0.0858459
1085	ENSRNOT00000014436	ENSRNOG00000010859	Zyg11b	zyg-11 family member B, cell cycle regulator [Source:RGD Symbol;Acc:1307814]	0.0122186	0.645628	6.27887	0.514335	1	6.81699	0.0642919	0.00424835	0.0600435	0.0272793	0.0600435	-0.344673	0.126858
1086	ENSRNOT00000001943	ENSRNOG00000001431	Rasa4	RAS p21 protein activator 4 [Source:RGD Symbol;Acc:1565457]	0.0122195	0.645628	6.27874	25.9771	1	3.70409	3.24714	1.25439	1.99275	0.159207	1.99275	2.4495	0.901559
1087	ENSRNOT00000032796	ENSRNOG00000023863	Gpr139	G protein-coupled receptor 139 [Source:RGD Symbol;Acc:1311729]	0.0121928	0.645628	6.28262	0.615258	1	5.22627	0.0769072	0.0058451	0.0710621	0.0577894	0.0710621	-0.417245	0.166608
1088	RTRG.11964.3	NA	NA	NA	0.01217	0.645628	6.28593	39.4204	1	2.86119	4.92755	1.12295	3.80459	0.441148	3.80459	-3.01861	1.11016
1089	RTRG.12240.4	NA	NA	NA	0.012214	0.645628	6.27954	0.964603	1	5.5456	0.120575	0.0232715	0.0973039	0.0481145	0.0973039	-0.474573	0.176889
1090	RTRG.32563.10	NA	NA	NA	0.0122239	0.645628	6.2781	2.18141	1	3.88381	0.272677	0.0751342	0.197543	0.139752	0.197543	0.776367	0.309348
1091	RTRG.3498.1	NA	NA	NA	0.0121963	0.645628	6.28211	0.676741	1	6.36751	0.0845926	0.0172649	0.0673277	0.0322645	0.0673277	0.396113	0.146389
1092	RTRG.42601.1	NA	NA	NA	0.0122955	0.648304	6.26776	0.236211	1	7.42574	0.0295264	0.000734787	0.0287916	0.0229464	0.0287916	-0.245996	0.0966776
1093	RTRG.49543.2	NA	NA	NA	0.0122971	0.648304	6.26752	3.91698	1	3.12778	0.489622	0.122676	0.366946	0.3048	0.366946	1.08116	0.433683
1094	RTRG.37193.1	NA	NA	NA	0.0123156	0.648686	6.26486	0.240125	1	8.78729	0.0300156	0.000166347	0.0298492	0.0196336	0.0298492	-0.235333	0.0867465
1095	RTRG.806.1	NA	NA	NA	0.0123385	0.649298	6.26157	0.779744	1	5.66037	0.097468	0.0169602	0.0805078	0.0452173	0.0805078	0.431912	0.164836
1096	ENSRNOT00000014312	ENSRNOG00000010731	Gpm6a	glycoprotein m6a [Source:RGD Symbol;Acc:631368]	0.0123708	0.650378	6.25693	0.190743	1	9.01099	0.0238429	0.000625121	0.0232177	0.0197743	0.0232177	-0.215884	0.0834516
1097	RTRG.35281.1	NA	NA	NA	0.0124054	0.650378	6.25199	15.6287	1	4.49437	1.95358	0.602912	1.35067	0.0909637	1.35067	1.89727	0.700334
1098	RTRG.46328.1	NA	NA	NA	0.0124109	0.650378	6.25121	0.424996	1	8.75233	0.0531245	0.000174381	0.0529501	0.0196283	0.0529501	-0.312855	0.115493
1099	RTRG.48755.8	NA	NA	NA	0.0124155	0.650378	6.25055	0.249895	1	7.27255	0.0312369	0.00113662	0.0301003	0.0238348	0.0301003	-0.253595	0.0999971
1100	RTRG.4893.3	NA	NA	NA	0.0123869	0.650378	6.25463	4.74202	1	5.46027	0.592753	0.00953414	0.583219	0.0504556	0.583219	1.04523	0.385711
1101	RTRG.17158.4	NA	NA	NA	0.0124317	0.650636	6.24824	0.489281	1	5.09135	0.0611602	0.00903989	0.0521203	0.0625284	0.0625284	0.44059	0.177054
1102	ENSRNOT00000003240	ENSRNOG00000002360	Gabrg1	gamma-aminobutyric acid type A receptor gamma 1 subunit [Source:RGD Symbol;Acc:621732]	0.0124773	0.65066	6.24175	0.232821	1	7.49601	0.0291026	0.000774518	0.0283281	0.0225795	0.0283281	-0.243349	0.0957401
1103	RTRG.13132.1	NA	NA	NA	0.0124648	0.65066	6.24353	0.371038	1	6.88006	0.0463798	0.00745882	0.038921	0.0267231	0.038921	0.305486	0.119727
1104	RTRG.19766.1	NA	NA	NA	0.0124751	0.65066	6.24206	0.103976	1	8.61706	0.012997	0.00020325	0.0127938	0.0196502	0.0196502	-0.196008	0.0836392
1105	RTRG.40070.1	NA	NA	NA	0.0124436	0.65066	6.24655	0.890372	1	4.9525	0.111296	0.021165	0.0901314	0.0678935	0.0901314	-0.495767	0.198137
1106	ENSRNOT00000083642	ENSRNOG00000016675	Kcnn2	potassium calcium-activated channel subfamily N member 2 [Source:RGD Symbol;Acc:2963]	0.0125103	0.651791	6.23707	59.5099	1	2.90907	7.43874	3.21404	4.2247	0.411986	4.2247	-3.69929	1.36772
1107	RTRG.14860.1	NA	NA	NA	0.0125424	0.652871	6.23254	2.51435	1	5.29443	0.314294	0.195973	0.118321	0.0555217	0.118321	0.836564	0.335107
1108	ENSRNOT00000005987	ENSRNOG00000004291	Cltc	clathrin heavy chain [Source:RGD Symbol;Acc:2364]	0.0125725	0.653748	6.22829	0.12439	1	10.2233	0.0155488	0.000457684	0.0150911	0.0240706	0.0240706	-0.195865	0.0864231
1109	ENSRNOT00000028096	ENSRNOG00000020694	Icam5	intercellular adhesion molecule 5 [Source:RGD Symbol;Acc:1305039]	0.0126087	0.653748	6.2232	7.66063	1	3.51223	0.957579	0.0759424	0.881636	0.188898	0.881636	1.32628	0.491101
1110	ENSRNOT00000091952	ENSRNOG00000029784	Pak1	p21 (RAC1) activated kinase 1 [Source:RGD Symbol;Acc:3250]	0.0126159	0.653748	6.22219	0.306667	1	7.99009	0.0383334	0.00144301	0.0368904	0.0206513	0.0368904	-0.265347	0.0982646
1111	ENSRNOT00000076325	ENSRNOG00000045647	Hax1	HCLS1 associated protein X-1 [Source:RGD Symbol;Acc:727960]	0.0126004	0.653748	6.22437	25.0939	1	2.29832	3.13674	0.366254	2.77049	1.03322	2.77049	2.40057	0.888781
1112	RTRG.374.1	NA	NA	NA	0.0126099	0.653748	6.22303	19.5065	1	2.67077	2.43832	1.00006	1.43826	0.583759	1.43826	2.17073	0.838469
1113	ENSRNOT00000041891	ENSRNOG00000018454	Apoe	apolipoprotein E [Source:RGD Symbol;Acc:2138]	0.0126639	0.654375	6.21546	3.72008	1	5.48974	0.46501	0.345378	0.119632	0.0496279	0.119632	1.04449	0.420602
1114	ENSRNOT00000018776	ENSRNOG00000013973	Lcn2	lipocalin 2 [Source:RGD Symbol;Acc:69408]	0.0126655	0.654375	6.21524	4.49026	1	3.64553	0.561282	0.0409553	0.520327	0.16687	0.520327	1.01497	0.376155
1115	ENSRNOT00000081104	ENSRNOG00000005234	Gxylt1	glucoside xylosyltransferase 1 [Source:RGD Symbol;Acc:1563062]	0.012693	0.654375	6.21141	9.41616	1	3.57713	1.17702	0.56116	0.61586	0.177224	0.61586	1.4977	0.574834
1116	RTRG.15854.4	NA	NA	NA	0.0126642	0.654375	6.21543	33.1708	1	2.71481	4.14635	2.22565	1.9207	0.54659	1.9207	2.85458	1.11288
1117	RTRG.39094.1	NA	NA	NA	0.0126962	0.654375	6.21096	0.513654	1	5.7927	0.0642067	0.00306926	0.0611375	0.0421969	0.0611375	-0.357149	0.139935
1118	RTRG.46806.5	NA	NA	NA	0.0126765	0.654375	6.2137	0.533252	1	5.69878	0.0666565	0.00630191	0.0603546	0.0443071	0.0603546	0.373045	0.148231
1119	ENSRNOT00000080651	ENSRNOG00000003261	Usp9x	ubiquitin specific peptidase 9, X-linked [Source:RGD Symbol;Acc:1560056]	0.0127217	0.655105	6.20741	0.109635	1	9.96936	0.0137044	0.000281547	0.0134228	0.0226161	0.0226161	-0.188803	0.0842881
1120	RTRG.37137.2	NA	NA	NA	0.0127761	0.656147	6.19985	27.8774	1	2.50325	3.48468	1.46676	2.01792	0.75266	2.01792	2.57928	0.992983
1121	RTRG.43947.5	NA	NA	NA	0.0127675	0.656147	6.20104	37.2536	1	3.01859	4.6567	2.84814	1.80857	0.353473	1.80857	3.04865	1.19811
1122	RTRG.6426.1	NA	NA	NA	0.0127742	0.656147	6.20011	1.40155	1	5.47843	0.175194	0.0161739	0.15902	0.0499431	0.15902	0.566594	0.210329
1123	RTRG.24795.2	NA	NA	NA	0.0128006	0.65682	6.19646	0.132728	1	8.49497	0.016591	0.00062761	0.0159633	0.019728	0.019728	-0.205994	0.0854254
1124	RTRG.39741.1	NA	NA	NA	0.0128242	0.657448	6.1932	0.31489	1	7.52022	0.0393612	0.011093	0.0282683	0.0224588	0.0282683	-0.292383	0.117234
1125	ENSRNOT00000089935	ENSRNOG00000025181	Pigu	phosphatidylinositol glycan anchor biosynthesis, class U [Source:RGD Symbol;Acc:727825]	0.0128605	0.657893	6.1882	0.474038	1	6.21428	0.0592547	0.00695855	0.0522962	0.0344585	0.0522962	-0.341125	0.133462
1126	ENSRNOT00000007461	ENSRNOG00000005278	Trhde	thyrotropin-releasing hormone degrading enzyme [Source:RGD Symbol;Acc:728895]	0.0128672	0.657893	6.18728	0.208708	1	6.57632	0.0260885	0.00137339	0.0247151	0.0297062	0.0297062	-0.281122	0.114312
1127	RTRG.34929.1	NA	NA	NA	0.0128499	0.657893	6.18966	1.46294	1	5.83214	0.182868	0.0174206	0.165447	0.0413569	0.165447	-0.578545	0.215011
1128	ENSRNOT00000039296	ENSRNOG00000028156	Pld1	phospholipase D1 [Source:RGD Symbol;Acc:3349]	0.0129102	0.657961	6.18137	67.7582	1	4.36891	8.46977	2.58927	5.8805	0.098338	5.8805	3.9356	1.46396
1129	ENSRNOT00000079217	ENSRNOG00000022429	Minar2	membrane integral NOTCH2 associated receptor 2 [Source:RGD Symbol;Acc:1312005]	0.0128993	0.657961	6.18287	0.482985	1	6.64939	0.0603731	0.0159499	0.0444232	0.0289149	0.0444232	-0.350217	0.138724
1130	ENSRNOT00000009073	ENSRNOG00000006094	Cd44	CD44 molecule (Indian blood group) [Source:RGD Symbol;Acc:2307]	0.0129443	0.657961	6.17671	26.4205	1	2.40977	3.30256	0.357673	2.94489	0.869146	2.94489	2.45692	0.914389
1131	RTRG.27289.9	NA	NA	NA	0.0129484	0.657961	6.17614	1.51959	1	3.97323	0.189949	0.0329051	0.157044	0.130961	0.157044	0.668197	0.270017
1132	RTRG.36252.2	NA	NA	NA	0.0129298	0.657961	6.17869	0.118214	1	8.58962	0.0147767	0.000234018	0.0145427	0.0196629	0.0196629	-0.198946	0.0838601
1133	RTRG.40132.19	NA	NA	NA	0.0129397	0.657961	6.17733	0.5158	1	6.75477	0.064475	0.00153647	0.0629385	0.0278587	0.0629385	0.343302	0.127757
1134	RTRG.40597.1	NA	NA	NA	0.0129088	0.657961	6.18157	1.80768	1	3.99403	0.22596	0.0840588	0.141901	0.128904	0.141901	-0.763439	0.308283
1135	RTRG.43669.1	NA	NA	NA	0.0129856	0.658786	6.17108	0.323746	1	6.77176	0.0404682	0.00787949	0.0325887	0.0276974	0.0325887	-0.303555	0.122534
1136	RTRG.5141.3	NA	NA	NA	0.0129948	0.658786	6.16982	45.8089	1	2.44391	5.72611	2.33055	3.39556	0.82453	3.39556	3.23396	1.20448
1137	RTRG.9559.2	NA	NA	NA	0.012999	0.658786	6.16925	0.198354	1	7.67601	0.0247942	0.000544461	0.0242498	0.0217493	0.0242498	-0.231044	0.092755
1138	ENSRNOT00000025081	ENSRNOG00000019219	Vamp1	vesicle-associated membrane protein 1 [Source:RGD Symbol;Acc:3948]	0.0130264	0.659016	6.16552	0.115813	1	9.33289	0.0144766	9.23748e-05	0.0143842	0.0203078	0.0203078	-0.190645	0.0818051
1139	RTRG.28279.20	NA	NA	NA	0.0130239	0.659016	6.16586	1.95886	1	5.13188	0.244858	0.0108983	0.23396	0.0610634	0.23396	0.668604	0.249129
1140	RTRG.11387.1	NA	NA	NA	0.0130591	0.660093	6.16108	11.6484	1	4.15861	1.45605	0.267273	1.18878	0.113277	1.18878	1.63	0.607673
1141	ENSRNOT00000090007	ENSRNOG00000054689	Cox7b	cytochrome c oxidase subunit 7B [Source:RGD Symbol;Acc:727789]	0.013094	0.661275	6.15637	0.469199	1	8.1403	0.0586499	0.000298563	0.0583514	0.0202726	0.0583514	-0.327057	0.121992
1142	ENSRNOT00000061114	ENSRNOG00000031090	RT1-CE7	RT1 class I, locus CE7 [Source:RGD Symbol;Acc:1595786]	0.0131435	0.661822	6.14969	21.7807	1	2.06122	2.72259	0.264671	2.45792	1.49672	2.45792	2.26941	0.875991
1143	ENSRNOT00000089806	ENSRNOG00000005291	Slc38a1	solute carrier family 38, member 1 [Source:RGD Symbol;Acc:69645]	0.0131508	0.661822	6.14872	49.602	1	3.61342	6.20025	0.786203	5.41405	0.171516	5.41405	3.36135	1.25483
1144	ENSRNOT00000001315	ENSRNOG00000000991	Arpc1b	actin related protein 2/3 complex, subunit 1B [Source:RGD Symbol;Acc:2155]	0.0131206	0.661822	6.15277	4.30823	1	5.33906	0.538529	0.00699697	0.531532	0.0540865	0.531532	0.990853	0.369732
1145	RTRG.33271.1	NA	NA	NA	0.013132	0.661822	6.15124	33.5632	1	1.95678	4.1954	1.42494	2.77047	1.7627	2.77047	-2.96135	1.18528
1146	ENSRNOT00000080101	ENSRNOG00000016767	Ggps1	geranylgeranyl diphosphate synthase 1 [Source:RGD Symbol;Acc:1359680]	0.0131931	0.663373	6.14303	0.262785	1	7.17457	0.0328481	0.00538867	0.0274595	0.0244698	0.0274595	-0.273436	0.110658
1147	ENSRNOT00000012775	ENSRNOG00000008639	Pabpc1	poly(A) binding protein, cytoplasmic 1 [Source:RGD Symbol;Acc:619838]	0.0132524	0.66346	6.1351	0.226726	1	8.13892	0.0283408	0.00038817	0.0279526	0.0202756	0.0279526	0.229219	0.0873948
1148	RTRG.25959.6	NA	NA	NA	0.0132502	0.66346	6.13539	3.37697	1	4.31289	0.422121	0.0692603	0.352861	0.101912	0.352861	0.876423	0.327658
1149	RTRG.46627.3	NA	NA	NA	0.013209	0.66346	6.1409	38.8651	1	3.00044	4.85813	1.76553	3.0926	0.362446	3.0926	2.97413	1.11123
1150	RTRG.48787.1	NA	NA	NA	0.0132381	0.66346	6.13701	0.166968	1	7.75426	0.020871	0.000508941	0.0203621	0.0214354	0.0214354	-0.224934	0.091698
1151	RTRG.6076.7	NA	NA	NA	0.013246	0.66346	6.13596	1.2673	1	4.93935	0.158412	0.0281485	0.130264	0.0684341	0.130264	0.541855	0.206514
1152	RTRG.49563.2	NA	NA	NA	0.0133013	0.665208	6.12859	1.99541	1	4.49553	0.249427	0.0625632	0.186863	0.0908988	0.186863	0.681765	0.261369
1153	RTRG.7840.4	NA	NA	NA	0.0133104	0.665208	6.12738	0.637082	1	6.56789	0.0796352	0.012559	0.0670762	0.0298008	0.0670762	-0.380504	0.14238
1154	ENSRNOT00000070809	ENSRNOG00000050932	Pfdn4	prefoldin subunit 4 [Source:RGD Symbol;Acc:2324021]	0.0133527	0.666165	6.12177	0.448729	1	5.91075	0.0560911	0.00272342	0.0533677	0.0397583	0.0533677	-0.338731	0.135404
1155	RTRG.6363.18	NA	NA	NA	0.0133498	0.666165	6.12216	2.00799	1	6.03952	0.250999	0.0636938	0.187305	0.0373425	0.187305	-0.675334	0.252847
1156	RTRG.14180.1	NA	NA	NA	0.0133774	0.666822	6.1185	5.89596	1	4.14907	0.736995	0.113272	0.623723	0.114076	0.623723	1.15699	0.433353
1157	RTRG.12070.6	NA	NA	NA	0.0133929	0.667019	6.11645	6.07883	1	2.95491	0.759854	0.103632	0.656222	0.386185	0.656222	1.19634	0.463133
1158	ENSRNOT00000074225	ENSRNOG00000050547	Syngr2	synaptogyrin 2 [Source:RGD Symbol;Acc:621334]	0.0134188	0.667619	6.11304	1.48341	1	4.69212	0.185426	0.0113011	0.174125	0.0800387	0.174125	0.580166	0.217434
1159	RTRG.10902.1	NA	NA	NA	0.0134513	0.667619	6.10876	0.170424	1	8.47221	0.021303	0.00194261	0.0193604	0.0197486	0.0197486	-0.218876	0.0889509
1160	RTRG.18298.1	NA	NA	NA	0.0134513	0.667619	6.10876	1.3047	1	4.64506	0.163088	0.0650864	0.0980012	0.0826178	0.0980012	0.630437	0.256331
1161	RTRG.31435.4	NA	NA	NA	0.0134458	0.667619	6.10949	0.20251	1	8.02113	0.0253137	0.00261038	0.0227033	0.0205656	0.0227033	-0.2328	0.0939673
1162	ENSRNOT00000011659	ENSRNOG00000008423	Gpr22	G protein-coupled receptor 22 [Source:RGD Symbol;Acc:1310848]	0.013586	0.667987	6.09116	0.52724	1	6.83043	0.065905	0.00199693	0.0639081	0.0271583	0.0639081	-0.345466	0.129786
1163	ENSRNOT00000010631	ENSRNOG00000007884	Bcap29	B-cell receptor-associated protein 29 [Source:RGD Symbol;Acc:1359431]	0.0135818	0.667987	6.0917	0.255792	1	6.82723	0.031974	0.0014138	0.0305602	0.027187	0.0305602	-0.267937	0.108855
1164	ENSRNOT00000015139	ENSRNOG00000011205	Ccl3	C-C motif chemokine ligand 3 [Source:RGD Symbol;Acc:3647]	0.013525	0.667987	6.09911	13.9632	1	2.11504	1.7454	0.14755	1.59785	1.37573	1.59785	2.00186	0.813745
1165	RTRG.22286.1	NA	NA	NA	0.0134852	0.667987	6.10432	44.2187	1	3.1827	5.52734	2.11592	3.41142	0.283402	3.41142	3.16605	1.18771
1166	RTRG.22710.3	NA	NA	NA	0.0135093	0.667987	6.10116	3.47015	1	4.1496	0.433768	0.206407	0.227361	0.114031	0.227361	0.944393	0.378859
1167	RTRG.27793.10	NA	NA	NA	0.0135863	0.667987	6.09112	0.0865548	1	9.60527	0.0108193	9.03756e-05	0.010729	0.0210799	0.0210799	-0.17795	0.0822582
1168	RTRG.33388.1	NA	NA	NA	0.0135066	0.667987	6.10151	0.346875	1	8.32924	0.0433594	0.000275654	0.0430837	0.0199227	0.0430837	-0.280372	0.105211
1169	RTRG.3420.1	NA	NA	NA	0.0135103	0.667987	6.10103	0.404983	1	6.54956	0.0506228	0.0183227	0.0323001	0.0300088	0.0323001	-0.354919	0.144359
1170	RTRG.43340.3	NA	NA	NA	0.0135681	0.667987	6.09348	0.324036	1	6.73069	0.0405045	0.00294752	0.037557	0.0280916	0.037557	-0.285398	0.113975
1171	RTRG.46217.1	NA	NA	NA	0.0135735	0.667987	6.09278	0.0915605	1	8.68005	0.0114451	0.000174206	0.0112709	0.0196316	0.0196316	-0.189003	0.083266
1172	RTRG.50901.2	NA	NA	NA	0.0135476	0.667987	6.09615	0.289391	1	7.1082	0.0361738	0.00457926	0.0315946	0.0249312	0.0315946	-0.27382	0.110093
1173	ENSRNOT00000089536	ENSRNOG00000014900	Crem	cAMP responsive element modulator [Source:RGD Symbol;Acc:2402]	0.0136079	0.668015	6.08832	38.931	1	2.09817	4.86637	1.70234	3.16403	1.41257	3.16403	3.02314	1.1738
1174	ENSRNOT00000017325	ENSRNOG00000012879	Fabp3	fatty acid binding protein 3 [Source:RGD Symbol;Acc:69048]	0.0136413	0.668015	6.08398	0.24068	1	6.30045	0.0300849	0.00186517	0.0282198	0.0331891	0.0331891	-0.298745	0.122194
1175	ENSRNOT00000047633	ENSRNOG00000018939	Rexo2	RNA exonuclease 2 [Source:RGD Symbol;Acc:1304874]	0.0136458	0.668015	6.0834	1.00606	1	5.87897	0.125757	0.00873063	0.117027	0.0403928	0.117027	0.47701	0.179359
1176	ENSRNOT00000037699	ENSRNOG00000023910	Man2b1	mannosidase, alpha, class 2B, member 1 [Source:RGD Symbol;Acc:3039]	0.0136144	0.668015	6.08747	0.931673	1	6.90427	0.116459	0.00124825	0.115211	0.0265171	0.115211	0.45914	0.172562
1177	RTRG.17914.4	NA	NA	NA	0.0136543	0.668015	6.0823	0.338506	1	7.63286	0.0423133	0.00284155	0.0394717	0.0219343	0.0394717	0.276677	0.104045
1178	RTRG.28279.29	NA	NA	NA	0.013661	0.668015	6.08143	14.1793	1	2.35841	1.77241	0.124828	1.64759	0.941097	1.64759	1.79654	0.680923
1179	RTRG.37311.1	NA	NA	NA	0.013668	0.668015	6.08053	0.241529	1	8.24874	0.0301912	0.00184331	0.0283478	0.0200548	0.0283478	-0.235629	0.0901879
1180	RTRG.36930.1	NA	NA	NA	0.0137059	0.669302	6.07563	3.0856	1	4.08556	0.3857	0.0750269	0.310674	0.119762	0.310674	-0.835027	0.314246
1181	ENSRNOT00000085579	ENSRNOG00000054458	Kcnmb4	potassium calcium-activated channel subfamily M regulatory beta subunit 4 [Source:RGD Symbol;Acc:620728]	0.0137323	0.669332	6.07224	0.687667	1	4.64645	0.0859584	0.00894854	0.0770099	0.0825407	0.0825407	-0.494276	0.20102
1182	RTRG.23621.4	NA	NA	NA	0.0137414	0.669332	6.07107	0.245686	1	6.5071	0.0307108	0.00173988	0.0289709	0.0305036	0.0305036	0.285768	0.116675
1183	RTRG.36201.1	NA	NA	NA	0.0137268	0.669332	6.07295	0.816733	1	5.0555	0.102092	0.00695962	0.0951321	0.063859	0.0951321	-0.445095	0.176124
1184	RTRG.13741.2	NA	NA	NA	0.0137597	0.669657	6.06872	0.528986	1	6.96767	0.0661233	0.00127379	0.0648495	0.0259959	0.0648495	0.345611	0.130163
1185	RTRG.21767.4	NA	NA	NA	0.0138009	0.671094	6.06344	0.449713	1	6.21597	0.0562141	0.0108897	0.0453244	0.0344327	0.0453244	-0.345344	0.13989
1186	ENSRNOT00000016176	ENSRNOG00000011970	Tmem82	transmembrane protein 82 [Source:RGD Symbol;Acc:1566169]	0.0138291	0.67138	6.05983	4.07764	1	3.18148	0.509706	0.0799579	0.429748	0.283858	0.429748	1.00267	0.399819
1187	ENSRNOT00000015217	ENSRNOG00000011383	Ndufs4	NADH:ubiquinone oxidoreductase subunit S4 [Source:RGD Symbol;Acc:1594380]	0.013838	0.67138	6.0587	0.304076	1	8.22074	0.0380095	0.000423695	0.0375858	0.0201067	0.0375858	-0.261888	0.0987413
1188	ENSRNOT00000044711	ENSRNOG00000031506	Ftl1	ferritin light chain 1 [Source:RGD Symbol;Acc:61813]	0.0138593	0.67138	6.05598	0.463282	1	8.50816	0.0579103	0.000249071	0.0576612	0.0197169	0.0576612	0.323208	0.121898
1189	RTRG.2129.2	NA	NA	NA	0.013865	0.67138	6.05525	34.7547	1	2.69738	4.34433	1.85052	2.49381	0.560977	2.49381	-2.79929	1.05584
1190	RTRG.28931.2	NA	NA	NA	0.0138491	0.67138	6.05728	0.612826	1	5.26188	0.0766033	0.00629901	0.0703043	0.056596	0.0703043	0.407491	0.165605
1191	RTRG.13844.8	NA	NA	NA	0.013884	0.671737	6.05283	0.228665	1	6.29724	0.0285831	0.00283004	0.0257531	0.0332347	0.0332347	0.301816	0.124043
1192	ENSRNOT00000033265	ENSRNOG00000026306	Clec5a	C-type lectin domain containing 5A [Source:RGD Symbol;Acc:1584755]	0.0139257	0.672322	6.04754	1.30309	1	4.18326	0.162886	0.0294933	0.133393	0.111272	0.133393	0.612987	0.25037
1193	RTRG.13362.6	NA	NA	NA	0.0139311	0.672322	6.04685	0.178844	1	8.08605	0.0223555	0.00216611	0.0201894	0.0203989	0.0203989	-0.225883	0.0923107
1194	RTRG.32301.8	NA	NA	NA	0.0139279	0.672322	6.04726	1.61446	1	5.93864	0.201807	0.0507021	0.151105	0.0392141	0.151105	-0.603063	0.227665
1195	RTRG.846.1	NA	NA	NA	0.0139639	0.673339	6.04271	0.347386	1	7.05431	0.0434232	0.00102005	0.0424032	0.0253252	0.0424032	-0.27967	0.105633
1196	ENSRNOT00000025104	ENSRNOG00000018176	Rab6a	RAB6A, member RAS oncogene family [Source:RGD Symbol;Acc:619737]	0.0139828	0.67362	6.04031	0.291412	1	9.62363	0.0364265	7.51124e-05	0.0363514	0.0211431	0.0363514	-0.256115	0.096762
1197	ENSRNOT00000010210	ENSRNOG00000007665	Cse1l	chromosome segregation 1 like [Source:RGD Symbol;Acc:1307536]	0.0140137	0.67362	6.03642	0.14776	1	7.83248	0.01847	0.000437955	0.018032	0.0211488	0.0211488	-0.217763	0.0906061
1198	RTRG.14362.2	NA	NA	NA	0.0140132	0.67362	6.03648	0.25265	1	6.18089	0.0315813	0.00581772	0.0257636	0.0349764	0.0349764	-0.322078	0.132431
1199	RTRG.52106.3	NA	NA	NA	0.0140281	0.67362	6.0346	0.124259	1	8.57121	0.0155324	0.000208743	0.0153236	0.0196729	0.0196729	-0.19798	0.0838883
1200	RTRG.6664.1	NA	NA	NA	0.0140238	0.67362	6.03515	0.594645	1	6.49679	0.0743306	0.0144235	0.0599071	0.0306265	0.0599071	-0.366491	0.139209
1201	RTRG.24828.2	NA	NA	NA	0.0140622	0.674694	6.03031	0.179233	1	8.0511	0.0224041	0.000329735	0.0220744	0.0204865	0.0220744	-0.21692	0.0880485
1202	ENSRNOT00000024096	ENSRNOG00000017843	Polr3k	RNA polymerase III subunit K [Source:RGD Symbol;Acc:1587294]	0.0141123	0.675409	6.02404	0.882705	1	6.46463	0.110338	0.00183049	0.108508	0.031017	0.108508	0.445345	0.168559
1203	ENSRNOT00000061669	ENSRNOG00000018876	Entr1	endosome associated trafficking regulator 1 [Source:RGD Symbol;Acc:1305930]	0.0141068	0.675409	6.02472	34.7507	1	2.83852	4.34383	1.77566	2.56818	0.455808	2.56818	2.79439	1.05757
1204	RTRG.30287.4	NA	NA	NA	0.0140984	0.675409	6.02578	0.223762	1	8.61445	0.0279703	0.000799573	0.0271707	0.0196513	0.0271707	-0.224542	0.085241
1205	RTRG.35869.1	NA	NA	NA	0.0141264	0.675521	6.02228	0.153454	1	8.63575	0.0191818	0.000198269	0.0189835	0.0196432	0.0196432	-0.204033	0.0835351
1206	RTRG.21364.10	NA	NA	NA	0.0141915	0.677513	6.01416	42.3179	1	2.31898	5.28974	0.211903	5.07783	1.00054	5.07783	3.08185	1.16773
1207	RTRG.32149.2	NA	NA	NA	0.0141799	0.677513	6.01561	28.9635	1	1.83647	3.62043	1.04238	2.57805	2.1276	2.57805	2.88023	1.1795
1208	ENSRNOT00000020536	ENSRNOG00000014980	Mob4	MOB family member 4, phocein [Source:RGD Symbol;Acc:620183]	0.0142575	0.678302	6.00598	0.261367	1	7.77305	0.0326709	0.000488927	0.032182	0.0213641	0.032182	-0.24209	0.0918132
1209	ENSRNOT00000015452	ENSRNOG00000011560	Mtmr9	myotubularin related protein 9 [Source:RGD Symbol;Acc:628840]	0.0142586	0.678302	6.00584	0.112867	1	8.44214	0.0141084	0.000295084	0.0138133	0.0197789	0.0197789	-0.197152	0.0848671
1210	RTRG.15325.2	NA	NA	NA	0.0142669	0.678302	6.00481	0.226507	1	6.51559	0.0283133	0.00373998	0.0245734	0.0304032	0.0304032	0.291508	0.120272
1211	RTRG.30524.6	NA	NA	NA	0.0142219	0.678302	6.01038	0.311963	1	6.67269	0.0389953	0.00361987	0.0353755	0.028673	0.0353755	-0.286402	0.116525
1212	RTRG.39983.18	NA	NA	NA	0.0142614	0.678302	6.00549	0.378457	1	8.223	0.0473072	0.000570166	0.046737	0.0201024	0.046737	-0.291305	0.110484
1213	RTRG.48211.8	NA	NA	NA	0.0142791	0.678322	6.00331	29.6766	1	2.39246	3.70957	0.725399	2.98417	0.892723	2.98417	2.57925	0.978478
1214	ENSRNOT00000026496	ENSRNOG00000019430	Coro1a	coronin 1A [Source:RGD Symbol;Acc:620009]	0.0143353	0.679869	5.99638	1.57883	1	5.65168	0.197354	0.00793835	0.189416	0.0454271	0.189416	0.594683	0.225777
1215	RTRG.33257.1	NA	NA	NA	0.0143295	0.679869	5.99709	0.219651	1	7.53859	0.0274563	0.000903448	0.0265529	0.0223691	0.0265529	-0.235817	0.095443
1216	RTRG.13339.13	NA	NA	NA	0.0143767	0.681275	5.99128	36.1982	1	2.0096	4.52477	1.5687	2.95607	1.62276	2.95607	2.96471	1.18695
1217	RTRG.353.10	NA	NA	NA	0.0144381	0.682498	5.98377	0.70387	1	6.3737	0.0879837	0.00949502	0.0784887	0.0321818	0.0784887	0.396786	0.150856
1218	RTRG.7035.1	NA	NA	NA	0.0144303	0.682498	5.98473	0.586608	1	4.78678	0.073326	0.0133438	0.0599822	0.0752328	0.0752328	0.481836	0.197707
1219	RTRG.7540.3	NA	NA	NA	0.0144351	0.682498	5.98414	52.8206	1	2.67925	6.60257	2.51933	4.08324	0.576393	4.08324	3.43733	1.3068
1220	ENSRNOT00000018351	ENSRNOG00000013578	Trem2	triggering receptor expressed on myeloid cells 2 [Source:RGD Symbol;Acc:1309841]	0.0144531	0.682647	5.98194	18.0931	1	2.35009	2.26164	0.445646	1.81599	0.953321	1.81599	2.02697	0.783145
1221	RTRG.43334.7	NA	NA	NA	0.0144689	0.682833	5.98002	1.58829	1	6.75587	0.198537	0.041069	0.157468	0.0278482	0.157468	-0.595915	0.226658
1222	ENSRNOT00000014704	ENSRNOG00000010830	Slc25a4	solute carrier family 25 member 4 [Source:RGD Symbol;Acc:620352]	0.0145136	0.682877	5.97457	0.473965	1	9.3223	0.0592457	0.000111622	0.059134	0.0202838	0.059134	-0.325431	0.123854
1223	RTRG.27228.7	NA	NA	NA	0.014504	0.682877	5.97574	59.8586	1	2.89168	7.48232	0.790172	6.69215	0.422304	6.69215	-3.65744	1.39179
1224	RTRG.4302.1	NA	NA	NA	0.0145172	0.682877	5.97414	1.55521	1	3.8216	0.194401	0.0285945	0.165807	0.146038	0.165807	0.676765	0.278286
1225	RTRG.5770.5	NA	NA	NA	0.0144991	0.682877	5.97634	0.800917	1	4.39803	0.100115	0.0125753	0.0875393	0.0965612	0.0965612	0.536766	0.22
1226	RTRG.26837.3	NA	NA	NA	0.0145795	0.685246	5.96659	7.12226	1	5.86425	0.890283	0.0425575	0.847726	0.0406921	0.847726	1.26095	0.480329
1227	ENSRNOT00000078321	ENSRNOG00000052116	Atp11b	ATPase phospholipid transporting 11B (putative) [Source:RGD Symbol;Acc:1561719]	0.0145918	0.68527	5.96509	0.686613	1	6.3926	0.0858266	0.0189503	0.0668763	0.0319321	0.0668763	-0.39148	0.14915
1228	ENSRNOT00000086003	ENSRNOG00000019728	Itgam	integrin subunit alpha M [Source:RGD Symbol;Acc:2926]	0.0146288	0.685886	5.96063	3.27761	1	3.70239	0.409701	0.138381	0.27132	0.159417	0.27132	0.900563	0.364086
1229	RTRG.15649.1	NA	NA	NA	0.0146239	0.685886	5.96122	2.76433	1	3.68165	0.345541	0.0333792	0.312162	0.162034	0.312162	0.785333	0.299333
1230	RTRG.48116.2	NA	NA	NA	0.0146433	0.686009	5.95888	0.28294	1	8.14579	0.0353676	0.000516601	0.034851	0.0202604	0.034851	-0.251217	0.0957775
1231	ENSRNOT00000078019	ENSRNOG00000060438	AABR07001634.1		0.0147	0.687133	5.95207	1.17282	1	4.39772	0.146602	0.0184124	0.12819	0.09658	0.12819	0.55258	0.225909
1232	ENSRNOT00000003586	ENSRNOG00000002572	Cacybp	calcyclin binding protein [Source:RGD Symbol;Acc:1303146]	0.0147269	0.687133	5.94885	0.132404	1	8.30631	0.0165505	0.000253655	0.0162968	0.0199578	0.0199578	-0.202526	0.08569
1233	RTRG.17890.4	NA	NA	NA	0.0147183	0.687133	5.94987	0.80014	1	5.36389	0.100017	0.0144013	0.0856162	0.0533117	0.0856162	0.433296	0.17205
1234	RTRG.38252.2	NA	NA	NA	0.0146877	0.687133	5.95355	0.320814	1	7.4258	0.0401017	0.00473069	0.035371	0.0229461	0.035371	-0.270589	0.105568
1235	RTRG.47409.4	NA	NA	NA	0.0147236	0.687133	5.94925	1.34891	1	5.43141	0.168614	0.0267557	0.141858	0.0512863	0.141858	0.548221	0.209238
1236	RTRG.29761.8	NA	NA	NA	0.0147428	0.687319	5.94694	0.357614	1	6.20991	0.0447017	0.00469398	0.0400077	0.0345254	0.0400077	-0.315162	0.129707
1237	RTRG.51683.2	NA	NA	NA	0.0147665	0.687868	5.94411	1.26053	1	5.30706	0.157567	0.0256464	0.13192	0.05511	0.13192	0.529804	0.202325
1238	ENSRNOT00000021153	ENSRNOG00000015741	Slc2a13	solute carrier family 2 member 13 [Source:RGD Symbol;Acc:621814]	0.0147807	0.68797	5.94242	0.388823	1	8.36928	0.0486029	0.000238766	0.0483641	0.0198662	0.0483641	-0.29422	0.11238
1239	ENSRNOT00000013695	ENSRNOG00000010218	Eif5	eukaryotic translation initiation factor 5 [Source:RGD Symbol;Acc:619861]	0.0148008	0.688236	5.94003	0.236659	1	8.63727	0.0295824	0.000850551	0.0287319	0.0196426	0.0287319	-0.229509	0.0876865
1240	RTRG.48751.7	NA	NA	NA	0.0148103	0.688236	5.9389	55.6968	1	2.67145	6.96211	0.92116	6.04095	0.583168	6.04095	3.52067	1.34528
1241	ENSRNOT00000020411	ENSRNOG00000014758	Lgi1	leucine-rich, glioma inactivated 1 [Source:RGD Symbol;Acc:628742]	0.0148419	0.68915	5.93514	0.111803	1	8.49533	0.0139754	0.000198201	0.0137772	0.0197277	0.0197277	-0.194232	0.0842847
1242	ENSRNOT00000077146	ENSRNOG00000013987	Sbno2	strawberry notch homolog 2 [Source:RGD Symbol;Acc:1307194]	0.0148728	0.69003	5.93147	33.4744	1	2.78539	4.1843	1.02534	3.15896	0.492456	3.15896	2.72824	1.04336
1243	ENSRNOT00000021954	ENSRNOG00000016257	Cotl1	coactosin-like F-actin binding protein 1 [Source:RGD Symbol;Acc:1305498]	0.014911	0.691245	5.92695	0.441459	1	6.23061	0.0551823	0.00208337	0.053099	0.0342107	0.053099	0.317471	0.124513
1244	ENSRNOT00000046973	ENSRNOG00000042848	Jam2	junctional adhesion molecule 2 [Source:RGD Symbol;Acc:1561692]	0.0149402	0.691518	5.92351	0.10414	1	8.29069	0.0130175	0.000245395	0.0127721	0.0199829	0.0199829	-0.196176	0.0857852
1245	ENSRNOT00000040856	ENSRNOG00000036885	Gbp3	guanylate binding protein 3 [Source:RGD Symbol;Acc:1597766]	0.0149461	0.691518	5.92281	2.9114	1	3.28504	0.363926	0.0484767	0.315449	0.248219	0.315449	0.878448	0.36105
1246	ENSRNOT00000057623	ENSRNOG00000037911	LOC680227	LRRGT00193 [Source:RGD Symbol;Acc:1594204]	0.0149529	0.691518	5.92201	0.970791	1	5.04876	0.121349	0.0103431	0.111006	0.064113	0.111006	0.466794	0.180717
1247	RTRG.16805.8	NA	NA	NA	0.0149825	0.691776	5.91853	47.5177	1	1.85662	5.93971	2.40932	3.53039	2.06168	3.53039	-3.45036	1.40631
1248	RTRG.46722.1	NA	NA	NA	0.0149739	0.691776	5.91954	0.230405	1	6.5938	0.0288007	0.0020349	0.0267658	0.0295123	0.0295123	-0.277976	0.115203
1249	RTRG.41734.1	NA	NA	NA	0.0149993	0.691999	5.91654	0.346124	1	5.80153	0.0432655	0.0101385	0.033127	0.0420066	0.0420066	0.363919	0.150593
1250	ENSRNOT00000000184	ENSRNOG00000000170	Slc30a4	solute carrier family 30 member 4 [Source:RGD Symbol;Acc:619750]	0.015046	0.692209	5.91108	0.161869	1	7.82124	0.0202337	0.000472262	0.0197614	0.0211884	0.0211884	-0.218087	0.0908197
1251	ENSRNOT00000024191	ENSRNOG00000017890	Crhbp	corticotropin releasing hormone binding protein [Source:RGD Symbol;Acc:2403]	0.0150639	0.692209	5.90897	1.15731	1	4.56418	0.144664	0.0119916	0.132672	0.0870736	0.132672	0.522552	0.209333
1252	RTRG.33305.10	NA	NA	NA	0.015055	0.692209	5.91002	1.98243	1	5.96285	0.247803	0.128936	0.118867	0.0387511	0.118867	0.683029	0.273265
1253	RTRG.34867.1	NA	NA	NA	0.0150575	0.692209	5.90973	0.154954	1	8.20666	0.0193693	0.000416724	0.0189526	0.0201339	0.0201339	-0.208902	0.0868936
1254	RTRG.5692.6	NA	NA	NA	0.0150526	0.692209	5.9103	0.965956	1	4.40557	0.120745	0.0128034	0.107941	0.0961088	0.107941	-0.531549	0.219764
1255	ENSRNOT00000015779	ENSRNOG00000011859	Eif5a2	eukaryotic translation initiation factor 5A2 [Source:RGD Symbol;Acc:1306196]	0.0150973	0.69319	5.90508	0.403016	1	8.58615	0.050377	0.00260255	0.0477744	0.0196647	0.0477744	-0.298905	0.11465
1256	RTRG.47883.1	NA	NA	NA	0.0151099	0.693216	5.9036	36.4624	1	2.00186	4.5578	1.45478	3.10302	1.64257	3.10302	-2.92373	1.16884
1257	RTRG.10724.3	NA	NA	NA	0.0151362	0.693868	5.90055	0.673872	1	6.16537	0.084234	0.0402228	0.0440112	0.0352223	0.0440112	0.439953	0.182026
1258	ENSRNOT00000090739	ENSRNOG00000006615	Mtap	methylthioadenosine phosphorylase [Source:RGD Symbol;Acc:1310114]	0.0152445	0.694454	5.88799	0.257362	1	6.73846	0.0321702	0.00176171	0.0304085	0.0280159	0.0304085	-0.269167	0.111442
1259	ENSRNOT00000013904	ENSRNOG00000010248	Serpini1	serpin family I member 1 [Source:RGD Symbol;Acc:619896]	0.0152807	0.694454	5.88381	0.14849	1	8.312	0.0185612	0.000464394	0.0180968	0.0199489	0.0199489	-0.205683	0.0861998
1260	ENSRNOT00000081191	ENSRNOG00000008134	Mefv	MEFV innate immuity regulator, pyrin [Source:RGD Symbol;Acc:61889]	0.0152237	0.694454	5.89039	17.5203	1	2.69971	2.19004	0.664413	1.52562	0.559033	1.52562	1.96914	0.756552
1261	ENSRNOT00000082143	ENSRNOG00000030930	Samsn1	SAM domain, SH3 domain and nuclear localization signals, 1 [Source:RGD Symbol;Acc:620926]	0.0152389	0.694454	5.88864	13.0505	1	2.36754	1.63131	0.221313	1.41	0.927864	1.41	1.75886	0.708059
1262	ENSRNOT00000017197	ENSRNOG00000038085	Rpe	ribulose-5-phosphate-3-epimerase [Source:RGD Symbol;Acc:1564890]	0.0152557	0.694454	5.88669	63.0409	1	2.25879	7.88012	5.78866	2.09146	1.09886	2.09146	-4.23762	1.75519
1263	ENSRNOT00000023090	ENSRNOG00000017136	Syt17	synaptotagmin 17 [Source:RGD Symbol;Acc:708576]	0.0152502	0.694454	5.88733	0.223123	1	7.58151	0.0278903	0.000655807	0.0272345	0.0221659	0.0272345	-0.232418	0.0942664
1264	RTRG.28552.7	NA	NA	NA	0.0152447	0.694454	5.88796	30.4457	1	2.48315	3.80572	1.5949	2.21082	0.776223	2.21082	2.62099	1.02658
1265	RTRG.37341.4	NA	NA	NA	0.0152709	0.694454	5.88495	0.10474	1	8.10167	0.0130925	0.000421936	0.0126705	0.0203613	0.0203613	-0.200649	0.087814
1266	RTRG.37536.2	NA	NA	NA	0.0152982	0.694454	5.8818	0.517087	1	6.27395	0.0646359	0.0028972	0.0617387	0.0335694	0.0617387	-0.338123	0.130034
1267	RTRG.38869.1	NA	NA	NA	0.0153056	0.694454	5.88094	42.5907	1	3.26109	5.32384	1.12499	4.19885	0.255949	4.19885	3.06852	1.1802
1268	RTRG.4092.2	NA	NA	NA	0.015235	0.694454	5.88909	14.2099	1	2.27989	1.77624	0.284962	1.49128	1.0633	1.49128	1.87912	0.767219
1269	RTRG.47285.5	NA	NA	NA	0.0152962	0.694454	5.88203	1.46343	1	6.38692	0.182929	0.0210052	0.161924	0.0320067	0.161924	0.568833	0.218754
1270	RTRG.48337.1	NA	NA	NA	0.0152273	0.694454	5.88997	1.72007	1	3.62872	0.215009	0.0309698	0.184039	0.169258	0.184039	-0.718234	0.297376
1271	ENSRNOT00000058241	ENSRNOG00000021800	Zfp541	zinc finger protein 541 [Source:RGD Symbol;Acc:1310756]	0.0153357	0.695268	5.87749	28.9292	1	1.83012	3.61614	0.579265	3.03688	2.14877	3.03688	2.67374	1.0918
1272	RTRG.27850.2	NA	NA	NA	0.015378	0.69664	5.87264	0.141147	1	8.23899	0.0176434	0.000955086	0.0166883	0.0200726	0.0200726	-0.207526	0.0880199
1273	RTRG.13152.1	NA	NA	NA	0.0154129	0.697271	5.86864	0.19961	1	7.83428	0.0249513	0.00162853	0.0233228	0.0211426	0.0233228	-0.226933	0.093496
1274	RTRG.39050.15	NA	NA	NA	0.0154161	0.697271	5.86828	0.262398	1	6.59541	0.0327998	0.00310981	0.0296899	0.0294946	0.0296899	0.282803	0.117247
1275	ENSRNOT00000079262	ENSRNOG00000013657	Stmn3	stathmin 3 [Source:RGD Symbol;Acc:3628]	0.0159592	0.697881	5.80737	0.223197	1	7.98104	0.0278996	0.000530086	0.0273695	0.0206771	0.0273695	-0.224394	0.0892435
1276	ENSRNOT00000018634	ENSRNOG00000013886	Fyb1	FYN binding protein 1 [Source:RGD Symbol;Acc:1563421]	0.0157672	0.697881	5.82865	68.0761	1	4.38445	8.50952	2.25968	6.24984	0.0973839	6.24984	3.86771	1.49643
1277	ENSRNOT00000075610	ENSRNOG00000010947	Mmp14	matrix metallopeptidase 14 [Source:RGD Symbol;Acc:620198]	0.0155997	0.697881	5.84744	1.62688	1	5.35538	0.20336	0.00640305	0.196957	0.0535752	0.196957	0.598562	0.231091
1278	ENSRNOT00000047439	ENSRNOG00000042905	RT1-T24-4	RT1 class I, locus T24, gene 4 [Source:RGD Symbol;Acc:1598233]	0.0159625	0.697881	5.807	3.68682	1	5.37887	0.460852	0.0905	0.370352	0.052852	0.370352	0.898946	0.348663
1279	ENSRNOT00000091335	ENSRNOG00000055331	Ints10	integrator complex subunit 10 [Source:RGD Symbol;Acc:1304711]	0.0157355	0.697881	5.83219	5.4043	1	4.61844	0.675537	0.353967	0.32157	0.0840846	0.32157	-1.11081	0.443126
1280	ENSRNOT00000011641	ENSRNOG00000008765	Zfhx4	zinc finger homeobox 4 [Source:RGD Symbol;Acc:1563022]	0.0155713	0.697881	5.85065	0.136728	1	9.02564	0.017091	0.000144116	0.0169469	0.0197901	0.0197901	-0.193414	0.0821181
1281	ENSRNOT00000027340	ENSRNOG00000020119	Pcdha13	protocadherin alpha 13 [Source:RGD Symbol;Acc:620751]	0.0158145	0.697881	5.82338	0.216143	1	7.35903	0.0270179	0.00144524	0.0255727	0.0233181	0.0255727	-0.23924	0.0993224
1282	ENSRNOT00000028544	ENSRNOG00000021023	Mag	myelin-associated glycoprotein [Source:RGD Symbol;Acc:3035]	0.0159466	0.697881	5.80876	0.427126	1	6.97215	0.0533908	0.0218904	0.0315004	0.0259601	0.0315004	0.343047	0.142967
1283	ENSRNOT00000006787	ENSRNOG00000005039	Tfpi	tissue factor pathway inhibitor [Source:RGD Symbol;Acc:61914]	0.0158875	0.697881	5.81528	0.516027	1	6.34193	0.0645033	0.00489504	0.0596083	0.0326109	0.0596083	-0.336476	0.130382
1284	ENSRNOT00000016656	ENSRNOG00000012448	Chrnb3	cholinergic receptor nicotinic beta 3 subunit [Source:RGD Symbol;Acc:621544]	0.0159362	0.697881	5.8099	0.404664	1	8.88146	0.0505831	0.000141604	0.0504415	0.0196702	0.0504415	-0.297872	0.115494
1285	RTRG.10248.1	NA	NA	NA	0.0157756	0.697881	5.82771	2.24731	1	3.54126	0.280914	0.0303479	0.250566	0.183421	0.250566	-0.746624	0.306976
1286	RTRG.12226.1	NA	NA	NA	0.0158923	0.697881	5.81475	0.37318	1	6.26222	0.0466476	0.00276236	0.0438852	0.0337406	0.0438852	-0.303527	0.124865
1287	RTRG.13317.2	NA	NA	NA	0.0159616	0.697881	5.8071	1.44513	1	6.45431	0.180642	0.0188283	0.161813	0.0311446	0.161813	-0.562813	0.218289
1288	RTRG.13664.1	NA	NA	NA	0.0157378	0.697881	5.83194	0.572166	1	5.81872	0.0715207	0.00307618	0.0684446	0.0416397	0.0684446	-0.356212	0.139056
1289	RTRG.13960.3	NA	NA	NA	0.0156617	0.697881	5.84046	0.355147	1	7.3479	0.0443933	0.00221468	0.0421787	0.0233823	0.0421787	-0.27955	0.108013
1290	RTRG.1462.3	NA	NA	NA	0.0158913	0.697881	5.81486	3.4117	1	3.78672	0.426462	0.315015	0.111448	0.149721	0.149721	1.09861	0.455966
1291	RTRG.21570.3	NA	NA	NA	0.0156061	0.697881	5.84672	1.4434	1	6.15545	0.180425	0.0278079	0.152617	0.0353811	0.152617	-0.563774	0.217678
1292	RTRG.24204.1	NA	NA	NA	0.0156522	0.697881	5.84153	0.192978	1	7.11756	0.0241223	0.00192735	0.0221949	0.0248646	0.0248646	-0.249119	0.104367
1293	RTRG.27834.4	NA	NA	NA	0.0155018	0.697881	5.85852	35.7221	1	4.20438	4.46526	0.398757	4.0665	0.109619	4.0665	2.80658	1.0822
1294	RTRG.28237.1	NA	NA	NA	0.0158527	0.697881	5.81914	0.690975	1	5.28252	0.0863719	0.00702508	0.0793468	0.0559131	0.0793468	0.406368	0.165666
1295	RTRG.29767.2	NA	NA	NA	0.0156488	0.697881	5.84191	27.7898	1	3.71694	3.47373	2.30504	1.16869	0.157644	1.16869	2.58413	1.05204
1296	RTRG.30229.2	NA	NA	NA	0.0155868	0.697881	5.8489	0.733035	1	5.53749	0.0916294	0.0124565	0.0791728	0.0483297	0.0791728	-0.409234	0.162844
1297	RTRG.31337.1	NA	NA	NA	0.0159396	0.697881	5.80953	2.10613	1	3.70953	0.263266	0.0330322	0.230234	0.158541	0.230234	0.711853	0.291166
1298	RTRG.32822.3	NA	NA	NA	0.0156546	0.697881	5.84126	55.9483	1	2.77202	6.99354	2.62532	4.36822	0.502216	4.36822	-3.50888	1.35565
1299	RTRG.33929.6	NA	NA	NA	0.0158417	0.697881	5.82036	25.1868	1	1.51742	3.14834	0.545993	2.60235	3.48935	3.48935	3.17785	1.32671
1300	RTRG.36373.1	NA	NA	NA	0.0157034	0.697881	5.83578	0.217066	1	7.74716	0.0271333	0.000451289	0.026682	0.0214627	0.026682	-0.226315	0.0916424
1301	RTRG.38228.2	NA	NA	NA	0.0157063	0.697881	5.83546	37.0089	1	2.00744	4.62612	1.10921	3.51691	1.62827	3.51691	-2.85287	1.10293
1302	RTRG.42473.7	NA	NA	NA	0.015788	0.697881	5.82633	46.7103	1	1.84001	5.83878	2.85811	2.98067	2.11586	2.98067	-3.56913	1.48432
1303	RTRG.43790.20	NA	NA	NA	0.0154487	0.697881	5.86456	2.70921	1	6.31432	0.338651	0.256442	0.0822092	0.0329934	0.0822092	0.867376	0.359722
1304	RTRG.44191.3	NA	NA	NA	0.0156304	0.697881	5.84398	0.989029	1	4.07411	0.123629	0.0283486	0.09528	0.120862	0.120862	0.621882	0.257784
1305	RTRG.44353.1	NA	NA	NA	0.015597	0.697881	5.84775	1.07165	1	4.46056	0.133956	0.014222	0.119735	0.0928881	0.119735	-0.527245	0.217867
1306	RTRG.45713.3	NA	NA	NA	0.0157678	0.697881	5.82859	0.11645	1	8.49089	0.0145562	0.000445693	0.0141105	0.0197316	0.0197316	-0.194733	0.0849689
1307	RTRG.45721.1	NA	NA	NA	0.0158503	0.697881	5.8194	0.96815	1	4.7284	0.121019	0.026676	0.0943427	0.0781355	0.0943427	0.517334	0.215415
1308	RTRG.46236.1	NA	NA	NA	0.0156795	0.697881	5.83847	0.582365	1	6.71469	0.0727956	0.00128673	0.0715089	0.0282491	0.0715089	0.357934	0.138331
1309	RTRG.46327.2	NA	NA	NA	0.0154907	0.697881	5.85978	20.0612	1	2.78197	2.50765	0.902597	1.60505	0.494937	1.60505	2.10339	0.810934
1310	RTRG.46498.8	NA	NA	NA	0.0158722	0.697881	5.81698	0.248954	1	7.87497	0.0311192	0.0014351	0.0296841	0.0210043	0.0296841	-0.235481	0.092586
1311	RTRG.46617.1	NA	NA	NA	0.0155014	0.697881	5.85856	56.3498	1	2.0743	7.04373	3.26246	3.78126	1.46636	3.78126	-3.61794	1.45024
1312	RTRG.46903.1	NA	NA	NA	0.0156645	0.697881	5.84015	34.4417	1	2.01303	4.30521	1.12521	3.18	1.61408	3.18	-2.7835	1.09796
1313	RTRG.46937.3	NA	NA	NA	0.0156104	0.697881	5.84624	0.441487	1	5.69221	0.0551858	0.00949192	0.0456939	0.0444608	0.0456939	-0.36909	0.153218
1314	RTRG.47669.1	NA	NA	NA	0.0156392	0.697881	5.843	21.8516	1	2.12096	2.73145	0.348881	2.38257	1.36305	2.38257	2.20782	0.864455
1315	RTRG.51617.1	NA	NA	NA	0.0158766	0.697881	5.81649	0.205706	1	8.60088	0.0257133	0.000211754	0.0255015	0.0196573	0.0255015	-0.213658	0.0837429
1316	RTRG.6542.1	NA	NA	NA	0.0155774	0.697881	5.84996	0.0972553	1	8.05059	0.0121569	0.000432477	0.0117244	0.0204878	0.0204878	-0.199816	0.0883154
1317	RTRG.6610.2	NA	NA	NA	0.0155909	0.697881	5.84844	1.75182	1	3.81845	0.218977	0.0281625	0.190815	0.146365	0.190815	0.67344	0.278187
1318	RTRG.9918.1	NA	NA	NA	0.015811	0.697881	5.82377	49.3559	1	3.57891	6.16948	0.588371	5.58111	0.176933	5.58111	3.29232	1.27452
1319	RTRG.41294.1	NA	NA	NA	0.0159845	0.698311	5.80458	2.42891	1	3.82438	0.303614	0.0614201	0.242194	0.14575	0.242194	0.750925	0.303466
1320	ENSRNOT00000005168	ENSRNOG00000003887	Lgi2	leucine-rich repeat LGI family, member 2 [Source:RGD Symbol;Acc:1310391]	0.0160497	0.699569	5.79742	0.130027	1	7.97959	0.0162533	0.000569944	0.0156834	0.0206812	0.0206812	-0.207333	0.0893585
1321	RTRG.15132.1	NA	NA	NA	0.0160466	0.699569	5.79777	0.58643	1	5.84745	0.0733038	0.0053602	0.0679436	0.0410377	0.0679436	0.360559	0.141758
1322	RTRG.42397.3	NA	NA	NA	0.0160266	0.699569	5.79995	0.100009	1	8.02206	0.0125011	0.000575337	0.0119258	0.0205631	0.0205631	-0.200868	0.0889522
1323	ENSRNOT00000015195	ENSRNOG00000011400	Ralyl	RALY RNA binding protein-like [Source:RGD Symbol;Acc:1305844]	0.0161359	0.702738	5.78801	1.66751	1	6.31911	0.208438	0.00572896	0.202709	0.0329264	0.202709	-0.603891	0.234732
1324	RTRG.38926.1	NA	NA	NA	0.0161468	0.702738	5.78682	0.359984	1	6.03317	0.044998	0.00689201	0.038106	0.0374556	0.038106	-0.331759	0.138425
1325	ENSRNOT00000089944	ENSRNOG00000056257	Cacng7	calcium voltage-gated channel auxiliary subunit gamma 7 [Source:RGD Symbol;Acc:628807]	0.0161908	0.70359	5.78204	7.55628	1	4.07228	0.944536	0.59273	0.351806	0.12104	0.351806	1.36937	0.566129
1326	RTRG.36824.8	NA	NA	NA	0.0161874	0.70359	5.7824	0.828059	1	4.98762	0.103507	0.024072	0.0794354	0.066479	0.0794354	0.478197	0.199797
1327	RTRG.17861.2	NA	NA	NA	0.0162143	0.703727	5.77948	0.20276	1	7.14871	0.025345	0.00386115	0.0214839	0.0246466	0.0246466	-0.256139	0.107934
1328	RTRG.51643.1	NA	NA	NA	0.0162183	0.703727	5.77905	0.239303	1	7.83254	0.0299129	0.000420119	0.0294927	0.0211486	0.0294927	-0.229997	0.090561
1329	ENSRNOT00000068113	ENSRNOG00000042276	Trappc2	trafficking protein particle complex 2 [Source:RGD Symbol;Acc:1306925]	0.0163232	0.706682	5.76772	0.990022	1	6.60188	0.123753	0.0140161	0.109737	0.0294236	0.109737	-0.464759	0.181072
1330	RTRG.13512.3	NA	NA	NA	0.016309	0.706682	5.76925	32.5337	1	2.80036	4.06672	1.77319	2.29353	0.481794	2.29353	2.66447	1.03791
1331	RTRG.5052.4	NA	NA	NA	0.0163219	0.706682	5.76786	35.0279	1	2.92343	4.37848	2.47575	1.90274	0.40369	1.90274	2.82207	1.13555
1332	ENSRNOT00000056405	ENSRNOG00000004742	Chp1	calcineurin-like EF-hand protein 1 [Source:RGD Symbol;Acc:620447]	0.0163522	0.70688	5.7646	0.193579	1	8.46979	0.0241974	0.000289424	0.0239079	0.0197509	0.0239079	-0.210054	0.0846808
1333	ENSRNOT00000009428	ENSRNOG00000007003	Mei1	meiotic double-stranded break formation protein 1 [Source:RGD Symbol;Acc:1307210]	0.0163523	0.70688	5.76459	0.711667	1	4.54027	0.0889583	0.0112058	0.0777526	0.0883973	0.0883973	-0.502674	0.20992
1334	ENSRNOT00000016872	ENSRNOG00000012549	Hs2st1	heparan sulfate 2-O-sulfotransferase 1 [Source:RGD Symbol;Acc:1305366]	0.0163652	0.706907	5.7632	0.451422	1	7.32637	0.0564277	0.0178409	0.0385869	0.0235085	0.0385869	-0.32379	0.131697
1335	ENSRNOT00000083410	ENSRNOG00000010642	Lysmd2	LysM domain containing 2 [Source:RGD Symbol;Acc:1304585]	0.0163789	0.706965	5.76174	1.13472	1	5.59368	0.141841	0.00879595	0.133045	0.0468673	0.133045	-0.49739	0.193918
1336	ENSRNOT00000064780	ENSRNOG00000042753	Fgf13	fibroblast growth factor 13 [Source:RGD Symbol;Acc:620164]	0.0164234	0.70814	5.75697	0.630942	1	8.76273	0.0788677	0.000216491	0.0786512	0.0196294	0.0786512	-0.370787	0.144638
1337	RTRG.29321.1	NA	NA	NA	0.0164306	0.70814	5.75619	2.62186	1	4.94828	0.327733	0.0293167	0.298416	0.068066	0.298416	0.755814	0.294857
1338	ENSRNOT00000090346	ENSRNOG00000042458	AABR07046707.1		0.0164707	0.709336	5.75191	0.132131	1	8.08287	0.0165163	0.000478983	0.0160373	0.0204067	0.0204067	-0.204132	0.0881319
1339	RTRG.13568.3	NA	NA	NA	0.0164888	0.709586	5.74998	0.316663	1	6.00953	0.0395829	0.00944077	0.0301421	0.0378826	0.0378826	0.34089	0.143193
1340	ENSRNOT00000037844	ENSRNOG00000023896	Dusp6	dual specificity phosphatase 6 [Source:RGD Symbol;Acc:70978]	0.0165013	0.709593	5.74865	0.551385	1	5.721	0.0689232	0.00575699	0.0631662	0.0437934	0.0631662	0.358907	0.146628
1341	RTRG.12074.2	NA	NA	NA	0.0165141	0.709612	5.7473	12.9327	1	3.81521	1.61659	0.183052	1.43354	0.146702	1.43354	1.67774	0.655188
1342	RTRG.39345.1	NA	NA	NA	0.0165354	0.710001	5.74502	0.260991	1	8.01931	0.0326238	0.0003571	0.0322667	0.0205705	0.0322667	-0.238306	0.0930869
1343	ENSRNOT00000010101	ENSRNOG00000007089	Lgmn	legumain [Source:RGD Symbol;Acc:619832]	0.016553	0.710173	5.74316	0.205884	1	8.23824	0.0257356	0.000312228	0.0254233	0.0200739	0.0254233	0.21513	0.0863669
1344	RTRG.18781.1	NA	NA	NA	0.0165843	0.710173	5.73984	0.390859	1	6.7473	0.0488574	0.00230352	0.0465539	0.0279305	0.0465539	0.29154	0.113949
1345	RTRG.42613.1	NA	NA	NA	0.0165856	0.710173	5.7397	0.393485	1	5.64687	0.0491856	0.00372816	0.0454574	0.0455441	0.0455441	-0.349166	0.146153
1346	RTRG.43409.2	NA	NA	NA	0.0165887	0.710173	5.73937	0.170748	1	8.50202	0.0213435	0.000408052	0.0209354	0.019722	0.0209354	-0.20458	0.084804
1347	ENSRNOT00000019302	ENSRNOG00000042426	Cyp4v3	cytochrome P450, family 4, subfamily v, polypeptide 3 [Source:RGD Symbol;Acc:708530]	0.0166501	0.712272	5.73288	0.319582	1	6.47365	0.0399478	0.00146214	0.0384856	0.0309064	0.0384856	0.281366	0.116958
1348	RTRG.1074.1	NA	NA	NA	0.016691	0.71296	5.72858	0.133022	1	8.10807	0.0166278	0.000379938	0.0162479	0.0203462	0.0203462	-0.202858	0.0876483
1349	RTRG.40077.1	NA	NA	NA	0.0166878	0.71296	5.72891	0.311779	1	8.83276	0.0389723	0.00460152	0.0343708	0.0196472	0.0343708	-0.260213	0.101833
1350	ENSRNOT00000018788	ENSRNOG00000014029	Klhl13	kelch-like family member 13 [Source:RGD Symbol;Acc:1559646]	0.0167892	0.715034	5.71828	0.801327	1	7.4993	0.100166	0.0203657	0.0798002	0.0225629	0.0798002	-0.416904	0.163353
1351	ENSRNOT00000067076	ENSRNOG00000024663	Fkbp15	FKBP prolyl isomerase 15 [Source:RGD Symbol;Acc:1304816]	0.0167749	0.715034	5.71978	0.462392	1	5.90696	0.0577989	0.0113709	0.0464281	0.0398332	0.0464281	-0.355144	0.149195
1352	RTRG.20281.1	NA	NA	NA	0.0167771	0.715034	5.71954	0.15193	1	7.30955	0.0189912	0.000950651	0.0180406	0.0236088	0.0236088	-0.23058	0.0989775
1353	RTRG.26987.1	NA	NA	NA	0.0167762	0.715034	5.71964	0.175728	1	7.80714	0.021966	0.000461068	0.021505	0.0212387	0.021505	-0.216698	0.0909546
1354	RTRG.18246.1	NA	NA	NA	0.016811	0.715435	5.716	0.874104	1	4.8376	0.109263	0.0441732	0.0650898	0.0728516	0.0728516	0.543493	0.227766
1355	ENSRNOT00000086310	ENSRNOG00000059714	Hsp90aa1	heat shock protein 90 alpha family class A member 1 [Source:RGD Symbol;Acc:631409]	0.0169644	0.716316	5.70006	1.35218	1	9.8967	0.169023	0.00454279	0.16448	0.0222602	0.16448	-0.540972	0.212412
1356	ENSRNOT00000050878	ENSRNOG00000028884	Atp5mg	ATP synthase membrane subunit g [Source:RGD Symbol;Acc:1303259]	0.0168884	0.716316	5.70793	0.500813	1	7.80595	0.0626016	0.000386974	0.0622146	0.021243	0.0622146	-0.329382	0.129214
1357	ENSRNOT00000081980	ENSRNOG00000053450	Myadm	myeloid-associated differentiation marker [Source:RGD Symbol;Acc:727835]	0.0169684	0.716316	5.69964	0.545599	1	6.25178	0.0681999	0.0210175	0.0471824	0.0338944	0.0471824	-0.369666	0.154523
1358	ENSRNOT00000006188	ENSRNOG00000004500	Myc	MYC proto-oncogene, bHLH transcription factor [Source:RGD Symbol;Acc:3130]	0.0169472	0.716316	5.70183	1.45844	1	4.21278	0.182305	0.0156131	0.166692	0.108977	0.166692	0.577278	0.235384
1359	ENSRNOT00000026699	ENSRNOG00000019675	Pycard	PYD and CARD domain containing [Source:RGD Symbol;Acc:628637]	0.0169527	0.716316	5.70127	1.87999	1	4.0991	0.234999	0.0206414	0.214357	0.118494	0.214357	0.637921	0.250443
1360	RTRG.21668.3	NA	NA	NA	0.0169124	0.716316	5.70544	26.4667	1	1.69038	3.30834	0.901825	2.40652	2.67108	2.67108	2.97667	1.25069
1361	RTRG.34017.1	NA	NA	NA	0.0169431	0.716316	5.70226	1.59736	1	4.43865	0.199671	0.0632963	0.136374	0.094156	0.136374	-0.633444	0.264816
1362	RTRG.35903.1	NA	NA	NA	0.0168772	0.716316	5.70909	19.3473	1	2.57368	2.41841	1.27101	1.1474	0.675931	1.1474	-2.22169	0.929928
1363	RTRG.38092.2	NA	NA	NA	0.0168965	0.716316	5.70709	0.693059	1	5.23392	0.0866324	0.00612054	0.0805118	0.0575312	0.0805118	0.404237	0.16663
1364	RTRG.39961.6	NA	NA	NA	0.0169662	0.716316	5.69987	0.182986	1	7.10321	0.0228732	0.00313143	0.0197418	0.024967	0.024967	0.251177	0.107179
1365	RTRG.5021.7	NA	NA	NA	0.0168795	0.716316	5.70886	0.483134	1	12.5523	0.0603918	0.000208879	0.0601829	0.0636902	0.0636902	0.323975	0.129482
1366	ENSRNOT00000021271	ENSRNOG00000015746	Kcng4	potassium voltage-gated channel modifier subfamily G member 4 [Source:RGD Symbol;Acc:1308553]	0.017053	0.718309	5.69091	0.382115	1	6.19909	0.0477644	0.00791523	0.0398492	0.0346922	0.0398492	0.321661	0.135464
1367	RTRG.50845.3	NA	NA	NA	0.0170322	0.718309	5.69305	0.740507	1	5.66904	0.0925634	0.0189155	0.0736479	0.0450093	0.0736479	-0.410385	0.167209
1368	RTRG.8787.4	NA	NA	NA	0.0170506	0.718309	5.69116	50.8525	1	2.53464	6.35657	2.77216	3.58441	0.717367	3.58441	3.31575	1.30326
1369	RTRG.15475.1	NA	NA	NA	0.0171039	0.719037	5.68569	1.27028	1	6.29182	0.158785	0.0180533	0.140732	0.033312	0.140732	-0.52388	0.206043
1370	RTRG.3955.1	NA	NA	NA	0.0171077	0.719037	5.68529	0.6897	1	8.99515	0.0862125	0.0069595	0.079253	0.0197583	0.079253	-0.386013	0.151826
1371	RTRG.47077.1	NA	NA	NA	0.017083	0.719037	5.68783	0.164027	1	7.71441	0.0205034	0.000591856	0.0199115	0.0215918	0.0215918	-0.217296	0.0923877
1372	RTRG.51977.3	NA	NA	NA	0.0171357	0.719687	5.68242	0.577712	1	5.70519	0.072214	0.00954047	0.0626735	0.0441578	0.0626735	-0.369384	0.152852
1373	RTRG.30193.2	NA	NA	NA	0.0171559	0.720011	5.68035	2.45119	1	5.76693	0.306398	0.221978	0.0844204	0.0427602	0.0844204	-0.815949	0.344007
1374	ENSRNOT00000084217	ENSRNOG00000036798	Dusp3	dual specificity phosphatase 3 [Source:RGD Symbol;Acc:1560049]	0.0172443	0.720416	5.67134	5.90492	1	3.16246	0.738115	0.171971	0.566144	0.291069	0.566144	-1.1349	0.452063
1375	ENSRNOT00000000632	ENSRNOG00000000525	Pi16	peptidase inhibitor 16 [Source:RGD Symbol;Acc:1304760]	0.0171824	0.720416	5.67765	3.1861	1	3.92239	0.398262	0.0252501	0.373012	0.135952	0.373012	0.829281	0.326461
1376	RTRG.22732.1	NA	NA	NA	0.0171998	0.720416	5.67587	1.52996	1	4.86694	0.191245	0.00804223	0.183202	0.0715327	0.183202	-0.5746	0.226248
1377	RTRG.27148.2	NA	NA	NA	0.0172343	0.720416	5.67236	0.18495	1	7.24767	0.0231188	0.00280596	0.0203128	0.0239909	0.0239909	0.243835	0.10408
1378	RTRG.27917.1	NA	NA	NA	0.0172531	0.720416	5.67044	1.65317	1	5.55803	0.206646	0.0368454	0.169801	0.0477874	0.169801	-0.597094	0.235252
1379	RTRG.3118.2	NA	NA	NA	0.0172454	0.720416	5.67123	32.0108	1	1.92469	4.00136	0.628852	3.3725	1.8535	3.3725	2.63326	1.04215
1380	RTRG.33620.6	NA	NA	NA	0.0172392	0.720416	5.67186	0.342422	1	5.50927	0.0428028	0.00494691	0.0378559	0.0490908	0.0490908	0.361989	0.153215
1381	ENSRNOT00000013778	ENSRNOG00000009912	Fgr	FGR proto-oncogene, Src family tyrosine kinase [Source:RGD Symbol;Acc:621319]	0.0172755	0.720832	5.66816	24.639	1	2.16301	3.07987	0.797922	2.28195	1.27623	2.28195	2.35054	0.954835
1382	ENSRNOT00000013759	ENSRNOG00000010332	Nipsnap3b	nipsnap homolog 3B [Source:RGD Symbol;Acc:1359688]	0.0173187	0.72211	5.66379	0.487631	1	6.29186	0.0609539	0.00267543	0.0582785	0.0333114	0.0582785	-0.324157	0.127815
1383	ENSRNOT00000037030	ENSRNOG00000024967	Uqcrb	ubiquinol-cytochrome c reductase binding protein [Source:RGD Symbol;Acc:1311971]	0.0173895	0.724015	5.65663	0.430881	1	6.97736	0.0538601	0.0010677	0.0527924	0.0259185	0.0527924	-0.304579	0.120195
1384	ENSRNOT00000025582	ENSRNOG00000018854	Nppc	natriuretic peptide C [Source:RGD Symbol;Acc:620850]	0.0173878	0.724015	5.6568	1.36237	1	4.43187	0.170296	0.0125827	0.157713	0.0945521	0.157713	-0.545215	0.217915
1385	RTRG.29635.6	NA	NA	NA	0.017423	0.724886	5.65325	2.14051	1	4.56106	0.267564	0.0194326	0.248132	0.0872459	0.248132	0.678721	0.267947
1386	ENSRNOT00000024156	ENSRNOG00000017854	Ucp2	uncoupling protein 2 [Source:RGD Symbol;Acc:3932]	0.0174502	0.725493	5.65052	1.92379	1	6.52137	0.240474	0.00172403	0.23875	0.0303353	0.23875	0.643338	0.254059
1387	RTRG.23562.2	NA	NA	NA	0.0174686	0.725734	5.64867	28.807	1	2.57183	3.60088	0.510104	3.09077	0.677834	3.09077	2.4892	0.983218
1388	RTRG.22156.3	NA	NA	NA	0.0175151	0.727141	5.64401	0.117141	1	7.64781	0.0146427	0.000644673	0.013998	0.0218692	0.0218692	-0.211552	0.0933599
1389	RTRG.272.3	NA	NA	NA	0.0175478	0.727974	5.64074	1.41103	1	5.60776	0.176379	0.0388359	0.137543	0.0465114	0.137543	0.550643	0.217701
1390	ENSRNOT00000014585	ENSRNOG00000010951	Cmtm6	CKLF-like MARVEL transmembrane domain containing 6 [Source:RGD Symbol;Acc:1307765]	0.0176194	0.730418	5.6336	0.458649	1	6.14667	0.0573311	0.00294497	0.0543861	0.0355228	0.0543861	0.317747	0.128441
1391	ENSRNOT00000041689	ENSRNOG00000013213	Epha4	Eph receptor A4 [Source:RGD Symbol;Acc:1560587]	0.0177041	0.731826	5.62519	0.227396	1	8.2738	0.0284245	0.000362679	0.0280618	0.020011	0.0280618	-0.220842	0.0874698
1392	ENSRNOT00000024662	ENSRNOG00000030160	Zfp819	zinc finger protein 819 [Source:RGD Symbol;Acc:1309564]	0.0176748	0.731826	5.62809	45.2359	1	2.46354	5.65449	1.27508	4.37941	0.799981	4.37941	-3.11537	1.2335
1393	RTRG.18804.1	NA	NA	NA	0.0176792	0.731826	5.62767	0.903308	1	4.85188	0.112913	0.00834412	0.104569	0.0722048	0.104569	-0.455594	0.188307
1394	RTRG.28280.1	NA	NA	NA	0.0176938	0.731826	5.62622	2.31057	1	4.51018	0.288821	0.0146808	0.27414	0.0900747	0.27414	0.704008	0.278806
1395	ENSRNOT00000049683	ENSRNOG00000030700	Mt-co3	mitochondrially encoded cytochrome c oxidase III [Source:RGD Symbol;Acc:621873]	0.0177336	0.73252	5.62227	0.220835	1	12.7934	0.0276044	2.78622e-06	0.0276016	0.0725616	0.0725616	-0.233966	0.137276
1396	ENSRNOT00000024436	ENSRNOG00000018159	Anxa4	annexin A4 [Source:RGD Symbol;Acc:621171]	0.0177643	0.733261	5.61925	0.423826	1	5.82871	0.0529782	0.00421918	0.048759	0.0414288	0.048759	0.332083	0.140559
1397	RTRG.14267.16	NA	NA	NA	0.0178199	0.735031	5.61377	110.01	1	5.68979	13.7512	3.98501	9.76622	0.0445176	9.76622	4.85404	1.92512
1398	ENSRNOT00000026040	ENSRNOG00000019047	Ola1	Obg-like ATPase 1 [Source:RGD Symbol;Acc:1307982]	0.0178432	0.735466	5.61147	0.136021	1	7.56527	0.0170026	0.000516851	0.0164858	0.0222417	0.0222417	-0.215546	0.0941565
1399	RTRG.12152.4	NA	NA	NA	0.0178638	0.735789	5.60945	46.2871	1	3.41264	5.78588	1.56973	4.21615	0.211568	4.21615	3.14777	1.24904
1400	RTRG.11655.1	NA	NA	NA	0.0178831	0.736057	5.60756	0.832202	1	5.96323	0.104025	0.00284036	0.101185	0.038744	0.101185	0.422024	0.167497
1401	RTRG.14487.3	NA	NA	NA	0.017956	0.738043	5.60043	0.187995	1	7.16581	0.0234994	0.00560876	0.0178906	0.0245293	0.0245293	0.257894	0.111244
1402	RTRG.18793.1	NA	NA	NA	0.017957	0.738043	5.60034	1.11308	1	6.58194	0.139135	0.00532728	0.133808	0.0296436	0.133808	-0.487859	0.19379
1403	ENSRNOT00000016224	ENSRNOG00000010752	Tmem41b	transmembrane protein 41B [Source:RGD Symbol;Acc:1310870]	0.0180491	0.73894	5.59138	0.188655	1	7.90058	0.0235819	0.00132755	0.0222543	0.020921	0.0222543	-0.217542	0.0920517
1404	ENSRNOT00000079607	ENSRNOG00000015292	Cul2	cullin 2 [Source:RGD Symbol;Acc:1310644]	0.0181013	0.73894	5.58632	0.941737	1	6.74622	0.117717	0.0363112	0.0814059	0.0279409	0.0814059	-0.448354	0.17839
1405	ENSRNOT00000071269	ENSRNOG00000048606	LOC103689964	vacuolar ATPase assembly integral membrane protein Vma21 [Source:RGD Symbol;Acc:9321656]	0.0180897	0.73894	5.58744	0.145601	1	8.00053	0.0182001	0.0016941	0.016506	0.0206221	0.0206221	-0.210942	0.091943
1406	ENSRNOT00000024648	ENSRNOG00000017751	Arl6ip1	ADP-ribosylation factor like GTPase 6 interacting protein 1 [Source:RGD Symbol;Acc:735205]	0.0180256	0.73894	5.59366	0.0719516	1	8.87006	0.00899395	0.000145003	0.00884895	0.0196641	0.0196641	-0.170825	0.0824854
1407	RTRG.24477.1	NA	NA	NA	0.0180444	0.73894	5.59184	0.275898	1	6.59585	0.0344872	0.00146038	0.0330269	0.0294897	0.0330269	-0.268579	0.114027
1408	RTRG.2600.3	NA	NA	NA	0.0180091	0.73894	5.59526	0.222823	1	7.68407	0.0278529	0.0038171	0.0240358	0.0217156	0.0240358	-0.23698	0.100285
1409	RTRG.38430.6	NA	NA	NA	0.0180843	0.73894	5.58796	50.38	1	1.94365	6.2975	3.61569	2.68182	1.79932	2.68182	-3.65056	1.55133
1410	RTRG.40496.1	NA	NA	NA	0.0180743	0.73894	5.58893	0.78736	1	5.02934	0.0984201	0.00716556	0.0912545	0.0648523	0.0912545	0.426611	0.17767
1411	RTRG.46111.1	NA	NA	NA	0.0181071	0.73894	5.58576	0.929737	1	4.28952	0.116217	0.0159888	0.100228	0.103475	0.103475	0.543812	0.2304
1412	RTRG.8188.3	NA	NA	NA	0.0180976	0.73894	5.58668	0.269804	1	7.14222	0.0337255	0.00211914	0.0316063	0.0246915	0.0316063	-0.250196	0.104351
1413	RTRG.14252.1	NA	NA	NA	0.0181564	0.740248	5.58099	0.522406	1	4.89	0.0653007	0.00746026	0.0578405	0.0705225	0.0705225	0.435472	0.185185
1414	RTRG.33637.1	NA	NA	NA	0.0181648	0.740248	5.58018	26.1781	1	3.12746	3.27226	1.8036	1.46866	0.304932	1.46866	-2.39164	0.971882
1415	ENSRNOT00000079109	ENSRNOG00000010050	Stard9	StAR-related lipid transfer domain containing 9 [Source:RGD Symbol;Acc:1593360]	0.0181947	0.740943	5.5773	0.396205	1	6.4844	0.0495256	0.00943324	0.0400924	0.0307756	0.0400924	0.310702	0.131165
1416	RTRG.29603.4	NA	NA	NA	0.0182232	0.741581	5.57456	70.6396	1	4.45327	8.82995	1.06033	7.76961	0.0933083	7.76961	3.8803	1.54601
1417	ENSRNOT00000016959	ENSRNOG00000012730	Lrrk1	leucine-rich repeat kinase 1 [Source:RGD Symbol;Acc:1308000]	0.0182501	0.741626	5.57198	1.94625	1	5.63958	0.243282	0.160707	0.0825743	0.0457219	0.0825743	0.713322	0.303447
1418	RTRG.5518.8	NA	NA	NA	0.0182448	0.741626	5.57249	3.72011	1	4.43809	0.465013	0.246687	0.218326	0.0941889	0.218326	0.932861	0.390728
1419	RTRG.23655.4	NA	NA	NA	0.0182663	0.74176	5.57043	0.352404	1	6.03725	0.0440506	0.00406633	0.0399842	0.0373828	0.0399842	0.313705	0.133628
1420	ENSRNOT00000047473	ENSRNOG00000037331	Cd33	CD33 molecule [Source:RGD Symbol;Acc:1596020]	0.0183496	0.744093	5.56247	43.4814	1	3.38013	5.43517	0.046105	5.38907	0.220233	5.38907	3.04206	1.21376
1421	ENSRNOT00000025763	ENSRNOG00000019018	Plat	plasminogen activator, tissue type [Source:RGD Symbol;Acc:3342]	0.0183395	0.744093	5.56343	0.158589	1	7.32516	0.0198236	0.000629578	0.019194	0.0235157	0.0235157	0.225923	0.0979938
1422	ENSRNOT00000000689	ENSRNOG00000000568	Slc29a3	solute carrier family 29 member 3 [Source:RGD Symbol;Acc:727811]	0.0183879	0.744241	5.55881	0.921376	1	6.43021	0.115172	0.00220484	0.112967	0.0314472	0.112967	0.442728	0.176721
1423	ENSRNOT00000011726	ENSRNOG00000008704	Nlk	nemo like kinase [Source:RGD Symbol;Acc:1561602]	0.0184203	0.744241	5.55573	0.151747	1	7.47608	0.0189684	0.000733081	0.0182353	0.022681	0.022681	-0.220367	0.0959303
1424	ENSRNOT00000065195	ENSRNOG00000017481	Sucla2	succinate-CoA ligase ADP-forming beta subunit [Source:RGD Symbol;Acc:1309397]	0.018425	0.744241	5.55528	0.0967372	1	8.29365	0.0120922	0.000235596	0.0118566	0.0199781	0.0199781	-0.187336	0.0857372
1425	ENSRNOT00000023811	ENSRNOG00000017571	Ndufa2	NADH:ubiquinone oxidoreductase subunit A2 [Source:RGD Symbol;Acc:1309997]	0.0184428	0.744241	5.55359	0.334338	1	6.1586	0.0417923	0.00262525	0.039167	0.0353304	0.039167	-0.299008	0.127533
1426	RTRG.25761.4	NA	NA	NA	0.0184428	0.744241	5.55359	0.134879	1	8.08886	0.0168599	0.000353166	0.0165068	0.020392	0.020392	-0.200136	0.0877548
1427	RTRG.33181.12	NA	NA	NA	0.0184436	0.744241	5.55351	0.20716	1	7.2211	0.025895	0.00254224	0.0233528	0.0241615	0.0241615	0.243023	0.103939
1428	RTRG.51795.2	NA	NA	NA	0.0184201	0.744241	5.55575	2.39272	1	3.51401	0.299091	0.0432237	0.255867	0.188549	0.255867	0.757529	0.319746
1429	RTRG.32373.1	NA	NA	NA	0.0184826	0.745292	5.54982	0.432045	1	5.56636	0.0540056	0.00610016	0.0479055	0.0475699	0.0479055	0.358656	0.152716
1430	ENSRNOT00000083442	ENSRNOG00000054765	Renbp	renin binding protein [Source:RGD Symbol;Acc:621688]	0.0185214	0.745813	5.54615	1.98097	1	4.9405	0.247621	0.00802465	0.239596	0.0683867	0.239596	0.648658	0.259306
1431	RTRG.40355.3	NA	NA	NA	0.0185169	0.745813	5.54658	0.070812	1	8.82358	0.0088515	0.000197877	0.00865362	0.0196438	0.0196438	-0.170552	0.0827748
1432	ENSRNOT00000041168	ENSRNOG00000029912	Septin5	septin 5 [Source:RGD Symbol;Acc:621763]	0.0185862	0.747376	5.54004	0.281528	1	7.14302	0.035191	0.001013	0.034178	0.024686	0.034178	-0.248426	0.101924
1433	RTRG.5513.2	NA	NA	NA	0.0185747	0.747376	5.54112	1.38628	1	4.93023	0.173285	0.0256203	0.147665	0.0688131	0.147665	0.54246	0.216981
1434	ENSRNOT00000087162	ENSRNOG00000059900	Bst2	bone marrow stromal cell antigen 2 [Source:RGD Symbol;Acc:727849]	0.0186563	0.748398	5.53345	26.5292	1	3.67254	3.31615	0.0222674	3.29388	0.163218	3.29388	2.3719	0.949604
1435	ENSRNOT00000064251	ENSRNOG00000042668	Msrb3	methionine sulfoxide reductase B3 [Source:RGD Symbol;Acc:1596851]	0.018668	0.748398	5.53235	57.5318	1	2.86584	7.19147	2.63484	4.55663	0.438213	4.55663	-3.49267	1.39849
1436	ENSRNOT00000044030	ENSRNOG00000033262	Reep6	receptor accessory protein 6 [Source:RGD Symbol;Acc:1309508]	0.0186281	0.748398	5.5361	0.39441	1	6.41534	0.0493012	0.00326377	0.0460374	0.031637	0.0460374	-0.295294	0.121798
1437	RTRG.42392.1	NA	NA	NA	0.0186594	0.748398	5.53315	0.280047	1	7.09033	0.0350059	0.000844044	0.0341618	0.0250599	0.0341618	-0.248605	0.102499
1438	RTRG.51962.7	NA	NA	NA	0.0186765	0.748398	5.53155	0.292164	1	6.17531	0.0365205	0.00287651	0.033644	0.0350644	0.0350644	0.298381	0.127495
1439	ENSRNOT00000005486	ENSRNOG00000004137	Ubtd2	ubiquitin domain containing 2 [Source:RGD Symbol;Acc:1305506]	0.0187323	0.749045	5.52633	0.261177	1	6.0415	0.0326472	0.00292517	0.029722	0.0373073	0.0373073	-0.306292	0.131561
1440	RTRG.16649.2	NA	NA	NA	0.018743	0.749045	5.52533	2.89197	1	5.46972	0.361497	0.134993	0.226504	0.0501878	0.226504	-0.782729	0.31367
1441	RTRG.32523.1	NA	NA	NA	0.0187211	0.749045	5.52738	0.836759	1	5.69102	0.104595	0.00530413	0.0992908	0.0444886	0.0992908	0.421085	0.168705
1442	RTRG.4885.1	NA	NA	NA	0.0187446	0.749045	5.52518	27.4555	1	2.38933	3.43193	0.0587103	3.37322	0.897068	3.37322	-2.41171	0.966483
1443	ENSRNOT00000091809	ENSRNOG00000016229	Bicral	BRD4 interacting chromatin remodeling complex associated protein like [Source:RGD Symbol;Acc:1305680]	0.0187756	0.749763	5.52229	1.22909	1	5.56564	0.153636	0.0582209	0.0954156	0.0475885	0.0954156	0.522243	0.216298
1444	RTRG.32613.3	NA	NA	NA	0.0187968	0.750089	5.52032	39.5228	1	2.91133	4.94035	1.87126	3.06909	0.410667	3.06909	-2.89269	1.1599
1445	RTRG.46519.1	NA	NA	NA	0.0188633	0.752222	5.51414	0.245826	1	7.46084	0.0307282	0.00144288	0.0292853	0.0227601	0.0292853	-0.234768	0.0977997
1446	RTRG.38938.5	NA	NA	NA	0.0188863	0.752618	5.51201	32.1517	1	2.72455	4.01897	0.764282	3.25469	0.538732	3.25469	2.60768	1.04665
1447	ENSRNOT00000016230	ENSRNOG00000011751	Ncdn	neurochondrin [Source:RGD Symbol;Acc:621734]	0.0189386	0.75375	5.50717	0.291498	1	8.46319	0.0364373	0.0014728	0.0349645	0.0197574	0.0349645	-0.248221	0.0996856
1448	ENSRNOT00000016037	ENSRNOG00000011994	Perp	PERP, TP53 apoptosis effector [Source:RGD Symbol;Acc:1310294]	0.0189932	0.75375	5.50214	0.423191	1	6.65132	0.0528989	0.00120199	0.0516969	0.0288947	0.0516969	-0.298986	0.120145
1449	ENSRNOT00000089963	ENSRNOG00000012209	Cdadc1	cytidine and dCMP deaminase domain containing 1 [Source:RGD Symbol;Acc:1311845]	0.0189478	0.75375	5.50633	0.785759	1	5.09648	0.0982199	0.0145243	0.0836956	0.062341	0.0836956	-0.432925	0.183659
1450	RTRG.28298.1	NA	NA	NA	0.0189712	0.75375	5.50417	2.32834	1	5.35206	0.291043	0.00661483	0.284428	0.0536786	0.284428	0.701394	0.28178
1451	RTRG.40246.1	NA	NA	NA	0.0189643	0.75375	5.50481	0.346945	1	7.69695	0.0433681	0.000670745	0.0426974	0.0216625	0.0426974	-0.270761	0.108768
1452	RTRG.5099.1	NA	NA	NA	0.0189879	0.75375	5.50263	1.97215	1	9.50086	0.246519	0.00280363	0.243715	0.0207477	0.243715	-0.645456	0.259355
1453	RTRG.1269.1	NA	NA	NA	0.0190493	0.754467	5.49698	1.39559	1	6.79103	0.174449	0.0407663	0.133683	0.0275172	0.133683	-0.542778	0.218243
1454	RTRG.13613.1	NA	NA	NA	0.0190383	0.754467	5.498	0.283763	1	8.04067	0.0354703	0.000349442	0.0351209	0.0205136	0.0351209	-0.244764	0.0984042
1455	RTRG.27792.3	NA	NA	NA	0.0190505	0.754467	5.49687	0.11982	1	9.70908	0.0149775	7.93953e-05	0.0148982	0.0214565	0.0214565	-0.178521	0.0825549
1456	ENSRNOT00000051368	ENSRNOG00000025731	Ptma	prothymosin alpha [Source:RGD Symbol;Acc:61829]	0.0190951	0.755109	5.49279	52.3208	1	2.60201	6.54011	1.47723	5.06287	0.647494	5.06287	-3.3225	1.33659
1457	RTRG.39050.4	NA	NA	NA	0.0190969	0.755109	5.49262	0.588385	1	9.36847	0.0735481	0.00348081	0.0700673	0.0203915	0.0700673	-0.352334	0.141741
1458	RTRG.4461.4	NA	NA	NA	0.0191061	0.755109	5.49178	0.391795	1	5.96937	0.0489744	0.00351418	0.0454602	0.038628	0.0454602	0.314971	0.134825
1459	ENSRNOT00000047310	ENSRNOG00000029184	AABR07033882.1		0.0192374	0.756334	5.4798	0.262271	1	7.06774	0.0327839	0.000872209	0.0319117	0.0252253	0.0319117	-0.24451	0.102976
1460	ENSRNOT00000011178	ENSRNOG00000007970	Plxnc1	plexin C1 [Source:RGD Symbol;Acc:1307420]	0.0191536	0.756334	5.48744	0.438337	1	6.46439	0.0547921	0.0028164	0.0519757	0.0310199	0.0519757	0.304009	0.122376
1461	ENSRNOT00000081881	ENSRNOG00000018657	Scrn3	secernin 3 [Source:RGD Symbol;Acc:1305064]	0.0192517	0.756334	5.4785	0.153949	1	6.89558	0.0192436	0.00121258	0.018031	0.0265906	0.0265906	-0.243972	0.107034
1462	RTRG.13468.2	NA	NA	NA	0.0192017	0.756334	5.48305	0.159872	1	9.66046	0.019984	0.000337148	0.0196469	0.0212742	0.0212742	-0.193487	0.0830923
1463	RTRG.13540.1	NA	NA	NA	0.019193	0.756334	5.48385	5.46729	1	3.18309	0.683412	0.354782	0.32863	0.28326	0.32863	1.24016	0.53223
1464	RTRG.15303.5	NA	NA	NA	0.0192673	0.756334	5.47709	46.8105	1	3.35914	5.85132	2.54038	3.31094	0.226061	3.31094	3.13957	1.26535
1465	RTRG.21424.2	NA	NA	NA	0.0192538	0.756334	5.47831	0.12806	1	8.72674	0.0160075	0.000170539	0.015837	0.0196273	0.0196273	-0.186864	0.0830576
1466	RTRG.34190.1	NA	NA	NA	0.0192376	0.756334	5.47979	3.25226	1	5.70581	0.406532	0.00682977	0.399703	0.0441436	0.399703	0.827684	0.333479
1467	RTRG.34336.15	NA	NA	NA	0.0192554	0.756334	5.47817	0.158341	1	7.94486	0.0197926	0.0016475	0.0181451	0.0207834	0.0207834	-0.211813	0.0923763
1468	RTRG.47132.3	NA	NA	NA	0.0192683	0.756334	5.477	0.566923	1	8.00342	0.0708654	0.0305378	0.0403276	0.020614	0.0403276	-0.352675	0.146383
1469	ENSRNOT00000037339	ENSRNOG00000032240	Gbp5	guanylate binding protein 5 [Source:RGD Symbol;Acc:1311040]	0.0193056	0.756765	5.47362	33.9535	1	4.35791	4.24419	0.123839	4.12035	0.0990224	4.12035	2.67328	1.07787
1470	RTRG.21414.1	NA	NA	NA	0.0192998	0.756765	5.47414	20.744	1	2.01175	2.593	0.439765	2.15323	1.61732	2.15323	2.22529	0.947878
1471	ENSRNOT00000086481	ENSRNOG00000042471	RGD1560324	AADACL2 family member 3 [Source:MGI Symbol;Acc:MGI:3643798]	0.0193466	0.757413	5.46991	0.220176	1	7.23914	0.0275221	0.00159064	0.0259314	0.0240452	0.0259314	0.236644	0.101559
1472	ENSRNOT00000005343	ENSRNOG00000003954	Il2rg	interleukin 2 receptor subunit gamma [Source:RGD Symbol;Acc:621466]	0.0193484	0.757413	5.46975	18.1929	1	2.9318	2.27411	0.686229	1.58788	0.398941	1.58788	1.95635	0.789166
1473	ENSRNOT00000001079	ENSRNOG00000000814	Fabp7	fatty acid binding protein 7 [Source:RGD Symbol;Acc:69312]	0.0193784	0.758074	5.46704	1.57232	1	6.64592	0.19654	0.00134158	0.195199	0.0289513	0.195199	0.575033	0.232035
1474	ENSRNOT00000056050	ENSRNOG00000043006	Epm2aip1	EPM2A interacting protein 1 [Source:RGD Symbol;Acc:1310977]	0.0194229	0.758269	5.46303	0.226416	1	9.95242	0.028302	4.78132e-05	0.0282542	0.0225308	0.0282542	-0.218155	0.0880711
1475	ENSRNOT00000018341	ENSRNOG00000013634	Myd88	MYD88, innate immune signal transduction adaptor [Source:RGD Symbol;Acc:735043]	0.0194145	0.758269	5.46379	1.98765	1	4.71735	0.248457	0.0115435	0.236913	0.0787064	0.236913	0.646403	0.260935
1476	ENSRNOT00000085677	ENSRNOG00000033617	Krt26	keratin 26 [Source:RGD Symbol;Acc:1303322]	0.0194004	0.758269	5.46506	2.95749	1	4.24578	0.369687	0.223475	0.146211	0.106535	0.146211	-0.893911	0.3845
1477	RTRG.26378.1	NA	NA	NA	0.0194892	0.760343	5.45708	90.963	1	3.76536	11.3704	2.45588	8.91449	0.152057	8.91449	-4.37099	1.76586
1478	ENSRNOT00000007600	ENSRNOG00000005550	Lrfn5	leucine rich repeat and fibronectin type III domain containing 5 [Source:RGD Symbol;Acc:1309357]	0.0195892	0.763727	5.44814	0.151766	1	7.40043	0.0189708	0.00242571	0.0165451	0.0230847	0.0230847	-0.228468	0.100904
1479	RTRG.32074.3	NA	NA	NA	0.0196307	0.764826	5.44444	0.32105	1	6.46314	0.0401312	0.00258225	0.037549	0.0310353	0.037549	0.278658	0.11935
1480	ENSRNOT00000079763	ENSRNOG00000004127	Cep170	centrosomal protein 170 [Source:RGD Symbol;Acc:621868]	0.0197218	0.766585	5.43635	0.265236	1	7.8769	0.0331545	0.00777597	0.0253785	0.020998	0.0253785	-0.250225	0.106873
1481	ENSRNOT00000019392	ENSRNOG00000014387	Chac1	ChaC glutathione-specific gamma-glutamylcyclotransferase 1 [Source:RGD Symbol;Acc:1307153]	0.019691	0.766585	5.43908	0.779009	1	5.31788	0.0973761	0.00537152	0.0920046	0.0547606	0.0920046	0.404038	0.163579
1482	RTRG.10227.1	NA	NA	NA	0.019747	0.766585	5.43412	0.0643368	1	10.3234	0.00804211	4.51028e-05	0.007997	0.0247404	0.0247404	-0.151043	0.0861531
1483	RTRG.21460.1	NA	NA	NA	0.0197435	0.766585	5.43443	0.453246	1	5.76552	0.0566557	0.0032653	0.0533904	0.0427913	0.0533904	-0.329659	0.141188
1484	RTRG.42704.2	NA	NA	NA	0.019733	0.766585	5.43537	0.900914	1	5.61289	0.112614	0.0141673	0.098447	0.0463827	0.098447	0.4344	0.17595
1485	RTRG.9183.1	NA	NA	NA	0.0197556	0.766585	5.43336	2.63094	1	3.19292	0.328868	0.0743199	0.254548	0.279627	0.279627	0.916173	0.394334
1486	ENSRNOT00000021549	ENSRNOG00000015686	Cert1	ceramide transporter 1 [Source:RGD Symbol;Acc:1309131]	0.020098	0.766674	5.40336	0.0649067	1	8.75447	0.00811334	0.000172307	0.00794103	0.0196285	0.0196285	-0.166818	0.0829526
1487	ENSRNOT00000018101	ENSRNOG00000013526	Rassf4	Ras association domain family member 4 [Source:RGD Symbol;Acc:1307785]	0.0198634	0.766674	5.42386	1.80209	1	5.71165	0.225261	0.00495364	0.220307	0.0440084	0.220307	0.613927	0.249008
1488	ENSRNOT00000085120	ENSRNOG00000032878	Cxxc5	CXXC finger protein 5 [Source:RGD Symbol;Acc:1359466]	0.0198166	0.766674	5.42798	0.26834	1	7.22593	0.0335425	0.00201762	0.0315249	0.0241302	0.0315249	-0.244156	0.102718
1489	ENSRNOT00000074738	ENSRNOG00000053891	AABR07018078.1	PHD finger protein 11 [Source:NCBI gene;Acc:361051]	0.0198793	0.766674	5.42247	23.447	1	3.00257	2.93088	0.339422	2.59146	0.361377	2.59146	2.21429	0.898261
1490	ENSRNOT00000077236	ENSRNOG00000020667	Shisa5	shisa family member 5 [Source:RGD Symbol;Acc:1359661]	0.0199302	0.766674	5.41799	2.3638	1	5.02065	0.295475	0.0182743	0.277201	0.0651867	0.277201	0.702863	0.28528
1491	ENSRNOT00000004347	ENSRNOG00000003209	Pcp4l1	Purkinje cell protein 4-like 1 [Source:RGD Symbol;Acc:1593809]	0.0198922	0.766674	5.42133	0.209158	1	6.86254	0.0261447	0.00109091	0.0250538	0.0268747	0.0268747	-0.247815	0.107453
1492	ENSRNOT00000039234	ENSRNOG00000022745	RGD1306502	RIKEN cDNA 6030458C11 gene [Source:MGI Symbol;Acc:MGI:1925127]	0.0199745	0.766674	5.41412	0.185787	1	7.27258	0.0232233	0.000676282	0.022547	0.0238345	0.0238345	-0.227833	0.0989553
1493	ENSRNOT00000023989	ENSRNOG00000017404	Pcmtd2	protein-L-isoaspartate (D-aspartate) O-methyltransferase domain containing 2 [Source:RGD Symbol;Acc:1305684]	0.0200446	0.766674	5.40801	0.110323	1	7.65345	0.0137904	0.000775224	0.0130152	0.021845	0.021845	-0.206078	0.0936013
1494	ENSRNOT00000028284	ENSRNOG00000020845	Tyrobp	Tyro protein tyrosine kinase binding protein [Source:RGD Symbol;Acc:1303081]	0.0201203	0.766674	5.40142	10.889	1	5.73473	1.36113	0.433669	0.927462	0.0434804	0.927462	1.50695	0.61286
1495	ENSRNOT00000091901	ENSRNOG00000008825	Ssrp1	structure specific recognition protein 1 [Source:RGD Symbol;Acc:621143]	0.0199543	0.766674	5.41589	1.18617	1	6.36318	0.148271	0.0224283	0.125843	0.0323226	0.125843	0.497829	0.202111
1496	ENSRNOT00000045946	ENSRNOG00000001190	Git2	GIT ArfGAP 2 [Source:RGD Symbol;Acc:1359708]	0.0199184	0.766674	5.41903	0.203793	1	6.92215	0.0254741	0.00119079	0.0242833	0.0263674	0.0263674	0.245204	0.106456
1497	ENSRNOT00000034567	ENSRNOG00000024852	Tmx4	thioredoxin-related transmembrane protein 4 [Source:RGD Symbol;Acc:1305146]	0.0197872	0.766674	5.43057	0.0763069	1	9.52146	0.00953837	8.04221e-05	0.00945795	0.0208096	0.0208096	-0.161402	0.0820286
1498	ENSRNOT00000022290	ENSRNOG00000023548	Sned1	sushi, nidogen and EGF-like domains 1 [Source:RGD Symbol;Acc:1566079]	0.0201187	0.766674	5.40157	28.6043	1	2.35429	3.57554	0.946223	2.62932	0.947132	2.62932	2.44244	0.993295
1499	RTRG.1462.2	NA	NA	NA	0.0198483	0.766674	5.42519	7.98262	1	4.40435	0.997828	0.775829	0.221999	0.0961815	0.221999	1.44986	0.625852
1500	RTRG.19297.7	NA	NA	NA	0.0201247	0.766674	5.40105	32.9495	1	1.96415	4.11869	1.92145	2.19724	1.74248	2.19724	-2.94146	1.27262
1501	RTRG.20453.1	NA	NA	NA	0.0198231	0.766674	5.4274	2.86581	1	4.1883	0.358226	0.143049	0.215177	0.110872	0.215177	-0.799732	0.337054
1502	RTRG.29569.6	NA	NA	NA	0.0201125	0.766674	5.4021	1.22498	1	4.8701	0.153122	0.0181555	0.134966	0.0713926	0.134966	0.505459	0.205548
1503	RTRG.32203.1	NA	NA	NA	0.0198461	0.766674	5.42538	0.114581	1	8.07258	0.0143226	0.000360417	0.0139622	0.0204321	0.0204321	-0.193961	0.0879243
1504	RTRG.32205.3	NA	NA	NA	0.020127	0.766674	5.40085	0.131212	1	7.12962	0.0164016	0.000897639	0.0155039	0.0247795	0.0247795	-0.228233	0.101907
1505	RTRG.36450.1	NA	NA	NA	0.0199464	0.766674	5.41658	0.502615	1	5.98892	0.0628269	0.00255526	0.0602716	0.0382621	0.0602716	-0.324941	0.132588
1506	RTRG.38388.1	NA	NA	NA	0.02	0.766674	5.41189	2.81805	1	3.84045	0.352256	0.0866134	0.265643	0.144102	0.265643	0.775372	0.320506
1507	RTRG.38621.4	NA	NA	NA	0.0200594	0.766674	5.40672	0.68964	1	5.57665	0.086205	0.0228006	0.0634044	0.0473033	0.0634044	0.407636	0.175271
1508	RTRG.46245.2	NA	NA	NA	0.0201273	0.766674	5.40082	0.0893784	1	8.74989	0.0111723	0.000170744	0.0110016	0.0196281	0.0196281	-0.17418	0.0829661
1509	RTRG.46447.1	NA	NA	NA	0.0201305	0.766674	5.40054	0.723155	1	5.15832	0.0903943	0.00857386	0.0818205	0.0601282	0.0818205	-0.406686	0.173336
1510	RTRG.47300.1	NA	NA	NA	0.0198776	0.766674	5.42261	0.781282	1	4.98209	0.0976603	0.00704095	0.0906193	0.0666992	0.0906193	0.423106	0.179877
1511	RTRG.48007.1	NA	NA	NA	0.0200153	0.766674	5.41056	0.965748	1	6.92296	0.120719	0.0184826	0.102236	0.0263607	0.102236	-0.449045	0.182422
1512	RTRG.48744.1	NA	NA	NA	0.0200331	0.766674	5.40901	0.386188	1	5.91576	0.0482735	0.0029204	0.0453531	0.0396596	0.0453531	-0.313863	0.135566
1513	RTRG.5648.2	NA	NA	NA	0.019916	0.766674	5.41924	0.168431	1	7.5078	0.0210538	0.000678867	0.0203749	0.0225203	0.0225203	0.218494	0.0953464
1514	ENSRNOT00000000352	ENSRNOG00000000321	Cd24	CD24 molecule [Source:RGD Symbol;Acc:2298]	0.0201734	0.766907	5.39683	55.0636	1	2.67978	6.88295	2.01281	4.87014	0.575935	4.87014	3.38772	1.37851
1515	RTRG.39841.4	NA	NA	NA	0.0201758	0.766907	5.39662	60.1247	1	2.08827	7.51558	2.48347	5.03211	1.43463	5.03211	3.53994	1.44048
1516	RTRG.47181.1	NA	NA	NA	0.0201765	0.766907	5.39656	1.60207	1	4.12592	0.200259	0.0233258	0.176933	0.116072	0.176933	-0.592476	0.249119
1517	RTRG.15371.1	NA	NA	NA	0.0202077	0.767587	5.39386	2.57547	1	3.20139	0.321934	0.0519567	0.269977	0.276542	0.276542	0.879442	0.379617
1518	RTRG.17254.5	NA	NA	NA	0.0202588	0.768055	5.38946	0.167619	1	9.0589	0.0209524	0.000672432	0.0202799	0.0198287	0.0202799	-0.195676	0.0835004
1519	RTRG.27773.1	NA	NA	NA	0.0202542	0.768055	5.38985	20.8678	1	3.17875	2.60848	0.129009	2.47947	0.284881	2.47947	2.08458	0.848954
1520	RTRG.40967.2	NA	NA	NA	0.0202733	0.768055	5.3882	1.96337	1	3.98304	0.245421	0.0354203	0.210001	0.129993	0.210001	0.650025	0.271335
1521	RTRG.44686.7	NA	NA	NA	0.0202605	0.768055	5.38931	0.251777	1	8.32595	0.0314721	0.000269165	0.0312029	0.0199276	0.0312029	-0.228967	0.0932537
1522	RTRG.5981.2	NA	NA	NA	0.0202968	0.768438	5.38618	0.407156	1	6.02699	0.0508945	0.00498064	0.0459138	0.0375665	0.0459138	-0.314112	0.135471
1523	ENSRNOT00000001545	ENSRNOG00000001170	Cox6a1	cytochrome c oxidase subunit 6A1 [Source:RGD Symbol;Acc:2384]	0.0203553	0.770148	5.38116	0.0845933	1	8.35635	0.0105742	0.000229487	0.0103447	0.0198838	0.0198838	-0.179655	0.0852652
1524	ENSRNOT00000006095	ENSRNOG00000004595	Pou6f1	POU class 6 homeobox 1 [Source:RGD Symbol;Acc:620615]	0.0204094	0.770366	5.37653	1.52203	1	4.22565	0.190253	0.0503485	0.139905	0.10801	0.139905	0.614147	0.265706
1525	ENSRNOT00000077577	ENSRNOG00000004637	Fbxo7	F-box protein 7 [Source:RGD Symbol;Acc:1305648]	0.0203745	0.770366	5.37952	28.9927	1	2.3811	3.62409	0.974273	2.64982	0.908568	2.64982	2.45547	1.00124
1526	ENSRNOT00000040116	ENSRNOG00000038955	MGC105567	similar to cDNA sequence BC023105 [Source:RGD Symbol;Acc:1565797]	0.0204355	0.770366	5.3743	4.31462	1	3.90937	0.539328	0.0248527	0.514475	0.13723	0.514475	0.946923	0.38636
1527	ENSRNOT00000028067	ENSRNOG00000020678	Ifi35	interferon-induced protein 35 [Source:RGD Symbol;Acc:1304553]	0.0204525	0.770366	5.37286	33.3232	1	2.8484	4.1654	0.548203	3.6172	0.449346	3.6172	2.63133	1.07381
1528	ENSRNOT00000013297	ENSRNOG00000009836	Rbm26	RNA binding motif protein 26 [Source:RGD Symbol;Acc:1308297]	0.0204681	0.770366	5.37153	3.57543	1	5.00503	0.446929	0.242615	0.204315	0.0657934	0.204315	0.882201	0.371415
1529	RTRG.22904.7	NA	NA	NA	0.02043	0.770366	5.37477	0.160262	1	8.06335	0.0200328	0.000785033	0.0192478	0.0204552	0.0204552	-0.203998	0.0890898
1530	RTRG.36647.1	NA	NA	NA	0.0204562	0.770366	5.37254	0.63452	1	7.91272	0.079315	0.000452251	0.0788627	0.0208825	0.0788627	-0.363092	0.148179
1531	RTRG.479.1	NA	NA	NA	0.0204095	0.770366	5.37652	0.435528	1	8.27032	0.0544411	0.00027712	0.0541639	0.020017	0.0541639	-0.300894	0.122737
1532	RTRG.36168.3	NA	NA	NA	0.0204849	0.770498	5.37009	0.139521	1	7.91896	0.0174402	0.00272093	0.0147192	0.0208629	0.0208629	-0.212078	0.0952113
1533	RTRG.22706.2	NA	NA	NA	0.0205062	0.770795	5.36828	0.229448	1	6.47156	0.028681	0.00529316	0.0233878	0.0309319	0.0309319	-0.283924	0.124159
1534	ENSRNOT00000087492	ENSRNOG00000061564	AABR07031724.1		0.0206129	0.773795	5.35923	2.17724	1	3.66836	0.272155	0.0661861	0.205969	0.163769	0.205969	0.736327	0.319265
1535	RTRG.9323.5	NA	NA	NA	0.020609	0.773795	5.35955	2.47305	1	4.80163	0.309131	0.182662	0.126469	0.0745236	0.126469	0.782332	0.339056
1536	ENSRNOT00000016751	ENSRNOG00000012550	Uqcrh	ubiquinol-cytochrome c reductase hinge protein [Source:RGD Symbol;Acc:1305987]	0.0206673	0.77412	5.35463	0.148818	1	7.32144	0.0186022	0.000699043	0.0179032	0.0235377	0.0235377	-0.22074	0.0982127
1537	ENSRNOT00000019204	ENSRNOG00000014331		zinc finger protein 810 [Source:MGI Symbol;Acc:MGI:2384563]	0.0208202	0.77412	5.34178	0.357447	1	7.24986	0.0446809	0.00356628	0.0411146	0.023977	0.0411146	-0.271976	0.111407
1538	ENSRNOT00000003568	ENSRNOG00000002625	Ptpn4	protein tyrosine phosphatase, non-receptor type 4 [Source:RGD Symbol;Acc:620712]	0.0207479	0.77412	5.34784	0.403588	1	8.60424	0.0504485	0.00130411	0.0491444	0.0196558	0.0491444	-0.289112	0.118339
1539	ENSRNOT00000028491	ENSRNOG00000020993	Ms4a2	membrane spanning 4-domains A2 [Source:RGD Symbol;Acc:2598]	0.020785	0.77412	5.34473	1.61844	1	4.14915	0.202305	0.0186716	0.183634	0.114069	0.183634	-0.584378	0.243044
1540	ENSRNOT00000076979	ENSRNOG00000000853	Aif1	allograft inflammatory factor 1 [Source:RGD Symbol;Acc:61924]	0.020804	0.77412	5.34314	3.37727	1	3.14419	0.422159	0.102819	0.31934	0.298204	0.31934	0.965878	0.419893
1541	RTRG.12023.3	NA	NA	NA	0.0207885	0.77412	5.34443	36.5191	1	3.03014	4.56489	0.106472	4.45842	0.347898	4.45842	2.74954	1.1259
1542	RTRG.15705.1	NA	NA	NA	0.0206628	0.77412	5.35501	0.0730778	1	8.79611	0.00913472	0.000246563	0.00888816	0.0196356	0.0196356	-0.168075	0.0830006
1543	RTRG.16734.3	NA	NA	NA	0.020823	0.77412	5.34154	31.6014	1	2.7489	3.95017	1.32985	2.62032	0.519639	2.62032	2.55724	1.04752
1544	RTRG.21066.6	NA	NA	NA	0.0207083	0.77412	5.35118	0.157543	1	7.03136	0.0196928	0.00201615	0.0176767	0.0254983	0.0254983	-0.238849	0.10611
1545	RTRG.27175.6	NA	NA	NA	0.0207133	0.77412	5.35076	6.61886	1	4.40615	0.827358	0.204586	0.622772	0.0960743	0.622772	1.17104	0.47916
1546	RTRG.40707.2	NA	NA	NA	0.0207345	0.77412	5.34897	2.10184	1	4.26729	0.26273	0.0438363	0.218894	0.105006	0.218894	0.659825	0.270042
1547	RTRG.43275.2	NA	NA	NA	0.0206488	0.77412	5.3562	50.7071	1	3.70672	6.33839	0.218923	6.11946	0.158884	6.11946	3.24241	1.32584
1548	RTRG.48424.7	NA	NA	NA	0.0208026	0.77412	5.34326	1.89508	1	4.27961	0.236885	0.0627016	0.174184	0.104152	0.174184	0.643713	0.272786
1549	RTRG.8164.9	NA	NA	NA	0.0207821	0.77412	5.34497	0.294699	1	7.46875	0.0368374	0.0111957	0.0256417	0.0227189	0.0256417	-0.271711	0.118031
1550	RTRG.9785.5	NA	NA	NA	0.0207231	0.77412	5.34993	42.1416	1	3.28785	5.2677	2.48456	2.78314	0.247332	2.78314	2.95469	1.2091
1551	ENSRNOT00000089230	ENSRNOG00000014573	Ckmt1	creatine kinase, mitochondrial 1 [Source:RGD Symbol;Acc:61976]	0.0209361	0.777822	5.3321	4.63345	1	5.61671	0.579182	0.256582	0.3226	0.0462872	0.3226	-0.978595	0.40132
1552	RTRG.5648.21	NA	NA	NA	0.0209529	0.777945	5.3307	46.8288	1	3.54565	5.8536	3.24026	2.61334	0.182632	2.61334	3.11077	1.27594
1553	RTRG.18699.5	NA	NA	NA	0.0210001	0.778463	5.32678	0.161155	1	6.76453	0.0201444	0.00170122	0.0184431	0.0277658	0.0277658	0.24938	0.110762
1554	RTRG.24237.1	NA	NA	NA	0.0210074	0.778463	5.32618	0.268103	1	6.85397	0.0335129	0.00116641	0.0323465	0.0269496	0.0323465	-0.249611	0.107787
1555	RTRG.25232.1	NA	NA	NA	0.0209955	0.778463	5.32716	0.492625	1	5.06525	0.0615781	0.00636103	0.0552171	0.0634938	0.0634938	0.401709	0.174882
1556	RTRG.27635.3	NA	NA	NA	0.0210629	0.778758	5.32158	0.092029	1	8.79913	0.0115036	0.000162713	0.0113409	0.0196364	0.0196364	-0.172675	0.0827624
1557	RTRG.33305.4	NA	NA	NA	0.0210643	0.778758	5.32147	1.80186	1	5.48417	0.225232	0.0182415	0.206991	0.0497829	0.206991	0.60983	0.250412
1558	RTRG.33738.5	NA	NA	NA	0.0210323	0.778758	5.32411	0.240142	1	7.5637	0.0300177	0.0017456	0.0282721	0.0222491	0.0282721	-0.228705	0.0970693
1559	RTRG.48098.14	NA	NA	NA	0.0210694	0.778758	5.32104	0.545437	1	5.48758	0.0681797	0.00664897	0.0615307	0.0496878	0.0615307	-0.36087	0.15654
1560	ENSRNOT00000027682	ENSRNOG00000020410	Th	tyrosine hydroxylase [Source:RGD Symbol;Acc:3853]	0.0211367	0.780725	5.31549	0.647434	1	9.74995	0.0809293	6.44815e-05	0.0808648	0.0216178	0.0808648	-0.365406	0.150154
1561	ENSRNOT00000066167	ENSRNOG00000043199	Bves	blood vessel epicardial substance [Source:RGD Symbol;Acc:1561100]	0.0211497	0.780725	5.31441	29.7988	1	2.61592	3.72485	0.964269	2.76058	0.634007	2.76058	2.47883	1.01874
1562	ENSRNOT00000087242	ENSRNOG00000005018	Scn2a	sodium voltage-gated channel alpha subunit 2 [Source:RGD Symbol;Acc:3632]	0.0211684	0.780914	5.31287	0.109689	1	9.20897	0.0137111	0.000169957	0.0135412	0.0200553	0.0200553	-0.174057	0.0819995
1563	RTRG.8831.2	NA	NA	NA	0.0211845	0.781008	5.31155	48.6707	1	3.21852	6.08383	2.48429	3.59955	0.270431	3.59955	-3.16737	1.30217
1564	ENSRNOT00000006373	ENSRNOG00000004794	Rtn1	reticulon 1 [Source:RGD Symbol;Acc:620986]	0.0212059	0.781296	5.30979	0.098397	1	9.81964	0.0122996	7.19875e-05	0.0122276	0.0219104	0.0219104	-0.166019	0.0829756
1565	RTRG.24792.9	NA	NA	NA	0.0212559	0.781303	5.30569	3.30263	1	4.60849	0.412828	0.0235292	0.389299	0.0846322	0.389299	0.82476	0.339317
1566	RTRG.30193.4	NA	NA	NA	0.0212447	0.781303	5.3066	0.789286	1	4.77222	0.0986607	0.0182405	0.0804202	0.0759392	0.0804202	-0.467803	0.203992
1567	RTRG.45876.5	NA	NA	NA	0.0212603	0.781303	5.30533	0.19276	1	9.15039	0.0240951	0.00622332	0.0178717	0.0199566	0.0199566	-0.22037	0.0972277
1568	RTRG.51036.3	NA	NA	NA	0.021249	0.781303	5.30626	84.3346	1	3.61691	10.5418	3.66579	6.87603	0.170993	6.87603	-4.1679	1.71461
1569	RTRG.22842.1	NA	NA	NA	0.0212854	0.781592	5.30327	1.20758	1	4.98539	0.150948	0.0397809	0.111167	0.0665676	0.111167	-0.510851	0.21686
1570	RTRG.30556.4	NA	NA	NA	0.0212953	0.781592	5.30246	0.259177	1	7.95616	0.0323971	0.00908737	0.0233097	0.0207496	0.0233097	-0.250217	0.108906
1571	RTRG.50592.1	NA	NA	NA	0.0213196	0.781984	5.30048	0.528287	1	5.34495	0.0660359	0.0159413	0.0500946	0.0539011	0.0539011	0.401031	0.174806
1572	ENSRNOT00000006786	ENSRNOG00000005008	Angpt4	angiopoietin 4 [Source:RGD Symbol;Acc:1307539]	0.0213371	0.782131	5.29904	3.33594	1	3.02108	0.416992	0.0694916	0.347501	0.35226	0.35226	0.986331	0.429586
1573	RTRG.35956.1	NA	NA	NA	0.0213509	0.782137	5.29792	0.101959	1	8.02008	0.0127448	0.00031609	0.0124288	0.0205684	0.0205684	-0.189831	0.0883134
1574	ENSRNOT00000064254	ENSRNOG00000019534	Ap2a2	adaptor related protein complex 2 subunit alpha 2 [Source:RGD Symbol;Acc:71015]	0.0213814	0.782262	5.29543	0.196472	1	8.12902	0.024559	0.000502394	0.0240566	0.0202979	0.0240566	-0.206299	0.0877753
1575	RTRG.24437.2	NA	NA	NA	0.0213729	0.782262	5.29613	41.3508	1	3.08886	5.16884	0.648471	4.52037	0.321158	4.52037	-2.91653	1.20129
1576	RTRG.32944.2	NA	NA	NA	0.0214401	0.783609	5.29066	0.419097	1	8.10928	0.0523871	0.0040825	0.0483046	0.0203434	0.0483046	-0.293511	0.120975
1577	RTRG.7386.7	NA	NA	NA	0.0214455	0.783609	5.29022	0.414948	1	5.36966	0.0518685	0.0177512	0.0341173	0.053134	0.053134	-0.401905	0.176152
1578	ENSRNOT00000091532	ENSRNOG00000012702	Nfya	nuclear transcription factor Y subunit alpha [Source:RGD Symbol;Acc:70976]	0.0217594	0.784517	5.26492	0.928654	1	5.41171	0.116082	0.00665587	0.109426	0.0518651	0.109426	0.436168	0.180338
1579	ENSRNOT00000017633	ENSRNOG00000012972	Alox5	arachidonate 5-lipoxygenase [Source:RGD Symbol;Acc:2096]	0.0217077	0.784517	5.26906	16.214	1	2.30448	2.02675	0.624448	1.4023	1.02336	1.4023	-1.95321	0.850938
1580	ENSRNOT00000079546	ENSRNOG00000058750	Vkorc1l1	vitamin K epoxide reductase complex, subunit 1-like 1 [Source:RGD Symbol;Acc:1303249]	0.0215409	0.784517	5.28249	0.313706	1	5.69881	0.0392132	0.00680125	0.032412	0.0443063	0.0443063	-0.339244	0.148986
1581	ENSRNOT00000035523	ENSRNOG00000023628	Tmem106a	transmembrane protein 106A [Source:RGD Symbol;Acc:1309043]	0.0217698	0.784517	5.26409	16.5567	1	2.31937	2.06959	0.375836	1.69375	0.99993	1.69375	1.85461	0.775936
1582	ENSRNOT00000016885	ENSRNOG00000012582	Eif4ebp1	eukaryotic translation initiation factor 4E binding protein 1 [Source:RGD Symbol;Acc:620259]	0.0216473	0.784517	5.27391	1.89442	1	3.82595	0.236802	0.0267433	0.210059	0.145589	0.210059	0.644581	0.276438
1583	RTRG.10176.9	NA	NA	NA	0.021581	0.784517	5.27926	0.606172	1	6.14748	0.0757715	0.031896	0.0438755	0.0355098	0.0438755	0.392632	0.171811
1584	RTRG.13940.1	NA	NA	NA	0.0216433	0.784517	5.27423	1.39784	1	4.18166	0.17473	0.0171937	0.157536	0.1114	0.157536	0.556185	0.239181
1585	RTRG.15537.17	NA	NA	NA	0.0216927	0.784517	5.27027	0.480403	1	5.52119	0.0600503	0.00800558	0.0520448	0.048767	0.0520448	0.358919	0.157188
1586	RTRG.15747.1	NA	NA	NA	0.0216565	0.784517	5.27318	0.123667	1	7.53999	0.0154584	0.00165107	0.0138073	0.0223623	0.0223623	-0.212951	0.0971705
1587	RTRG.15790.1	NA	NA	NA	0.0215229	0.784517	5.28394	0.482499	1	5.33651	0.0603124	0.00778454	0.0525278	0.0541668	0.0541668	0.376512	0.164333
1588	RTRG.18693.1	NA	NA	NA	0.0216182	0.784517	5.27625	0.289334	1	6.15536	0.0361668	0.00344079	0.032726	0.0353826	0.0353826	0.294605	0.129057
1589	RTRG.19947.1	NA	NA	NA	0.0216076	0.784517	5.27711	0.0859896	1	8.63487	0.0107487	0.000164127	0.0105846	0.0196435	0.0196435	-0.172452	0.0834473
1590	RTRG.24129.17	NA	NA	NA	0.0217652	0.784517	5.26446	0.46934	1	5.57553	0.0586674	0.00811896	0.0505485	0.0473322	0.0505485	0.354462	0.155325
1591	RTRG.25977.1	NA	NA	NA	0.0217274	0.784517	5.26748	20.0521	1	1.99948	2.50651	0.0817716	2.42474	1.64871	2.42474	2.0548	0.866603
1592	RTRG.34340.2	NA	NA	NA	0.0216349	0.784517	5.27491	0.317231	1	6.9917	0.0396539	0.00552836	0.0341255	0.0258051	0.0341255	-0.265068	0.114006
1593	RTRG.39226.1	NA	NA	NA	0.0217663	0.784517	5.26437	0.436173	1	5.46663	0.0545217	0.00696823	0.0475535	0.0502751	0.0502751	0.360664	0.157823
1594	RTRG.40897.1	NA	NA	NA	0.0217587	0.784517	5.26498	16.6106	1	2.4546	2.07633	0.755458	1.32087	0.811067	1.32087	1.92593	0.831375
1595	RTRG.41524.9	NA	NA	NA	0.0216196	0.784517	5.27614	0.452303	1	5.88519	0.0565379	0.00304198	0.053496	0.0402673	0.053496	-0.317502	0.136773
1596	RTRG.46969.1	NA	NA	NA	0.0215913	0.784517	5.27842	0.305532	1	7.63674	0.0381916	0.0128759	0.0253156	0.0219173	0.0253156	-0.273251	0.119361
1597	RTRG.47772.3	NA	NA	NA	0.0217018	0.784517	5.26953	0.796824	1	5.17947	0.099603	0.0185658	0.0810372	0.0593907	0.0810372	0.426578	0.184951
1598	RTRG.48696.1	NA	NA	NA	0.0216181	0.784517	5.27626	0.874126	1	6.96932	0.109266	0.00330383	0.105962	0.0259827	0.105962	-0.423488	0.174853
1599	RTRG.7111.8	NA	NA	NA	0.0216042	0.784517	5.27738	0.0625117	1	9.92302	0.00781396	0.00014639	0.00766757	0.0223862	0.0223862	-0.149402	0.0836756
1600	ENSRNOT00000021506	ENSRNOG00000015980	Dclre1c	DNA cross-link repair 1C [Source:RGD Symbol;Acc:708574]	0.0218065	0.785011	5.26116	0.855017	1	5.13404	0.106877	0.00837807	0.0984991	0.0609865	0.0984991	0.419377	0.174206
1601	RTRG.16152.5	NA	NA	NA	0.0218108	0.785011	5.26082	0.722012	1	7.07553	0.0902515	0.00204043	0.0882111	0.025168	0.0882111	-0.384486	0.159049
1602	ENSRNOT00000004842	ENSRNOG00000003546	Tnfrsf12a	TNF receptor superfamily member 12A [Source:RGD Symbol;Acc:631329]	0.0218518	0.785996	5.25755	3.19299	1	3.54376	0.399124	0.06282	0.336304	0.182971	0.336304	0.808375	0.334531
1603	ENSRNOT00000067660	ENSRNOG00000006136	Pdpk1	3-phosphoinositide dependent protein kinase-1 [Source:RGD Symbol;Acc:620307]	0.0219151	0.787782	5.25251	1.64228	1	5.46459	0.205285	0.170674	0.0346106	0.050333	0.050333	-0.718751	0.314009
1604	RTRG.50663.1	NA	NA	NA	0.0219379	0.788109	5.25071	15.4645	1	2.41021	1.93306	0.763293	1.16977	0.868556	1.16977	1.93707	0.848278
1605	RTRG.37033.1	NA	NA	NA	0.0219926	0.789583	5.24637	1.16048	1	4.9046	0.14506	0.0662214	0.0788384	0.0698948	0.0788384	0.560319	0.245864
1606	RTRG.45065.1	NA	NA	NA	0.0220348	0.790603	5.24304	31.0838	1	2.46781	3.88548	0.92201	2.96347	0.794746	2.96347	2.51977	1.04461
1607	ENSRNOT00000065978	ENSRNOG00000023587	Dhtkd1	dehydrogenase E1 and transketolase domain containing 1 [Source:RGD Symbol;Acc:1308092]	0.022087	0.791651	5.23892	0.337527	1	6.6226	0.0421909	0.00788069	0.0343102	0.0291992	0.0343102	-0.286214	0.125504
1608	RTRG.16078.1	NA	NA	NA	0.0220914	0.791651	5.23857	0.320797	1	6.96519	0.0400997	0.00204771	0.038052	0.0260158	0.038052	-0.257021	0.107419
1609	ENSRNOT00000078158	ENSRNOG00000052775	RGD1305938	similar to expressed sequence AW549877 [Source:RGD Symbol;Acc:1305938]	0.0221145	0.791984	5.23676	0.45664	1	7.73304	0.05708	0.00142231	0.0556577	0.0215178	0.0556577	-0.30528	0.126656
1610	RTRG.5812.3	NA	NA	NA	0.0221289	0.79201	5.23562	3.10512	1	3.33414	0.38814	0.10475	0.28339	0.233253	0.28339	0.879451	0.386308
1611	RTRG.8014.1	NA	NA	NA	0.0221773	0.793248	5.23182	55.1203	1	3.8761	6.89004	2.73508	4.15496	0.140517	4.15496	3.35292	1.39192
1612	ENSRNOT00000015746	ENSRNOG00000011827	LOC100360846	proteasome subunit beta type 6-like [Source:RGD Symbol;Acc:2321312]	0.0222212	0.793416	5.22838	1.90401	1	4.92049	0.238001	0.0256964	0.212305	0.0692208	0.212305	-0.623019	0.258747
1613	RTRG.17861.6	NA	NA	NA	0.0222233	0.793416	5.22822	3.0708	1	4.37286	0.38385	0.230487	0.153364	0.0980941	0.153364	0.872784	0.383613
1614	RTRG.27019.2	NA	NA	NA	0.0222081	0.793416	5.22941	0.618821	1	4.68718	0.0773526	0.0131895	0.0641631	0.0803039	0.0803039	0.462929	0.203258
1615	RTRG.8950.6	NA	NA	NA	0.0222422	0.793599	5.22674	1.43841	1	4.09898	0.179802	0.0255172	0.154285	0.118505	0.154285	0.57904	0.253241
1616	ENSRNOT00000070897	ENSRNOG00000050655	P4ha1	prolyl 4-hydroxylase subunit alpha 1 [Source:RGD Symbol;Acc:621000]	0.0222852	0.794118	5.22338	1.44634	1	4.58441	0.180793	0.0654301	0.115363	0.0859581	0.115363	0.591086	0.259544
1617	ENSRNOT00000078998	ENSRNOG00000053859	Ranbp6	RAN binding protein 6 [Source:RGD Symbol;Acc:1305165]	0.0223386	0.794118	5.21922	0.0896479	1	7.96656	0.011206	0.000333694	0.0108723	0.020719	0.020719	-0.187178	0.0888945
1618	ENSRNOT00000071703	ENSRNOG00000050600	Zfp872	zinc finger protein 709-like [Source:NCBI gene;Acc:100911320]	0.0223532	0.794118	5.21808	0.985238	1	4.87875	0.123155	0.0078555	0.115299	0.0710125	0.115299	0.447881	0.186266
1619	ENSRNOT00000012826	ENSRNOG00000009243	Oaf	out at first homolog [Source:RGD Symbol;Acc:1305890]	0.0222895	0.794118	5.22305	4.05007	1	5.00482	0.506258	0.00854158	0.497717	0.0658018	0.497717	0.908328	0.377486
1620	RTRG.20640.1	NA	NA	NA	0.0223494	0.794118	5.21838	0.800624	1	4.49096	0.100078	0.0170187	0.0830593	0.0911566	0.0911566	0.49901	0.218943
1621	RTRG.21066.11	NA	NA	NA	0.022343	0.794118	5.21888	0.490409	1	6.93837	0.0613011	0.00193605	0.0593651	0.0262335	0.0593651	-0.315987	0.131386
1622	RTRG.44673.1	NA	NA	NA	0.0223238	0.794118	5.22037	5.79494	1	3.98966	0.724367	0.333564	0.390803	0.129337	0.390803	1.08972	0.455525
1623	ENSRNOT00000033010	ENSRNOG00000007644	Mbtps2	membrane-bound transcription factor peptidase, site 2 [Source:RGD Symbol;Acc:1566171]	0.0223708	0.794225	5.21671	0.395451	1	6.83545	0.0494314	0.00449131	0.0449401	0.0271134	0.0449401	-0.283709	0.117996
1624	RTRG.23215.1	NA	NA	NA	0.0223838	0.794225	5.2157	5.16696	1	3.11596	0.64587	0.0984489	0.547421	0.30966	0.547421	1.02545	0.426545
1625	ENSRNOT00000026891	ENSRNOG00000019838	Gmfg	glia maturation factor, gamma [Source:RGD Symbol;Acc:620506]	0.0224048	0.794482	5.21407	29.9593	1	2.68601	3.74491	0.332506	3.41241	0.570589	3.41241	2.46897	1.02719
1626	ENSRNOT00000016519	ENSRNOG00000012393	S100a13	S100 calcium binding protein A13 [Source:RGD Symbol;Acc:1304919]	0.0224603	0.795741	5.20977	0.563717	1	5.43866	0.0704646	0.00476032	0.0657043	0.0510755	0.0657043	0.357142	0.155786
1627	RTRG.36293.1	NA	NA	NA	0.0224679	0.795741	5.20918	0.309452	1	7.937	0.0386814	0.00115723	0.0375242	0.0208072	0.0375242	-0.250843	0.104424
1628	ENSRNOT00000014887	ENSRNOG00000023830	Dnase2	deoxyribonuclease 2, lysosomal [Source:RGD Symbol;Acc:621457]	0.0225068	0.796197	5.20617	1.5255	1	5.29488	0.190687	0.00549095	0.185197	0.0555071	0.185197	0.556832	0.231891
1629	RTRG.3208.2	NA	NA	NA	0.0225085	0.796197	5.20605	0.483822	1	7.55626	0.0604777	0.00232798	0.0581497	0.0222844	0.0581497	-0.313587	0.130594
1630	RTRG.19946.1	NA	NA	NA	0.0225319	0.796537	5.20424	2.51218	1	5.60326	0.314023	0.0221559	0.291867	0.0466246	0.291867	-0.714476	0.297611
1631	ENSRNOT00000050156	ENSRNOG00000034234	Mt-co1	mitochondrially encoded cytochrome c oxidase I [Source:RGD Symbol;Acc:621871]	0.0226224	0.796591	5.19727	0.207175	1	13.7575	0.0258969	1.01675e-06	0.0258959	0.125916	0.125916	-0.206059	0.178933
1632	ENSRNOT00000025165	ENSRNOG00000039300	Ahcyl2	adenosylhomocysteinase-like 2 [Source:RGD Symbol;Acc:1564895]	0.0227823	0.796591	5.18503	0.170749	1	7.97829	0.0213437	0.000989759	0.0203539	0.020685	0.020685	-0.204546	0.0904224
1633	ENSRNOT00000006917	ENSRNOG00000004846	Atp6v1c1	ATPase H+ transporting V1 subunit C1 [Source:RGD Symbol;Acc:1311082]	0.0227726	0.796591	5.18577	0.106344	1	8.10978	0.013293	0.000651787	0.0126413	0.0203422	0.0203422	-0.188033	0.0883281
1634	ENSRNOT00000030943	ENSRNOG00000022260	Senp1	SUMO specific peptidase 1 [Source:RGD Symbol;Acc:1310275]	0.0226033	0.796591	5.19874	0.998633	1	5.19821	0.124829	0.0256596	0.0991695	0.0587445	0.0991695	0.454934	0.19263
1635	ENSRNOT00000005690	ENSRNOG00000004077	Kcnc2	potassium voltage-gated channel subfamily C member 2 [Source:RGD Symbol;Acc:628829]	0.0227254	0.796591	5.18937	0.239875	1	6.51516	0.0299844	0.0128464	0.017138	0.0304082	0.0304082	-0.305662	0.136256
1636	RTRG.11309.6	NA	NA	NA	0.0227235	0.796591	5.18952	41.7536	1	2.24392	5.21919	2.2752	2.94399	1.12465	2.94399	2.92301	1.22915
1637	RTRG.12280.1	NA	NA	NA	0.0226609	0.796591	5.19432	1.22606	1	6.45367	0.153258	0.00395606	0.149302	0.0311526	0.149302	0.498801	0.208027
1638	RTRG.14254.1	NA	NA	NA	0.0227395	0.796591	5.18829	0.483336	1	5.47164	0.0604171	0.00456898	0.0558481	0.0501337	0.0558481	0.349153	0.154162
1639	RTRG.21458.1	NA	NA	NA	0.0226723	0.796591	5.19344	1.03	1	3.96605	0.12875	0.02282	0.10593	0.131668	0.131668	-0.595608	0.262063
1640	RTRG.22830.15	NA	NA	NA	0.0227623	0.796591	5.18655	1.47013	1	7.14796	0.183766	0.0184764	0.16529	0.0246517	0.16529	0.545909	0.227891
1641	RTRG.23585.2	NA	NA	NA	0.0225605	0.796591	5.20203	14.1441	1	2.48003	1.76801	0.252607	1.51541	0.779951	1.51541	1.69506	0.70626
1642	RTRG.30043.2	NA	NA	NA	0.0225923	0.796591	5.19958	73.658	1	4.62289	9.20725	3.02834	6.17891	0.0838399	6.17891	3.86754	1.61193
1643	RTRG.36334.2	NA	NA	NA	0.0227774	0.796591	5.1854	1.46548	1	5.05214	0.183185	0.0485326	0.134652	0.0639854	0.134652	0.545002	0.227545
1644	RTRG.44786.1	NA	NA	NA	0.0227657	0.796591	5.1863	1.16019	1	5.34832	0.145024	0.0175505	0.127474	0.0537956	0.127474	0.484954	0.202452
1645	RTRG.45629.1	NA	NA	NA	0.0227307	0.796591	5.18897	0.37064	1	9.02797	0.04633	0.000568902	0.0457611	0.0197926	0.0457611	-0.274151	0.114411
1646	RTRG.47030.3	NA	NA	NA	0.0226929	0.796591	5.19186	0.704294	1	4.6232	0.0880368	0.0104424	0.0775944	0.0838228	0.0838228	0.463867	0.2041
1647	RTRG.6025.7	NA	NA	NA	0.022646	0.796591	5.19546	34.2174	1	2.8194	4.27718	1.53674	2.74044	0.468614	2.74044	2.63529	1.0989
1648	RTRG.8748.1	NA	NA	NA	0.0225682	0.796591	5.20144	4.10749	1	3.17997	0.513436	0.133408	0.380028	0.284423	0.380028	0.978274	0.429128
1649	ENSRNOT00000071728	ENSRNOG00000046663	Fcgr2a	Fc fragment of IgG receptor IIa [Source:RGD Symbol;Acc:71069]	0.0228003	0.79674	5.18365	1.16628	1	5.23889	0.145785	0.13698	0.00880413	0.0573638	0.0573638	0.667977	0.29424
1650	ENSRNOT00000005645	ENSRNOG00000004273	Ifitm1	interferon induced transmembrane protein 1 [Source:RGD Symbol;Acc:1307601]	0.0228392	0.797465	5.18069	21.6816	1	2.15269	2.7102	0.34932	2.36088	1.297	2.36088	2.09563	0.875462
1651	ENSRNOT00000033651	ENSRNOG00000005772	Hacd4	3-hydroxyacyl-CoA dehydratase 4 [Source:RGD Symbol;Acc:1310339]	0.0228512	0.797465	5.17978	25.6654	1	2.39057	3.20818	0.296578	2.9116	0.895349	2.9116	2.27991	0.952551
1652	RTRG.32554.2	NA	NA	NA	0.0228626	0.797465	5.17891	0.365267	1	5.80446	0.0456584	0.00779308	0.0378653	0.0419436	0.0419436	0.332656	0.146951
1653	ENSRNOT00000022679	ENSRNOG00000016695	Mmp2	matrix metallopeptidase 2 [Source:RGD Symbol;Acc:621316]	0.0229162	0.79885	5.17485	1.61875	1	4.91184	0.202344	0.00894611	0.193398	0.0695863	0.193398	0.572384	0.239289
1654	RTRG.5079.1	NA	NA	NA	0.0229335	0.798893	5.17354	2.33836	1	3.53624	0.292295	0.0415448	0.25075	0.184338	0.25075	-0.722295	0.315701
1655	RTRG.9584.1	NA	NA	NA	0.0229451	0.798893	5.17265	0.701641	1	8.6881	0.0877052	0.000248304	0.0874569	0.0196303	0.0874569	-0.376782	0.157559
1656	ENSRNOT00000079381	ENSRNOG00000028703	Slc39a6	solute carrier family 39 member 6 [Source:RGD Symbol;Acc:1304664]	0.0230113	0.799602	5.16765	0.533807	1	6.73763	0.0667258	0.00897702	0.0577488	0.028024	0.0577488	-0.328531	0.137467
1657	RTRG.25291.1	NA	NA	NA	0.0229901	0.799602	5.16925	0.776601	1	5.97239	0.0970751	0.00660845	0.0904666	0.0385711	0.0904666	-0.396306	0.165793
1658	RTRG.30501.2	NA	NA	NA	0.023021	0.799602	5.16692	0.390515	1	6.51296	0.0488144	0.00223806	0.0465763	0.0304342	0.0465763	-0.280984	0.117583
1659	RTRG.32113.1	NA	NA	NA	0.0230123	0.799602	5.16758	42.9071	1	2.34088	5.36339	1.00522	4.35817	0.96706	4.35817	-2.94542	1.23246
1660	RTRG.47550.2	NA	NA	NA	0.0230367	0.799666	5.16573	0.482524	1	7.55516	0.0603155	0.00108023	0.0592352	0.0222896	0.0592352	-0.312311	0.130711
1661	ENSRNOT00000087572	ENSRNOG00000055650	Pou2f2	POU class 2 homeobox 2 [Source:RGD Symbol;Acc:621690]	0.0231158	0.801927	5.15978	3.82478	1	5.09939	0.478098	0.336929	0.141169	0.0622346	0.141169	0.956763	0.422805
1662	ENSRNOT00000015927	ENSRNOG00000011460	Arfgef3	ARFGEF family member 3 [Source:RGD Symbol;Acc:1309903]	0.0231466	0.802228	5.15747	0.119685	1	7.47294	0.0149606	0.000999782	0.0139609	0.0226972	0.0226972	-0.208919	0.0965993
1663	RTRG.36849.1	NA	NA	NA	0.0231523	0.802228	5.15704	0.86021	1	4.27965	0.107526	0.0455461	0.0619801	0.104149	0.104149	0.584611	0.258245
1664	ENSRNOT00000003460	ENSRNOG00000002569	Mrps14	mitochondrial ribosomal protein S14 [Source:RGD Symbol;Acc:1309432]	0.0231901	0.802869	5.15421	0.517429	1	6.6066	0.0646786	0.00596907	0.0587095	0.0293722	0.0587095	-0.323156	0.135443
1665	ENSRNOT00000057136	ENSRNOG00000007387	Per1	period circadian regulator 1 [Source:RGD Symbol;Acc:727863]	0.0231987	0.802869	5.15357	51.0743	1	3.67926	6.38429	0.697505	5.68678	0.162342	5.68678	3.21047	1.3457
1666	ENSRNOT00000092143	ENSRNOG00000003749	Xk	X-linked Kx blood group [Source:RGD Symbol;Acc:1359650]	0.0232218	0.803186	5.15184	0.429506	1	6.68899	0.0536883	0.00185689	0.0518314	0.0285066	0.0518314	-0.294375	0.123416
1667	RTRG.22541.2	NA	NA	NA	0.0232685	0.804321	5.14835	4.54811	1	3.42933	0.568514	0.169487	0.399028	0.207298	0.399028	-0.964227	0.408855
1668	ENSRNOT00000038993	ENSRNOG00000028161	Tepsin	TEPSIN, adaptor related protein complex 4 accessory protein [Source:RGD Symbol;Acc:1307410]	0.0233585	0.804351	5.14164	51.6272	1	3.73641	6.45339	1.7623	4.69109	0.155343	4.69109	3.22517	1.35386
1669	ENSRNOT00000080797	ENSRNOG00000009381	Mapk6	mitogen-activated protein kinase 6 [Source:RGD Symbol;Acc:62087]	0.0234229	0.804351	5.13686	0.276395	1	7.5224	0.0345494	0.00556262	0.0289868	0.0224481	0.0289868	-0.24374	0.106062
1670	ENSRNOT00000090153	ENSRNOG00000007323	Ric8b	RIC8 guanine nucleotide exchange factor B [Source:RGD Symbol;Acc:631419]	0.0233736	0.804351	5.14053	43.1489	1	3.29892	5.39361	3.13542	2.25819	0.243871	2.25819	2.94825	1.23779
1671	ENSRNOT00000006443	ENSRNOG00000004621	Rtn4	reticulon 4 [Source:RGD Symbol;Acc:620989]	0.0232977	0.804351	5.14617	0.0639749	1	10.0128	0.00799687	6.44068e-05	0.00793246	0.0228416	0.0228416	-0.145838	0.0839583
1672	ENSRNOT00000085037	ENSRNOG00000056558	Gabra3	gamma-aminobutyric acid type A receptor alpha3 subunit [Source:RGD Symbol;Acc:2648]	0.0233013	0.804351	5.1459	3.47245	1	5.32605	0.434056	0.052753	0.381303	0.054499	0.381303	-0.836677	0.351034
1673	ENSRNOT00000024366	ENSRNOG00000018102	Coa5	cytochrome C oxidase assembly factor 5 [Source:RGD Symbol;Acc:1565095]	0.0234164	0.804351	5.13735	0.0813197	1	8.90478	0.010165	0.000130265	0.0100347	0.0196844	0.0196844	-0.163989	0.0823474
1674	ENSRNOT00000065600	ENSRNOG00000001682	Ttc3	tetratricopeptide repeat domain 3 [Source:RGD Symbol;Acc:1308654]	0.0233807	0.804351	5.14	0.0574925	1	9.88497	0.00718657	7.68007e-05	0.00710977	0.0222052	0.0222052	-0.143654	0.0832945
1675	RTRG.2716.1	NA	NA	NA	0.0234089	0.804351	5.1379	1.86072	1	5.3385	0.23259	0.0098673	0.222723	0.0541041	0.222723	0.612128	0.257078
1676	RTRG.30131.1	NA	NA	NA	0.0233115	0.804351	5.14514	3.11924	1	3.23752	0.389905	0.047836	0.342069	0.263846	0.342069	-0.84064	0.369857
1677	RTRG.38824.13	NA	NA	NA	0.023365	0.804351	5.14116	0.369977	1	6.16277	0.0462471	0.0030365	0.0432106	0.0352638	0.0432106	0.290724	0.128136
1678	RTRG.9781.2	NA	NA	NA	0.0234224	0.804351	5.1369	1.36102	1	4.3831	0.170127	0.0437618	0.126365	0.097466	0.126365	0.566481	0.250692
1679	ENSRNOT00000015180	ENSRNOG00000011422	AABR07043951.1		0.0234433	0.80457	5.13535	0.170536	1	7.49616	0.021317	0.00125489	0.0200621	0.0225787	0.0225787	-0.215621	0.0968603
1680	RTRG.28356.1	NA	NA	NA	0.0236082	0.809746	5.12319	1.17422	1	5.46453	0.146778	0.0064416	0.140336	0.0503346	0.140336	0.485778	0.204387
1681	ENSRNOT00000081744	ENSRNOG00000004680	Kif5c	kinesin family member 5C [Source:RGD Symbol;Acc:1308539]	0.0236323	0.810093	5.12142	0.0826618	1	9.20181	0.0103327	0.00068112	0.0096516	0.0200425	0.0200425	-0.163435	0.0833928
1682	RTRG.45050.5	NA	NA	NA	0.0236551	0.81039	5.11975	27.6823	1	1.6487	3.46028	0.745587	2.7147	2.84939	2.84939	-2.82691	1.25358
1683	ENSRNOT00000030229	ENSRNOG00000025843	Ccdc102a	coiled-coil domain containing 102A [Source:RGD Symbol;Acc:1308684]	0.0236937	0.811	5.11691	1.1406	1	3.5946	0.142575	0.0376062	0.104969	0.174411	0.174411	0.687599	0.305987
1684	ENSRNOT00000013043	ENSRNOG00000009754	Nampt	nicotinamide phosphoribosyltransferase [Source:RGD Symbol;Acc:631365]	0.023701	0.811	5.11638	0.618421	1	6.50468	0.0773027	0.00814358	0.0691591	0.0305323	0.0691591	0.352372	0.148384
1685	ENSRNOT00000046639	ENSRNOG00000002045	Anxa3	annexin A3 [Source:RGD Symbol;Acc:2119]	0.0237225	0.811023	5.1148	2.55048	1	3.14863	0.31881	0.0575484	0.261262	0.296452	0.296452	0.887038	0.393935
1686	RTRG.20490.1	NA	NA	NA	0.0237298	0.811023	5.11427	22.5071	1	3.16539	2.81339	1.18199	1.6314	0.289943	1.6314	2.12547	0.89527
1687	ENSRNOT00000000687	ENSRNOG00000000566	Pcbd1	pterin-4 alpha-carbinolamine dehydratase 1 [Source:RGD Symbol;Acc:3263]	0.0237484	0.811121	5.11291	0.386878	1	6.19523	0.0483598	0.00193531	0.0464245	0.0347522	0.0464245	-0.28739	0.125249
1688	RTRG.1152.5	NA	NA	NA	0.0237609	0.811121	5.112	0.29591	1	6.60269	0.0369888	0.00538216	0.0316066	0.0294148	0.0316066	-0.272803	0.121371
1689	RTRG.47752.1	NA	NA	NA	0.0237801	0.811298	5.1106	0.62401	1	5.17577	0.0780013	0.00542762	0.0725737	0.0595191	0.0725737	-0.380007	0.168384
1690	RTRG.48656.1	NA	NA	NA	0.023813	0.81194	5.1082	0.502944	1	9.82058	0.062868	8.82158e-05	0.0627798	0.0219145	0.0627798	-0.317595	0.133875
1691	RTRG.10990.1	NA	NA	NA	0.0238475	0.812634	5.10569	1.10759	1	4.65196	0.138448	0.0527101	0.0857383	0.0822366	0.0857383	-0.55157	0.244879
1692	RTRG.19354.4	NA	NA	NA	0.0238743	0.813066	5.10374	0.590315	1	5.46523	0.0737894	0.0380534	0.035736	0.0503148	0.0503148	0.443525	0.197267
1693	ENSRNOT00000002292	ENSRNOG00000001687	Crybg3	crystallin beta-gamma domain containing 3 [Source:RGD Symbol;Acc:1305628]	0.0239041	0.813361	5.10158	0.580735	1	6.21976	0.0725919	0.00215869	0.0704332	0.0343749	0.0704332	0.341117	0.14391
1694	RTRG.7567.7	NA	NA	NA	0.0239112	0.813361	5.10106	18.7744	1	2.62412	2.3468	0.847321	1.49948	0.626209	1.49948	1.93947	0.818269
1695	RTRG.11307.5	NA	NA	NA	0.0239677	0.814803	5.09697	0.62934	1	5.66355	0.0786675	0.00854489	0.0701226	0.0451408	0.0701226	0.357727	0.152808
1696	RTRG.24406.1	NA	NA	NA	0.0239907	0.815104	5.0953	0.52012	1	5.7955	0.065015	0.00478456	0.0602305	0.0421364	0.0602305	-0.329225	0.142572
1697	ENSRNOT00000027837	ENSRNOG00000020505	Map4k1	mitogen activated protein kinase kinase kinase kinase 1 [Source:RGD Symbol;Acc:1305463]	0.0240161	0.815485	5.09347	33.9908	1	2.79267	4.24885	1.38038	2.86847	0.487235	2.86847	2.60826	1.10148
1698	ENSRNOT00000009132	ENSRNOG00000006526	Sema3c	semaphorin 3C [Source:RGD Symbol;Acc:1309343]	0.0240623	0.815615	5.09013	0.250399	1	6.55025	0.0312999	0.001526	0.0297739	0.0300009	0.0300009	-0.258628	0.115227
1699	ENSRNOT00000013188	ENSRNOG00000009888	Timm8b	translocase of inner mitochondrial membrane 8 homolog B [Source:RGD Symbol;Acc:619840]	0.0240596	0.815615	5.09033	0.537621	1	7.56794	0.0672027	0.000544018	0.0666586	0.0222292	0.0666586	-0.327955	0.138551
1700	RTRG.2975.8	NA	NA	NA	0.0240515	0.815615	5.09091	19.1782	1	2.65975	2.39728	0.870091	1.52719	0.593496	1.52719	1.95884	0.827488
1701	ENSRNOT00000002640	ENSRNOG00000001926	Cldn1	claudin 1 [Source:RGD Symbol;Acc:68422]	0.0240786	0.815684	5.08896	2.20194	1	3.33306	0.275243	0.0467731	0.22847	0.233572	0.233572	0.790177	0.351115
1702	ENSRNOT00000008637	ENSRNOG00000005726	Pclo	piccolo (presynaptic cytomatrix protein) [Source:RGD Symbol;Acc:69406]	0.024115	0.816439	5.08634	0.89997	1	8.23433	0.112496	0.00464053	0.107856	0.0200811	0.107856	-0.424199	0.179301
1703	ENSRNOT00000013408	ENSRNOG00000010063	Htr2a	5-hydroxytryptamine receptor 2A [Source:RGD Symbol;Acc:61800]	0.0242026	0.817482	5.08006	0.582421	1	7.23218	0.0728026	0.00065227	0.0721503	0.0240899	0.0721503	-0.341102	0.144291
1704	ENSRNOT00000064860	ENSRNOG00000002735	Dhx9	DExH-box helicase 9 [Source:RGD Symbol;Acc:1308548]	0.0241859	0.817482	5.08125	1.13227	1	6.69932	0.141533	0.00930765	0.132226	0.0284024	0.132226	-0.475638	0.201171
1705	RTRG.21493.14	NA	NA	NA	0.0241723	0.817482	5.08223	20.5248	1	3.14445	2.5656	1.0746	1.491	0.298103	1.491	2.02522	0.85646
1706	RTRG.21597.1	NA	NA	NA	0.0241953	0.817482	5.08058	0.109465	1	10.2839	0.0136831	4.90318e-05	0.0136341	0.0244692	0.0244692	-0.164376	0.0858334
1707	ENSRNOT00000000749	ENSRNOG00000000610	Cisd1	CDGSH iron sulfur domain 1 [Source:RGD Symbol;Acc:1309529]	0.0242359	0.81813	5.07767	0.452313	1	7.01078	0.0565391	0.00110035	0.0554388	0.0256563	0.0554388	-0.300548	0.127174
1708	ENSRNOT00000035362	ENSRNOG00000026742	Ypel5	yippee-like 5 [Source:RGD Symbol;Acc:1309657]	0.0242726	0.818889	5.07504	0.0788406	1	8.24095	0.00985508	0.000546282	0.0093088	0.020069	0.020069	-0.176113	0.0869531
1709	RTRG.11027.3	NA	NA	NA	0.0243293	0.81984	5.071	36.4507	1	3.04224	4.55634	0.702936	3.8534	0.342175	3.8534	2.69678	1.14207
1710	RTRG.25152.4	NA	NA	NA	0.0243184	0.81984	5.07178	0.374085	1	6.05605	0.0467606	0.00349358	0.043267	0.0370507	0.043267	-0.296355	0.132085
1711	ENSRNOT00000022373	ENSRNOG00000016629	Tut7	terminal uridylyl transferase 7 [Source:RGD Symbol;Acc:1586015]	0.024346	0.819924	5.06981	0.252477	1	7.07956	0.0315597	0.00255019	0.0290095	0.0251384	0.0290095	0.239407	0.106369
1712	ENSRNOT00000020316	ENSRNOG00000014961	Pdpn	podoplanin [Source:RGD Symbol;Acc:61819]	0.0244404	0.820226	5.06311	0.382837	1	5.72224	0.0478547	0.0036347	0.04422	0.0437649	0.04422	0.321196	0.14329
1713	ENSRNOT00000016182	ENSRNOG00000026055	Neurod6	neuronal differentiation 6 [Source:RGD Symbol;Acc:1562793]	0.0244339	0.820226	5.06357	1.29983	1	4.06613	0.162479	0.0181566	0.144323	0.121643	0.144323	0.55841	0.249423
1714	ENSRNOT00000073259	ENSRNOG00000047102	Popdc3	popeye domain containing 3 [Source:RGD Symbol;Acc:1590760]	0.0243953	0.820226	5.06631	37.2863	1	2.1501	4.66078	1.89528	2.7655	1.30228	2.7655	-2.76051	1.1903
1715	RTRG.13665.2	NA	NA	NA	0.0243979	0.820226	5.06612	0.728466	1	5.26613	0.0910583	0.0190303	0.072028	0.0564549	0.072028	-0.408742	0.181908
1716	RTRG.41097.12	NA	NA	NA	0.0244278	0.820226	5.064	0.180608	1	6.79118	0.022576	0.00116884	0.0214072	0.0275159	0.0275159	0.240685	0.109106
1717	RTRG.47593.1	NA	NA	NA	0.0244115	0.820226	5.06516	3.73712	1	3.11079	0.467139	0.107654	0.359486	0.311814	0.359486	-0.960609	0.429343
1718	ENSRNOT00000040125	ENSRNOG00000029244	Pcdhb10	protocadherin beta 10 [Source:RGD Symbol;Acc:1308364]	0.0245643	0.821657	5.05434	0.236947	1	6.20221	0.0296184	0.00234586	0.0272725	0.034644	0.034644	-0.279321	0.125786
1719	ENSRNOT00000028038	ENSRNOG00000020657	Shc1	SHC adaptor protein 1 [Source:RGD Symbol;Acc:620446]	0.0245637	0.821657	5.05439	2.15741	1	5.6801	0.269677	0.0520813	0.217595	0.0447462	0.217595	0.655322	0.278103
1720	ENSRNOT00000074586	ENSRNOG00000050869	Cebpd	CCAAT/enhancer binding protein delta [Source:RGD Symbol;Acc:2328]	0.0245204	0.821657	5.05744	0.900178	1	4.45149	0.112522	0.0135524	0.0989699	0.0934112	0.0989699	0.487293	0.217722
1721	RTRG.44084.1	NA	NA	NA	0.0245221	0.821657	5.05733	1.18662	1	4.66082	0.148327	0.0271805	0.121147	0.081747	0.121147	0.501097	0.219678
1722	RTRG.48772.1	NA	NA	NA	0.0245354	0.821657	5.05638	1.34713	1	7.31307	0.168391	0.0555127	0.112879	0.0235876	0.112879	-0.517909	0.219733
1723	RTRG.9630.2	NA	NA	NA	0.0245686	0.821657	5.05404	0.103235	1	9.86327	0.0129044	0.000124018	0.0127804	0.022105	0.022105	-0.162714	0.0833168
1724	RTRG.44366.2	NA	NA	NA	0.0246036	0.82235	5.05158	0.0815286	1	9.06519	0.0101911	0.000330541	0.00986053	0.0198365	0.0198365	-0.161279	0.0825649
1725	ENSRNOT00000068745	ENSRNOG00000017939	Chn1	chimerin 1 [Source:RGD Symbol;Acc:620139]	0.0247076	0.824034	5.04426	0.717554	1	8.9343	0.0896943	0.000165101	0.0895292	0.0197052	0.0895292	-0.377665	0.160476
1726	ENSRNOT00000073239	ENSRNOG00000048222	Nlrc5	NLR family, CARD domain containing 5 [Source:RGD Symbol;Acc:1309166]	0.0247363	0.824034	5.04225	2.47369	1	4.39379	0.309212	0.0424206	0.266791	0.0968166	0.266791	0.701118	0.297992
1727	RTRG.10886.3	NA	NA	NA	0.0247213	0.824034	5.0433	0.13423	1	7.14368	0.0167788	0.00161599	0.0151628	0.0246814	0.0246814	-0.222958	0.103235
1728	RTRG.25303.7	NA	NA	NA	0.0247205	0.824034	5.04336	0.183359	1	7.43335	0.0229199	0.00123853	0.0216813	0.0229055	0.0229055	-0.216954	0.0977304
1729	RTRG.25959.5	NA	NA	NA	0.0247398	0.824034	5.04201	11.632	1	4.21656	1.454	0.753855	0.700143	0.108691	0.700143	1.52033	0.646197
1730	RTRG.29036.1	NA	NA	NA	0.0246827	0.824034	5.04601	61.872	1	4.01024	7.734	3.51564	4.21835	0.127288	4.21835	3.50736	1.49001
1731	ENSRNOT00000032879	ENSRNOG00000021206	Plaat3	phospholipase A and acyltransferase 3 [Source:RGD Symbol;Acc:2829]	0.0248251	0.825712	5.03605	0.383613	1	6.56141	0.0479516	0.00163292	0.0463187	0.0298739	0.0463187	0.275978	0.117389
1732	ENSRNOT00000024404	ENSRNOG00000017980	Itgal	integrin subunit alpha L [Source:RGD Symbol;Acc:631424]	0.0248183	0.825712	5.03652	35.0495	1	4.34571	4.38119	0.456607	3.92458	0.0997912	3.92458	2.63806	1.12205
1733	RTRG.10538.7	NA	NA	NA	0.0248331	0.825712	5.03549	66.469	1	4.22405	8.30862	5.03494	3.27369	0.108129	3.27369	3.63263	1.54527
1734	RTRG.5741.2	NA	NA	NA	0.0248566	0.826016	5.03385	7.22838	1	5.53767	0.903547	0.345071	0.558476	0.0483251	0.558476	1.19779	0.50963
1735	ENSRNOT00000017232	ENSRNOG00000012881	Fgl2	fibrinogen-like 2 [Source:RGD Symbol;Acc:620170]	0.0248966	0.82605	5.03106	0.269046	1	5.82714	0.0336307	0.00295578	0.030675	0.0414619	0.0414619	0.307314	0.138575
1736	ENSRNOT00000020836	ENSRNOG00000015054	Rcbtb2	RCC1 and BTB domain containing protein 2 [Source:RGD Symbol;Acc:735048]	0.0249436	0.82605	5.02779	46.0341	1	3.49822	5.75427	0.27666	5.47761	0.191705	5.47761	3.02146	1.28653
1737	ENSRNOT00000000092	ENSRNOG00000000081	Antxr2	ANTXR cell adhesion molecule 2 [Source:RGD Symbol;Acc:1561294]	0.0249391	0.82605	5.02811	29.621	1	2.62782	3.70263	0.572473	3.13016	0.622715	3.13016	2.42374	1.03198
1738	RTRG.34953.3	NA	NA	NA	0.0249241	0.82605	5.02915	0.193914	1	6.87185	0.0242392	0.00665834	0.0175809	0.0267939	0.0267939	-0.259715	0.118365
1739	RTRG.44436.1	NA	NA	NA	0.024879	0.82605	5.03229	55.3618	1	2.80319	6.92022	1.38473	5.53549	0.479803	5.53549	-3.31451	1.41051
1740	RTRG.6191.5	NA	NA	NA	0.0249356	0.82605	5.02835	0.150951	1	8.18029	0.0188689	0.00118648	0.0176824	0.0201869	0.0201869	-0.195063	0.0890787
1741	RTRG.26613.6	NA	NA	NA	0.0249636	0.826237	5.02641	0.185403	1	6.77551	0.0231754	0.00154585	0.0216295	0.0276621	0.0276621	0.242404	0.110212
1742	RTRG.36726.2	NA	NA	NA	0.0250133	0.826931	5.02297	1.4948	1	6.47933	0.18685	0.0079097	0.17894	0.0308372	0.17894	0.544276	0.231893
1743	RTRG.4141.1	NA	NA	NA	0.0250123	0.826931	5.02304	2.61724	1	3.60138	0.327155	0.04612	0.281035	0.173353	0.281035	-0.724413	0.311456
1744	RTRG.15342.12	NA	NA	NA	0.0250889	0.827057	5.01774	0.184447	1	8.33703	0.0230558	0.00078825	0.0222676	0.0199112	0.0222676	-0.197156	0.0868619
1745	RTRG.30122.1	NA	NA	NA	0.025086	0.827057	5.01794	44.92	1	3.38509	5.615	1.29735	4.31765	0.218884	4.31765	2.98259	1.27156
1746	RTRG.3348.1	NA	NA	NA	0.0250636	0.827057	5.01949	0.791074	1	5.53389	0.0988842	0.00578693	0.0930973	0.048426	0.0930973	0.39585	0.168729
1747	RTRG.39554.1	NA	NA	NA	0.0250642	0.827057	5.01945	0.993797	1	4.41676	0.124225	0.0242543	0.0999704	0.0954423	0.0999704	-0.514416	0.230532
1748	RTRG.6384.1	NA	NA	NA	0.025058	0.827057	5.01987	0.244494	1	5.98407	0.0305617	0.0030612	0.0275005	0.0383524	0.0383524	0.295482	0.133598
1749	RTRG.11432.1	NA	NA	NA	0.025105	0.827115	5.01663	23.2351	1	3.26016	2.90439	2.21424	0.690148	0.256255	0.690148	2.3463	1.05281
1750	ENSRNOT00000082287	ENSRNOG00000029071	Unc5c	unc-5 netrin receptor C [Source:RGD Symbol;Acc:735109]	0.0252827	0.828491	5.00442	0.956735	1	7.05545	0.119592	0.0138256	0.105766	0.0253166	0.105766	-0.434865	0.185712
1751	RTRG.20153.1	NA	NA	NA	0.0253007	0.828491	5.00319	48.4042	1	3.61469	6.05053	0.452962	5.59757	0.171326	5.59757	3.09287	1.32104
1752	RTRG.27055.1	NA	NA	NA	0.0252485	0.828491	5.00676	1.00367	1	5.50396	0.125459	0.0248988	0.10056	0.0492359	0.10056	-0.445479	0.190189
1753	RTRG.27921.1	NA	NA	NA	0.0252332	0.828491	5.00781	1.07267	1	4.69017	0.134083	0.00905563	0.125028	0.080143	0.125028	-0.462212	0.198447
1754	RTRG.29824.1	NA	NA	NA	0.0252089	0.828491	5.00948	0.749477	1	5.72241	0.0936846	0.0181486	0.075536	0.0437611	0.075536	-0.385183	0.164504
1755	RTRG.31348.1	NA	NA	NA	0.0252443	0.828491	5.00705	85.8029	1	3.66157	10.7254	4.59167	6.1337	0.164675	6.1337	-4.11899	1.75846
1756	RTRG.38223.2	NA	NA	NA	0.0251762	0.828491	5.01172	2.60573	1	5.4626	0.325716	0.146446	0.17927	0.0503894	0.17927	0.718039	0.306361
1757	RTRG.47303.5	NA	NA	NA	0.0252767	0.828491	5.00483	27.1793	1	3.51982	3.39742	2.13802	1.2594	0.187424	1.2594	2.34962	1.02196
1758	RTRG.48667.6	NA	NA	NA	0.0253049	0.828491	5.0029	0.230247	1	6.75732	0.0287808	0.00338799	0.0253928	0.0278344	0.0278344	-0.253097	0.114286
1759	RTRG.8103.2	NA	NA	NA	0.0252076	0.828491	5.00957	0.401178	1	6.14987	0.0501472	0.0076658	0.0424814	0.0354711	0.0424814	0.304205	0.136373
1760	RTRG.8176.1	NA	NA	NA	0.0252612	0.828491	5.00589	0.77513	1	5.90624	0.0968913	0.00989935	0.086992	0.0398473	0.086992	0.391463	0.167146
1761	ENSRNOT00000076851	ENSRNOG00000042492	Cop1	COP1, E3 ubiquitin ligase [Source:RGD Symbol;Acc:1304773]	0.0253792	0.829814	4.99782	0.381137	1	6.31197	0.0476421	0.00733793	0.0403042	0.0330264	0.0403042	0.293684	0.131599
1762	RTRG.14827.1	NA	NA	NA	0.0253885	0.829814	4.99719	0.154086	1	8.36737	0.0192607	0.000215036	0.0190457	0.0198687	0.0198687	-0.18859	0.0851502
1763	RTRG.38065.90	NA	NA	NA	0.0253808	0.829814	4.99771	82.4658	1	4.93902	10.3082	0.842604	9.46562	0.0684479	9.46562	4.03542	1.72482
1764	RTRG.23596.6	NA	NA	NA	0.0254462	0.830445	4.99326	0.224316	1	8.05136	0.0280395	0.000368244	0.0276713	0.0204858	0.0276713	-0.210399	0.0899797
1765	RTRG.38621.5	NA	NA	NA	0.0254799	0.830445	4.99097	0.21245	1	7.41023	0.0265562	0.00342083	0.0231354	0.0230308	0.0231354	0.228628	0.102959
1766	RTRG.6547.2	NA	NA	NA	0.0254726	0.830445	4.99147	0.518933	1	5.824	0.0648667	0.00322035	0.0616463	0.0415281	0.0616463	0.32204	0.13911
1767	RTRG.8964.4	NA	NA	NA	0.0254674	0.830445	4.99182	0.282453	1	7.9623	0.0353066	0.000601255	0.0347054	0.0207315	0.0347054	-0.236071	0.100977
1768	RTRG.9814.1	NA	NA	NA	0.0254238	0.830445	4.99479	0.692033	1	4.88452	0.0865042	0.00811224	0.0783919	0.0707605	0.0783919	0.413781	0.186267
1769	RTRG.27469.4	NA	NA	NA	0.0254944	0.83045	4.98998	0.717726	1	7.74968	0.0897158	0.0178861	0.0718297	0.021453	0.0718297	0.376264	0.16098
1770	ENSRNOT00000057814	ENSRNOG00000038002	Ccdc62	coiled-coil domain containing 62 [Source:RGD Symbol;Acc:1586391]	0.0255858	0.832484	4.9838	39.2233	1	3.1304	4.90291	0.939577	3.96334	0.303737	3.96334	2.78031	1.19046
1771	RTRG.10179.1	NA	NA	NA	0.0255809	0.832484	4.98412	1.14858	1	5.07453	0.143573	0.00722605	0.136347	0.0631486	0.136347	-0.475787	0.203711
1772	ENSRNOT00000077282	ENSRNOG00000002653	Kcnk2	potassium two pore domain channel subfamily K member 2 [Source:RGD Symbol;Acc:621448]	0.0256454	0.833857	4.97977	37.0401	1	3.00179	4.63001	0.3312	4.29881	0.361769	4.29881	2.70105	1.15711
1773	ENSRNOT00000029587	ENSRNOG00000027582	Dpysl4	dihydropyrimidinase-like 4 [Source:RGD Symbol;Acc:2409]	0.0256858	0.833857	4.97704	0.285287	1	6.73363	0.0356608	0.00108161	0.0345792	0.0280629	0.0345792	-0.247347	0.110166
1774	RTRG.44293.3	NA	NA	NA	0.0256737	0.833857	4.97786	1.66984	1	6.53061	0.20873	0.00978065	0.19895	0.0302274	0.19895	-0.573424	0.24571
1775	RTRG.6635.1	NA	NA	NA	0.0256622	0.833857	4.97864	0.0962212	1	7.96109	0.0120276	0.000321195	0.0117065	0.020735	0.020735	-0.183448	0.088919
1776	RTRG.24558.3	NA	NA	NA	0.0257428	0.835235	4.97321	1.28974	1	6.51767	0.161217	0.00739393	0.153824	0.0303786	0.153824	-0.503784	0.215998
1777	ENSRNOT00000027206	ENSRNOG00000020084	Pcdhb5	protocadherin beta 5 [Source:RGD Symbol;Acc:1304665]	0.025782	0.835567	4.97058	0.252518	1	5.8487	0.0315648	0.00287948	0.0286853	0.041012	0.041012	-0.303113	0.137723
1778	ENSRNOT00000008698	ENSRNOG00000006508	Thnsl2	threonine synthase-like 2 [Source:RGD Symbol;Acc:1309144]	0.0257712	0.835567	4.9713	44.8641	1	3.43227	5.60802	2.21251	3.39551	0.206566	3.39551	2.97087	1.27407
1779	ENSRNOT00000014684	ENSRNOG00000010861	Atad1	ATPase family, AAA domain containing 1 [Source:RGD Symbol;Acc:1308570]	0.0260013	0.83769	4.95593	0.12573	1	8.28523	0.0157163	0.000405882	0.0153104	0.0199919	0.0199919	-0.183077	0.0862463
1780	ENSRNOT00000047613	ENSRNOG00000030069	Faim	Fas apoptotic inhibitory molecule [Source:RGD Symbol;Acc:620572]	0.0259674	0.83769	4.95819	29.7547	1	3.91238	3.71934	0.973554	2.74578	0.136934	2.74578	2.41715	1.03834
1781	ENSRNOT00000088366	ENSRNOG00000055302	AABR07051326.1		0.0258943	0.83769	4.96306	1.67722	1	3.65502	0.209652	0.0417015	0.16795	0.165562	0.16795	0.67282	0.302785
1782	RTRG.11483.1	NA	NA	NA	0.0259121	0.83769	4.96188	0.598782	1	6.68065	0.0748477	0.0015499	0.0732978	0.0285914	0.0732978	-0.342985	0.147267
1783	RTRG.22268.1	NA	NA	NA	0.0258879	0.83769	4.96349	1.24682	1	4.59885	0.155852	0.0759888	0.0798632	0.0851631	0.0851631	0.596015	0.267873
1784	RTRG.24062.6	NA	NA	NA	0.0258825	0.83769	4.96385	65.002	1	3.09747	8.12525	4.68227	3.44298	0.317451	3.44298	-3.57409	1.53422
1785	RTRG.37543.2	NA	NA	NA	0.0259986	0.83769	4.95611	0.450956	1	6.72549	0.0563694	0.00317469	0.0531947	0.0281425	0.0531947	-0.297528	0.127843
1786	RTRG.3965.1	NA	NA	NA	0.0259755	0.83769	4.95765	62.0099	1	2.92703	7.75124	2.56193	5.18931	0.40164	5.18931	-3.48931	1.49901
1787	RTRG.5570.5	NA	NA	NA	0.0260074	0.83769	4.95552	24.6271	1	2.25468	3.07839	1.9834	1.09499	1.10593	1.10593	2.60341	1.17106
1788	RTRG.5631.1	NA	NA	NA	0.0259892	0.83769	4.95674	0.56459	1	5.61322	0.0705738	0.00540859	0.0651652	0.0463744	0.0651652	-0.34023	0.149945
1789	RTRG.8697.1	NA	NA	NA	0.0259288	0.83769	4.96076	1.35343	1	3.96278	0.169179	0.0315756	0.137603	0.131989	0.137603	0.598524	0.269732
1790	ENSRNOT00000079555	ENSRNOG00000052427	AC109660.1		0.02609	0.838473	4.95005	2.94531	1	3.08239	0.368164	0.0670826	0.301081	0.323979	0.323979	0.917429	0.413891
1791	RTRG.13139.1	NA	NA	NA	0.0260864	0.838473	4.95028	0.359702	1	7.62871	0.0449628	0.00572894	0.0392338	0.0219526	0.0392338	-0.265614	0.114215
1792	RTRG.2376.2	NA	NA	NA	0.0260798	0.838473	4.95072	37.9138	1	3.10159	4.73922	1.30405	3.43517	0.315692	3.43517	2.72704	1.17257
1793	RTRG.49202.1	NA	NA	NA	0.0260473	0.838473	4.95287	1.67095	1	5.03765	0.208869	0.112082	0.0967865	0.0645345	0.0967865	0.621344	0.280417
1794	RTRG.11828.1	NA	NA	NA	0.0261117	0.838703	4.94861	0.0792181	1	7.76497	0.00990227	0.000426297	0.00947597	0.0213945	0.0213945	-0.185618	0.0913661
1795	ENSRNOT00000066809	ENSRNOG00000000879	Slc9a6	solute carrier family 9 member A6 [Source:RGD Symbol;Acc:1563582]	0.0261426	0.838942	4.94656	0.149581	1	8.65985	0.0186976	0.00023127	0.0184664	0.019636	0.019636	-0.183609	0.0835111
1796	ENSRNOT00000004183	ENSRNOG00000003136	Fcrla	Fc receptor-like A [Source:RGD Symbol;Acc:1306176]	0.026203	0.838942	4.94258	17.4114	1	2.82688	2.17642	0.305846	1.87057	0.463553	1.87057	1.84695	0.794975
1797	ENSRNOT00000032926	ENSRNOG00000026647	Cxcl16	C-X-C motif chemokine ligand 16 [Source:RGD Symbol;Acc:1562928]	0.0262036	0.838942	4.94253	34.6244	1	4.49838	4.32805	0.490045	3.83801	0.0907381	3.83801	2.60452	1.12106
1798	RTRG.16188.6	NA	NA	NA	0.0261878	0.838942	4.94358	1.45196	1	4.94408	0.181495	0.0372446	0.14425	0.068239	0.14425	-0.533393	0.229557
1799	RTRG.31612.2	NA	NA	NA	0.0262356	0.838942	4.94043	33.2074	1	2.81732	4.15093	1.34826	2.80267	0.470032	2.80267	2.55029	1.09801
1800	RTRG.40972.1	NA	NA	NA	0.0262244	0.838942	4.94116	1.12609	1	5.11371	0.140761	0.00794194	0.132819	0.0617154	0.132819	0.469656	0.202189
1801	RTRG.46637.4	NA	NA	NA	0.0261982	0.838942	4.94289	0.453321	1	5.08745	0.0566651	0.00752288	0.0491423	0.0626716	0.0626716	0.387076	0.175302
1802	RTRG.9279.1	NA	NA	NA	0.0262224	0.838942	4.94129	0.816199	1	4.73121	0.102025	0.0125796	0.0894452	0.077991	0.0894452	0.441927	0.199988
1803	RTRG.16188.8	NA	NA	NA	0.026282	0.83996	4.93737	0.183807	1	7.24216	0.0229759	0.00389735	0.0190785	0.024026	0.024026	-0.231512	0.1065
1804	ENSRNOT00000016190	ENSRNOG00000012136	Mrps30	mitochondrial ribosomal protein S30 [Source:RGD Symbol;Acc:1309697]	0.0264239	0.841967	4.92806	0.17725	1	6.74001	0.0221563	0.00162401	0.0205323	0.0280009	0.0280009	-0.241319	0.111131
1805	ENSRNOT00000009914	ENSRNOG00000007025	Evc2	EvC ciliary complex subunit 2 [Source:RGD Symbol;Acc:1310417]	0.0263932	0.841967	4.93007	27.6036	1	2.55419	3.45044	1.16357	2.28688	0.696282	2.28688	2.32343	1.00166
1806	RTRG.12008.1	NA	NA	NA	0.0264555	0.841967	4.926	0.293901	1	6.6114	0.0367376	0.00265207	0.0340855	0.02932	0.0340855	0.256833	0.116003
1807	RTRG.12842.2	NA	NA	NA	0.0264417	0.841967	4.9269	74.1556	1	4.61723	9.26944	5.82412	3.44533	0.0841511	3.44533	3.80732	1.64205
1808	RTRG.24722.3	NA	NA	NA	0.0264617	0.841967	4.9256	1.12802	1	4.83589	0.141002	0.00773311	0.133269	0.0729295	0.133269	0.469531	0.202537
1809	RTRG.27429.3	NA	NA	NA	0.0264207	0.841967	4.92828	5.33601	1	5.29301	0.667001	0.181842	0.48516	0.0555682	0.48516	1.02141	0.440444
1810	RTRG.28718.1	NA	NA	NA	0.0264183	0.841967	4.92843	2.94019	1	3.54693	0.367524	0.0328227	0.334702	0.182402	0.334702	-0.758199	0.326939
1811	RTRG.5047.2	NA	NA	NA	0.0263605	0.841967	4.93221	1.87806	1	4.76972	0.234758	0.0433533	0.191404	0.0760614	0.191404	0.606134	0.261241
1812	ENSRNOT00000016506	ENSRNOG00000011977	Sema5a	semaphorin 5A [Source:RGD Symbol;Acc:1308650]	0.0265513	0.84305	4.91976	0.0988423	1	8.44272	0.0123553	0.000491118	0.0118642	0.0197782	0.0197782	-0.17347	0.0853817
1813	ENSRNOT00000043082	ENSRNOG00000018317	Aak1	AP2 associated kinase 1 [Source:RGD Symbol;Acc:1305520]	0.0265659	0.84305	4.91881	0.0898546	1	9.25206	0.0112318	0.000104672	0.0111272	0.0201363	0.0201363	-0.158385	0.0818132
1814	RTRG.28889.1	NA	NA	NA	0.0265689	0.84305	4.91861	1.3573	1	3.65429	0.169662	0.0312631	0.138399	0.165662	0.165662	-0.651779	0.295
1815	RTRG.36015.1	NA	NA	NA	0.0265448	0.84305	4.92018	0.174412	1	7.22921	0.0218015	0.000759876	0.0210416	0.024109	0.024109	-0.217425	0.0998692
1816	RTRG.4182.2	NA	NA	NA	0.026546	0.84305	4.9201	0.136147	1	7.47935	0.0170184	0.000565094	0.0164533	0.0226642	0.0226642	-0.203647	0.0954878
1817	ENSRNOT00000082991	ENSRNOG00000003928	Tmco1	transmembrane and coiled-coil domains 1 [Source:RGD Symbol;Acc:1359178]	0.0265975	0.843235	4.91675	0.357982	1	7.08896	0.0447477	0.000882791	0.0438649	0.0250699	0.0438649	-0.264337	0.114154
1818	RTRG.8881.2	NA	NA	NA	0.026604	0.843235	4.91633	0.814505	1	4.70909	0.101813	0.010718	0.0910952	0.0791385	0.0910952	0.439091	0.199188
1819	ENSRNOT00000065579	ENSRNOG00000006726	Zfp9	zinc finger protein 9 [Source:RGD Symbol;Acc:2293498]	0.0266402	0.843303	4.91398	0.269747	1	5.80503	0.0337184	0.00352073	0.0301977	0.0419315	0.0419315	-0.307194	0.140238
1820	ENSRNOT00000007672	ENSRNOG00000005857	Lrrc3b	leucine rich repeat containing 3B [Source:RGD Symbol;Acc:1311897]	0.0266527	0.843303	4.91317	0.412477	1	5.76768	0.0515596	0.00532244	0.0462372	0.0427435	0.0462372	-0.318029	0.144356
1821	ENSRNOT00000067849	ENSRNOG00000009856	Sypl1	synaptophysin-like 1 [Source:RGD Symbol;Acc:1359569]	0.0266452	0.843303	4.91365	57.671	1	4.01177	7.20888	0.987035	6.22184	0.127134	6.22184	3.35436	1.44915
1822	RTRG.33758.1	NA	NA	NA	0.0266647	0.843303	4.91239	0.63075	1	4.95542	0.0788438	0.0293165	0.0495273	0.0677742	0.0677742	0.456751	0.207055
1823	ENSRNOT00000025477	ENSRNOG00000018808	Vip	vasoactive intestinal peptide [Source:RGD Symbol;Acc:621647]	0.0267197	0.843655	4.90883	3.7593	1	3.30112	0.469912	0.0609375	0.408975	0.243191	0.408975	0.856114	0.370087
1824	RTRG.14788.2	NA	NA	NA	0.0266995	0.843655	4.91014	0.0783461	1	8.83325	0.00979326	0.000163044	0.00963022	0.0196474	0.0196474	-0.159412	0.0826484
1825	RTRG.16915.3	NA	NA	NA	0.0267143	0.843655	4.90918	15.924	1	2.14009	1.9905	0.585067	1.40543	1.32282	1.40543	2.01577	0.914398
1826	ENSRNOT00000020216	ENSRNOG00000014936	Ifitm2	interferon induced transmembrane protein 2 [Source:RGD Symbol;Acc:69332]	0.0267515	0.844196	4.90678	0.561205	1	5.08375	0.0701506	0.00665574	0.0634949	0.0628076	0.0634949	0.384981	0.174364
1827	RTRG.17968.5	NA	NA	NA	0.0267872	0.844859	4.90448	1.02686	1	5.5747	0.128357	0.00562085	0.122736	0.0473538	0.122736	0.447297	0.193469
1828	ENSRNOT00000066722	ENSRNOG00000006167	Rasal3	RAS protein activator like 3 [Source:RGD Symbol;Acc:1309019]	0.0268312	0.845048	4.90164	22.1851	1	3.12062	2.77314	0.280639	2.4925	0.307731	2.4925	2.07865	0.899406
1829	RTRG.37020.1	NA	NA	NA	0.0268245	0.845048	4.90207	0.267597	1	8.54478	0.0334496	0.00265487	0.0307947	0.0196896	0.0307947	-0.228299	0.0987767
1830	RTRG.45975.3	NA	NA	NA	0.0268371	0.845048	4.90126	0.949906	1	4.8487	0.118738	0.0112628	0.107475	0.0723481	0.107475	0.435903	0.191933
1831	ENSRNOT00000036904	ENSRNOG00000025504	Ankrd46	ankyrin repeat domain 46 [Source:RGD Symbol;Acc:1309382]	0.0269123	0.845626	4.89643	0.107902	1	8.01368	0.0134878	0.000432189	0.0130556	0.0205858	0.0205858	-0.183346	0.0886713
1832	ENSRNOT00000045063	ENSRNOG00000016398	Clstn1	calsyntenin 1 [Source:RGD Symbol;Acc:1306458]	0.0268751	0.845626	4.89881	67.4725	1	4.37532	8.43406	5.09356	3.3405	0.0979427	3.3405	3.62431	1.56876
1833	RTRG.17765.2	NA	NA	NA	0.0269083	0.845626	4.89669	2.97944	1	3.07402	0.37243	0.0632236	0.309206	0.327676	0.327676	-0.912222	0.413713
1834	RTRG.51118.1	NA	NA	NA	0.0269142	0.845626	4.89631	48.9999	1	3.58974	6.12499	2.97162	3.15336	0.175182	3.15336	3.08802	1.33706
1835	RTRG.29477.4	NA	NA	NA	0.0269466	0.845723	4.89423	32.6951	1	2.85363	4.08689	1.33471	2.75219	0.445974	2.75219	2.52207	1.09231
1836	RTRG.36194.4	NA	NA	NA	0.0269333	0.845723	4.89508	1.51347	1	3.76642	0.189183	0.080982	0.108201	0.151939	0.151939	0.709713	0.321771
1837	ENSRNOT00000019531	ENSRNOG00000014160	Tcp1	t-complex 1 [Source:RGD Symbol;Acc:3832]	0.0269717	0.846048	4.89262	0.110182	1	8.07952	0.0137728	0.000763112	0.0130097	0.0204149	0.0204149	-0.183844	0.0888849
1838	ENSRNOT00000047685	ENSRNOG00000014751	Ret	ret proto-oncogene [Source:RGD Symbol;Acc:3556]	0.0270654	0.846474	4.88663	0.220529	1	9.43281	0.0275661	6.95634e-05	0.0274966	0.0205557	0.0274966	-0.207018	0.089747
1839	ENSRNOT00000010173	ENSRNOG00000007299	Caap1	caspase activity and apoptosis inhibitor 1 [Source:RGD Symbol;Acc:1560251]	0.0273525	0.846474	4.86842	62.9733	1	3.03273	7.87166	1.88686	5.9848	0.346667	5.9848	-3.49361	1.51811
1840	ENSRNOT00000009485	ENSRNOG00000007227	Mien1	migration and invasion enhancer 1 [Source:RGD Symbol;Acc:1306682]	0.0271037	0.846474	4.88419	0.337397	1	6.42399	0.0421746	0.00186803	0.0403066	0.0315263	0.0403066	-0.265265	0.118973
1841	ENSRNOT00000007654	ENSRNOG00000005724	LOC100910771	mitogen-activated protein kinase kinase kinase 7-like [Source:RGD Symbol;Acc:6496502]	0.0271239	0.846474	4.8829	0.296788	1	6.90236	0.0370985	0.0180922	0.0190063	0.0265332	0.0265332	0.301092	0.137924
1842	ENSRNOT00000077526	ENSRNOG00000056038	Ehbp1l1	EH domain binding protein 1-like 1 [Source:RGD Symbol;Acc:1563823]	0.0270948	0.846474	4.88476	5.28899	1	4.44005	0.661124	0.0489008	0.612223	0.0940744	0.612223	1.01368	0.43956
1843	ENSRNOT00000064851	ENSRNOG00000007518	Nckap1	NCK-associated protein 1 [Source:RGD Symbol;Acc:61939]	0.0272687	0.846474	4.87372	0.0572855	1	9.22243	0.00716069	0.000210701	0.00694999	0.0200798	0.0200798	-0.145591	0.0821075
1844	ENSRNOT00000033537	ENSRNOG00000027049	Atp5mf	ATP synthase membrane subunit f [Source:RGD Symbol;Acc:1596067]	0.0271644	0.846474	4.88033	0.0904987	1	7.89465	0.0113123	0.000374818	0.0109375	0.02094	0.02094	-0.182176	0.089757
1845	ENSRNOT00000057931	ENSRNOG00000038074	LOC498555	similar to 60S acidic ribosomal protein P2 [Source:RGD Symbol;Acc:1590791]	0.0272956	0.846474	4.87201	0.510417	1	5.72106	0.0638021	0.00588622	0.0579159	0.0437919	0.0579159	0.326586	0.146824
1846	RTRG.10078.5	NA	NA	NA	0.0271339	0.846474	4.88227	4.60247	1	3.87291	0.575309	0.155804	0.419504	0.140835	0.419504	0.945437	0.410098
1847	RTRG.14459.1	NA	NA	NA	0.0270248	0.846474	4.88923	5.40242	1	3.38901	0.675302	0.108954	0.566348	0.217823	0.566348	-1.02483	0.444138
1848	RTRG.19667.1	NA	NA	NA	0.0271844	0.846474	4.87906	4.61663	1	3.78399	0.577078	0.324492	0.252586	0.150016	0.252586	-1.01486	0.460755
1849	RTRG.25804.12	NA	NA	NA	0.0270995	0.846474	4.88446	0.62874	1	5.12741	0.0785925	0.0225353	0.0560572	0.0612233	0.0612233	0.422699	0.191902
1850	RTRG.30309.3	NA	NA	NA	0.0272487	0.846474	4.87498	0.128784	1	7.86782	0.0160979	0.000673723	0.0154242	0.0210281	0.0210281	-0.191441	0.0907954
1851	RTRG.34043.4	NA	NA	NA	0.0273337	0.846474	4.86961	0.150012	1	8.27606	0.0187515	0.000576773	0.0181747	0.0200072	0.0200072	-0.187745	0.0867603
1852	RTRG.35900.2	NA	NA	NA	0.0272417	0.846474	4.87543	0.384924	1	6.77357	0.0481155	0.00254423	0.0455713	0.0276803	0.0455713	0.273279	0.118644
1853	RTRG.36195.1	NA	NA	NA	0.0273112	0.846474	4.87103	0.276394	1	7.38841	0.0345492	0.000652817	0.0338964	0.0231516	0.0338964	-0.231496	0.10056
1854	RTRG.38065.78	NA	NA	NA	0.0271932	0.846474	4.87851	86.2033	1	5.004	10.7754	3.25918	7.51623	0.0658338	7.51623	4.09053	1.77519
1855	RTRG.42369.1	NA	NA	NA	0.0272877	0.846474	4.87252	1.8414	1	4.58465	0.230175	0.029602	0.200573	0.0859445	0.200573	-0.597586	0.259538
1856	RTRG.45738.1	NA	NA	NA	0.0272169	0.846474	4.877	0.32237	1	5.91671	0.0402962	0.00258601	0.0377102	0.039641	0.039641	0.296536	0.134979
1857	RTRG.48480.4	NA	NA	NA	0.0271449	0.846474	4.88157	34.925	1	4.45648	4.36562	1.06845	3.29717	0.0931229	3.29717	2.60425	1.12974
1858	RTRG.49001.5	NA	NA	NA	0.0272556	0.846474	4.87454	0.550627	1	5.7387	0.0688284	0.00633557	0.0624928	0.0433906	0.0624928	0.331903	0.146907
1859	RTRG.51962.4	NA	NA	NA	0.0272635	0.846474	4.87404	2.1593	1	5.13653	0.269912	0.0714196	0.198493	0.0608981	0.198493	-0.64719	0.281026
1860	RTRG.5825.3	NA	NA	NA	0.0273505	0.846474	4.86855	51.7878	1	3.70198	6.47347	2.13334	4.34013	0.159467	4.34013	3.16821	1.37669
1861	RTRG.7532.6	NA	NA	NA	0.0271053	0.846474	4.88409	0.402248	1	7.34451	0.050281	0.00919661	0.0410844	0.023402	0.0410844	-0.279539	0.121226
1862	RTRG.8814.6	NA	NA	NA	0.027307	0.846474	4.87129	1.36709	1	3.6291	0.170886	0.0305798	0.140306	0.169203	0.169203	0.652954	0.297041
1863	ENSRNOT00000091694	ENSRNOG00000059348	Ube2b	ubiquitin-conjugating enzyme E2B [Source:RGD Symbol;Acc:708345]	0.0274376	0.848236	4.86306	0.11096	1	7.71149	0.01387	0.000768227	0.0131018	0.0216035	0.0216035	-0.192532	0.0928523
1864	RTRG.35864.2	NA	NA	NA	0.0274389	0.848236	4.86298	6.09095	1	6.44348	0.761369	0.0273081	0.734061	0.0312798	0.734061	-1.08609	0.47228
1865	RTRG.30322.1	NA	NA	NA	0.0275028	0.84942	4.85896	56.9979	1	2.05246	7.12473	2.02356	5.10117	1.5174	5.10117	3.32142	1.44505
1866	RTRG.6365.2	NA	NA	NA	0.0275067	0.84942	4.85872	1.26767	1	5.77205	0.158459	0.00690151	0.151558	0.0426473	0.151558	-0.495325	0.215508
1867	ENSRNOT00000084126	ENSRNOG00000056643	Cdh8	cadherin 8 [Source:RGD Symbol;Acc:69286]	0.0276918	0.849718	4.84715	0.147904	1	8.06548	0.018488	0.000584556	0.0179034	0.0204498	0.0204498	-0.190141	0.088562
1868	ENSRNOT00000018499	ENSRNOG00000013562	Ndfip1	Nedd4 family interacting protein 1 [Source:RGD Symbol;Acc:1310053]	0.0276388	0.849718	4.85046	0.0683869	1	9.07149	0.00854836	0.000473115	0.00807525	0.0198444	0.0198444	-0.152897	0.0829437
1869	ENSRNOT00000067636	ENSRNOG00000012940	Vps41	VPS41 subunit of HOPS complex [Source:RGD Symbol;Acc:1560511]	0.027669	0.849718	4.84858	0.0723887	1	8.73009	0.00904859	0.00016654	0.00888205	0.0196273	0.0196273	-0.157784	0.0830332
1870	RTRG.10451.3	NA	NA	NA	0.0275972	0.849718	4.85306	0.103267	1	8.06691	0.0129084	0.000507788	0.0124006	0.0204463	0.0204463	-0.180589	0.0883535
1871	RTRG.11468.2	NA	NA	NA	0.0275667	0.849718	4.85496	26.3323	1	1.65494	3.29153	1.11463	2.17691	2.82198	2.82198	2.87702	1.31363
1872	RTRG.14860.7	NA	NA	NA	0.0275984	0.849718	4.85298	0.0853969	1	7.76816	0.0106746	0.000500657	0.010174	0.0213825	0.0213825	0.184867	0.0915109
1873	RTRG.3420.2	NA	NA	NA	0.0276607	0.849718	4.84909	0.660623	1	6.81102	0.0825779	0.019622	0.0629559	0.0273335	0.0629559	-0.357318	0.155657
1874	RTRG.40905.1	NA	NA	NA	0.0275906	0.849718	4.85347	0.0422305	1	10.437	0.00527882	4.42268e-05	0.00523459	0.0255712	0.0255712	-0.121903	0.087172
1875	RTRG.46887.2	NA	NA	NA	0.0276298	0.849718	4.85102	2.82015	1	4.08874	0.352519	0.0713723	0.281146	0.119462	0.281146	0.738373	0.321575
1876	RTRG.5732.4	NA	NA	NA	0.0276297	0.849718	4.85103	0.0839283	1	9.08727	0.010491	0.000161292	0.0103298	0.019865	0.019865	-0.156741	0.0820725
1877	RTRG.6823.4	NA	NA	NA	0.0276933	0.849718	4.84706	29.0646	1	2.40981	3.63308	1.32223	2.31085	0.869093	2.31085	-2.36971	1.03258
1878	RTRG.938.9	NA	NA	NA	0.027656	0.849718	4.84938	55.9182	1	2.74649	6.98977	1.76273	5.22704	0.52149	5.22704	-3.28749	1.43206
1879	ENSRNOT00000010303	ENSRNOG00000007817	Kctd6	potassium channel tetramerization domain containing 6 [Source:RGD Symbol;Acc:1308208]	0.0279092	0.853355	4.83367	0.164296	1	6.55308	0.020537	0.00210021	0.0184368	0.0299687	0.0299687	-0.249168	0.116276
1880	ENSRNOT00000058626	ENSRNOG00000023969	Herc6	HECT and RLD domain containing E3 ubiquitin protein ligase family member 6 [Source:RGD Symbol;Acc:1561739]	0.0278661	0.853355	4.83633	6.45169	1	5.43274	0.806461	0.580198	0.226263	0.0512474	0.226263	1.17284	0.532252
1881	ENSRNOT00000088712	ENSRNOG00000010653	Elmsan1	ELM2 and Myb/SANT domain containing 1 [Source:RGD Symbol;Acc:1306119]	0.0278379	0.853355	4.83808	0.564306	1	6.43338	0.0705383	0.00210421	0.0684341	0.031407	0.0684341	0.329976	0.143951
1882	ENSRNOT00000007833	ENSRNOG00000005807	Ptpn7	protein tyrosine phosphatase, non-receptor type 7 [Source:RGD Symbol;Acc:708516]	0.0279155	0.853355	4.83328	4.68994	1	2.81625	0.586243	0.155033	0.43121	0.470766	0.470766	1.14628	0.523475
1883	RTRG.18933.7	NA	NA	NA	0.0278598	0.853355	4.83673	0.339637	1	6.50392	0.0424546	0.014843	0.0276116	0.0305413	0.0305413	0.305402	0.139741
1884	RTRG.23752.3	NA	NA	NA	0.0278776	0.853355	4.83562	0.227255	1	5.94407	0.0284069	0.00289941	0.0255075	0.0391095	0.0391095	0.29147	0.13461
1885	RTRG.46547.1	NA	NA	NA	0.0279056	0.853355	4.83389	0.495237	1	4.94655	0.0619047	0.00662104	0.0552836	0.0681374	0.0681374	-0.396008	0.181176
1886	ENSRNOT00000005355	ENSRNOG00000003979	Zranb3	zinc finger RANBP2-type containing 3 [Source:RGD Symbol;Acc:1564952]	0.0279778	0.854352	4.82944	62.2743	1	3.01826	7.78429	1.47146	6.31284	0.353631	6.31284	-3.46419	1.51294
1887	ENSRNOT00000026909	ENSRNOG00000019813	Ppp4c	protein phosphatase 4, catalytic subunit [Source:RGD Symbol;Acc:621225]	0.0279682	0.854352	4.83003	26.0876	1	3.45431	3.26095	0.423476	2.83748	0.201276	2.83748	2.24224	0.979196
1888	ENSRNOT00000067149	ENSRNOG00000014276	Plce1	phospholipase C, epsilon 1 [Source:RGD Symbol;Acc:69424]	0.0280721	0.855023	4.82364	0.772653	1	5.9978	0.0965816	0.0117534	0.0848282	0.0380978	0.0848282	0.385702	0.168577
1889	ENSRNOT00000007223	ENSRNOG00000005149	Sacm1l	SAC1 like phosphatidylinositide phosphatase [Source:RGD Symbol;Acc:69223]	0.0281416	0.855023	4.81937	0.0749328	1	8.34838	0.0093666	0.000347703	0.0090189	0.0198949	0.0198949	-0.166133	0.0856326
1890	ENSRNOT00000079949	ENSRNOG00000033426	Cdc37	cell division cycle 37 [Source:RGD Symbol;Acc:71006]	0.0281031	0.855023	4.82173	0.916522	1	5.05172	0.114565	0.0176538	0.0969114	0.064001	0.0969114	0.425908	0.189465
1891	ENSRNOT00000046313	ENSRNOG00000014448	Arntl	aryl hydrocarbon receptor nuclear translocator-like [Source:RGD Symbol;Acc:62003]	0.0281345	0.855023	4.81981	0.268065	1	6.21113	0.0335081	0.00265476	0.0308534	0.0345067	0.0345067	0.274473	0.126086
1892	RTRG.20512.1	NA	NA	NA	0.0281306	0.855023	4.82005	1.75715	1	4.23026	0.219644	0.0275641	0.19208	0.107668	0.19208	-0.581498	0.254272
1893	RTRG.23398.2	NA	NA	NA	0.0281181	0.855023	4.82081	20.3833	1	1.96017	2.54792	0.825252	1.72266	1.75337	1.75337	2.32884	1.06348
1894	RTRG.27078.2	NA	NA	NA	0.0281481	0.855023	4.81897	5.79975	1	4.01967	0.724968	0.0829666	0.642002	0.126341	0.642002	1.05636	0.461981
1895	RTRG.37739.1	NA	NA	NA	0.0280636	0.855023	4.82416	0.14263	1	7.50697	0.0178288	0.000730681	0.0170981	0.0225245	0.0225245	-0.202316	0.0954805
1896	RTRG.38373.2	NA	NA	NA	0.0281257	0.855023	4.82034	0.253163	1	6.31615	0.0316453	0.00462146	0.0270239	0.0329678	0.0329678	0.275195	0.126762
1897	RTRG.47073.17	NA	NA	NA	0.028057	0.855023	4.82456	91.7431	1	3.77513	11.4679	4.63769	6.83019	0.15098	6.83019	-4.20316	1.83684
1898	RTRG.50669.1	NA	NA	NA	0.0281721	0.8553	4.81751	1.4953	1	4.92578	0.186912	0.0487685	0.138144	0.0689988	0.138144	0.536322	0.234595
1899	ENSRNOT00000085653	ENSRNOG00000058249	Pgk1	phosphoglycerate kinase 1 [Source:RGD Symbol;Acc:619878]	0.0282339	0.855375	4.81373	3.83835	1	6.37858	0.479794	0.0115617	0.468232	0.0321169	0.468232	-0.859037	0.37594
1900	RTRG.11466.1	NA	NA	NA	0.0282106	0.855375	4.81515	0.36342	1	7.48834	0.0454275	0.00134915	0.0440784	0.0226183	0.0440784	-0.264356	0.115669
1901	RTRG.1716.2	NA	NA	NA	0.028215	0.855375	4.81488	0.933818	1	4.61603	0.116727	0.0127123	0.104015	0.0842173	0.104015	0.453023	0.207016
1902	RTRG.28861.4	NA	NA	NA	0.0282222	0.855375	4.81444	0.354249	1	7.69302	0.0442811	0.000823284	0.0434578	0.0216787	0.0434578	-0.260986	0.114204
1903	ENSRNOT00000002484	ENSRNOG00000001815	Eif4a2	eukaryotic translation initiation factor 4A2 [Source:RGD Symbol;Acc:1309225]	0.0282756	0.856188	4.81118	0.0707689	1	9.45899	0.00884611	0.000110445	0.00873567	0.0206273	0.0206273	-0.146321	0.0819956
1904	RTRG.24360.5	NA	NA	NA	0.0283262	0.856858	4.8081	0.582937	1	6.15024	0.0728671	0.0521635	0.0207036	0.0354652	0.0354652	0.428776	0.196517
1905	RTRG.31421.2	NA	NA	NA	0.0283275	0.856858	4.80802	0.176908	1	8.96674	0.0221136	0.0025631	0.0195505	0.0197318	0.0197318	-0.19425	0.0886058
1906	RTRG.35935.1	NA	NA	NA	0.0283469	0.856996	4.80684	0.0754155	1	8.56017	0.00942694	0.000202233	0.00922471	0.0196796	0.0196796	-0.160995	0.0839297
1907	ENSRNOT00000015019	ENSRNOG00000011282	Ppp2r1a	protein phosphatase 2 scaffold subunit A alpha [Source:RGD Symbol;Acc:620907]	0.0283745	0.857057	4.80517	0.0997833	1	9.01613	0.0124729	0.000110819	0.0123621	0.0197798	0.0197798	-0.161909	0.0820437
1908	ENSRNOT00000036481	ENSRNOG00000027259	AABR07029661.1	fatty acid hydroxylase domain containing 2 [Source:NCBI gene;Acc:691221]	0.0284689	0.857057	4.79945	30.9747	1	2.73776	3.87183	0.337162	3.53467	0.528278	3.53467	2.4377	1.06879
1909	RTRG.31861.1	NA	NA	NA	0.0284766	0.857057	4.79898	0.252265	1	8.1759	0.0315332	0.000302683	0.0312305	0.020196	0.0312305	-0.219984	0.0964562
1910	RTRG.40535.1	NA	NA	NA	0.028459	0.857057	4.80004	0.384858	1	5.59752	0.0481072	0.00395527	0.044152	0.0467697	0.0467697	0.323408	0.148337
1911	RTRG.44321.3	NA	NA	NA	0.0284434	0.857057	4.80099	39.7502	1	3.22385	4.96878	0.957234	4.01155	0.268567	4.01155	2.76183	1.21066
1912	RTRG.52686.3	NA	NA	NA	0.028436	0.857057	4.80144	28.833	1	2.46433	3.60413	0.68624	2.91789	0.79901	2.91789	2.35226	1.03107
1913	RTRG.6526.3	NA	NA	NA	0.0284336	0.857057	4.80158	0.100884	1	7.58507	0.0126105	0.000582848	0.0120277	0.0221494	0.0221494	0.192436	0.0940437
1914	RTRG.7421.1	NA	NA	NA	0.0283911	0.857057	4.80416	0.172716	1	7.47138	0.0215895	0.000901593	0.0206879	0.0227053	0.0227053	0.2078	0.0963928
1915	RTRG.7841.1	NA	NA	NA	0.0284828	0.857057	4.79861	0.0588592	1	8.85523	0.0073574	0.000271403	0.007086	0.0196567	0.0196567	-0.150567	0.0828739
1916	ENSRNOT00000001924	ENSRNOG00000001420	Fis1	fission, mitochondrial 1 [Source:RGD Symbol;Acc:1306668]	0.0285503	0.858334	4.79453	0.519219	1	6.29117	0.0649023	0.00274153	0.0621608	0.0333213	0.0621608	-0.315495	0.138415
1917	ENSRNOT00000052003	ENSRNOG00000007690	Cmpk2	cytidine/uridine monophosphate kinase 2 [Source:RGD Symbol;Acc:1305881]	0.028555	0.858334	4.79424	0.698658	1	6.68377	0.0873322	0.00115067	0.0861815	0.0285596	0.0861815	0.365965	0.160564
1918	RTRG.15323.3	NA	NA	NA	0.0286085	0.858394	4.79102	0.480643	1	5.1367	0.0600804	0.00970115	0.0503793	0.0608918	0.0608918	0.382426	0.175784
1919	RTRG.21145.2	NA	NA	NA	0.0285904	0.858394	4.79211	0.498409	1	6.38682	0.0623011	0.0112669	0.0510342	0.032008	0.0510342	-0.309763	0.13642
1920	RTRG.31146.1	NA	NA	NA	0.0286464	0.858394	4.78874	0.233105	1	6.52182	0.0291381	0.00158886	0.0275493	0.03033	0.03033	-0.251395	0.116028
1921	RTRG.3516.1	NA	NA	NA	0.0286354	0.858394	4.7894	0.717151	1	5.02969	0.0896439	0.0177164	0.0719275	0.0648387	0.0719275	0.414415	0.190547
1922	RTRG.39525.1	NA	NA	NA	0.0286334	0.858394	4.78952	15.5622	1	2.52081	1.94528	0.23297	1.71231	0.732691	1.71231	-1.72659	0.757994
1923	RTRG.44838.4	NA	NA	NA	0.0286349	0.858394	4.78943	30.1655	1	2.69404	3.77068	0.312566	3.45812	0.563784	3.45812	2.40384	1.05533
1924	ENSRNOT00000080945	ENSRNOG00000061230	L1cam	L1 cell adhesion molecule [Source:RGD Symbol;Acc:619777]	0.0287409	0.859477	4.78306	0.13244	1	8.52899	0.016555	0.000820453	0.0157345	0.0197008	0.0197008	-0.179515	0.0857394
1925	ENSRNOT00000091944	ENSRNOG00000013956	Rnf38	ring finger protein 38 [Source:RGD Symbol;Acc:621856]	0.0287412	0.859477	4.78305	42.2121	1	3.26198	5.27651	3.32764	1.94887	0.255658	1.94887	2.86087	1.26854
1926	RTRG.22343.1	NA	NA	NA	0.0287361	0.859477	4.78335	0.202269	1	6.17152	0.0252836	0.00337858	0.021905	0.0351244	0.0351244	-0.275824	0.128486
1927	RTRG.5011.3	NA	NA	NA	0.0287422	0.859477	4.78299	1.78322	1	5.07582	0.222903	0.0300196	0.192883	0.0631006	0.192883	0.584176	0.256679
1928	ENSRNOT00000026279	ENSRNOG00000019246	Psme2	proteasome activator subunit 2 [Source:RGD Symbol;Acc:3430]	0.0288589	0.859613	4.77601	0.234682	1	6.11584	0.0293352	0.00244905	0.0268862	0.0360293	0.0360293	0.276886	0.12848
1929	ENSRNOT00000024866	ENSRNOG00000023317	Colgalt1	collagen beta(1-O)galactosyltransferase 1 [Source:RGD Symbol;Acc:1309002]	0.0288661	0.859613	4.77558	0.632954	1	6.26768	0.0791193	0.0019588	0.0771605	0.0336607	0.0771605	0.347845	0.152986
1930	ENSRNOT00000084869	ENSRNOG00000021063	Grin2d	glutamate ionotropic receptor NMDA type subunit 2D [Source:RGD Symbol;Acc:2740]	0.0288045	0.859613	4.77926	48.6624	1	3.59486	6.0828	2.34341	3.73939	0.174371	3.73939	3.05082	1.34114
1931	ENSRNOT00000022319	ENSRNOG00000016163	Slc1a3	solute carrier family 1 member 3 [Source:RGD Symbol;Acc:3698]	0.028844	0.859613	4.7769	0.817971	1	8.94732	0.102246	0.00329925	0.0989471	0.0197154	0.0989471	0.395468	0.173901
1932	RTRG.14692.8	NA	NA	NA	0.028834	0.859613	4.7775	3.87129	1	3.54555	0.483912	0.208561	0.275351	0.182649	0.275351	0.911273	0.41725
1933	RTRG.15950.8	NA	NA	NA	0.028814	0.859613	4.77869	1.0989	1	7.02196	0.137362	0.032402	0.10496	0.0255701	0.10496	-0.458437	0.201544
1934	RTRG.22660.2	NA	NA	NA	0.0287961	0.859613	4.77976	0.669716	1	5.54466	0.0837145	0.0231843	0.0605302	0.0481393	0.0605302	0.385	0.176809
1935	RTRG.8179.1	NA	NA	NA	0.0288216	0.859613	4.77824	0.346209	1	5.40393	0.0432761	0.00557449	0.0377016	0.0520964	0.0520964	0.34267	0.158394
1936	ENSRNOT00000000514	ENSRNOG00000000443	LOC103689965	complement C4-like [Source:RGD Symbol;Acc:9245878]	0.0289445	0.860615	4.77091	52.0069	1	5.48571	6.50086	0.364361	6.1365	0.0497399	6.1365	3.15193	1.3871
1937	RTRG.27908.5	NA	NA	NA	0.0289217	0.860615	4.77227	28.4495	1	1.7543	3.55618	1.23281	2.32338	2.41838	2.41838	2.7582	1.26621
1938	RTRG.5002.3	NA	NA	NA	0.0289441	0.860615	4.77094	26.308	1	1.68756	3.2885	0.491219	2.79728	2.68279	2.79728	2.55705	1.17667
1939	ENSRNOT00000026382	ENSRNOG00000019455	Ap4b1	adaptor related protein complex 4 subunit beta 1 [Source:RGD Symbol;Acc:1310529]	0.0293138	0.861186	4.74909	26.4352	1	3.42784	3.30441	0.495696	2.80871	0.207671	2.80871	2.24348	0.990141
1940	ENSRNOT00000018328	ENSRNOG00000012956	Tgm2	transglutaminase 2 [Source:RGD Symbol;Acc:621081]	0.0292488	0.861186	4.75291	3.06286	1	5.3429	0.382858	0.0205894	0.362269	0.0539655	0.362269	0.763872	0.336959
1941	ENSRNOT00000068386	ENSRNOG00000042137	Sting1	stimulator of interferon response cGAMP interactor 1 [Source:RGD Symbol;Acc:1562552]	0.0296439	0.861186	4.72982	7.88057	1	4.05927	0.985071	0.312378	0.672693	0.122325	0.672693	1.22313	0.541189
1942	ENSRNOT00000012415	ENSRNOG00000009079	Prkar2b	protein kinase cAMP-dependent type II regulatory subunit beta [Source:RGD Symbol;Acc:3394]	0.0295729	0.861186	4.73395	0.109058	1	7.38472	0.0136322	0.000945959	0.0126862	0.0231722	0.0231722	-0.20052	0.0977881
1943	ENSRNOT00000012296	ENSRNOG00000009263	Ifi27	interferon, alpha-inducible protein 27 [Source:RGD Symbol;Acc:69404]	0.0295057	0.861186	4.73786	5.18501	1	6.29179	0.648126	0.00810633	0.64002	0.0333123	0.64002	0.992741	0.438784
1944	ENSRNOT00000088497	ENSRNOG00000053864	AABR07028917.1		0.0292789	0.861186	4.75114	2.03204	1	3.15482	0.254004	0.0544159	0.199589	0.294029	0.294029	0.844544	0.390812
1945	ENSRNOT00000001797	ENSRNOG00000001329	Gjc3	gap junction protein, gamma 3 [Source:RGD Symbol;Acc:727930]	0.0294274	0.861186	4.74243	71.218	1	4.53425	8.90225	1.98768	6.91457	0.0887313	6.91457	3.6805	1.62578
1946	ENSRNOT00000083286	ENSRNOG00000008049	Max	MYC associated factor X [Source:RGD Symbol;Acc:621101]	0.0294436	0.861186	4.74149	23.8599	1	2.20488	2.98249	1.19825	1.78424	1.19535	1.78424	2.24057	1.02801
1947	ENSRNOT00000046085	ENSRNOG00000005063	Atl1	atlastin GTPase 1 [Source:RGD Symbol;Acc:1359232]	0.0293804	0.861186	4.74519	0.0642646	1	8.26896	0.00803307	0.000315141	0.00771793	0.0200193	0.0200193	-0.163311	0.0861337
1948	ENSRNOT00000012314	ENSRNOG00000009131	Zc3h12a	zinc finger CCCH type containing 12A [Source:RGD Symbol;Acc:1306776]	0.0291304	0.861186	4.75989	1.04208	1	3.86905	0.13026	0.0253035	0.104957	0.141219	0.141219	0.590754	0.271848
1949	ENSRNOT00000082627	ENSRNOG00000011913	Cp	ceruloplasmin [Source:RGD Symbol;Acc:2387]	0.0295337	0.861186	4.73623	1.89706	1	5.83203	0.237133	0.0127765	0.224356	0.0413592	0.224356	0.60041	0.265434
1950	ENSRNOT00000039423	ENSRNOG00000024022	Ndfip2	Nedd4 family interacting protein 2 [Source:RGD Symbol;Acc:1309716]	0.0291531	0.861186	4.75855	0.187584	1	7.65139	0.0234481	0.00055195	0.0228961	0.0218538	0.0228961	-0.202402	0.0930897
1951	ENSRNOT00000003696	ENSRNOG00000002755	Pafah1b1	platelet-activating factor acetylhydrolase 1b, regulatory subunit 1 [Source:RGD Symbol;Acc:620331]	0.0295722	0.861186	4.73399	0.0422497	1	9.97863	0.00528121	6.25319e-05	0.00521868	0.0226634	0.0226634	-0.124011	0.0837539
1952	ENSRNOT00000084391	ENSRNOG00000000565	Sgpl1	sphingosine-1-phosphate lyase 1 [Source:RGD Symbol;Acc:628599]	0.0293804	0.861186	4.74519	46.4976	1	3.37375	5.8122	2.10264	3.70957	0.221985	3.70957	2.97453	1.31345
1953	ENSRNOT00000026033	ENSRNOG00000019069	Nxf1	nuclear RNA export factor 1 [Source:RGD Symbol;Acc:62014]	0.0294503	0.861186	4.7411	0.244984	1	7.65821	0.030623	0.000441453	0.0301815	0.0218246	0.0301815	0.215842	0.0953601
1954	ENSRNOT00000024364	ENSRNOG00000017990	Ubap2l	ubiquitin associated protein 2-like [Source:RGD Symbol;Acc:1308707]	0.0294637	0.861186	4.74031	3.51907	1	4.90598	0.439884	0.114182	0.325702	0.0698357	0.325702	0.818005	0.361436
1955	ENSRNOT00000001084	ENSRNOG00000000816	Ppp1r18	protein phosphatase 1, regulatory subunit 18 [Source:RGD Symbol;Acc:1309543]	0.0290798	0.861186	4.76288	4.44146	1	4.5977	0.555183	0.228654	0.326529	0.0852265	0.326529	0.920549	0.405542
1956	ENSRNOT00000086226	ENSRNOG00000057626	Kif1b	kinesin family member 1B [Source:RGD Symbol;Acc:621520]	0.0291325	0.861186	4.75977	55.5893	1	3.93683	6.94866	0.990705	5.95795	0.134536	5.95795	3.25595	1.43497
1957	ENSRNOT00000000528	ENSRNOG00000000456	Psmb8	proteasome 20S subunit beta 8 [Source:RGD Symbol;Acc:3426]	0.0292342	0.861186	4.75377	24.5826	1	3.65768	3.07282	0.432992	2.63983	0.1652	2.63983	2.1642	0.954566
1958	ENSRNOT00000087371	ENSRNOG00000052247	Manba	mannosidase beta [Source:RGD Symbol;Acc:1305785]	0.0290652	0.861186	4.76375	0.246258	1	6.5107	0.0307823	0.00144651	0.0293358	0.0304608	0.0304608	0.251458	0.116021
1959	RTRG.12998.2	NA	NA	NA	0.0290137	0.861186	4.7668	0.339771	1	7.32863	0.0424714	0.00138882	0.0410826	0.0234951	0.0410826	-0.254686	0.112143
1960	RTRG.16057.2	NA	NA	NA	0.0292394	0.861186	4.75346	0.522562	1	5.71632	0.0653202	0.016884	0.0484362	0.0439007	0.0484362	-0.353076	0.162955
1961	RTRG.16135.7	NA	NA	NA	0.0296512	0.861186	4.7294	0.550785	1	5.11628	0.0688481	0.0141832	0.0546649	0.0616227	0.0616227	-0.394783	0.182345
1962	RTRG.19367.1	NA	NA	NA	0.0290033	0.861186	4.76742	0.154506	1	7.52366	0.0193132	0.00101636	0.0182969	0.0224418	0.0224418	-0.203487	0.0959166
1963	RTRG.20846.4	NA	NA	NA	0.0289832	0.861186	4.76861	1.41421	1	7.43667	0.176776	0.00671863	0.170057	0.0228877	0.170057	-0.519671	0.228766
1964	RTRG.2113.1	NA	NA	NA	0.029605	0.861186	4.73208	0.445903	1	6.28272	0.0557379	0.00799326	0.0477446	0.0334426	0.0477446	-0.295912	0.133442
1965	RTRG.23397.3	NA	NA	NA	0.0293569	0.861186	4.74656	36.3989	1	2.06638	4.54986	2.49581	2.05404	1.48467	2.05404	2.87825	1.32896
1966	RTRG.25275.2	NA	NA	NA	0.0291651	0.861186	4.75784	0.43245	1	7.76694	0.0540562	0.0108477	0.0432085	0.0213871	0.0432085	-0.287135	0.126579
1967	RTRG.30045.2	NA	NA	NA	0.0293974	0.861186	4.74419	1.49069	1	6.89355	0.186336	0.0512727	0.135064	0.0266079	0.135064	-0.532554	0.235189
1968	RTRG.30161.3	NA	NA	NA	0.0296344	0.861186	4.73038	0.4064	1	6.528	0.0508	0.00349056	0.0473094	0.0302577	0.0473094	0.277773	0.122895
1969	RTRG.30965.5	NA	NA	NA	0.029609	0.861186	4.73185	0.32785	1	5.44425	0.0409812	0.00968022	0.031301	0.0509142	0.0509142	0.349322	0.162517
1970	RTRG.3155.3	NA	NA	NA	0.0295414	0.861186	4.73578	1.10041	1	3.73792	0.137551	0.0372716	0.10028	0.155168	0.155168	0.631947	0.291967
1971	RTRG.32296.1	NA	NA	NA	0.0293217	0.861186	4.74862	6.5608	1	4.01776	0.8201	0.40169	0.418411	0.126533	0.418411	1.11762	0.493282
1972	RTRG.34331.2	NA	NA	NA	0.0294141	0.861186	4.74321	1.99022	1	4.04142	0.248778	0.0734055	0.175373	0.124137	0.175373	0.647282	0.296938
1973	RTRG.36814.7	NA	NA	NA	0.0293447	0.861186	4.74728	0.335455	1	5.80275	0.0419319	0.00561328	0.0363186	0.0419803	0.0419803	-0.310697	0.143632
1974	RTRG.3986.1	NA	NA	NA	0.0293692	0.861186	4.74584	0.563685	1	5.2127	0.0704606	0.0102718	0.0601888	0.0582495	0.0601888	0.375326	0.173084
1975	RTRG.44691.1	NA	NA	NA	0.0295075	0.861186	4.73776	0.644744	1	7.25026	0.080593	0.00140255	0.0791905	0.0239745	0.0791905	-0.350067	0.154729
1976	RTRG.46657.3	NA	NA	NA	0.029123	0.861186	4.76033	78.2013	1	4.76549	9.77516	3.44777	6.3274	0.0762696	6.3274	3.86195	1.70193
1977	RTRG.46984.1	NA	NA	NA	0.0291084	0.861186	4.76119	7.46133	1	3.58951	0.932666	0.411899	0.520767	0.175219	0.520767	-1.19299	0.52568
1978	RTRG.48748.16	NA	NA	NA	0.0296136	0.861186	4.73159	0.117949	1	10.2798	0.0147437	0.000715381	0.0140283	0.0244414	0.0244414	-0.162746	0.0875297
1979	RTRG.48868.2	NA	NA	NA	0.0294533	0.861186	4.74092	1.90361	1	4.01609	0.237952	0.0545799	0.183372	0.126701	0.183372	0.623361	0.284283
1980	RTRG.49088.4	NA	NA	NA	0.029612	0.861186	4.73168	32.1919	1	1.96915	4.02399	2.04721	1.97677	1.72891	1.97677	2.79517	1.29238
1981	RTRG.49202.4	NA	NA	NA	0.0294611	0.861186	4.74046	0.230631	1	6.36965	0.0288289	0.00413237	0.0246965	0.0322359	0.0322359	0.267267	0.124526
1982	RTRG.49455.4	NA	NA	NA	0.0295155	0.861186	4.73729	61.9036	1	3.00352	7.73795	3.38486	4.35309	0.360903	4.35309	-3.43005	1.51617
1983	RTRG.51171.6	NA	NA	NA	0.0294602	0.861186	4.74052	1.13751	1	5.44213	0.142188	0.0135729	0.128615	0.0509751	0.128615	-0.465078	0.205489
1984	RTRG.9782.2	NA	NA	NA	0.0296475	0.861186	4.72961	0.492204	1	5.37509	0.0615255	0.00925478	0.0522707	0.0529676	0.0529676	0.357073	0.164718
1985	ENSRNOT00000091482	ENSRNOG00000051383	Srsf12	serine and arginine rich splicing factor 12 [Source:RGD Symbol;Acc:1561162]	0.0297139	0.861961	4.72577	0.197584	1	6.50989	0.024698	0.00323138	0.0214666	0.0304705	0.0304705	-0.254674	0.119451
1986	ENSRNOT00000086814	ENSRNOG00000060914	Nudcd2	NudC domain containing 2 [Source:RGD Symbol;Acc:1307203]	0.0297566	0.861961	4.7233	0.550138	1	5.3599	0.0687672	0.00702332	0.0617439	0.053435	0.0617439	-0.35077	0.162284
1987	ENSRNOT00000086218	ENSRNOG00000054400	Sh3bp5l	SH3 binding domain protein 5 like [Source:RGD Symbol;Acc:1590939]	0.0297541	0.861961	4.72344	43.5397	1	3.11331	5.44247	1.68341	3.75905	0.310761	3.75905	2.87361	1.27253
1988	RTRG.10639.5	NA	NA	NA	0.0296986	0.861961	4.72666	1.26248	1	6.17867	0.15781	0.0137918	0.144019	0.0350113	0.144019	-0.489445	0.21665
1989	RTRG.26558.6	NA	NA	NA	0.0297826	0.861961	4.72179	5.42036	1	3.50193	0.677545	0.255853	0.421692	0.190952	0.421692	1.01378	0.449033
1990	RTRG.28053.1	NA	NA	NA	0.0297787	0.861961	4.72202	0.728294	1	4.73312	0.0910367	0.011397	0.0796397	0.0778936	0.0796397	-0.429948	0.198542
1991	RTRG.33702.2	NA	NA	NA	0.029749	0.861961	4.72374	31.6977	1	2.79587	3.96221	0.0530304	3.90918	0.484964	3.90918	2.45193	1.08575
1992	RTRG.8665.3	NA	NA	NA	0.0298239	0.862722	4.71941	0.284265	1	6.20363	0.0355331	0.00357516	0.0319579	0.034622	0.034622	0.275918	0.127926
1993	RTRG.8040.2	NA	NA	NA	0.0298455	0.862912	4.71817	2.6559	1	3.24526	0.331987	0.135317	0.196671	0.261221	0.261221	0.904582	0.418367
1994	ENSRNOT00000041720	ENSRNOG00000031780	AY172581.13		0.222604	0.863253	1.4875	11.6036	1	3.49194	1.45046	0.0540286	1.39643	0.193001	1.39643	-0.945308	0.786314
1995	ENSRNOT00000040038	ENSRNOG00000030478	AY172581.9		0.524839	0.863253	0.404373	12.3785	1	7.76394	1.54732	0.000673178	1.54664	0.0213985	1.54664	-0.602338	0.862515
1996	ENSRNOT00000045072	ENSRNOG00000029171	AY172581.3		0.344531	0.863253	0.893498	4.8563	1	6.11197	0.607038	0.00263202	0.604406	0.0360938	0.604406	-0.500405	0.525755
1997	ENSRNOT00000069133	ENSRNOG00000043866	AY172581.24		0.580921	0.863253	0.304748	8.95086	1	8.6769	1.11886	0.000275106	1.11858	0.0196322	1.11858	-0.469503	0.737511
1998	ENSRNOT00000049156	ENSRNOG00000032112	AY172581.14		0.141627	0.863253	2.16019	0.903201	1	6.28101	0.1129	0.00186512	0.111035	0.0334672	0.111035	-0.306297	0.21133
1999	ENSRNOT00000047550	ENSRNOG00000030644	Mt-nd1	mitochondrially encoded NADH dehydrogenase 1 [Source:RGD Symbol;Acc:620555]	0.088616	0.863253	2.89934	0.629523	1	12.7585	0.0786904	3.03943e-06	0.0786874	0.0711879	0.0786874	-0.287351	0.169333
[truncated: 55,624 more rows]

## Sheet: Female
	target_id	ens_gene	ext_gene	predicted_function	pval	qval	test_stat	rss	degrees_free	mean_obs	var_obs	tech_var	sigma_sq	smooth_sigma_sq	final_sigma_sq	b	se_b
1	RTRG.39517.1	NA	NA	NA	1.96144e-07	0.0119866	27.0707	1.33882	1	9.23424	0.191261	9.36558e-05	0.191167	0.0111433	0.191167	0.805104	0.0634529
2	ENSRNOT00000024069	ENSRNOG00000017869	Irf8	interferon regulatory factor 8 [Source:RGD Symbol;Acc:1312024]	1.07365e-05	0.042005	19.3757	2.30895	1	5.2281	0.32985	0.0101765	0.319674	0.0279424	0.319674	1.02761	0.130654
3	ENSRNOT00000039133	ENSRNOG00000028274	Myrf	myelin regulatory factor [Source:RGD Symbol;Acc:1306622]	1.57006e-05	0.042005	18.6505	0.39739	1	8.69799	0.05677	0.000221423	0.0565485	0.0109264	0.0565485	0.427521	0.063605
4	ENSRNOT00000012056	ENSRNOG00000008829	Sorbs3	sorbin and SH3 domain containing 3 [Source:RGD Symbol;Acc:628900]	8.06053e-06	0.042005	19.9235	0.679726	1	6.67934	0.0971037	0.00290666	0.0941971	0.0153341	0.0941971	0.569582	0.0863096
5	ENSRNOT00000072869	ENSRNOG00000045843	Rusc2	RUN and SH3 domain containing 2 [Source:RGD Symbol;Acc:1592688]	1.44793e-05	0.042005	18.8049	0.697558	1	7.04224	0.0996512	0.00678445	0.0928667	0.0137853	0.0928667	0.57438	0.0931787
6	ENSRNOT00000067455	ENSRNOG00000042785	Sesn2	sestrin 2 [Source:RGD Symbol;Acc:1566319]	7.02076e-06	0.042005	20.1876	0.830008	1	6.4352	0.118573	0.00176998	0.116803	0.0166659	0.116803	0.624357	0.0865529
7	ENSRNOT00000024831	ENSRNOG00000018359	Smad7	SMAD family member 7 [Source:RGD Symbol;Acc:69314]	1.72002e-05	0.042005	18.4766	0.443004	1	6.68968	0.0632863	0.00169678	0.0615895	0.0152833	0.0615895	0.464812	0.0825908
8	ENSRNOT00000005839	ENSRNOG00000004392	Aatk	apoptosis-associated tyrosine kinase [Source:RGD Symbol;Acc:1590980]	1.41706e-05	0.042005	18.846	0.510264	1	7.9018	0.0728949	0.00125823	0.0716367	0.0115802	0.0716367	0.484279	0.0700167
9	ENSRNOT00000086635	ENSRNOG00000006553	Bnc2	basonuclin 2 [Source:RGD Symbol;Acc:1310694]	1.65543e-05	0.042005	18.5496	1.19093	1	6.13206	0.170133	0.0140468	0.156087	0.0187201	0.156087	-0.747094	0.120761
10	ENSRNOT00000014885	ENSRNOG00000011153	Il17ra	interleukin 17 receptor A [Source:RGD Symbol;Acc:1306559]	1.68441e-05	0.042005	18.5165	0.636377	1	6.01615	0.090911	0.00379051	0.0871205	0.019608	0.0871205	0.557903	0.0993413
11	ENSRNOT00000091711	ENSRNOG00000059408	Prr12	proline rich 12 [Source:RGD Symbol;Acc:1309896]	2.01035e-05	0.042005	18.1795	0.416707	1	7.17185	0.0595296	0.000764446	0.0587651	0.0133348	0.0587651	0.441985	0.0739321
12	ENSRNOT00000043345	ENSRNOG00000029510	Plxnb1	plexin B1 [Source:RGD Symbol;Acc:1310564]	2.26827e-05	0.042005	17.9496	0.492972	1	7.10192	0.0704246	0.00309647	0.0673281	0.013572	0.0673281	0.480773	0.0821013
13	ENSRNOT00000008854	ENSRNOG00000006209	Mbd6	methyl-CpG binding domain protein 6 [Source:RGD Symbol;Acc:1311050]	1.42081e-05	0.042005	18.841	1.15653	1	6.45985	0.165218	0.00254132	0.162677	0.0165191	0.162677	0.72455	0.0942429
14	ENSRNOT00000025344	ENSRNOG00000018735	Cd74	CD74 molecule [Source:RGD Symbol;Acc:2313]	3.44774e-06	0.042005	21.5497	10.7035	1	6.58767	1.52908	0.00253046	1.52655	0.0158035	1.52655	2.23612	0.242053
15	ENSRNOT00000060698	ENSRNOG00000015434	Midn	midnolin [Source:RGD Symbol;Acc:1309629]	2.17565e-05	0.042005	18.029	0.489919	1	7.18768	0.0699885	0.000763691	0.0692248	0.013283	0.0692248	0.473241	0.0737687
16	ENSRNOT00000010358	ENSRNOG00000007869	Wscd1	WSC domain containing 1 [Source:RGD Symbol;Acc:1308212]	1.18814e-05	0.042005	19.1822	0.404517	1	8.08804	0.0577881	0.00106288	0.0567253	0.011319	0.0567253	0.437168	0.068408
17	ENSRNOT00000038537	ENSRNOG00000000567	Unc5b	unc-5 netrin receptor B [Source:RGD Symbol;Acc:621756]	9.38614e-06	0.042005	19.6325	0.470298	1	7.62996	0.0671854	0.000622111	0.0665633	0.0120904	0.0665633	0.470303	0.0694451
18	ENSRNOT00000000523	ENSRNOG00000000451	RT1-Ba	RT1 class II, locus Ba [Source:RGD Symbol;Acc:1595867]	2.89892e-06	0.042005	21.8823	9.09639	1	5.59652	1.29948	0.0114423	1.28804	0.0235095	1.28804	2.06437	0.218551
19	ENSRNOT00000060607	ENSRNOG00000051235	C2	complement C2 [Source:RGD Symbol;Acc:2231]	1.54385e-05	0.042005	18.6826	0.94639	1	6.21083	0.135199	0.00494229	0.130256	0.0181449	0.130256	0.660397	0.0988113
20	ENSRNOT00000003075	ENSRNOG00000022256	Cxcl10	C-X-C motif chemokine ligand 10 [Source:RGD Symbol;Acc:620209]	2.24243e-05	0.042005	17.9715	12.7412	1	3.0709	1.82017	0.125219	1.69495	0.201295	1.69495	2.43231	0.403689
21	ENSRNOT00000028544	ENSRNOG00000021023	Mag	myelin-associated glycoprotein [Source:RGD Symbol;Acc:3035]	2.22195e-05	0.042005	17.9889	0.806376	1	7.27886	0.115197	0.0170771	0.0981195	0.0129973	0.0981195	0.628182	0.11605
22	ENSRNOT00000022796	ENSRNOG00000016847	Bace1	beta-secretase 1 [Source:RGD Symbol;Acc:2191]	1.21677e-05	0.042005	19.1368	0.993987	1	6.2098	0.141998	0.00932302	0.132675	0.0181523	0.132675	0.686818	0.10935
23	ENSRNOT00000089417	ENSRNOG00000057125	Ddr1	discoidin domain receptor tyrosine kinase 1 [Source:RGD Symbol;Acc:2252]	1.70767e-05	0.042005	18.4903	0.570643	1	7.56188	0.0815204	0.00182941	0.079691	0.0122435	0.079691	0.510272	0.0741422
24	ENSRNOT00000025718	ENSRNOG00000018835	Notch2	notch receptor 2 [Source:RGD Symbol;Acc:3188]	8.77124e-06	0.042005	19.7619	0.842582	1	6.66596	0.120369	0.00604439	0.114325	0.0154004	0.114325	0.632144	0.0951236
25	ENSRNOT00000048332	ENSRNOG00000032844	RT1-Da	RT1 class II, locus Da [Source:RGD Symbol;Acc:1593283]	1.83341e-05	0.042005	18.355	13.1696	1	5.30417	1.88137	0.00892953	1.87244	0.0269914	1.87244	2.4372	0.32783
26	ENSRNOT00000015283	ENSRNOG00000011305	Sox10	SRY-box transcription factor 10 [Source:RGD Symbol;Acc:3735]	1.92745e-06	0.042005	22.666	0.550126	1	7.71881	0.0785895	0.000369505	0.07822	0.0119062	0.07822	0.517938	0.0679027
27	ENSRNOT00000023326	ENSRNOG00000017208	Cspg4	chondroitin sulfate proteoglycan 4 [Source:RGD Symbol;Acc:619942]	1.97466e-05	0.042005	18.2136	0.412503	1	7.23646	0.058929	0.000819774	0.0581092	0.0131274	0.0581092	0.439881	0.0734749
28	RTRG.1737.2	NA	NA	NA	1.59413e-05	0.042005	18.6215	0.741036	1	6.82453	0.105862	0.00543707	0.100425	0.0146588	0.100425	0.586918	0.0916886
29	RTRG.22018.3	NA	NA	NA	5.02438e-06	0.042005	20.828	9.77893	1	5.35012	1.39699	0.0166524	1.38034	0.0264334	1.38034	2.13025	0.242038
30	RTRG.29443.4	NA	NA	NA	1.09023e-05	0.042005	19.3464	104.781	1	2.90592	14.9687	2.78218	12.1865	0.268583	12.1865	-7.19813	1.23503
31	RTRG.7629.1	NA	NA	NA	1.94463e-05	0.042005	18.2428	0.745522	1	6.75449	0.106503	0.00224156	0.104262	0.0149746	0.104262	0.58111	0.0833839
32	RTRG.7956.8	NA	NA	NA	4.77693e-06	0.042005	20.9247	77.0832	1	2.40928	11.0119	1.25116	9.76073	0.652793	9.76073	-6.2005	0.976641
33	RTRG.8468.3	NA	NA	NA	3.64776e-06	0.042005	21.4416	0.780241	1	7.78688	0.111463	0.00485251	0.106611	0.0117767	0.106611	0.611425	0.0824126
34	ENSRNOT00000020339	ENSRNOG00000014268	Abca2	ATP binding cassette subfamily A member 2 [Source:RGD Symbol;Acc:620238]	2.91633e-05	0.0433349	17.4716	0.312133	1	9.68302	0.0445904	0.000261309	0.0443291	0.0117442	0.0443291	0.380227	0.0657069
35	ENSRNOT00000075365	ENSRNOG00000049951	Tmem151a	transmembrane protein 151A [Source:RGD Symbol;Acc:1310680]	3.31181e-05	0.0433349	17.2299	0.286649	1	7.9799	0.0409498	0.000372736	0.0405771	0.0114622	0.0405771	0.366379	0.0663591
36	ENSRNOT00000056145	ENSRNOG00000020862	Ptpn23	protein tyrosine phosphatase, non-receptor type 23 [Source:RGD Symbol;Acc:619892]	2.71503e-05	0.0433349	17.6076	0.32203	1	7.52723	0.0460043	0.000514636	0.0454896	0.0123255	0.0454896	0.390174	0.0698393
37	ENSRNOT00000070994	ENSRNOG00000047499	Rbm15	RNA binding motif protein 15 [Source:RGD Symbol;Acc:1592713]	3.07934e-05	0.0433349	17.3682	64.6274	1	2.13782	9.23249	1.39261	7.83989	1.05967	7.83989	5.66193	1.10934
38	ENSRNOT00000079893	ENSRNOG00000053240	Soga1	suppressor of glucose, autophagy associated 1 [Source:RGD Symbol;Acc:1563627]	3.15243e-05	0.0433349	17.3236	0.344607	1	7.00258	0.0492296	0.000892403	0.0483372	0.013933	0.0483372	0.406368	0.0761821
39	ENSRNOT00000003012	ENSRNOG00000002217	Plac8	placenta associated 8 [Source:RGD Symbol;Acc:1308102]	3.54069e-05	0.0433349	17.103	16.55	1	3.54534	2.36429	0.0752624	2.28902	0.093124	2.28902	2.70691	0.397416
40	ENSRNOT00000028051	ENSRNOG00000020652	Tgfb1	transforming growth factor, beta 1 [Source:RGD Symbol;Acc:69051]	3.12993e-05	0.0433349	17.3372	1.0624	1	5.76886	0.151772	0.00332099	0.148451	0.0217421	0.148451	0.688444	0.10314
41	ENSRNOT00000026748	ENSRNOG00000019728	Itgam	integrin subunit alpha M [Source:RGD Symbol;Acc:2926]	2.65264e-05	0.0433349	17.6518	1.85674	1	6.59421	0.265249	0.00125575	0.263993	0.0157689	0.263993	0.910551	0.128625
42	ENSRNOT00000014645	ENSRNOG00000011026	Irf2bpl	interferon regulatory factor 2 binding protein-like [Source:RGD Symbol;Acc:1310994]	3.57662e-05	0.0433349	17.0838	0.559988	1	6.14057	0.0799983	0.00228046	0.0777178	0.018657	0.0777178	0.511247	0.0931165
43	ENSRNOT00000022400	ENSRNOG00000016630	Tln1	talin 1 [Source:RGD Symbol;Acc:1306247]	3.57073e-05	0.0433349	17.0869	0.344608	1	7.64524	0.0492297	0.000853604	0.0483761	0.0120575	0.0483761	0.398217	0.0701648
44	ENSRNOT00000008008	ENSRNOG00000021403	Rhob	ras homolog family member B [Source:RGD Symbol;Acc:621309]	2.42905e-05	0.0433349	17.8193	0.411523	1	7.83585	0.0587891	0.000749461	0.0580396	0.0116896	0.0580396	0.433221	0.0685528
45	RTRG.12280.1	NA	NA	NA	3.46683e-05	0.0433349	17.143	0.611255	1	6.69181	0.0873221	0.00234114	0.0849809	0.0152729	0.0849809	0.524036	0.0844908
46	RTRG.12826.1	NA	NA	NA	3.45857e-05	0.0433349	17.1475	0.251581	1	8.3586	0.0359402	0.00038321	0.035557	0.0110596	0.035557	0.345876	0.0648802
47	RTRG.16264.1	NA	NA	NA	3.19012e-05	0.0433349	17.301	0.533437	1	6.82448	0.0762053	0.00523775	0.0709675	0.014659	0.0709675	0.501065	0.091144
48	RTRG.18793.2	NA	NA	NA	3.6165e-05	0.0433349	17.0627	0.416786	1	8.02068	0.0595409	0.000783602	0.0587573	0.0114055	0.0587573	-0.431164	0.067689
49	RTRG.29715.3	NA	NA	NA	3.56826e-05	0.0433349	17.0882	0.249933	1	8.91332	0.0357047	0.000782329	0.0349223	0.0109503	0.0349223	0.345686	0.0657129
50	RTRG.38351.1	NA	NA	NA	3.02044e-05	0.0433349	17.4049	0.524587	1	7.00779	0.0749411	0.00111617	0.0738249	0.0139133	0.0738249	0.486264	0.0768544
51	RTRG.9504.1	NA	NA	NA	2.53644e-05	0.0433349	17.737	0.40262	1	7.41994	0.0575172	0.000738506	0.0567787	0.0125973	0.0567787	-0.430777	0.0715163
52	ENSRNOT00000026941	ENSRNOG00000019850	Speg	striated muscle enriched protein kinase [Source:RGD Symbol;Acc:2124]	3.7216e-05	0.0435719	17.0083	0.621162	1	6.01665	0.0887374	0.00585155	0.0828859	0.019604	0.0828859	0.545202	0.10439
53	ENSRNOT00000091677	ENSRNOG00000004067	Nrcam	neuronal cell adhesion molecule [Source:RGD Symbol;Acc:3209]	3.77888e-05	0.0435719	16.9793	1.0041	1	6.7911	0.143444	0.0162475	0.127196	0.0148073	0.127196	0.676903	0.117812
54	ENSRNOT00000086390	ENSRNOG00000056219	Olr1	oxidized low density lipoprotein receptor 1 [Source:RGD Symbol;Acc:620515]	5.14971e-05	0.0475786	16.3922	1.67275	1	4.97274	0.238964	0.00858005	0.230384	0.0316865	0.230384	0.856283	0.134734
55	ENSRNOT00000037339	ENSRNOG00000032240	Gbp5	guanylate binding protein 5 [Source:RGD Symbol;Acc:1311040]	5.23927e-05	0.0475786	16.3595	1.69805	1	4.38872	0.242578	0.016111	0.226467	0.0431727	0.226467	0.884983	0.167588
56	ENSRNOT00000005879	ENSRNOG00000004333	Flywch1	FLYWCH-type zinc finger 1 [Source:RGD Symbol;Acc:1309385]	4.88797e-05	0.0475786	16.4911	1.24776	1	7.48255	0.178251	0.0138634	0.164387	0.0124353	0.164387	0.739428	0.113376
57	ENSRNOT00000000814	ENSRNOG00000000655	Ptprc	protein tyrosine phosphatase, receptor type, C [Source:RGD Symbol;Acc:3451]	5.44992e-05	0.0475786	16.2848	1.4447	1	5.79072	0.206386	0.00571366	0.200672	0.0215367	0.200672	0.794179	0.123579
58	ENSRNOT00000001911	ENSRNOG00000001409	Gnb2	G protein subunit beta 2 [Source:RGD Symbol;Acc:69319]	5.19379e-05	0.0475786	16.376	0.291611	1	7.6945	0.0416587	0.000486207	0.0411725	0.0119549	0.0411725	0.365854	0.0684965
59	ENSRNOT00000013552	ENSRNOG00000009891	Pcf11	PCF11 cleavage and polyadenylation factor subunit [Source:RGD Symbol;Acc:1563397]	5.38609e-05	0.0475786	16.3071	0.235544	1	8.44489	0.0336491	0.000275343	0.0333738	0.0110057	0.0333738	-0.331331	0.0642348
60	ENSRNOT00000087572	ENSRNOG00000055650	Pou2f2	POU class 2 homeobox 2 [Source:RGD Symbol;Acc:621690]	5.15146e-05	0.0475786	16.3915	0.853605	1	5.27738	0.121944	0.0089716	0.112972	0.0273216	0.112972	0.637892	0.127124
61	ENSRNOT00000033116	ENSRNOG00000027357	Sox17	SRY-box transcription factor 17 [Source:RGD Symbol;Acc:1305371]	4.87988e-05	0.0475786	16.4942	58.407	1	2.00755	8.34385	1.19301	7.15084	1.33363	7.15084	5.4014	1.12683
62	ENSRNOT00000024404	ENSRNOG00000017980	Itgal	integrin subunit alpha L [Source:RGD Symbol;Acc:631424]	4.44711e-05	0.0475786	16.6703	5.38382	1	4.64531	0.769117	0.174573	0.594544	0.0379475	0.594544	1.61631	0.323097
63	ENSRNOT00000084236	ENSRNOG00000001004	Ncor2	nuclear receptor co-repressor 2 [Source:RGD Symbol;Acc:1310293]	4.69613e-05	0.0475786	16.567	0.591743	1	7.33288	0.0845347	0.00450524	0.0800295	0.0128382	0.0800295	0.512347	0.0843128
64	ENSRNOT00000051382	ENSRNOG00000024277	AABR07035470.1	caspase recruitment domain family, member 11 [Source:NCBI gene;Acc:100363332]	5.42573e-05	0.0475786	16.2932	1.76235	1	4.50657	0.251764	0.0218817	0.229882	0.0405342	0.229882	0.901595	0.171742
65	ENSRNOT00000012190	ENSRNOG00000009033	Cntn2	contactin 2 [Source:RGD Symbol;Acc:3821]	4.44673e-05	0.0475786	16.6705	0.270079	1	7.7097	0.0385827	0.000945492	0.0376372	0.0119243	0.0376372	0.358821	0.0700513
66	RTRG.18518.1	NA	NA	NA	5.27252e-05	0.0475786	16.3475	0.442485	1	7.15162	0.0632122	0.000774563	0.0624376	0.0134021	0.0624376	-0.442404	0.0741742
67	RTRG.2054.9	NA	NA	NA	5.42161e-05	0.0475786	16.2947	1.07948	1	5.36775	0.154212	0.0131686	0.141043	0.0262212	0.141043	0.704257	0.133111
68	RTRG.34692.1	NA	NA	NA	4.50211e-05	0.0475786	16.647	0.572696	1	6.1209	0.0818137	0.00227981	0.0795339	0.0188033	0.0795339	0.512582	0.0934794
69	RTRG.51055.3	NA	NA	NA	5.44304e-05	0.0475786	16.2872	0.320006	1	7.30927	0.0457152	0.00247608	0.0432391	0.0129068	0.0432391	-0.390336	0.0782659
70	RTRG.9080.6	NA	NA	NA	5.09289e-05	0.0475786	16.4132	0.339341	1	7.90216	0.0484774	0.000503937	0.0479734	0.0115797	0.0479734	0.389242	0.0672675
71	RTRG.4893.3	NA	NA	NA	5.63779e-05	0.0485255	16.2206	1.0269	1	5.54916	0.1467	0.00538734	0.141313	0.0240484	0.141313	0.672779	0.113038
72	ENSRNOT00000067780	ENSRNOG00000042838	Junb	JunB proto-oncogene, AP-1 transcription factor subunit [Source:RGD Symbol;Acc:2944]	5.7301e-05	0.048635	16.1898	1.06833	1	4.94614	0.152618	0.00837305	0.144245	0.0321549	0.144245	0.702296	0.13523
73	ENSRNOT00000019075	ENSRNOG00000014252	Irf2bp1	interferon regulatory factor 2 binding protein 1 [Source:RGD Symbol;Acc:1308312]	6.11078e-05	0.0511556	16.068	0.444006	1	5.91723	0.0634294	0.00313114	0.0602982	0.020416	0.0602982	0.468723	0.0995853
74	RTRG.29679.4	NA	NA	NA	6.23748e-05	0.0515107	16.0291	0.207059	1	8.67907	0.0295799	0.000239767	0.0293401	0.0109283	0.0293401	0.313336	0.0636954
75	ENSRNOT00000081430	ENSRNOG00000056946	Scaf1	SR-related CTD-associated factor 1 [Source:RGD Symbol;Acc:708405]	6.42605e-05	0.0516329	15.9728	0.308708	1	7.53967	0.0441011	0.00073824	0.0433629	0.0122957	0.0433629	0.373815	0.0705379
76	ENSRNOT00000071411	ENSRNOG00000045775	Rnpepl1	arginyl aminopeptidase like 1 [Source:RGD Symbol;Acc:1595210]	6.79532e-05	0.0516329	15.867	0.432178	1	6.2494	0.0617397	0.00265112	0.0590886	0.0178712	0.0590886	0.451328	0.0921446
77	ENSRNOT00000080088	ENSRNOG00000061731	Plxnb3	plexin B3 [Source:RGD Symbol;Acc:1560615]	6.92821e-05	0.0516329	15.8304	0.215424	1	7.80387	0.0307749	0.000378272	0.0303966	0.0117459	0.0303966	0.321669	0.0673818
78	ENSRNOT00000001588	ENSRNOG00000001198	Fam222a	family with sequence similarity 222, member A [Source:RGD Symbol;Acc:1565883]	6.81224e-05	0.0516329	15.8623	0.716079	1	5.37282	0.102297	0.00586244	0.0964346	0.0261603	0.0964346	0.580714	0.118472
79	ENSRNOT00000000889	ENSRNOG00000000700	Tmem119	transmembrane protein 119 [Source:RGD Symbol;Acc:1307573]	6.92051e-05	0.0516329	15.8325	0.939081	1	5.4728	0.134154	0.00383894	0.130316	0.024963	0.130316	0.641675	0.111553
80	ENSRNOT00000009517	ENSRNOG00000006952	Prex1	phosphatidylinositol-3,4,5-trisphosphate-dependent Rac exchange factor 1 [Source:RGD Symbol;Acc:1306534]	6.49539e-05	0.0516329	15.9524	0.412709	1	7.04239	0.0589585	0.00264526	0.0563132	0.0137848	0.0563132	0.431835	0.0813167
81	RTRG.12835.2	NA	NA	NA	6.57618e-05	0.0516329	15.929	0.287454	1	7.30985	0.0410649	0.00179307	0.0392718	0.0129052	0.0392718	0.369791	0.0760479
82	RTRG.44785.3	NA	NA	NA	6.71353e-05	0.0516329	15.8899	0.487621	1	7.47293	0.0696602	0.00243921	0.0672209	0.0124596	0.0672209	-0.460934	0.0768219
83	ENSRNOT00000078108	ENSRNOG00000022753	Mast3	microtubule associated serine/threonine kinase 3 [Source:RGD Symbol;Acc:1587639]	7.1259e-05	0.0518471	15.7771	0.879346	1	6.17458	0.125621	0.00686022	0.118761	0.0184072	0.118761	0.618444	0.104137
84	RTRG.32467.1	NA	NA	NA	7.19708e-05	0.0518471	15.7583	0.379349	1	7.79938	0.0541927	0.000873828	0.0533189	0.011754	0.0533189	0.406483	0.0692233
85	RTRG.8256.6	NA	NA	NA	7.21147e-05	0.0518471	15.7545	0.530148	1	8.65011	0.0757354	0.00546201	0.0702734	0.0109325	0.0702734	-0.480432	0.0816843
86	RTRG.31913.7	NA	NA	NA	7.32314e-05	0.0520378	15.7255	0.246809	1	10.0264	0.0352584	4.88235e-05	0.0352096	0.0124907	0.0352096	-0.336791	0.0669744
87	ENSRNOT00000007110	ENSRNOG00000004793	Ncln	nicalin [Source:RGD Symbol;Acc:1309355]	7.55002e-05	0.0529817	15.6678	0.369101	1	6.73378	0.0527287	0.00137615	0.0513525	0.0150714	0.0513525	0.410407	0.0810205
88	RTRG.41273.2	NA	NA	NA	7.62939e-05	0.0529817	15.648	0.792527	1	5.28318	0.113218	0.00670251	0.106516	0.0272498	0.106516	0.605435	0.122436
89	ENSRNOT00000085027	ENSRNOG00000057729	Strip2	striatin interacting protein 2 [Source:RGD Symbol;Acc:1588437]	8.17985e-05	0.0538164	15.5163	0.555699	1	7.4722	0.0793856	0.000666746	0.0787188	0.0124615	0.0787188	-0.488928	0.0804146
90	ENSRNOT00000020307	ENSRNOG00000014684	Npr1	natriuretic peptide receptor 1 [Source:RGD Symbol;Acc:3195]	8.18989e-05	0.0538164	15.5139	0.340186	1	6.36476	0.048598	0.00177488	0.0468231	0.0171017	0.0468231	0.405984	0.0877216
91	ENSRNOT00000024240	ENSRNOG00000017871	Sidt2	SID1 transmembrane family, member 2 [Source:RGD Symbol;Acc:1308311]	8.10692e-05	0.0538164	15.5332	0.757746	1	6.34339	0.108249	0.00934323	0.0989062	0.0172389	0.0989062	0.578515	0.107437
92	ENSRNOT00000091505	ENSRNOG00000059268	Ppp1r10	protein phosphatase 1, regulatory subunit 10 [Source:RGD Symbol;Acc:620079]	8.16559e-05	0.0538164	15.5196	0.553433	1	6.38894	0.0790619	0.00387649	0.0751854	0.0169493	0.0751854	0.495349	0.0931419
93	RTRG.36039.1	NA	NA	NA	8.08813e-05	0.0538164	15.5376	0.377791	1	8.38783	0.0539702	0.000269639	0.0537006	0.0110398	0.0537006	-0.403222	0.0662159
94	RTRG.44785.1	NA	NA	NA	8.28883e-05	0.0538871	15.4912	0.415993	1	8.1443	0.0594276	0.000855131	0.0585724	0.0112535	0.0585724	-0.422919	0.0696847
95	ENSRNOT00000046983	ENSRNOG00000020710	Raver1	ribonucleoprotein, PTB-binding 1 [Source:RGD Symbol;Acc:1359190]	8.49688e-05	0.0546582	15.4444	0.290685	1	6.70272	0.0415264	0.00121464	0.0403118	0.0152199	0.0403118	0.374443	0.0809398
96	ENSRNOT00000028066	ENSRNOG00000020679	Icam1	intercellular adhesion molecule 1 [Source:RGD Symbol;Acc:2857]	8.62039e-05	0.0548751	15.4171	1.46651	1	4.43283	0.209502	0.0116775	0.197825	0.0421096	0.197825	0.811501	0.158991
97	RTRG.19741.1	NA	NA	NA	8.75947e-05	0.0551856	15.3869	1.07836	1	5.06578	0.154051	0.00833074	0.14572	0.0301861	0.14572	0.690978	0.131418
98	RTRG.44326.4	NA	NA	NA	8.87191e-05	0.0553236	15.3628	69.8567	1	2.20714	9.97953	2.22711	7.75242	0.936897	7.75242	-5.80058	1.25923
99	RTRG.13512.2	NA	NA	NA	9.03545e-05	0.0557743	15.3283	1.33049	1	4.61066	0.19007	0.0275167	0.162553	0.0385711	0.162553	0.804453	0.176662
100	ENSRNOT00000051841	ENSRNOG00000049575	Atn1	atrophin 1 [Source:RGD Symbol;Acc:61832]	9.20686e-05	0.0559788	15.2928	0.223379	1	8.16527	0.0319113	0.000336586	0.0315748	0.0112307	0.0315748	0.319513	0.0653702
101	RTRG.5434.2	NA	NA	NA	9.25179e-05	0.0559788	15.2836	0.69705	1	6.07546	0.0995785	0.00273795	0.0968406	0.0191467	0.0968406	-0.547954	0.095537
102	RTRG.36999.17	NA	NA	NA	9.7141e-05	0.0581998	15.1915	89.2573	1	2.63539	12.751	4.06498	8.68605	0.434988	8.68605	6.65708	1.50021
103	ENSRNOT00000066017	ENSRNOG00000043212	Dip2a	disco-interacting protein 2 homolog A [Source:RGD Symbol;Acc:1582897]	0.000103508	0.0588256	15.0716	0.357279	1	7.43487	0.0510398	0.00131731	0.0497225	0.0125578	0.0497225	0.393805	0.0733882
104	ENSRNOT00000077653	ENSRNOG00000047628	Khsrp	KH-type splicing regulatory protein [Source:RGD Symbol;Acc:621828]	9.97436e-05	0.0588256	15.1416	0.559239	1	6.25775	0.0798913	0.00497643	0.0749148	0.0178131	0.0749148	0.498402	0.0981131
105	ENSRNOT00000085545	ENSRNOG00000055567	Fmnl2	formin-like 2 [Source:RGD Symbol;Acc:1560248]	0.000103242	0.0588256	15.0765	0.457664	1	6.71699	0.0653806	0.00366367	0.0617169	0.0151512	0.0617169	0.449619	0.0880026
106	ENSRNOT00000016656	ENSRNOG00000012448	Chrnb3	cholinergic receptor nicotinic beta 3 subunit [Source:RGD Symbol;Acc:621544]	0.000102093	0.0588256	15.0976	0.624823	1	9.20829	0.0892605	0.000115437	0.089145	0.0111206	0.089145	-0.516181	0.0875302
107	RTRG.11351.1	NA	NA	NA	0.000103961	0.0588256	15.0634	0.344594	1	7.4722	0.0492277	0.000666487	0.0485612	0.0124615	0.0485612	0.385892	0.0708244
108	RTRG.6701.2	NA	NA	NA	0.000101569	0.0588256	15.1073	0.583426	1	6.70373	0.0833465	0.00689122	0.0764553	0.015215	0.0764553	0.50585	0.0968881
109	RTRG.40520.1	NA	NA	NA	0.000105023	0.0588814	15.0442	0.732436	1	5.80852	0.104634	0.0032079	0.101426	0.0213722	0.101426	0.561681	0.10201
110	ENSRNOT00000027237	ENSRNOG00000007281	Flnc	filamin C [Source:RGD Symbol;Acc:1308807]	0.000108266	0.0590767	14.9868	0.707331	1	6.60323	0.101047	0.0045908	0.0964565	0.0157214	0.0964565	0.548544	0.0937774
111	ENSRNOT00000039410	ENSRNOG00000025278	Scai	suppressor of cancer cell invasion [Source:RGD Symbol;Acc:1594720]	0.000108969	0.0590767	14.9746	0.257809	1	7.9194	0.0368299	0.000376752	0.0364532	0.0115526	0.0364532	-0.337377	0.066697
112	ENSRNOT00000025355	ENSRNOG00000018690	Rgs17	regulator of G-protein signaling 17 [Source:RGD Symbol;Acc:1305515]	0.000110205	0.0590767	14.9533	0.267962	1	8.3145	0.0382803	0.000309122	0.0379712	0.0110924	0.0379712	-0.341151	0.0647277
113	RTRG.23493.3	NA	NA	NA	0.000109419	0.0590767	14.9668	0.295249	1	7.94006	0.0421784	0.00100768	0.0411707	0.0115209	0.0411707	0.358914	0.0689125
114	RTRG.51504.4	NA	NA	NA	0.000108296	0.0590767	14.9863	0.199844	1	8.59896	0.0285492	0.0002998	0.0282494	0.0109436	0.0282494	-0.302899	0.0640312
115	RTRG.43892.1	NA	NA	NA	0.000112848	0.0599675	14.9086	3.15975	1	4.67198	0.451393	0.0225504	0.428843	0.0374683	0.428843	1.15838	0.199176
116	ENSRNOT00000072069	ENSRNOG00000050697	Ctsz	cathepsin Z [Source:RGD Symbol;Acc:708479]	0.000126192	0.0619896	14.6978	1.92495	1	5.97897	0.274993	0.00294082	0.272052	0.0199056	0.272052	0.901995	0.157522
117	ENSRNOT00000029443	ENSRNOG00000021644	Slc15a3	solute carrier family 15 member 3 [Source:RGD Symbol;Acc:628663]	0.000126527	0.0619896	14.6928	1.59625	1	4.77961	0.228036	0.0103818	0.217654	0.0354669	0.217654	0.821816	0.144809
118	ENSRNOT00000035865	ENSRNOG00000025815	Cdr2l	cerebellar degeneration-related protein 2-like [Source:RGD Symbol;Acc:1306881]	0.000124202	0.0619896	14.7278	0.296068	1	6.78877	0.0422954	0.00215078	0.0401446	0.0148178	0.0401446	0.372962	0.0826805
119	ENSRNOT00000074734	ENSRNOG00000049351	Nat8l	N-acetyltransferase 8-like [Source:RGD Symbol;Acc:1305719]	0.000119844	0.0619896	14.7951	0.263675	1	8.10549	0.0376679	0.000294276	0.0373736	0.011298	0.0373736	0.33836	0.0654611
120	ENSRNOT00000000514	ENSRNOG00000000443	LOC103689965	complement C4-like [Source:RGD Symbol;Acc:9245878]	0.000124281	0.0619896	14.7266	97.2176	1	3.60111	13.8882	1.78374	12.1045	0.0866484	12.1045	6.41224	1.11743
121	ENSRNOT00000009852	ENSRNOG00000007514	Sox12	SRY-box transcription factor 12 [Source:RGD Symbol;Acc:1586313]	0.000123152	0.0619896	14.7438	0.688716	1	4.98788	0.098388	0.00678738	0.0916006	0.0314283	0.0916006	0.576552	0.130867
122	ENSRNOT00000008573	ENSRNOG00000006570	Plekhg3	pleckstrin homology and RhoGEF domain containing G3 [Source:RGD Symbol;Acc:1308089]	0.000124146	0.0619896	14.7286	0.369442	1	7.43	0.0527774	0.00106687	0.0517106	0.0125706	0.0517106	0.396894	0.0725707
123	ENSRNOT00000001133	ENSRNOG00000000852	Prrc2a	proline-rich coiled-coil 2A [Source:RGD Symbol;Acc:1303025]	0.000126797	0.0619896	14.6888	0.385967	1	8.18463	0.0551381	0.00208395	0.0530542	0.0112104	0.0530542	0.404265	0.071672
124	RTRG.18284.2	NA	NA	NA	0.000124102	0.0619896	14.7293	0.557694	1	5.52988	0.0796706	0.00554963	0.0741209	0.0242752	0.0741209	0.512501	0.113881
125	RTRG.46999.2	NA	NA	NA	0.000124111	0.0619896	14.7292	1.02799	1	5.6104	0.146856	0.015	0.131856	0.0233563	0.131856	0.668901	0.131337
126	ENSRNOT00000001533	ENSRNOG00000001158	Abcg1	ATP binding cassette subfamily G member 1 [Source:RGD Symbol;Acc:620294]	0.000127892	0.0620287	14.6726	0.194015	1	7.70406	0.0277164	0.000433437	0.0272829	0.0119356	0.0272829	0.303491	0.0682379
127	ENSRNOT00000074194	ENSRNOG00000048161	Tlr9	toll-like receptor 9 [Source:RGD Symbol;Acc:631352]	0.000131252	0.063157	14.6237	1.39206	1	4.97106	0.198865	0.00806881	0.190797	0.0317154	0.190797	0.766396	0.134577
128	ENSRNOT00000061973	ENSRNOG00000033697	Casp4	caspase 4 [Source:RGD Symbol;Acc:621757]	0.000132626	0.0632342	14.6041	0.788271	1	5.41305	0.11261	0.00581417	0.106796	0.0256787	0.106796	0.586292	0.117377
129	RTRG.2345.1	NA	NA	NA	0.000133482	0.0632342	14.592	0.970796	1	5.92562	0.138685	0.00379905	0.134886	0.0203454	0.134886	0.639777	0.112608
130	ENSRNOT00000022610	ENSRNOG00000016863	Pnma8b	PNMA family member 8B [Source:RGD Symbol;Acc:1560435]	0.000136253	0.0635878	14.5533	0.256125	1	7.77782	0.0365893	0.000601322	0.0359879	0.0117934	0.0359879	0.335174	0.0683669
131	RTRG.33584.2	NA	NA	NA	0.000136309	0.0635878	14.5525	0.615013	1	8.34458	0.087859	0.000337248	0.0875218	0.0110696	0.0875218	-0.508988	0.0898499
132	RTRG.14844.5	NA	NA	NA	0.000137857	0.0638224	14.5312	1.05183	1	5.50531	0.150262	0.00772299	0.142539	0.0245707	0.142539	0.666031	0.119155
133	ENSRNOT00000017385	ENSRNOG00000012807	C1qa	complement C1q A chain [Source:RGD Symbol;Acc:1306716]	0.000141083	0.0643171	14.4876	1.88881	1	6.96471	0.26983	0.00111119	0.268719	0.0140786	0.268719	0.89131	0.158099
134	ENSRNOT00000058362	ENSRNOG00000038328	Gjc2	gap junction protein, gamma 2 [Source:RGD Symbol;Acc:1562712]	0.000143956	0.0643171	14.4497	0.721077	1	6.23945	0.103011	0.00277834	0.100233	0.0179411	0.100233	0.550466	0.0979168
135	ENSRNOT00000081462	ENSRNOG00000058586	Tyro3	TYRO3 protein tyrosine kinase [Source:RGD Symbol;Acc:3923]	0.000144188	0.0643171	14.4466	0.228965	1	7.53121	0.0327093	0.000615606	0.0320937	0.012316	0.0320937	0.322276	0.0701684
136	ENSRNOT00000024243	ENSRNOG00000017969	Olfm3	olfactomedin 3 [Source:RGD Symbol;Acc:628672]	0.00014394	0.0643171	14.4499	0.562178	1	7.95456	0.0803111	0.00310026	0.0772109	0.0114992	0.0772109	-0.486046	0.0864565
137	ENSRNOT00000051338	ENSRNOG00000017020	Inpp5d	inositol polyphosphate-5-phosphatase D [Source:RGD Symbol;Acc:2914]	0.000141559	0.0643171	14.4813	0.42467	1	6.6032	0.0606672	0.00181344	0.0588537	0.0157215	0.0588537	0.427658	0.0841409
138	ENSRNOT00000028971	ENSRNOG00000021338	Tmem132a	transmembrane protein 132A [Source:RGD Symbol;Acc:727936]	0.000150491	0.0643645	14.3661	0.354954	1	6.66679	0.0507077	0.00121949	0.0494882	0.0153963	0.0494882	0.393941	0.0814503
139	ENSRNOT00000079269	ENSRNOG00000051837	Nwd2	NACHT and WD repeat domain containing 2 [Source:RGD Symbol;Acc:1563065]	0.000149772	0.0643645	14.3751	0.384259	1	7.889	0.0548942	0.00034117	0.054553	0.0116008	0.054553	-0.401481	0.071813
140	ENSRNOT00000009696	ENSRNOG00000007338	Fbln2	fibulin 2 [Source:RGD Symbol;Acc:628685]	0.000150613	0.0643645	14.3645	0.639491	1	5.59682	0.0913559	0.00785908	0.0834968	0.0235061	0.0834968	0.537541	0.117265
141	ENSRNOT00000038207	ENSRNOG00000042289	Plcxd2	phosphatidylinositol-specific phospholipase C, X domain containing 2 [Source:RGD Symbol;Acc:1563504]	0.000148425	0.0643645	14.3921	0.236638	1	9.29247	0.0338055	0.000100046	0.0337054	0.0111989	0.0337054	-0.319304	0.0636187
142	RTRG.36777.3	NA	NA	NA	0.000149156	0.0643645	14.3828	0.867217	1	6.50642	0.123888	0.0111259	0.112762	0.0162497	0.112762	0.603809	0.109444
143	RTRG.8919.2	NA	NA	NA	0.000148501	0.0643645	14.3911	0.278424	1	9.39123	0.0397749	0.000939239	0.0388357	0.0113082	0.0388357	-0.344945	0.0671064
144	ENSRNOT00000065865	ENSRNOG00000020130	Arhgef1	Rho guanine nucleotide exchange factor 1 [Source:RGD Symbol;Acc:620951]	0.000152708	0.0646711	14.3385	0.695603	1	6.13514	0.0993719	0.0102415	0.0891304	0.0186973	0.0891304	0.549794	0.112561
145	ENSRNOT00000013408	ENSRNOG00000010063	Htr2a	5-hydroxytryptamine receptor 2A [Source:RGD Symbol;Acc:61800]	0.000155787	0.0646711	14.3009	0.280791	1	7.42589	0.0401129	0.000707011	0.0394059	0.0125815	0.0394059	-0.348892	0.0713552
146	ENSRNOT00000004753	ENSRNOG00000003463	Srebf1	sterol regulatory element binding transcription factor 1 [Source:RGD Symbol;Acc:69423]	0.000156622	0.0646711	14.2909	1.06004	1	6.89387	0.151434	0.010486	0.140948	0.0143634	0.140948	0.66615	0.119905
147	RTRG.11147.2	NA	NA	NA	0.000154792	0.0646711	14.313	72.9144	1	2.31955	10.4163	3.36569	7.05066	0.766619	7.05066	6.02539	1.4383
148	RTRG.43918.3	NA	NA	NA	0.000156275	0.0646711	14.2951	0.924734	1	5.85846	0.132105	0.0108419	0.121263	0.0209231	0.121263	0.625119	0.118368
149	ENSRNOT00000030327	ENSRNOG00000021478	Tpd52l1	TPD52 like 1 [Source:RGD Symbol;Acc:1594796]	0.000160126	0.0652364	14.2492	0.506961	1	5.7304	0.0724229	0.00493226	0.0674907	0.0221129	0.0674907	-0.481718	0.107795
150	ENSRNOT00000061231	ENSRNOG00000039876	LOC681410	heterogeneous nuclear ribonucleoprotein A0 [Source:MGI Symbol;Acc:MGI:1924384]	0.000159288	0.0652364	14.2591	0.78209	1	5.56558	0.111727	0.00407892	0.107648	0.0238586	0.107648	0.574977	0.109687
151	RTRG.31662.6	NA	NA	NA	0.000162799	0.065886	14.2181	0.922879	1	6.00889	0.13184	0.0127185	0.119121	0.0196655	0.119121	0.624511	0.119831
152	ENSRNOT00000031005	ENSRNOG00000025053	Lrp1	LDL receptor related protein 1 [Source:RGD Symbol;Acc:1307535]	0.000165129	0.0663895	14.1913	0.227618	1	10.2692	0.0325169	6.35971e-05	0.0324533	0.0131876	0.0324533	0.318182	0.0689607
153	ENSRNOT00000015521	ENSRNOG00000011352	Furin	furin (paired basic amino acid cleaving enzyme) [Source:RGD Symbol;Acc:3274]	0.000168422	0.0669466	14.1542	0.403629	1	6.43366	0.0576613	0.00417026	0.0534911	0.0166751	0.0534911	0.425022	0.0932514
154	ENSRNOT00000026793	ENSRNOG00000024243	Cadm4	cell adhesion molecule 4 [Source:RGD Symbol;Acc:1304722]	0.000168706	0.0669466	14.151	0.396715	1	7.60723	0.0566735	0.000459006	0.0562145	0.0121404	0.0562145	0.406822	0.0739966
155	ENSRNOT00000073294	ENSRNOG00000050430	Vav1	vav guanine nucleotide exchange factor 1 [Source:RGD Symbol;Acc:3951]	0.000169935	0.0669995	14.1374	1.21261	1	4.27741	0.17323	0.0200466	0.153183	0.0464441	0.153183	0.760659	0.17842
156	RTRG.21493.2	NA	NA	NA	0.000172104	0.0670316	14.1135	0.212669	1	7.61616	0.0303813	0.00121918	0.0291621	0.0121206	0.0291621	0.313541	0.0716598
157	RTRG.40732.1	NA	NA	NA	0.000173308	0.0670316	14.1004	0.467568	1	5.48963	0.0667954	0.00478896	0.0620064	0.0247603	0.0620064	0.476051	0.113233
158	RTRG.9251.2	NA	NA	NA	0.00017303	0.0670316	14.1034	0.340358	1	7.41578	0.0486226	0.00498913	0.0436335	0.0126083	0.0436335	0.389198	0.0851176
159	ENSRNOT00000005366	ENSRNOG00000003948	Llgl1	LLGL scribble cell polarity complex component 1 [Source:RGD Symbol;Acc:3012]	0.000176017	0.0672286	14.0712	0.24533	1	6.94471	0.0350471	0.000971858	0.0340753	0.0141573	0.0340753	0.336595	0.0771088
160	ENSRNOT00000001654	ENSRNOG00000001235	Gna12	G protein subunit alpha 12 [Source:RGD Symbol;Acc:71018]	0.000175501	0.0672286	14.0767	0.234645	1	9.01561	0.0335207	0.000130983	0.0333897	0.0109912	0.0333897	0.315888	0.0632522
161	ENSRNOT00000026212	ENSRNOG00000019322	Notch1	notch receptor 1 [Source:RGD Symbol;Acc:3187]	0.000177917	0.0675323	14.051	0.193761	1	7.9018	0.0276802	0.000320947	0.0273592	0.0115802	0.0273592	0.296254	0.066586
162	ENSRNOT00000014699	ENSRNOG00000011007	Ube2o	ubiquitin-conjugating enzyme E2O [Source:RGD Symbol;Acc:1310297]	0.000181457	0.0684508	14.014	0.220992	1	7.57046	0.0315703	0.000804409	0.0307659	0.0122237	0.0307659	0.315338	0.0705365
163	RTRG.44130.1	NA	NA	NA	0.000184529	0.0691823	13.9824	0.193325	1	8.10241	0.0276179	0.00032464	0.0272933	0.0113017	0.0272933	0.294218	0.0655906
164	ENSRNOT00000010092	ENSRNOG00000007539	Rsad2	radical S-adenosyl methionine domain containing 2 [Source:RGD Symbol;Acc:620495]	0.000193477	0.0695505	13.8934	3.00209	1	4.58346	0.42887	0.0116385	0.417231	0.0390666	0.417231	1.11548	0.20686
165	ENSRNOT00000015468	ENSRNOG00000011592	Lrp10	LDL receptor related protein 10 [Source:RGD Symbol;Acc:1310471]	0.000191805	0.0695505	13.9097	0.346481	1	6.26785	0.0494972	0.00227579	0.0472214	0.0177433	0.0472214	0.397115	0.0907929
166	ENSRNOT00000000492	ENSRNOG00000000431	Atf6b	activating transcription factor 6 beta [Source:RGD Symbol;Acc:1303317]	0.000191208	0.0695505	13.9156	0.265512	1	6.64415	0.0379303	0.00168087	0.0362494	0.0155102	0.0362494	0.353238	0.0831675
167	ENSRNOT00000018629	ENSRNOG00000013907	Sall1	spalt-like transcription factor 1 [Source:RGD Symbol;Acc:1309916]	0.000192666	0.0695505	13.9013	0.439621	1	7.24616	0.062803	0.00107871	0.0617243	0.0130973	0.0617243	0.426907	0.0791207
168	RTRG.23752.3	NA	NA	NA	0.000189674	0.0695505	13.9307	0.36902	1	6.07378	0.0527171	0.00237557	0.0503416	0.0191596	0.0503416	0.411358	0.0946155
169	RTRG.40496.2	NA	NA	NA	0.000191191	0.0695505	13.9157	0.27344	1	7.81237	0.0390629	0.000636622	0.0384263	0.0117307	0.0384263	0.339902	0.0682815
170	RTRG.44457.4	NA	NA	NA	0.000192363	0.0695505	13.9043	0.216257	1	8.75033	0.0308939	0.000856822	0.0300371	0.0109245	0.0300371	0.30676	0.0660168
171	ENSRNOT00000051512	ENSRNOG00000030515	Nfasc	neurofascin [Source:RGD Symbol;Acc:620911]	0.000199907	0.07021	13.832	0.903249	1	8.04853	0.129036	0.00682346	0.122212	0.0113687	0.122212	0.611376	0.113903
172	ENSRNOT00000047210	ENSRNOG00000026649	Dnmt3a	DNA methyltransferase 3 alpha [Source:RGD Symbol;Acc:1303336]	0.000198967	0.07021	13.8408	0.670626	1	6.08246	0.0958037	0.00731965	0.088484	0.0190933	0.088484	0.53137	0.106739
173	ENSRNOT00000000529	ENSRNOG00000000457	Tap1	transporter 1, ATP binding cassette subfamily B member [Source:RGD Symbol;Acc:3817]	0.000199431	0.07021	13.8364	1.88092	1	4.28155	0.268704	0.0272378	0.241466	0.046304	0.241466	0.896975	0.188027
174	RTRG.43786.2	NA	NA	NA	0.000198907	0.07021	13.8414	0.22918	1	8.2988	0.0327401	0.00174274	0.0309973	0.011105	0.0309973	0.317643	0.0700928
175	ENSRNOT00000001315	ENSRNOG00000000991	Arpc1b	actin related protein 2/3 complex, subunit 1B [Source:RGD Symbol;Acc:2155]	0.000203285	0.0708209	13.8005	0.885478	1	5.41591	0.126497	0.00445912	0.122038	0.0256445	0.122038	0.605628	0.114382
176	RTRG.13468.3	NA	NA	NA	0.000203965	0.0708209	13.7942	0.649277	1	7.2373	0.0927538	0.00947989	0.0832739	0.0131248	0.0832739	-0.518831	0.0986277
177	ENSRNOT00000018782	ENSRNOG00000013948	Zc3hav1	zinc finger CCCH-type containing, antiviral 1 [Source:RGD Symbol;Acc:628694]	0.000205374	0.0709075	13.7813	0.644021	1	6.34445	0.092003	0.00311425	0.0888888	0.017232	0.0888888	0.515902	0.0964848
178	ENSRNOT00000004508	ENSRNOG00000003334	Klhl21	kelch-like family member 21 [Source:RGD Symbol;Acc:1305863]	0.00020734	0.0711841	13.7634	0.527844	1	5.60419	0.0754063	0.00363464	0.0717716	0.0234246	0.0717716	0.482688	0.107701
179	ENSRNOT00000057368	ENSRNOG00000037793	Cdk5r2	cyclin-dependent kinase 5 regulatory subunit 2 [Source:RGD Symbol;Acc:1562530]	0.000209944	0.0716754	13.7399	0.272908	1	7.20323	0.0389869	0.000807466	0.0381794	0.0132327	0.0381794	0.342896	0.0737608
180	ENSRNOT00000089457	ENSRNOG00000000123	Rnf19b	ring finger protein 19B [Source:RGD Symbol;Acc:1305470]	0.00021763	0.0717479	13.6724	0.360455	1	5.95596	0.0514935	0.00283491	0.0486586	0.0200933	0.0486586	0.410654	0.0980704
181	ENSRNOT00000026846	ENSRNOG00000019824	Ell	elongation factor for RNA polymerase II [Source:RGD Symbol;Acc:1311121]	0.000216626	0.0717479	13.6811	0.412625	1	5.97349	0.0589464	0.00255543	0.0563909	0.01995	0.0563909	0.428064	0.0970104
182	ENSRNOT00000001968	ENSRNOG00000001449	Pom121	POM121 transmembrane nucleoporin [Source:RGD Symbol;Acc:620680]	0.000218277	0.0717479	13.6668	0.206606	1	7.61448	0.0295151	0.00120913	0.028306	0.0121243	0.028306	0.306839	0.0716367
183	ENSRNOT00000028557	ENSRNOG00000021031	Grn	granulin precursor [Source:RGD Symbol;Acc:61983]	0.000216158	0.0717479	13.6851	0.557915	1	6.8561	0.0797022	0.00584987	0.0738523	0.0145222	0.0738523	0.480453	0.0924717
184	RTRG.14366.2	NA	NA	NA	0.000212488	0.0717479	13.7173	1.10125	1	5.18248	0.157322	0.0103723	0.146949	0.0285371	0.146949	0.676514	0.132154
185	RTRG.38414.1	NA	NA	NA	0.000218375	0.0717479	13.666	0.259251	1	7.56697	0.0370358	0.000542577	0.0364933	0.0122317	0.0364933	0.331611	0.069629
186	RTRG.41911.1	NA	NA	NA	0.000212756	0.0717479	13.7149	0.311766	1	7.54143	0.044538	0.000628563	0.0439094	0.0122916	0.0439094	0.359845	0.0701344
187	ENSRNOT00000027684	ENSRNOG00000020426	Erf	Ets2 repressor factor [Source:RGD Symbol;Acc:1311991]	0.000221468	0.0719402	13.6396	1.15648	1	5.41261	0.165211	0.00807658	0.157134	0.0256839	0.157134	0.690033	0.130444
188	ENSRNOT00000019666	ENSRNOG00000014347	Slc4a2	solute carrier family 4 member 2 [Source:RGD Symbol;Acc:3711]	0.000224566	0.0719402	13.6135	0.349185	1	6.44778	0.0498836	0.00248601	0.0473976	0.0165906	0.0473976	0.392073	0.0884011
189	ENSRNOT00000072526	ENSRNOG00000004527	Lin7a	lin-7 homolog A, crumbs cell polarity complex component [Source:RGD Symbol;Acc:621256]	0.000223139	0.0719402	13.6255	45.9017	1	1.69868	6.55739	0.541628	6.01576	2.27908	6.01576	-4.78365	1.19323
190	ENSRNOT00000056872	ENSRNOG00000015430	Nlgn2	neuroligin 2 [Source:RGD Symbol;Acc:621118]	0.000224846	0.0719402	13.6111	0.192641	1	8.43977	0.0275201	0.000235259	0.0272848	0.0110086	0.0272848	0.289396	0.0640909
191	ENSRNOT00000077270	ENSRNOG00000011441	Tpd52	tumor protein D52 [Source:RGD Symbol;Acc:1306767]	0.000221024	0.0719402	13.6433	0.300587	1	8.61058	0.042941	0.0002581	0.0426829	0.0109406	0.0426829	-0.35181	0.0664872
192	ENSRNOT00000008813	ENSRNOG00000006116	Hk2	hexokinase 2 [Source:RGD Symbol;Acc:2797]	0.000227734	0.0723206	13.5872	0.808514	1	6.02846	0.115502	0.00376457	0.111737	0.0195109	0.111737	0.576552	0.109426
193	ENSRNOT00000015059	ENSRNOG00000011262	Bicra	BRD4 interacting chromatin remodeling complex associated protein [Source:RGD Symbol;Acc:1306385]	0.000229585	0.0723206	13.572	0.296761	1	6.5057	0.0423945	0.00200073	0.0403938	0.0162538	0.0403938	0.367176	0.0861235
194	RTRG.17707.3	NA	NA	NA	0.00022943	0.0723206	13.5733	2.19524	1	4.24903	0.313606	0.038415	0.275191	0.0474523	0.275191	0.964005	0.203852
195	ENSRNOT00000041130	ENSRNOG00000007104	Itpr1	inositol 1,4,5-trisphosphate receptor, type 1 [Source:RGD Symbol;Acc:2933]	0.000243297	0.0731128	13.4631	0.52691	1	8.59264	0.0752729	0.00345446	0.0718184	0.0109453	0.0718184	-0.464653	0.0890251
196	ENSRNOT00000026202	ENSRNOG00000019349	Sf3a2	splicing factor 3a, subunit 2 [Source:RGD Symbol;Acc:1308627]	0.000243515	0.0731128	13.4615	0.461351	1	6.08306	0.0659073	0.0025777	0.0633296	0.0190887	0.0633296	0.442113	0.0949746
197	ENSRNOT00000034264	ENSRNOG00000001091	Hip1r	huntingtin interacting protein 1 related [Source:RGD Symbol;Acc:621615]	0.000245261	0.0731128	13.4481	0.405852	1	6.83794	0.0579789	0.00158496	0.0563939	0.0146003	0.0563939	0.408631	0.0803376
198	ENSRNOT00000015296	ENSRNOG00000011387	Tet3	tet methylcytosine dioxygenase 3 [Source:RGD Symbol;Acc:1590584]	0.000242632	0.0731128	13.4683	1.0542	1	5.95302	0.1506	0.0163685	0.134231	0.0201175	0.134231	0.658175	0.128047
199	ENSRNOT00000001517	ENSRNOG00000021871	Gcn1	GCN1 activator of EIF2AK4 [Source:RGD Symbol;Acc:1593434]	0.00024169	0.0731128	13.4756	0.20861	1	7.66513	0.0298014	0.00110557	0.0286958	0.0120154	0.0286958	0.305245	0.0709194
200	ENSRNOT00000011641	ENSRNOG00000008765	Zfhx4	zinc finger homeobox 4 [Source:RGD Symbol;Acc:1563022]	0.000239999	0.0731128	13.4887	0.210531	1	9.20276	0.0300759	0.000114133	0.0299617	0.0111159	0.0299617	-0.29825	0.063466
201	ENSRNOT00000023696	ENSRNOG00000017564	Mib2	mindbomb E3 ubiquitin protein ligase 2 [Source:RGD Symbol;Acc:1359469]	0.000244898	0.0731128	13.4508	0.379583	1	6.36173	0.0542261	0.0079917	0.0462344	0.017121	0.0462344	0.424288	0.103983
202	ENSRNOT00000009094	ENSRNOG00000006857	AABR07060833.1		0.000244034	0.0731128	13.4575	0.44851	1	8.23159	0.0640728	0.000243314	0.0638295	0.0111641	0.0638295	-0.428659	0.0821645
203	ENSRNOT00000009994	ENSRNOG00000007350	Rac2	Rac family small GTPase 2 [Source:RGD Symbol;Acc:1307568]	0.00024004	0.0731128	13.4884	2.13343	1	4.58068	0.304775	0.0119185	0.292857	0.0391176	0.292857	0.935298	0.178853
204	ENSRNOT00000034401	ENSRNOG00000002919	Gfap	glial fibrillary acidic protein [Source:RGD Symbol;Acc:2679]	0.000240825	0.0731128	13.4823	1.72378	1	9.46466	0.246254	8.6724e-05	0.246167	0.0114017	0.246167	0.84065	0.160829
205	RTRG.33305.1	NA	NA	NA	0.00024341	0.0731128	13.4623	0.374551	1	6.71022	0.0535072	0.00351587	0.0499914	0.0151837	0.0499914	0.400311	0.0876661
206	ENSRNOT00000086276	ENSRNOG00000056678	Nckap5l	NCK-associated protein 5-like [Source:RGD Symbol;Acc:1561571]	0.000250015	0.0741683	13.412	0.892894	1	5.59484	0.127556	0.0219086	0.105648	0.0235281	0.105648	0.627136	0.144175
207	ENSRNOT00000072098	ENSRNOG00000047768	Lamb2	laminin subunit beta 2 [Source:RGD Symbol;Acc:2988]	0.000294845	0.0744891	13.1029	0.477165	1	6.51817	0.0681664	0.00472579	0.0634406	0.0161834	0.0634406	0.443612	0.0935278
208	ENSRNOT00000027360	ENSRNOG00000020182	Mvp	major vault protein [Source:RGD Symbol;Acc:70932]	0.000282539	0.0744891	13.1827	0.319349	1	6.15529	0.0456213	0.00194833	0.0436729	0.0185484	0.0436729	0.380544	0.0919465
209	ENSRNOT00000026378	ENSRNOG00000019435	Psd	pleckstrin and Sec7 domain containing [Source:RGD Symbol;Acc:620297]	0.00028448	0.0744891	13.1699	0.453684	1	6.7231	0.064812	0.00289	0.061922	0.0151221	0.061922	0.430046	0.085699
210	ENSRNOT00000028262	ENSRNOG00000020813	Ltbp3	latent transforming growth factor beta binding protein 3 [Source:RGD Symbol;Acc:62057]	0.000279542	0.0744891	13.2027	0.251025	1	6.63233	0.0358607	0.00215186	0.0337089	0.0155705	0.0337089	0.342751	0.0847341
211	ENSRNOT00000034896	ENSRNOG00000026116	Sall3	spalt-like transcription factor 3 [Source:RGD Symbol;Acc:1310232]	0.000272118	0.0744891	13.2532	1.64039	1	4.74123	0.234342	0.0538852	0.180457	0.0362005	0.180457	0.863073	0.207615
212	ENSRNOT00000086830	ENSRNOG00000061348	Fam53b	family with sequence similarity 53, member B [Source:RGD Symbol;Acc:1310799]	0.000267683	0.0744891	13.284	0.711013	1	6.26079	0.101573	0.014552	0.0870213	0.017792	0.0870213	0.548466	0.120017
213	ENSRNOT00000004081	ENSRNOG00000024578	Ttyh2	tweety family member 2 [Source:RGD Symbol;Acc:1562969]	0.000283277	0.0744891	13.1779	0.230074	1	7.8148	0.0328678	0.000512054	0.0323557	0.0117264	0.0323557	0.31079	0.067809
214	ENSRNOT00000003191	ENSRNOG00000002336	Gabra4	gamma-aminobutyric acid type A receptor alpha4 subunit [Source:RGD Symbol;Acc:621670]	0.000276913	0.0744891	13.2204	0.494624	1	6.90079	0.0706606	0.00756083	0.0630998	0.0143349	0.0630998	-0.453799	0.0965462
215	ENSRNOT00000073638	ENSRNOG00000047635	Tmem178b	transmembrane protein 178B [Source:RGD Symbol;Acc:1585938]	0.000294122	0.0744891	13.1075	0.245585	1	8.94871	0.0350835	0.000638045	0.0344455	0.0109623	0.0344455	-0.317085	0.065177
216	ENSRNOT00000092123	ENSRNOG00000057620	Slc6a8	solute carrier family 6 member 8 [Source:RGD Symbol;Acc:619711]	0.000254521	0.0744891	13.3785	0.326643	1	8.26088	0.0466632	0.000241964	0.0464213	0.0111373	0.0464213	0.365416	0.0704656
217	ENSRNOT00000027032	ENSRNOG00000019935	Armc5	armadillo repeat containing 5 [Source:RGD Symbol;Acc:1306553]	0.000272784	0.0744891	13.2486	0.41903	1	5.91707	0.0598614	0.00358919	0.0562722	0.0204173	0.0562722	0.430244	0.100732
218	ENSRNOT00000001807	ENSRNOG00000001337	Setd1b	SET domain containing 1B, histone lysine methyltransferase [Source:RGD Symbol;Acc:2323325]	0.000284857	0.0744891	13.1674	0.317996	1	6.53146	0.045428	0.00374316	0.0416848	0.0161091	0.0416848	0.377978	0.0906756
219	ENSRNOT00000017629	ENSRNOG00000012622	Mmp15	matrix metallopeptidase 15 [Source:RGD Symbol;Acc:1308937]	0.000292745	0.0744891	13.1162	0.310779	1	6.46923	0.044397	0.00158382	0.0428132	0.0164641	0.0428132	0.367583	0.0854718
220	ENSRNOT00000078336	ENSRNOG00000030127	Eml2	EMAP like 2 [Source:RGD Symbol;Acc:621066]	0.000277984	0.0744891	13.2132	0.635389	1	6.32641	0.0907698	0.0117466	0.0790232	0.0173496	0.0790232	0.517296	0.113119
221	ENSRNOT00000043660	ENSRNOG00000028895	Rtp4	receptor (chemosensory) transporter protein 4 [Source:RGD Symbol;Acc:1306974]	0.000286553	0.0744891	13.1563	1.91014	1	4.4861	0.272878	0.0113565	0.261521	0.0409508	0.261521	0.880877	0.172785
222	ENSRNOT00000040472	ENSRNOG00000021031	Grn	granulin precursor [Source:RGD Symbol;Acc:61983]	0.000260584	0.0744891	13.3344	1.46291	1	6.41704	0.208987	0.0173972	0.19159	0.0167758	0.19159	0.772844	0.149537
223	ENSRNOT00000024000	ENSRNOG00000017619	Aldh1a1	aldehyde dehydrogenase 1 family, member A1 [Source:RGD Symbol;Acc:2087]	0.000266854	0.0744891	13.2898	1.24062	1	9.21504	0.177231	0.000181792	0.17705	0.0111264	0.17705	-0.711262	0.138092
224	ENSRNOT00000088950	ENSRNOG00000006426	Syt1	synaptotagmin 1 [Source:RGD Symbol;Acc:3803]	0.00027625	0.0744891	13.2249	0.356707	1	10.7094	0.0509582	0.000113528	0.0508446	0.0148663	0.0508446	-0.381036	0.0743474
225	ENSRNOT00000000522	ENSRNOG00000033215	RT1-Db1	RT1 class II, locus Db1 [Source:RGD Symbol;Acc:1593282]	0.000294977	0.0744891	13.102	53.558	1	2.40062	7.65115	0.403497	7.24765	0.663009	7.24765	4.66072	0.918033
226	ENSRNOT00000042642	ENSRNOG00000023781	Plec	plectin [Source:RGD Symbol;Acc:621649]	0.000280901	0.0744891	13.1936	0.923465	1	7.18382	0.131924	0.0270221	0.104901	0.0132956	0.104901	0.623275	0.136297
227	RTRG.11387.1	NA	NA	NA	0.000294438	0.0744891	13.1054	2.70029	1	4.12624	0.385756	0.0911923	0.294564	0.0528653	0.294564	1.10204	0.266001
228	RTRG.18934.1	NA	NA	NA	0.000256234	0.0744891	13.366	0.150018	1	9.64273	0.0214312	6.57049e-05	0.0213655	0.0116736	0.0213655	-0.265022	0.0647631
229	RTRG.21493.10	NA	NA	NA	0.000293633	0.0744891	13.1106	0.161503	1	7.86195	0.0230718	0.000835913	0.0222359	0.0116453	0.0222359	0.27543	0.0687157
230	RTRG.2233.2	NA	NA	NA	0.000278296	0.0744891	13.2111	1.03407	1	5.04974	0.147724	0.0265997	0.121124	0.0304311	0.121124	0.681535	0.162876
231	RTRG.22966.2	NA	NA	NA	0.000259969	0.0744891	13.3388	0.446689	1	5.6918	0.0638128	0.00361625	0.0601965	0.0224979	0.0601965	0.447453	0.105572
232	RTRG.2423.1	NA	NA	NA	0.000278701	0.0744891	13.2084	0.37925	1	7.21604	0.0541785	0.000916527	0.053262	0.0131918	0.053262	0.392799	0.07674
233	RTRG.33220.5	NA	NA	NA	0.000284304	0.0744891	13.1711	93.169	1	2.7079	13.3099	5.69192	7.61794	0.38197	7.61794	6.8021	1.74279
234	RTRG.33525.1	NA	NA	NA	0.000279533	0.0744891	13.2028	0.769136	1	6.11391	0.109877	0.0117198	0.0981568	0.0188556	0.0981568	0.562738	0.116115
235	RTRG.3582.2	NA	NA	NA	0.000267181	0.0744891	13.2875	0.869912	1	5.18011	0.124273	0.00702291	0.11725	0.0285687	0.11725	0.601028	0.12572
236	RTRG.36729.2	NA	NA	NA	0.000269368	0.0744891	13.2722	0.245777	1	6.90928	0.0351111	0.00146203	0.033649	0.0143	0.033649	0.332395	0.0790943
237	RTRG.38869.4	NA	NA	NA	0.000291869	0.0744891	13.1219	0.544364	1	6.21906	0.0777662	0.0100683	0.0676979	0.0180858	0.0676979	0.483966	0.110902
238	RTRG.41524.9	NA	NA	NA	0.000266401	0.0744891	13.293	0.386681	1	6.04987	0.0552402	0.00258641	0.0526538	0.0193438	0.0526538	-0.412329	0.0956211
239	RTRG.44634.4	NA	NA	NA	0.000276605	0.0744891	13.2225	0.354753	1	6.93824	0.0506789	0.00593423	0.0447447	0.0141831	0.0447447	0.394534	0.0918623
240	RTRG.45671.44	NA	NA	NA	0.000292596	0.0744891	13.1172	0.6188	1	6.79615	0.0884	0.00268346	0.0857166	0.0147846	0.0857166	0.501085	0.0985846
241	RTRG.48475.1	NA	NA	NA	0.000276807	0.0744891	13.2212	0.469891	1	7.56709	0.0671272	0.0115005	0.0556267	0.0122314	0.0556267	-0.449237	0.101622
242	RTRG.49116.3	NA	NA	NA	0.000285065	0.0744891	13.1661	0.380229	1	6.36718	0.0543184	0.00164307	0.0526753	0.0170863	0.0526753	0.399539	0.0873043
243	ENSRNOT00000090456	ENSRNOG00000059683	Mpp2	membrane palmitoylated protein 2 [Source:RGD Symbol;Acc:620014]	0.000300581	0.0746337	13.0668	0.294258	1	6.6595	0.0420369	0.00140778	0.0406291	0.0154328	0.0406291	0.355975	0.0821276
244	ENSRNOT00000025019	ENSRNOG00000018509	Cx3cr1	C-X3-C motif chemokine receptor 1 [Source:RGD Symbol;Acc:620137]	0.000303634	0.0746337	13.0478	0.555157	1	7.10038	0.0793082	0.00075665	0.0785515	0.0135774	0.0785515	0.474138	0.0937831
245	ENSRNOT00000080591	ENSRNOG00000055340	Ski	SKI proto-oncogene [Source:RGD Symbol;Acc:1565591]	0.00030116	0.0746337	13.0632	0.530304	1	5.76426	0.0757577	0.00441258	0.0713451	0.0217858	0.0713451	0.473184	0.105851
246	ENSRNOT00000056174	ENSRNOG00000037198	Usp18	ubiquitin specific peptidase 18 [Source:RGD Symbol;Acc:1359153]	0.000302016	0.0746337	13.0578	1.52447	1	3.93506	0.217781	0.023254	0.194527	0.0622752	0.194527	0.833219	0.204056
247	ENSRNOT00000013745	ENSRNOG00000010208	Timp1	TIMP metallopeptidase inhibitor 1 [Source:RGD Symbol;Acc:621675]	0.000304939	0.0746337	13.0398	3.14733	1	3.85356	0.449619	0.0230474	0.426571	0.0667832	0.426571	1.1288	0.223412
248	ENSRNOT00000043346	ENSRNOG00000019382	Zbtb47	zinc finger and BTB domain containing 47 [Source:RGD Symbol;Acc:1562434]	0.000300307	0.0746337	13.0685	0.521435	1	5.85476	0.0744908	0.00977389	0.0647169	0.0209558	0.0647169	0.482695	0.116157
249	RTRG.11362.5	NA	NA	NA	0.000298087	0.0746337	13.0824	0.280367	1	6.93831	0.0400525	0.00292053	0.037132	0.0141828	0.037132	0.351443	0.0832569
250	RTRG.15437.2	NA	NA	NA	0.00030532	0.0746337	13.0375	66.4061	1	2.17442	9.48658	3.38055	6.10603	0.993032	6.10603	-5.73513	1.48015
251	ENSRNOT00000011837	ENSRNOG00000008831	Hcn2	hyperpolarization activated cyclic nucleotide gated potassium and sodium channel 2 [Source:RGD Symbol;Acc:620689]	0.000307767	0.0749321	13.0225	0.223818	1	8.0242	0.031974	0.00036949	0.0316045	0.0114008	0.0316045	0.304783	0.0661246
252	ENSRNOT00000007771	ENSRNOG00000005413	Creb3l1	cAMP responsive element binding protein 3-like 1 [Source:RGD Symbol;Acc:1359613]	0.000310866	0.0750527	13.0038	0.647636	1	4.86248	0.0925194	0.00817963	0.0843397	0.0337675	0.0843397	0.550181	0.137874
253	ENSRNOT00000024266	ENSRNOG00000017857	LOC108348250	cullin-7 [Source:RGD Symbol;Acc:11406442]	0.0003102	0.0750527	13.0078	0.255354	1	6.93432	0.0364791	0.000922237	0.0355569	0.0141987	0.0355569	0.331739	0.0770703
254	ENSRNOT00000088606	ENSRNOG00000055028	Setd1a	SET domain containing 1A, histone lysine methyltransferase [Source:RGD Symbol;Acc:1311624]	0.000312929	0.0750527	12.9914	0.194448	1	7.29012	0.0277782	0.000672153	0.0271061	0.0129636	0.0271061	0.296336	0.0724541
255	RTRG.32811.2	NA	NA	NA	0.000313175	0.0750527	12.9899	50.9953	1	2.32083	7.28504	1.31485	5.97019	0.764868	5.97019	4.61605	1.02098
256	ENSRNOT00000022679	ENSRNOG00000016695	Mmp2	matrix metallopeptidase 2 [Source:RGD Symbol;Acc:621316]	0.000317703	0.0755206	12.963	0.882889	1	4.95377	0.126127	0.00719273	0.118934	0.0320185	0.118934	0.605643	0.132769
257	ENSRNOT00000008962	ENSRNOG00000006824	Hdac11	histone deacetylase 11 [Source:RGD Symbol;Acc:1311706]	0.000317223	0.0755206	12.9659	0.207141	1	8.10405	0.0295916	0.000490535	0.0291011	0.0112997	0.0291011	0.295067	0.0662126
258	ENSRNOT00000063876	ENSRNOG00000008897	Gga1	golgi associated, gamma adaptin ear containing, ARF binding protein 1 [Source:RGD Symbol;Acc:1307770]	0.000321306	0.0755206	12.9419	0.28357	1	6.7391	0.04051	0.0013277	0.0391823	0.0150464	0.0391823	0.348488	0.0808004
259	ENSRNOT00000048262	ENSRNOG00000031930	Bin2	bridging integrator 2 [Source:RGD Symbol;Acc:1306789]	0.00031892	0.0755206	12.9559	0.724549	1	5.4741	0.103507	0.00933734	0.0941697	0.0249474	0.0941697	0.551145	0.123231
260	RTRG.28279.20	NA	NA	NA	0.000320974	0.0755206	12.9439	1.85459	1	4.92095	0.264941	0.0131251	0.251816	0.032617	0.251816	0.865271	0.172529
261	RTRG.18280.2	NA	NA	NA	0.000324935	0.075695	12.9209	0.564959	1	5.82432	0.0807084	0.0162523	0.0644561	0.0212282	0.0644561	0.514384	0.129847
262	RTRG.45876.5	NA	NA	NA	0.000325764	0.075695	12.9161	0.243843	1	9.31839	0.0348348	0.0045183	0.0303165	0.0112258	0.0303165	-0.328238	0.0791534
263	RTRG.5926.5	NA	NA	NA	0.000325425	0.075695	12.9181	0.507762	1	5.65926	0.0725374	0.0060253	0.0665121	0.0228331	0.0665121	0.470522	0.11185
264	RTRG.17914.4	NA	NA	NA	0.000332824	0.0762254	12.876	0.29419	1	7.92393	0.0420272	0.00174511	0.0402821	0.0115455	0.0402821	0.345497	0.0716195
265	RTRG.2392.3	NA	NA	NA	0.000332333	0.0762254	12.8788	0.278398	1	7.72982	0.0397711	0.00105039	0.0387208	0.0118846	0.0387208	0.336462	0.0702933
266	RTRG.30322.1	NA	NA	NA	0.000333036	0.0762254	12.8748	56.3028	1	1.9463	8.04326	2.28765	5.75561	1.48481	5.75561	5.2789	1.37613
267	RTRG.45219.4	NA	NA	NA	0.000329464	0.0762254	12.895	0.911202	1	5.06868	0.130172	0.00673874	0.123433	0.0301424	0.123433	0.609575	0.128268
268	ENSRNOT00000034609	ENSRNOG00000023521	Map3k10	mitogen activated protein kinase kinase kinase 10 [Source:RGD Symbol;Acc:1308381]	0.000336358	0.0763872	12.8562	0.391771	1	7.01587	0.0559673	0.00458039	0.0513869	0.013883	0.0513869	0.401531	0.0873204
269	ENSRNOT00000055602	ENSRNOG00000005958	Rrbp1	ribosome binding protein 1 [Source:RGD Symbol;Acc:1306536]	0.000347172	0.0763872	12.797	0.275825	1	7.13323	0.0394036	0.00135811	0.0380455	0.0134642	0.0380455	0.338945	0.0763022
270	ENSRNOT00000090457	ENSRNOG00000058793	Vma21	vacuolar ATPase assembly factor VMA21 [Source:RGD Symbol;Acc:1566155]	0.000348637	0.0763872	12.7891	0.463949	1	6.69232	0.0662785	0.00602443	0.060254	0.0152704	0.060254	-0.436068	0.0947586
271	ENSRNOT00000023425	ENSRNOG00000017220	Tcirg1	T-cell immune regulator 1, ATPase H+ transporting V0 subunit A3 [Source:RGD Symbol;Acc:735136]	0.000343015	0.0763872	12.8196	0.457227	1	5.91008	0.0653182	0.00491265	0.0604056	0.0204765	0.0604056	0.442762	0.104098
272	ENSRNOT00000016070	ENSRNOG00000011475	Srcin1	SRC kinase signaling inhibitor 1 [Source:RGD Symbol;Acc:708439]	0.000344503	0.0763872	12.8115	0.845453	1	5.53546	0.120779	0.00737402	0.113405	0.0242091	0.113405	0.583144	0.117681
273	ENSRNOT00000051467	ENSRNOG00000032546	Dot1l	DOT1 like histone lysine methyltransferase [Source:RGD Symbol;Acc:1306644]	0.000345429	0.0763872	12.8064	1.06274	1	5.94596	0.151821	0.00731095	0.14451	0.0201758	0.14451	0.653648	0.13173
274	ENSRNOT00000040291	ENSRNOG00000017302	Slc6a3	solute carrier family 6 member 3 [Source:RGD Symbol;Acc:3715]	0.000340898	0.0763872	12.8311	0.505424	1	8.99964	0.0722035	0.000453759	0.0717497	0.0109836	0.0717497	-0.450942	0.090704
275	ENSRNOT00000064034	ENSRNOG00000014278	Zfp710	zinc finger protein 710 [Source:RGD Symbol;Acc:1306491]	0.000348743	0.0763872	12.7886	0.478566	1	5.45106	0.0683665	0.00698295	0.0613836	0.0252239	0.0613836	0.470415	0.118919
276	RTRG.17633.1	NA	NA	NA	0.00034695	0.0763872	12.7982	0.339953	1	6.12461	0.0485647	0.00249487	0.0460698	0.0187756	0.0460698	-0.386953	0.0939843
277	RTRG.19680.3	NA	NA	NA	0.000346317	0.0763872	12.8016	84.2607	1	2.54345	12.0372	5.25631	6.78092	0.513055	6.78092	6.4732	1.69874
[truncated: 60,834 more rows]
