# Supplementary material for: Transcriptomic profiling of early synucleinopathy in rats induced with preformed fibrils
Source: NPJ Parkinsons Dis. 2024 Jan 3;10:7. doi: 10.1038/s41531-023-00620-y (PMC10764951; doi:10.1038/s41531-023-00620-y)
Supplement: Supplementary file 4 — Supplementary Data 2 [file 41531_2023_620_MOESM4_ESM.xlsx]

## Sheet: DTE Males
Target ID	Ensembl gene ID	Gene/Transcript	Manual Annotation	Homology	p value	q value	b value	standard error (b)	Chromosome	Base posistion start	Base posistion end	Target width	Strand
RTRG.14267.15	NA	Wdfy3	Yes		0.00257901	0.111636	-6.85839	1.88571	14	9269150	9383217	114068	+
RTRG.10424.12	NA	Kalrn	Yes		0.00616036	0.170953	-5.81859	1.86056	11	69739320	70032175	292856	+
RTRG.19462.8	NA	None	Yes		0.00836607	0.198602	-5.29528	1.79188	17	2884121	2893177	9057	+
RTRG.48473.6	NA	Inpp1	Yes		0.0060098	0.169142	-5.2855	1.68253	9	53544631	53574618	29988	+
RTRG.8670.4	NA	Atp6v0a1	Yes		0.00293888	0.119518	-5.232	1.65372	10	88914250	88967752	53503	+
ENSRNOT00000080635	ENSRNOG00000058006	Sncg			0.00389134	0.134779	-5.1777	1.67437	16	10722111	10726648	4538	-
RTRG.38822.2	NA	Per3	Yes		0.00676546	0.179859	-4.95669	1.61231	5	168085963	168123493	37531	-
ENSRNOT00000005257	ENSRNOG00000003931	Arsg			0.00334578	0.12623	-4.85299	1.39402	10	97771264	97863311	92048	+
RTRG.22286.11	NA	Myo5b	Yes		0.00305901	0.121659	-4.84371	1.37038	18	70685740	70730846	45107	+
RTRG.52240.6	NA	None	Yes	Akap17b	0.0047942	0.150331	-4.74938	1.61146	X	123217383	123254721	37339	-
RTRG.27217.14	NA	Prpf38b	Yes		0.00721873	0.186072	-4.71354	1.64986	2	211706228	211715297	9070	-
RTRG.15567.10	NA	Ikzf1	Yes		0.00752116	0.18999	-4.68143	1.55288	14	91783513	91876547	93035	+
RTRG.30164.8	NA	Prpf40a	Yes		0.00678084	0.179946	-4.50853	1.47549	3	38675875	38741174	65300	-
ENSRNOT00000038016	ENSRNOG00000027456	Cdc42bpg			0.00689261	0.181326	-4.3266	1.5982	1	221673590	221693518	19929	+
ENSRNOT00000076925	ENSRNOG00000013176	Far1			0.0059328	0.168008	-4.27823	1.35871	1	178351695	178390194	38500	+
ENSRNOT00000086140	ENSRNOG00000000419	Cfb			0.00295163	0.119935	-4.26761	1.20014	20	4536203	4542947	6745	-
ENSRNOT00000014562	ENSRNOG00000010843	Nhlrc3			0.00627793	0.17237	-4.25419	1.40057	2	142674345	142686577	12233	-
RTRG.19016.2	NA	Erlin2	Yes		0.00760056	0.190955	-4.14768	1.37852	16	69179611	69195462	15852	-
RTRG.39304.4	NA	Birc6	Yes		0.00721653	0.186072	-4.11186	1.38535	6	21897376	22092582	195207	-
RTRG.51484.4	NA	Igbp1	Yes		0.00630104	0.172697	-3.94474	1.35312	X	70322762	70346073	23312	+
RTRG.7200.5	NA	Sept8	Yes		0.00634279	0.173461	-3.73875	1.20187	10	38877303	38906523	29221	+
RTRG.15303.2	NA	Acox3	Yes		0.00725687	0.186534	-3.64474	1.27963	14	80313166	80355703	42538	-
RTRG.30043.3	NA	Lrp1b	Yes		0.00308279	0.122101	-0.878565	0.266447	3	25196149	25430792	234644	-
RTRG.10916.12	NA	Dnm1l	Yes		0.00851035	0.199884	-0.84023	0.285247	11	88831130	88882619	51490	+
RTRG.40597.1	NA	None	Yes	Adam21	0.0036795	0.131847	-0.83395	0.273278	6	105289006	105297578	8573	-
ENSRNOT00000045223	ENSRNOG00000001082	Abcb9			0.00260723	0.11208	-0.795611	0.219148	12	37923528	37958363	34836	+
RTRG.7496.2	NA	Mmgt2	Yes		0.00591788	0.167788	-0.79303	0.251742	10	48984207	48989595	5389	+
RTRG.37992.3	NA	Ybx1	Yes		0.00304156	0.121562	-0.791681	0.230755	5	138319762	138336475	16714	-
ENSRNOT00000005612	ENSRNOG00000004078	Eno3			5.60825e-06	0.0262774	-0.761475	0.107044	10	57278307	57283653	5347	+
RTRG.43845.11	NA	Rbfox2	Yes		0.00221527	0.103293	-0.755596	0.202602	7	118157004	118396861	239858	-
ENSRNOT00000044613	ENSRNOG00000010944	Hyou1			0.00400437	0.137016	-0.73453	0.217604	8	48699769	48711910	12142	+
RTRG.4305.2	NA	None	Yes	Gsg1l	0.00675307	0.179729	-0.718429	0.233612	1	197269477	197482779	213303	-
ENSRNOT00000024000	ENSRNOG00000017619	Aldh1a1			0.000311013	0.0454652	-0.708092	0.140546	1	238222521	238264330	41810	+
RTRG.22729.1	NA	Gnao1	Yes		0.00267118	0.113519	-0.697783	0.192979	19	11509995	11669477	159483	-
RTRG.113.1	NA	Fbxo30	Yes		0.00361592	0.130941	-0.683075	0.200834	1	5366128	5390483	24356	+
ENSRNOT00000086635	ENSRNOG00000006553	Bnc2			0.00014164	0.0375338	-0.674873	0.119774	5	102418661	102786331	367671	-
RTRG.19954.1	NA	Tmem14c	Yes		0.00328802	0.12577	-0.672768	0.225731	17	21571518	21577631	6114	-
RTRG.19000.1	NA	Chrna6	Yes		0.000361033	0.0480583	-0.666861	0.13526	16	68860005	68866615	6611	+
RTRG.21760.1	NA	Ppp2r2b	Yes		0.00495623	0.153107	-0.66328	0.203976	18	36985224	37291549	306326	-
ENSRNOT00000083795	ENSRNOG00000049194	AABR07066435.1			0.00624359	0.172231	-0.645169	0.235969	9	8817001	8854495	37495	-
ENSRNOT00000077701	ENSRNOG00000015397	Cpne7			0.000558167	0.0573562	-0.639374	0.138285	19	55929664	55946250	16587	+
RTRG.49248.6	NA	None	Yes	Kif1a	0.000188371	0.039089	-0.637018	0.117685	9	100179544	100228392	48849	-
RTRG.21686.3	NA	Fgf1	Yes		0.000551638	0.057192	-0.628936	0.135789	18	32332633	32359834	27202	+
RTRG.4065.7	NA	Sox6	Yes		0.00429913	0.141396	-0.624301	0.187247	1	185630966	186187106	556141	+
RTRG.39983.1	NA	Nrcam	Yes		0.000244035	0.0424543	-0.622746	0.119367	6	64297792	64868254	570463	+
RTRG.8172.2	NA	Usp32	Yes		0.00242278	0.108925	-0.605285	0.188925	10	72300209	72472581	172373	-
RTRG.31816.1	NA	None	Yes	Macrod2	0.0039892	0.136798	-0.598338	0.184235	3	136196679	136422108	225430	+
RTRG.34217.2	NA	Snca	Yes		0.000762422	0.0652688	-0.59628	0.135159	4	90782423	90792789	10367	-
RTRG.17128.9	NA	Dmtn	Yes		0.00332137	0.126003	-0.587214	0.193748	15	52292765	52320385	27621	-
RTRG.29994.11	NA	Strbp	Yes		6.57429e-05	0.0316722	-0.570948	0.0911382	3	21813677	21957143	143467	-
RTRG.31850.4	NA	None	Yes	Dzank1	0.00570094	0.164336	-0.561331	0.176994	3	138620219	138670705	50487	-
RTRG.10886.1	NA	Pi4ka	Yes		0.00330059	0.12577	-0.556631	0.165751	11	87858448	87975524	117077	+
RTRG.24204.8	NA	None	Yes	Ssbp2	0.000372026	0.0484668	-0.555365	0.113139	2	20487496	20712320	224825	+
RTRG.33584.2	NA	None	Yes	Strip2	8.90575e-05	0.0345235	-0.552566	0.09195	4	57224589	57248910	24322	+
RTRG.14041.1	NA	None	Yes	Vmn2r9	0.0039932	0.136857	-0.547435	0.162099	14	1401487	1407518	6032	+
RTRG.41652.1	NA	None	Yes		0.00815001	0.196078	-0.542758	0.199745	7	1832689	1840065	7377	-
RTRG.3370.14	NA	Picalm	Yes		0.00357822	0.130555	-0.535253	0.165165	1	154377529	154457287	79759	+
RTRG.25182.1	NA	None	Yes		0.00835742	0.198602	-0.524311	0.177388	2	89842966	89844513	1548	+
ENSRNOT00000035821	ENSRNOG00000016163	Slc1a3			0.00110778	0.0761082	-0.523201	0.129109	2	57860883	57935363	74481	-
RTRG.568.1	NA	Clptm1l	Yes		0.000597833	0.059836	-0.522821	0.116257	1	32281207	32297190	15984	-
RTRG.27274.1	NA	Olfm3	Yes		0.00024113	0.0423727	-0.521506	0.09979	2	217782182	218005509	223328	+
ENSRNOT00000085027	ENSRNOG00000057729	Strip2			7.92659e-05	0.0336863	-0.520618	0.085258	4	57204944	57246675	41732	+
RTRG.14423.4	NA	Cdkl2	Yes		0.00627805	0.17237	-0.517147	0.180427	14	17531033	17565977	34945	+
ENSRNOT00000009428	ENSRNOG00000007003	Mei1			0.00161397	0.0905097	-0.51471	0.146844	7	123308041	123361391	53351	+
ENSRNOT00000080525	ENSRNOG00000058568	Dhrs9			0.00205319	0.0997214	-0.51023	0.162339	3	55623634	55648325	24692	+
RTRG.28540.2	NA	Agpat3	Yes		0.00850373	0.199884	-0.509524	0.172951	20	11060517	11144806	84290	+
RTRG.38048.1	NA	Mfsd2a	Yes		0.00164155	0.0906418	-0.509334	0.145517	5	140652027	140656825	4799	+
ENSRNOT00000040422	ENSRNOG00000014314	Slc39a4			0.00403416	0.137233	-0.507639	0.150581	7	117675720	117680004	4285	-
ENSRNOT00000004475	ENSRNOG00000003348	Rasd1			0.00530966	0.159148	-0.503446	0.156732	10	46330368	46332172	1805	-
RTRG.32796.1	NA	Chrna4	Yes		0.00650987	0.176359	-0.499149	0.161221	3	176524120	176549397	25278	-
ENSRNOT00000057051	ENSRNOG00000004327	Ddc			0.0078595	0.19347	-0.495607	0.165753	14	91905919	91989307	83389	-
ENSRNOT00000085579	ENSRNOG00000054458	Kcnmb4			0.00169465	0.0918869	-0.488959	0.139104	7	59461799	59514939	53141	-
ENSRNOT00000040770	ENSRNOG00000032472	Adgrg2			0.00297551	0.120289	-0.488552	0.150591	X	36930186	37003642	73457	-
RTRG.3108.3	NA	Acan	Yes		0.00370386	0.132086	-0.488036	0.150408	1	140802941	140825226	22286	+
RTRG.23505.3	NA	Zfp612	Yes		0.000823829	0.0674885	-0.48758	0.129151	19	41552970	41570606	17637	-
RTRG.52196.1	NA	Agtr2	Yes		0.00300199	0.120764	-0.486894	0.150932	X	119389572	119393843	4272	+
RTRG.6695.1	NA	None	Yes	Percc1	0.00759025	0.19095	-0.481069	0.180008	10	14528275	14531646	3372	-
ENSRNOT00000079987	ENSRNOG00000017302	Slc6a3			0.000359717	0.0480583	-0.479947	0.0972959	1	32321580	32362359	40780	-
ENSRNOT00000027682	ENSRNOG00000020410	Th			0.00216789	0.102668	-0.476963	0.127439	1	216073031	216080287	7257	-
ENSRNOT00000041789	ENSRNOG00000016638	Gnb1			7.38309e-06	0.0262774	-0.475177	0.0660773	5	172934990	172979986	44997	+
RTRG.21686.4	NA	Fgf1	Yes		0.000703567	0.0641164	-0.474253	0.106199	18	32335779	32359822	24044	+
ENSRNOT00000008965	ENSRNOG00000006595	Htr3a			0.000914008	0.0692416	-0.474215	0.112387	8	53211438	53223804	12367	-
ENSRNOT00000090847	ENSRNOG00000005652	Cntn4			0.000734421	0.0645433	-0.472299	0.10645	4	138441332	138787525	346194	+
RTRG.29505.1	NA	Fam69b	Yes		0.00178873	0.09385	-0.472205	0.148458	3	4083257	4094215	10959	+
RTRG.48368.1	NA	Slc9a4	Yes		0.000227724	0.0418158	-0.471424	0.114126	9	47281961	47334786	52826	+
RTRG.27525.1	NA	None	Yes	Col25a1	0.00125042	0.0807779	-0.470933	0.115213	2	235567193	235716400	149208	+
RTRG.18364.16	NA	None	Yes	Psd3	0.00179039	0.09385	-0.469505	0.121608	16	23474932	23789421	314490	+
RTRG.43291.19	NA	Oxr1	Yes		0.00233502	0.106328	-0.468613	0.13212	7	80748892	80788093	39202	+
ENSRNOT00000071784	ENSRNOG00000047143	Fkbp1b			1.97133e-05	0.0269654	-0.463676	0.0725765	6	29977797	29987451	9655	+
ENSRNOT00000005389	ENSRNOG00000003999	Adcy3			0.00333087	0.126051	-0.463599	0.14106	6	28571351	28650148	78798	+
RTRG.22865.1	NA	Brd7	Yes		0.0061128	0.170383	-0.459831	0.164437	19	19672763	19701483	28721	+
ENSRNOT00000086036	ENSRNOG00000011452	Aldoc			0.00850146	0.199884	-0.456322	0.154885	10	65586993	65590126	3134	+
ENSRNOT00000026013	ENSRNOG00000019194	Pitx3			0.0015964	0.0899441	-0.451869	0.117099	1	265887230	265899958	12729	-
RTRG.46871.2	NA	None	Yes	Dock3	0.000653275	0.0621608	-0.450255	0.103649	8	115627255	115660780	33526	-
ENSRNOT00000040291	ENSRNOG00000017302	Slc6a3			0.000834712	0.0675685	-0.449403	0.103281	1	32323011	32363983	40973	-
RTRG.36101.2	NA	RGD1564053	Yes		0.00452701	0.145094	-0.449396	0.151416	5	6937309	7466052	528744	-
RTRG.22907.1	NA	Neto2	Yes		4.94158e-05	0.0294623	-0.448532	0.0688745	19	22417107	22492002	74896	+
RTRG.39743.9	NA	Kidins220	Yes		0.00818972	0.196715	-0.44678	0.150581	6	44225150	44327531	102382	+
RTRG.9757.3	NA	Synj1	Yes		0.00572107	0.164561	-0.444649	0.140292	11	31104784	31181640	76857	-
ENSRNOT00000002366	ENSRNOG00000001736	Bdh1			0.00682076	0.180523	-0.4423	0.144086	11	72578533	72614176	35644	-
RTRG.40436.1	NA	Mthfd1	Yes		0.00469059	0.148208	-0.441295	0.155977	6	99282827	99351686	68860	+
RTRG.39877.2	NA	Hdac9	Yes		0.00577865	0.165433	-0.441062	0.139411	6	53486293	53584174	97882	-
ENSRNOT00000039780	ENSRNOG00000028708	Ntsr1			0.00134409	0.0833014	-0.440801	0.109074	3	175885894	176046345	160452	+
ENSRNOT00000081766	ENSRNOG00000053541	Kansl2			0.00193783	0.0970498	-0.440795	0.129083	7	140132469	140147984	15516	-
RTRG.22632.1	NA	Cdh8	Yes		0.00298748	0.120425	-0.439613	0.135956	19	6020308	6429583	409276	+
RTRG.30344.7	NA	None	Yes	Ubr3	0.000535142	0.0563674	-0.439188	0.108864	3	56125826	56282231	156406	+
RTRG.23025.7	NA	Tnpo2	Yes		0.00810054	0.195204	-0.437993	0.147316	19	26151900	26171808	19909	+
ENSRNOT00000016452	ENSRNOG00000012283	Chrna6			0.00162436	0.0906065	-0.437158	0.111475	16	68860018	68866718	6701	+
ENSRNOT00000028615	ENSRNOG00000021063	Grin2d			0.00261477	0.11218	-0.435756	0.120085	1	101820461	101856881	36421	-
ENSRNOT00000010613	ENSRNOG00000007951	Galnt14			0.00183261	0.0947305	-0.435362	0.131934	6	24770317	24985716	215400	-
RTRG.33025.2	NA	Srpk2	Yes		0.00745163	0.189163	-0.435088	0.144074	4	7993902	8187739	193838	+
RTRG.8782.6	NA	Fmnl1	Yes		0.0044369	0.144165	-0.433983	0.130885	10	91254058	91281418	27361	+
RTRG.17914.3	NA	None	Yes	Sh3bp5	0.000118345	0.0370363	-0.433797	0.0769999	16	7254325	7290680	36356	-
RTRG.5434.2	NA	Aldh1a1	Yes		0.000915271	0.0692416	-0.431821	0.10065	1	238042334	238253037	210704	+
ENSRNOT00000088970	ENSRNOG00000053168	LOC102553088			0.000982115	0.0719258	-0.42895	0.101072	2	230476320	230479594	3275	+
ENSRNOT00000028546	ENSRNOG00000021027	Dbp			0.00653836	0.176359	-0.428814	0.138614	1	101687855	101692846	4992	+
RTRG.6508.2	NA	Cdip1	Yes		0.00577212	0.165426	-0.427621	0.139181	10	10966702	10989936	23235	+
ENSRNOT00000008034	ENSRNOG00000005900	Slc2a6			0.000856312	0.0680167	-0.424254	0.105923	3	5568321	5575136	6816	-
ENSRNOT00000036092	ENSRNOG00000022686	Zdhhc2			2.33991e-05	0.0269654	-0.423247	0.059728	16	54934056	55002322	68267	-
RTRG.38305.2	NA	Ptpru	Yes		0.000119829	0.0370982	-0.420629	0.0920649	5	149922350	149992315	69966	-
RTRG.5410.6	NA	Vps13a	Yes		0.00129336	0.0818188	-0.420388	0.103394	1	235375517	235814259	438743	-
ENSRNOT00000059580	ENSRNOG00000038976	Galntl6			0.00126512	0.0812857	-0.420029	0.117986	16	35573058	35802979	229922	+
ENSRNOT00000013184	ENSRNOG00000009700	Dync1i1			0.00704468	0.183591	-0.416433	0.136469	4	30807879	31121090	313212	+
RTRG.8256.6	NA	None	Yes	Msi2	0.00120916	0.079639	-0.416283	0.101309	10	75674107	76039964	365858	-
RTRG.38165.2	NA	Ncdn	Yes		0.00129334	0.0818188	-0.416175	0.102358	5	144769452	144779212	9761	-
ENSRNOT00000080230	ENSRNOG00000014476	Evl			0.00519294	0.157074	-0.416076	0.129019	6	132510757	132589928	79172	+
RTRG.8919.2	NA	Prkca	Yes		0.000153285	0.0378468	-0.41454	0.0743904	10	96186509	96229318	42810	-
ENSRNOT00000084339	ENSRNOG00000011202	Chrna4			2.27178e-05	0.0269654	-0.414021	0.0572927	3	176530560	176548064	17505	-
RTRG.4305.1	NA	None	Yes	Gsg1l	0.00010966	0.0364495	-0.411285	0.0704368	1	197269474	197416676	147203	-
RTRG.44748.2	NA	Dcun1d5	Yes		0.00248683	0.109626	-0.410811	0.125826	8	5436109	5462591	26483	+
ENSRNOT00000046381	ENSRNOG00000025155	Lmtk2			0.00366132	0.131703	-0.410284	0.127741	12	12409876	12546111	136236	-
RTRG.16057.2	NA	Zfp385d	Yes		0.00675451	0.179729	-0.41007	0.133348	15	6199804	6587603	387800	-
RTRG.17855.5	NA	None	Yes	Erc2	0.00745564	0.189163	-0.409268	0.150114	16	4383824	4446046	62223	+
ENSRNOT00000090959	ENSRNOG00000019560	Pde2a			0.00685655	0.180826	-0.406176	0.132446	1	166564664	166626158	61495	+
RTRG.7386.7	NA	Guk1	Yes		0.00284576	0.117335	-0.405903	0.133041	10	45535605	45552441	16837	-
RTRG.24260.5	NA	Wdr4l	Yes		0.00527938	0.1588	-0.405596	0.12614	2	24668131	24718214	50084	+
RTRG.5978.15	NA	Btrc	Yes		0.00334172	0.126156	-0.404699	0.128004	1	265103175	265269809	166635	+
ENSRNOT00000043646	ENSRNOG00000007104	Itpr1			0.00453439	0.145201	-0.404291	0.122395	4	140247335	140580748	333414	+
RTRG.15569.9	NA	Ddc	Yes		0.000955363	0.0703263	-0.402644	0.0944708	14	91909050	91965976	56927	-
ENSRNOT00000071853	ENSRNOG00000050404	Pmepa1			0.000212092	0.0407059	-0.402401	0.0844769	3	171294856	171342646	47791	-
RTRG.48543.2	NA	Hecw2	Yes		0.00652797	0.176359	-0.401802	0.140162	9	60451466	60625983	174518	-
ENSRNOT00000041130	ENSRNOG00000007104	Itpr1			0.00841312	0.198949	-0.401757	0.136096	4	140247335	140580748	333414	+
ENSRNOT00000044030	ENSRNOG00000033262	Reep6			0.00017105	0.0379738	-0.40108	0.0762317	7	12240060	12246729	6670	-
ENSRNOT00000066139	ENSRNOG00000007779	Kank4			0.00106323	0.0747003	-0.400595	0.0955571	5	117376423	117440254	63832	-
RTRG.9477.4	NA	Robo2	Yes		0.00108183	0.0753203	-0.400094	0.109834	11	11062790	11585378	522589	-
RTRG.52185.2	NA	Pls3	Yes		0.0020199	0.0985976	-0.400022	0.105655	X	119030419	119124250	93832	+
ENSRNOT00000010680	ENSRNOG00000007706	Prkaa2			0.00799964	0.194767	-0.399866	0.134177	5	124574079	124642569	68491	-
RTRG.46380.2	NA	Fbxo9	Yes		0.00532516	0.159257	-0.399804	0.124531	8	85388333	85406380	18048	-
RTRG.47429.7	NA	Satb1	Yes		0.00168169	0.0914725	-0.398851	0.102273	9	2202511	2277896	75386	+
ENSRNOT00000013956	ENSRNOG00000010350	Rcan2			0.000125576	0.0374344	-0.397904	0.0694413	9	19518570	19749145	230576	-
ENSRNOT00000005255	ENSRNOG00000003947	Ntn1			0.0080882	0.195143	-0.397331	0.133602	10	54761871	54967585	205715	-
RTRG.47874.3	NA	Mea1	Yes		0.00610613	0.170383	-0.396709	0.140621	9	16586226	16610719	24494	+
ENSRNOT00000009041	ENSRNOG00000011202	Chrna4			0.00147692	0.0865739	-0.396152	0.0994982	3	176532387	176547976	15590	-
ENSRNOT00000058181	ENSRNOG00000008082	Rgs6			0.000397531	0.0493487	-0.396032	0.0938294	6	106497125	106598668	101544	+
RTRG.29761.8	NA	None	Yes	Garnl3	0.000192252	0.0391727	-0.395595	0.0834304	3	12071320	12122319	51000	-
RTRG.34016.2	NA	Mpp6	Yes		0.000246961	0.0425898	-0.392946	0.0754478	4	79846521	79934883	88363	+
ENSRNOT00000076822	ENSRNOG00000006086	Lynx1			1.6536e-05	0.0269654	-0.390291	0.0624485	7	115986206	115988036	1831	-
RTRG.10916.13	NA	Dnm1l	Yes		0.00271027	0.114332	-0.38927	0.112858	11	88831130	88880177	49048	+
ENSRNOT00000038207	ENSRNOG00000042289	Plcxd2			1.94728e-05	0.0269654	-0.389197	0.0527696	11	57207656	57260001	52346	+
RTRG.33116.1	NA	Pclo	Yes		0.00432571	0.141956	-0.389167	0.131002	4	16496075	16651423	155349	-
RTRG.1810.5	NA	Pld3	Yes		0.00144393	0.0853124	-0.388619	0.097257	1	84339261	84361669	22409	-
ENSRNOT00000076577	ENSRNOG00000017945	Serf1			0.00214312	0.101844	-0.386867	0.110768	2	30346069	30352099	6031	+
ENSRNOT00000051804	ENSRNOG00000031671	Rasgef1a			0.00375522	0.132925	-0.386844	0.115728	4	150133590	150142713	9124	+
ENSRNOT00000091896	ENSRNOG00000020255	Sars1			0.000780299	0.0656654	-0.386784	0.103836	2	211219762	211235467	15706	-
ENSRNOT00000029721	ENSRNOG00000026091	Slc10a4			0.00195575	0.0972425	-0.386702	0.101602	14	37764839	37770059	5221	-
ENSRNOT00000086291	ENSRNOG00000009097	Immt			0.00437056	0.142955	-0.384651	0.132668	4	99753500	99792484	38985	+
RTRG.35757.3	NA	None	Yes	Lmo3	0.000796123	0.0664333	-0.384596	0.0886098	4	172946183	173005636	59454	+
ENSRNOT00000061047	ENSRNOG00000001628	Pcp4			1.79418e-06	0.0213496	-0.383182	0.0422083	11	36851038	36912229	61192	+
RTRG.52276.1	NA	Tmem255a	Yes		0.0037738	0.133173	-0.379719	0.111345	X	124326726	124465110	138385	-
ENSRNOT00000045944	ENSRNOG00000008428	Drd2			0.00181006	0.094259	-0.378237	0.0981413	8	53678777	53743642	64866	+
RTRG.19697.1	NA	Cplx2	Yes		9.5031e-05	0.0351184	-0.378041	0.0634736	17	10753827	10829948	76122	-
RTRG.42772.1	NA	Syt1	Yes		4.6357e-05	0.0294052	-0.377683	0.0574966	7	50084044	50639238	555195	-
RTRG.17855.2	NA	Erc2	Yes		0.000705321	0.0641164	-0.377004	0.0844536	16	3986179	4446074	459896	+
ENSRNOT00000016656	ENSRNOG00000012448	Chrnb3			0.00286816	0.117688	-0.376435	0.105353	16	68876442	68913628	37187	-
RTRG.36039.1	NA	Kcnb2	Yes		3.54527e-05	0.0287973	-0.375972	0.055208	5	2975041	3431442	456402	-
RTRG.25250.4	NA	Tpd52	Yes		0.000761108	0.0652502	-0.375237	0.0860781	2	94960129	95037523	77395	+
ENSRNOT00000014104	ENSRNOG00000009681	Flot2			0.00603836	0.169704	-0.374807	0.135109	10	65304902	65329312	24411	-
ENSRNOT00000046229	ENSRNOG00000014806	Pnkd			0.000518723	0.055508	-0.374787	0.0825334	9	81566074	81634529	68456	+
ENSRNOT00000084917	ENSRNOG00000061216	Tubb5			0.000339419	0.0474048	-0.373611	0.0751019	20	3422461	3425901	3441	+
ENSRNOT00000022943	ENSRNOG00000016977	Calb2			0.000546945	0.0571407	-0.371387	0.0800813	19	41482728	41509658	26931	+
RTRG.4769.1	NA	Ap2a2	Yes		0.00367149	0.131847	-0.369883	0.10795	1	214534183	214607482	73300	+
RTRG.106.1	NA	Grm1	Yes		0.00842352	0.199116	-0.369234	0.125792	1	4750134	5165945	415812	-
RTRG.2417.3	NA	Car11 and Dbp	Yes		0.0029342	0.119409	-0.369216	0.111319	1	101682564	101703634	21071	+
RTRG.45629.1	NA	Thy1	Yes		0.000793497	0.0664333	-0.368992	0.0841489	8	48382090	48387297	5208	+
ENSRNOT00000079546	ENSRNOG00000058750	Vkorc1l1			0.000881953	0.0683912	-0.368438	0.100815	12	30222701	30268990	46290	-
RTRG.1698.5	NA	Xrcc1	Yes		0.00430888	0.141638	-0.367934	0.122586	1	81413353	81441678	28326	+
RTRG.4148.2	NA	Uqcrc2	Yes		0.000681679	0.0632691	-0.367783	0.095891	1	190536531	190586570	50040	+
RTRG.35323.2	NA	Cops7a	Yes		0.00281465	0.116497	-0.367569	0.108608	4	157479199	157486966	7768	-
ENSRNOT00000025355	ENSRNOG00000018690	Rgs17			8.00911e-06	0.0262774	-0.367497	0.0443527	1	42492761	42587721	94961	-
RTRG.5545.4	NA	Vldlr	Yes		3.8363e-05	0.0287973	-0.366701	0.0571403	1	245237172	245273653	36482	+
ENSRNOT00000040566	NA	None	Yes	Adgrl2	0.00360563	0.130887	-0.366497	0.122525	2	258794178	258868236	74059	-
ENSRNOT00000019319	ENSRNOG00000014290	Grm1			5.16298e-05	0.0294623	-0.366052	0.0565436	1	4753144	5165859	412716	-
RTRG.29761.2	NA	None	Yes	Garnl3	0.00477535	0.149931	-0.365987	0.111813	3	12033377	12067277	33901	-
RTRG.13216.12	NA	Ralgps2	Yes		0.000941845	0.0701339	-0.365926	0.0897789	13	74418201	74564184	145984	-
ENSRNOT00000012537	ENSRNOG00000009329	Nr1d1			6.96949e-05	0.0318792	-0.365759	0.0588518	10	86683875	86690815	6941	-
RTRG.44785.3	NA	Pgr	Yes		0.0019088	0.0960812	-0.365279	0.0955963	8	7129975	7201785	71811	+
ENSRNOT00000014404	ENSRNOG00000010688	Nrgn			0.00385804	0.134316	-0.364487	0.107286	8	40015049	40023193	8145	-
RTRG.11795.1	NA	Caln1	Yes		0.000108591	0.0364495	-0.364252	0.0622972	12	29306772	29796653	489882	-
ENSRNOT00000088950	ENSRNOG00000006426	Syt1			0.000710958	0.0641235	-0.363778	0.0815891	7	50084060	50278842	194783	-
RTRG.4657.3	NA	Sprn	Yes		0.000917968	0.0692416	-0.363314	0.0930964	1	212619010	212623656	4647	-
RTRG.36814.7	NA	Coro2a	Yes		0.00121004	0.079639	-0.363101	0.0945139	5	62154750	62187950	33201	-
ENSRNOT00000065642	ENSRNOG00000033528	Tll1			0.000114343	0.0367735	-0.362688	0.0714296	16	27399467	27597240	197774	+
RTRG.18790.8	NA	Mtmr7	Yes		0.00161557	0.0905097	-0.362172	0.107715	16	54844950	54860134	15185	+
ENSRNOT00000019511	ENSRNOG00000014363	Arhgef3			3.03594e-05	0.0287973	-0.362103	0.0636328	16	2958283	3026760	68478	+
RTRG.6216.1	NA	Slc18a2	Yes		0.00239436	0.108036	-0.362056	0.0983299	1	280422758	280458022	35265	+
RTRG.21760.3	NA	Ppp2r2b	Yes		0.000131885	0.0374344	-0.362012	0.0714032	18	36985714	37421779	436066	-
RTRG.18793.2	NA	Zdhhc2	Yes		0.00095625	0.0703263	-0.361893	0.0849216	16	54932563	55002826	70264	-
ENSRNOT00000036472	ENSRNOG00000028085	Tmem255a			0.00285207	0.117386	-0.361625	0.101113	X	124402868	124464963	62096	-
ENSRNOT00000018091	ENSRNOG00000013358	Aqp11			0.00101157	0.0725008	-0.361054	0.0914533	1	162703442	162713610	10169	-
ENSRNOT00000039842	ENSRNOG00000028743	Gal3st3			0.000436263	0.0515007	-0.360264	0.087391	1	220668544	220678299	9756	+
ENSRNOT00000065288	ENSRNOG00000013290	Nrip3			0.000106652	0.0364495	-0.36018	0.0614472	1	174385424	174411141	25718	-
RTRG.16152.2	NA	Cadps	Yes		2.23948e-05	0.0269654	-0.359906	0.0618399	15	15275156	15667791	392636	+
ENSRNOT00000019618	ENSRNOG00000014311	Slc7a8			0.00269417	0.113951	-0.35898	0.0994217	15	33369252	33428942	59691	-
RTRG.30937.3	NA	Slc39a13	Yes		0.00175446	0.0927868	-0.358938	0.0939332	3	79884524	79892378	7855	-
RTRG.12880.7	NA	Tmem183a	Yes		0.000150709	0.0378468	-0.35867	0.0642116	13	51184642	51201429	16788	-
RTRG.15068.1	NA	Lgi2	Yes		0.000479167	0.0538922	-0.358416	0.0798722	14	60764399	60792733	28335	+
RTRG.26553.1	NA	Rit1	Yes		0.000364877	0.0482424	-0.358337	0.0727938	2	188087486	188102672	15187	+
RTRG.33235.8	NA	Cdk14	Yes		0.0010104	0.0725008	-0.357908	0.0867281	4	26265721	26419518	153798	+
ENSRNOT00000063943	ENSRNOG00000012644	Nup58			0.000277443	0.0442122	-0.356923	0.0877637	15	40518043	40542495	24453	-
ENSRNOT00000022115	ENSRNOG00000016708	Necab3			0.000400724	0.0493625	-0.356725	0.0778614	3	150047826	150062311	14486	-
ENSRNOT00000012219	ENSRNOG00000009198	Rab6b			5.70586e-06	0.0262774	-0.355815	0.0410968	8	111627856	111668808	40953	+
RTRG.24236.2	NA	Homer1	Yes		0.000122212	0.0370982	-0.354845	0.0641334	2	22909569	23014410	104842	+
RTRG.25871.2	NA	Dclk1	Yes		0.000394094	0.0491559	-0.354719	0.0850353	2	144646304	144939425	293122	+
RTRG.44061.4	NA	Sept3	Yes		0.00113232	0.076994	-0.354412	0.0853722	7	123506085	123527730	21646	+
RTRG.31273.2	NA	Scg5	Yes		0.00583443	0.166435	-0.354252	0.112167	3	105235066	105279448	44383	-
ENSRNOT00000011983	ENSRNOG00000008890	Slc18a2			0.00139933	0.0844244	-0.353586	0.0880511	1	280423079	280457148	34070	+
ENSRNOT00000004173	ENSRNOG00000003127	Spryd4			0.00269508	0.113951	-0.353264	0.111881	7	2621961	2623781	1821	-
ENSRNOT00000010586	ENSRNOG00000007923	Cgref1			5.26774e-05	0.0295674	-0.351359	0.0715412	6	26797126	26809129	12004	+
RTRG.30459.1	NA	Lnp	Yes		0.00796496	0.194457	-0.351012	0.117687	3	61426620	61494280	67661	-
ENSRNOT00000012670	ENSRNOG00000009409	Fbxo2			0.00404505	0.137446	-0.35014	0.10391	5	164972480	164977916	5437	+
RTRG.23025.4	NA	Tnpo2	Yes		0.00169421	0.0918869	-0.350135	0.0981851	19	26151481	26171808	20328	+
ENSRNOT00000015195	ENSRNOG00000011400	Ralyl			0.0032763	0.125599	-0.349331	0.0999875	2	89041591	89310946	269356	-
ENSRNOT00000010609	ENSRNOG00000007934	Elfn2			0.00162287	0.0906065	-0.347435	0.102869	7	119894066	119896925	2860	-
ENSRNOT00000019554	ENSRNOG00000014453	Anxa5			0.00584059	0.166506	-0.34735	0.110002	2	123162461	123193130	30670	-
RTRG.23569.2	NA	None	Yes	Znrf1	0.00112793	0.0768708	-0.346211	0.101507	19	43750215	43838478	88264	+
RTRG.21276.9	NA	Osbpl1a	Yes		0.0085092	0.199884	-0.346184	0.12899	18	4096081	4294215	198135	-
ENSRNOT00000065978	ENSRNOG00000023587	Dhtkd1			0.00303101	0.121361	-0.345948	0.0977239	17	76306540	76358099	51560	+
ENSRNOT00000055073	ENSRNOG00000003491	Prkca			4.23461e-05	0.029212	-0.344778	0.0518507	10	96191133	96584947	393815	-
ENSRNOT00000081952	ENSRNOG00000009198	Rab6b			0.000200197	0.0396	-0.344698	0.0642326	8	111600532	111664987	64456	+
RTRG.44785.1	NA	Pgr	Yes		5.72744e-05	0.0306547	-0.343581	0.0538247	8	7128634	7197534	68901	+
RTRG.14784.3	NA	None	Yes	Bend4	0.00026438	0.0439381	-0.343455	0.0665928	14	42402044	42437952	35909	+
RTRG.23808.7	NA	None	Yes	Tcf25	0.000307214	0.0451316	-0.343169	0.0834003	19	56179168	56213300	34133	+
RTRG.32637.3	NA	Fam210b	Yes		5.14675e-05	0.0294623	-0.343118	0.0586563	3	170358461	170364299	5839	+
ENSRNOT00000041168	ENSRNOG00000029912	Septin5			3.03803e-05	0.0287973	-0.34284	0.0559361	11	86516390	86522168	5779	+
RTRG.32754.1	NA	Rps21	Yes		0.0025803	0.111636	-0.342495	0.0941765	3	175630098	175644974	14877	-
RTRG.35383.2	NA	Tigar	Yes		0.000946953	0.0702505	-0.342478	0.080245	4	159635153	159654063	18911	-
ENSRNOT00000037895	ENSRNOG00000026053	Grem1			0.00182325	0.0946697	-0.341675	0.0927663	3	105203309	105214989	11681	-
RTRG.38305.1	NA	Ptpru	Yes		0.00789249	0.193712	-0.341657	0.114355	5	149922350	149995114	72765	-
ENSRNOT00000025381	ENSRNOG00000018651	Agtpbp1			2.38797e-05	0.0269654	-0.340209	0.0543256	17	5511385	5614416	103032	+
ENSRNOT00000076708	ENSRNOG00000006086	Lynx1			6.21403e-05	0.0313312	-0.340161	0.0538832	7	115982876	115988090	5215	-
RTRG.39129.1	NA	Prepl	Yes		0.00366975	0.131847	-0.339936	0.0992015	6	8316825	8346235	29411	-
RTRG.33035.4	NA	None	Yes	Lhfpl3	0.00766149	0.191769	-0.338954	0.112822	4	8369724	8540891	171168	-
ENSRNOT00000083225	ENSRNOG00000018690	Rgs17			0.00394819	0.135705	-0.33895	0.100168	1	42494166	42587666	93501	-
RTRG.13663.1	NA	None	Yes		0.00607711	0.170343	-0.33873	0.108325	13	94017669	94020363	2695	*
ENSRNOT00000027206	ENSRNOG00000020084	Pcdhb5			0.00049049	0.0546081	-0.338077	0.086443	18	30398113	30400695	2583	+
RTRG.5829.3	NA	Opalin	Yes		0.0063784	0.17409	-0.336608	0.114527	1	260327069	260338467	11399	-
RTRG.52500.1	NA	None	Yes		0.00111918	0.0767143	-0.336483	0.080906	X	144329357	144329965	609	+
ENSRNOT00000075540	ENSRNOG00000047057	Gpr26			0.00271034	0.114332	-0.335696	0.0930658	1	203971152	203988709	17558	+
RTRG.44474.2	NA	Prph	Yes		0.00363393	0.131145	-0.334626	0.0997532	7	140742424	140746187	3764	+
RTRG.9852.15	NA	Ttc3	Yes		0.00170797	0.0923811	-0.334422	0.0859659	11	34597612	34740011	142400	+
ENSRNOT00000029587	ENSRNOG00000027582	Dpysl4			0.000200438	0.0396	-0.334337	0.0623127	1	211423022	211438531	15510	+
ENSRNOT00000087712	ENSRNOG00000000007	Gad1			0.00123111	0.0798773	-0.334197	0.0936737	3	56862691	56902137	39447	+
ENSRNOT00000016230	ENSRNOG00000011751	Ncdn			0.000409543	0.0497259	-0.333538	0.0689101	5	144769452	144779212	9761	-
RTRG.27140.3	NA	Kcna2	Yes		0.00765828	0.191769	-0.333266	0.111712	2	209838484	209853120	14637	+
RTRG.42756.8	NA	Ppfia2	Yes		0.00598377	0.168747	-0.331976	0.116005	7	49035445	49045886	10442	+
RTRG.44674.2	NA	Pde1b	Yes		0.000132543	0.0374344	-0.330391	0.0593972	7	145129520	145146481	16962	+
ENSRNOT00000043846	ENSRNOG00000033719	Pcdhb12			0.00122027	0.0796964	-0.32849	0.0938016	18	30509393	30512411	3019	+
RTRG.39630.3	NA	Kcns3	Yes		0.00742392	0.188761	-0.328297	0.119286	6	36764044	36819010	54967	-
ENSRNOT00000081845	ENSRNOG00000046912	Nr1d2			1.52765e-05	0.0269654	-0.328054	0.0461706	15	8730871	8757165	26295	+
ENSRNOT00000077049	ENSRNOG00000009932	Mctp2			0.00656307	0.176715	-0.325858	0.11446	1	133326107	133503194	177088	-
RTRG.2353.1	NA	Ap2a1	Yes		0.00440618	0.143962	-0.325521	0.0980542	1	100892302	100926538	34237	-
ENSRNOT00000015871	ENSRNOG00000011623	Rab3c			0.00330402	0.12577	-0.323667	0.0927747	2	41570597	41785792	215196	-
ENSRNOT00000089392	ENSRNOG00000050841	Ache			0.00296684	0.120281	-0.323224	0.0909763	12	22472358	22478752	6395	-
RTRG.42831.1	NA	Kcnc2	Yes		0.00268406	0.113742	-0.32277	0.0893371	7	54978460	55159366	180907	+
ENSRNOT00000083366	ENSRNOG00000002369	Rgs8			2.06913e-05	0.0269654	-0.322529	0.0455525	13	71086745	71141075	54331	+
ENSRNOT00000007312	ENSRNOG00000005515	Rhbdl3			0.00103484	0.0732972	-0.322467	0.0846764	10	67677071	67731670	54600	+
ENSRNOT00000061720	ENSRNOG00000000060	Cplx1			0.000141942	0.0375338	-0.322174	0.0571953	14	2194933	2226598	31666	+
RTRG.23388.1	NA	Kiaa0895l	Yes		0.000317667	0.0458072	-0.321758	0.0790432	19	37235489	37244866	9378	-
ENSRNOT00000087547	ENSRNOG00000034116	Gk			0.00158943	0.0896365	-0.321171	0.0917723	X	54227399	54303864	76466	-
RTRG.31913.7	NA	Napb	Yes		3.74175e-06	0.0262774	-0.321078	0.0362331	3	143013639	143064023	50385	-
RTRG.39345.1	NA	Lbh	Yes		0.000275075	0.0442122	-0.319057	0.0622158	6	24131829	24184211	52383	+
RTRG.46969.1	NA	Map4	Yes		0.00562479	0.163168	-0.318696	0.100246	8	118012698	118093406	80709	+
RTRG.37334.1	NA	Bnc2	Yes		0.00432239	0.141926	-0.318497	0.0956171	5	102407254	102810642	403389	-
RTRG.14362.2	NA	Paqr3	Yes		0.000826917	0.0674885	-0.318228	0.0890615	14	14107513	14146796	39284	+
ENSRNOT00000007870	ENSRNOG00000005861	Hsd11b1			0.000849223	0.0680126	-0.31709	0.0890989	13	111946630	111972603	25974	-
ENSRNOT00000086310	ENSRNOG00000059714	Hsp90aa1			0.00823361	0.197451	-0.315849	0.10656	6	135107271	135112775	5505	-
ENSRNOT00000039410	ENSRNOG00000025278	Scai			0.000238308	0.0423727	-0.315033	0.0601801	3	23362707	23474170	111464	-
ENSRNOT00000079269	ENSRNOG00000051837	Nwd2			0.00143364	0.0852616	-0.314674	0.0786622	14	46136786	46153212	16427	-
ENSRNOT00000086679	ENSRNOG00000010440	Gnal			0.000220947	0.0413387	-0.314581	0.0763009	18	62805410	62944630	139221	+
RTRG.46498.8	NA	Snap91	Yes		0.000259854	0.0433068	-0.314161	0.0607622	8	94447555	94566196	118642	-
ENSRNOT00000087129	ENSRNOG00000060817	Stam			0.00389181	0.134779	-0.313457	0.108431	17	81209985	81254571	44587	+
ENSRNOT00000086136	ENSRNOG00000008082	Rgs6			3.10971e-05	0.0287973	-0.313309	0.0502891	6	106496992	106602139	105148	+
RTRG.48471.4	NA	Hibch	Yes		0.00670122	0.178951	-0.312461	0.101459	9	53416278	53446922	30645	+
RTRG.13523.1	NA	Tomm40l	Yes		0.000179816	0.0389364	-0.311718	0.0657489	13	89586242	89595326	9085	-
RTRG.42452.2	NA	Slc41a2	Yes		0.00528292	0.158827	-0.311043	0.096746	7	26508911	26608242	99332	+
RTRG.40537.3	NA	Actn1	Yes		0.0024572	0.109428	-0.311011	0.0951017	6	103375870	103470716	94847	-
ENSRNOT00000023874	ENSRNOG00000017568	Rit2			6.20904e-05	0.0313312	-0.310723	0.0492146	18	23700013	24057917	357905	-
ENSRNOT00000017573	ENSRNOG00000012852	Bin1			0.00582549	0.166394	-0.310587	0.0983139	18	25163648	25222135	58488	+
ENSRNOT00000061159	ENSRNOG00000020577	Pip5k1c			0.00509489	0.155261	-0.309362	0.0956042	7	11267218	11294249	27032	-
RTRG.13173.3	NA	Cacna1e	Yes		0.00527109	0.158678	-0.308999	0.0960717	13	71899447	72063327	163881	-
RTRG.42613.1	NA	Cep83os	Yes		0.00677987	0.179946	-0.308946	0.100533	7	35631546	35739419	107874	-
ENSRNOT00000024459	ENSRNOG00000018094	Sv2c			0.00553482	0.16198	-0.308863	0.0968719	2	26501833	26699333	197501	-
ENSRNOT00000083007	ENSRNOG00000056580	En1			0.000228417	0.0418158	-0.308282	0.0604887	13	36532758	36537093	4336	+
RTRG.2623.5	NA	Ube3a	Yes		6.83312e-05	0.0318792	-0.308242	0.0541941	1	116587692	116683291	95600	+
RTRG.44061.1	NA	Sept3	Yes		1.19248e-05	0.0262774	-0.308149	0.0391712	7	123499802	123527843	28042	+
ENSRNOT00000017325	ENSRNOG00000012879	Fabp3			0.000513444	0.0554245	-0.307698	0.0735258	5	148528725	148535565	6841	+
RTRG.14743.3	NA	Gabra4	Yes		0.000195689	0.0396	-0.306674	0.0633825	14	39154529	39230972	76444	+
ENSRNOT00000015643	ENSRNOG00000011435	Osbpl10			0.0056597	0.163702	-0.306604	0.108946	8	123126667	123293562	166896	+
ENSRNOT00000078994	ENSRNOG00000014152	Kcnip3			0.00251463	0.11009	-0.305419	0.0920212	3	120023917	120087136	63220	-
ENSRNOT00000079262	ENSRNOG00000013657	Stmn3			4.90202e-05	0.0294623	-0.304423	0.046695	3	176808017	176816114	8098	-
ENSRNOT00000003950	ENSRNOG00000002941	Uhmk1			6.56627e-05	0.0316722	-0.303811	0.0516723	13	88521625	88536728	15104	-
RTRG.16107.2	NA	None	Yes	Lrrc3b	0.00444391	0.144165	-0.302477	0.0914326	15	11219869	11299568	79700	+
ENSRNOT00000042528	ENSRNOG00000030714	Bsn			0.00207518	0.100298	-0.302461	0.0802388	8	116873721	116965396	91676	-
ENSRNOT00000023478	ENSRNOG00000017431	RGD1304884			0.0018452	0.0950511	-0.301901	0.0804274	19	53723822	53740329	16508	+
RTRG.31861.1	NA	Slc24a3	Yes		0.00070563	0.0641164	-0.301837	0.0676198	3	139333977	139835712	501736	+
ENSRNOT00000077368	ENSRNOG00000060817	Stam			0.00443134	0.144165	-0.30127	0.0908399	17	81209867	81255808	45942	+
RTRG.12071.1	NA	None	Yes	Oas1e	0.000841234	0.0676934	-0.301171	0.0692969	12	41272147	41273168	1022	*
RTRG.293.2	NA	Pde7b	Yes		0.000489691	0.0546081	-0.29993	0.0801591	1	15890582	15975442	84861	-
ENSRNOT00000013552	ENSRNOG00000009891	Pcf11			8.48292e-05	0.0341019	-0.29988	0.0495688	1	157468626	157494008	25383	-
RTRG.33571.3	NA	None	Yes	Ccdc136	0.00316626	0.123126	-0.299379	0.0937246	4	56674219	56704549	30331	+
RTRG.24558.1	NA	Rab3c	Yes		8.96751e-06	0.0262774	-0.298733	0.0465498	2	41566574	41787233	220660	-
ENSRNOT00000086259	ENSRNOG00000052887	Dnajc6			0.00298274	0.120396	-0.298499	0.0840926	5	120340646	120492442	151797	+
RTRG.5201.9	NA	Syt7	Yes		0.00199815	0.0980893	-0.296645	0.0782128	1	226459036	226496392	37357	+
RTRG.9422.1	NA	Cadm2	Yes		3.89213e-05	0.0287973	-0.296335	0.0440627	11	4174335	4328562	154228	-
ENSRNOT00000015426	ENSRNOG00000011519	Orc5			0.00322509	0.124438	-0.296266	0.0941205	4	9160105	9223997	63893	+
ENSRNOT00000026526	ENSRNOG00000019575	Rell2			0.0048794	0.151756	-0.296208	0.0908402	18	31094965	31098536	3572	+
RTRG.36940.3	NA	None	Yes	Fsd1L	0.000140751	0.0375338	-0.296193	0.0526196	5	70441123	70517142	76020	+
RTRG.46329.9	NA	Myo5a	Yes		7.70092e-06	0.0262774	-0.295962	0.0367839	8	82038949	82162009	123061	+
RTRG.24795.4	NA	None	Yes	Rictor	0.00211704	0.101576	-0.295529	0.078656	2	56049644	56109827	60184	+
RTRG.1430.3	NA	Hspbp1	Yes		0.00190655	0.0960812	-0.295509	0.0885251	1	72732613	72756082	23470	+
RTRG.36023.3	NA	Stau2	Yes		1.90818e-05	0.0269654	-0.295282	0.0490214	5	2250219	2498106	247888	+
RTRG.21160.2	NA	Gpr158	Yes		0.000278841	0.0442122	-0.295079	0.0576529	17	88158082	88654368	496287	+
RTRG.3935.3	NA	Tub	Yes		0.000353852	0.0477219	-0.294971	0.0596541	1	173607101	173629886	22786	+
ENSRNOT00000008931	ENSRNOG00000006795	Apmap			0.00199319	0.0979446	-0.294762	0.0914947	3	146376828	146396346	19519	-
RTRG.32831.1	NA	Oprl1	Yes		0.000318742	0.0458072	-0.294694	0.0671963	3	177224763	177235685	10923	+
RTRG.1189.1	NA	Mboat7l1	Yes		8.44323e-05	0.0341019	-0.294146	0.0493404	1	64031859	64046135	14277	+
ENSRNOT00000066322	ENSRNOG00000042740	Mrpl42			0.00282575	0.116834	-0.293694	0.0975378	7	36573654	36597462	23809	-
RTRG.11516.3	NA	RGD1305455	Yes		0.00578002	0.165433	-0.293464	0.102188	12	19577272	19582226	4955	-
ENSRNOT00000077776	ENSRNOG00000049944	LOC100911440			0.000129085	0.0374344	-0.293379	0.0591404	1	214410417	214414897	4481	-
RTRG.44973.2	NA	Zfp317	Yes		0.00190537	0.0960812	-0.293358	0.0847374	8	19867482	19916321	48840	+
ENSRNOT00000046370	ENSRNOG00000030840	Cadm2			0.00096411	0.0707295	-0.293296	0.0689116	11	4175078	4397361	222284	-
RTRG.16703.1	NA	Jph4	Yes		0.00783018	0.193151	-0.292765	0.0978453	15	33755034	33776496	21463	-
ENSRNOT00000089807	ENSRNOG00000051684	St8sia6			0.00727942	0.186844	-0.291969	0.107925	17	80960785	81002838	42054	-
ENSRNOT00000028859	ENSRNOG00000021245	RGD1311739			0.000374873	0.0484866	-0.290675	0.0649085	3	123688634	123702732	14099	-
RTRG.26560.3	NA	None	Yes	Rusc1	0.00681015	0.180418	-0.290384	0.0945703	2	188393771	188399970	6200	-
ENSRNOT00000068404	ENSRNOG00000007636	Cadps2			0.00510509	0.155374	-0.29035	0.0897606	4	50326442	50860756	534315	-
RTRG.32985.8	NA	Prkag2	Yes		0.000553009	0.057192	-0.290219	0.0706709	4	6775618	6799632	24015	+
ENSRNOT00000084437	ENSRNOG00000023861	Snap91			2.13855e-05	0.0269654	-0.290076	0.0465821	8	94447550	94564525	116976	-
RTRG.10989.7	NA	N4bp2l2	Yes		0.00200749	0.0983853	-0.290056	0.0927536	12	586795	650376	63582	-
ENSRNOT00000012388	ENSRNOG00000009354	Nrarp			0.0047846	0.150142	-0.290051	0.0886441	3	2396143	2398689	2547	+
ENSRNOT00000082734	ENSRNOG00000043436	Micu1			0.00595136	0.168371	-0.289766	0.0964615	20	29284853	29432258	147406	+
RTRG.5267.1	NA	None	Yes	Ms4a3	0.00506095	0.154814	-0.28969	0.0894185	1	227974453	227994218	19766	-
ENSRNOT00000001114	ENSRNOG00000000840	Atp6v1g2			5.46129e-06	0.0262774	-0.289684	0.0385854	20	4821285	4823494	2210	-
ENSRNOT00000026539	ENSRNOG00000019570	Gng3			1.15076e-05	0.0262774	-0.289239	0.0406068	1	225033921	225035687	1767	-
RTRG.51504.4	NA	Snx12	Yes		2.9997e-05	0.0287973	-0.288031	0.0424001	X	71109841	71127565	17725	-
ENSRNOT00000064254	ENSRNOG00000019534	Ap2a2			1.41132e-05	0.0269654	-0.287734	0.0441764	1	214534284	214606169	71886	+
ENSRNOT00000077828	ENSRNOG00000002314	LOC103689943			0.0055579	0.162256	-0.287685	0.0902969	10	32824	70680	37857	+
RTRG.37612.3	NA	None	Yes	Sgip1	0.00029595	0.0448739	-0.287533	0.056663	5	122300414	122498478	198065	+
RTRG.9858.1	NA	Kcnj6	Yes		0.00182719	0.0946708	-0.286669	0.0744952	11	35007678	35098883	91206	-
RTRG.9401.1	NA	Htr1f	Yes		0.00653894	0.176359	-0.286647	0.0951525	11	1978566	2121997	143432	-
RTRG.17034.11	NA	None	Yes	Hmbox1	0.000378104	0.0484966	-0.286256	0.0585856	15	48193273	48327184	133912	-
RTRG.13490.2	NA	Uhmk1	Yes		1.06628e-05	0.0262774	-0.286136	0.0365795	13	88517084	88536071	18988	-
ENSRNOT00000073746	ENSRNOG00000046493	Pnpo			0.000103133	0.0361398	-0.285956	0.050905	10	84874927	84881190	6264	-
ENSRNOT00000088288	ENSRNOG00000058842	Sptbn2			0.00271337	0.114332	-0.285893	0.0792736	1	219964429	220005068	40640	+
RTRG.13152.3	NA	Rgs8	Yes		0.00198425	0.0977641	-0.285774	0.0752611	13	71103433	71141825	38393	+
RTRG.42438.6	NA	Ric8b	Yes		0.00106678	0.0747003	-0.284911	0.0757492	7	25919871	26015847	95977	+
ENSRNOT00000015034	ENSRNOG00000010881	Trak2			0.00018652	0.039089	-0.284391	0.0645186	9	65698712	65763273	64562	-
RTRG.28422.3	NA	Pacsin1	Yes		0.00121577	0.0796964	-0.284175	0.0692176	20	7277040	7286763	9724	+
RTRG.43340.5	NA	None	Yes	Mus A930017M01Rik	0.00716232	0.185061	-0.283136	0.0986231	7	83795065	83808691	13627	+
RTRG.48926.11	NA	Slc4a3	Yes		0.00285466	0.117386	-0.282554	0.079016	9	82742664	82755129	12466	+
ENSRNOT00000045749	ENSRNOG00000032398	RGD1562136			0.00574674	0.16486	-0.282163	0.10078	9	111327402	111347430	20029	+
ENSRNOT00000077941	ENSRNOG00000054204	Gria2			0.00388684	0.134779	-0.282017	0.0831179	2	179584308	179704629	120322	-
RTRG.1467.12	NA	Ttyh1	Yes		0.00370324	0.132086	-0.281607	0.082308	1	73734678	73753128	18451	-
RTRG.38858.6	NA	Acot7	Yes		0.00462557	0.146934	-0.28152	0.0855261	5	169409249	169450214	40966	+
RTRG.3420.4	NA	Rab30	Yes		0.00342357	0.127654	-0.280939	0.0810161	1	157592125	157668274	76150	+
ENSRNOT00000027505	ENSRNOG00000020277	Cntnap1			0.000654283	0.0621608	-0.280806	0.0621957	10	89089646	89103614	13969	+
RTRG.34953.3	NA	Trnt1	Yes		0.00182494	0.0946697	-0.280806	0.0839026	4	138855533	138869217	13685	+
RTRG.8256.2	NA	None	Yes	Msi2	0.000117088	0.0370363	-0.280382	0.0484573	10	75673844	76039964	366121	-
RTRG.47655.2	NA	Ptprs	Yes		0.00227127	0.104602	-0.280354	0.0754814	9	10585328	10624929	39602	+
ENSRNOT00000065458	ENSRNOG00000002152	Dcun1d4			3.91779e-05	0.0287973	-0.280328	0.0456052	14	37210721	37284601	73881	-
RTRG.19758.4	NA	None	Yes		0.00703712	0.183474	-0.279621	0.0916167	17	13593613	13615114	21502	+
ENSRNOT00000006329	ENSRNOG00000004753	Napb			7.20633e-05	0.0319966	-0.279313	0.0464389	3	143020454	143063983	43530	-
ENSRNOT00000025150	ENSRNOG00000018557	Cdh22			0.00726756	0.1867	-0.279217	0.0920309	3	161575631	161917285	341655	-
ENSRNOT00000077270	ENSRNOG00000011441	Tpd52			5.62823e-05	0.0306547	-0.279179	0.0436319	2	95008311	95040514	32204	+
RTRG.14064.5	NA	Tmem175	Yes		0.00379276	0.133604	-0.278523	0.0881072	14	2083712	2100005	16294	-
ENSRNOT00000001642	ENSRNOG00000001227	Adarb1			0.000185022	0.039089	-0.278161	0.0512582	20	11972381	12101021	128641	+
ENSRNOT00000007609	ENSRNOG00000005345	Vsnl1			0.000136687	0.0375338	-0.278044	0.0491012	6	37001356	37122023	120668	-
ENSRNOT00000004010	ENSRNOG00000002823	Mapk9			2.68811e-05	0.0287973	-0.277994	0.0492677	10	35333859	35374355	40497	+
ENSRNOT00000001051	ENSRNOG00000000802	Tbc1d32			0.00779146	0.192816	-0.277984	0.0928193	20	37465278	37700937	235660	-
RTRG.12011.1	NA	Atp2a2	Yes		0.000822186	0.0674885	-0.277649	0.0636616	12	39553784	39605060	51277	+
ENSRNOT00000007461	ENSRNOG00000005278	Trhde			0.000530632	0.0562798	-0.277646	0.0666876	7	57253023	57679795	426773	-
ENSRNOT00000078260	ENSRNOG00000018586	Retreg2			0.000646166	0.0617094	-0.27743	0.0694533	9	82345862	82351802	5941	+
ENSRNOT00000051496	ENSRNOG00000031700	Map3k5			0.00472718	0.149048	-0.276904	0.0844461	1	15412603	15613746	201144	+
RTRG.2325.6	NA	Shank1	Yes		0.00360239	0.130877	-0.27674	0.0805029	1	100322102	100345332	23231	+
ENSRNOT00000009094	ENSRNOG00000006857	AABR07060833.1			0.00380631	0.133733	-0.276491	0.0811953	4	96562725	96564611	1887	+
RTRG.51027.1	NA	Pdha1	Yes		0.0018067	0.094259	-0.275708	0.0805996	X	37329697	37343878	14182	+
ENSRNOT00000090552	ENSRNOG00000055314	Msrb1			0.00155555	0.0886499	-0.275261	0.0818938	10	14105750	14111463	5714	+
ENSRNOT00000010303	ENSRNOG00000007817	Kctd6			0.000388446	0.0489138	-0.274967	0.0694146	15	18484510	18493366	8857	-
RTRG.1859.1	NA	Lrfn1	Yes		0.00822106	0.197229	-0.273979	0.0924075	1	85290914	85307319	16406	-
ENSRNOT00000086272	ENSRNOG00000001182	Ndufv3			0.00312157	0.122752	-0.273952	0.078661	20	10265826	10275298	9473	+
ENSRNOT00000076750	ENSRNOG00000007367	Septin4			0.00443048	0.144165	-0.273883	0.0825793	10	74883173	74884196	1024	+
RTRG.13152.1	NA	Rgs8	Yes		0.00131856	0.0827534	-0.273774	0.0675393	13	71086745	71139672	52928	+
ENSRNOT00000061151	ENSRNOG00000014503	Celf4			0.0082974	0.197864	-0.273305	0.0923407	18	17698038	17716880	18843	-
ENSRNOT00000015279	ENSRNOG00000010889	Fbxw7			0.00375047	0.132925	-0.272869	0.0905148	2	184231830	184263564	31735	-
ENSRNOT00000088205	ENSRNOG00000055765	Rasl10b			0.00297466	0.120289	-0.272833	0.0827422	KL568414.1	23534	32066	8533	+
RTRG.4189.11	NA	Prkcb	Yes		0.000874926	0.0680716	-0.272209	0.0741344	1	192482792	192575424	92633	+
ENSRNOT00000057368	ENSRNOG00000037793	Cdk5r2			0.00206252	0.099859	-0.272089	0.0721096	9	82120059	82121527	1469	+
RTRG.7092.1	NA	Mapk9	Yes		5.642e-05	0.0306547	-0.272013	0.0484855	10	35333719	35375824	42106	+
RTRG.65.5	NA	Lrp11	Yes		0.00548409	0.161324	-0.271694	0.0850737	1	1702696	1731210	28515	+
ENSRNOT00000066966	ENSRNOG00000022356	Zc2hc1a			4.81535e-05	0.0294623	-0.271208	0.0476009	2	96482944	96520137	37194	-
ENSRNOT00000042810	ENSRNOG00000024953	RGD1559441			0.000442352	0.052013	-0.271076	0.0624285	5	24860153	24908397	48245	+
ENSRNOT00000029508	ENSRNOG00000027489	Mn1			0.00416132	0.139721	-0.270893	0.0807893	12	51214192	51250230	36039	-
ENSRNOT00000008685	ENSRNOG00000006604	Thy1			0.000667967	0.0627489	-0.270466	0.0600924	8	48382121	48386935	4815	+
ENSRNOT00000005690	ENSRNOG00000004077	Kcnc2			0.00742892	0.188807	-0.270303	0.101446	7	54980120	55159351	179232	+
ENSRNOT00000043476	ENSRNOG00000030269	Atp2b2			0.000186871	0.039089	-0.270266	0.0534698	4	145703046	145948996	245951	-
RTRG.8270.2	NA	Dgke	Yes		0.000682702	0.0632691	-0.27024	0.0722928	10	76382629	76408182	25554	-
ENSRNOT00000011906	ENSRNOG00000008915	Prima1			0.00413664	0.139365	-0.26956	0.0803087	6	127075954	127127413	51460	-
RTRG.22706.2	NA	Rspry1	Yes		0.0026736	0.113541	-0.269487	0.0830125	19	10769319	10829299	59981	-
ENSRNOT00000019524	ENSRNOG00000014550	Plcxd3			0.000140456	0.0375338	-0.269038	0.0494333	2	54191538	54360780	169243	+
RTRG.14786.1	NA	Slc30a9	Yes		0.000379583	0.0485678	-0.269031	0.0549681	14	42464779	42519753	54975	-
RTRG.32999.11	NA	Agap3	Yes		0.00202011	0.0985976	-0.268995	0.0710489	4	7222343	7252950	30608	-
ENSRNOT00000037490	ENSRNOG00000027156	Morn4			0.000680741	0.0632691	-0.268891	0.0628506	1	261323083	261333383	10301	-
RTRG.20846.4	NA	Asb13	Yes		0.00709844	0.184265	-0.268847	0.0882277	17	70213194	70246327	33134	-
ENSRNOT00000072309	ENSRNOG00000045554	LOC102551901			0.00119077	0.0792949	-0.268471	0.0651802	7	139047263	139063752	16490	-
RTRG.52485.2	NA	None	Yes	Mcf2	0.00242296	0.108925	-0.268313	0.0858708	X	143159110	143261610	102501	-
RTRG.8943.5	NA	Slc16a6	Yes		0.00470763	0.148624	-0.268092	0.0899756	10	97733681	97754179	20499	-
ENSRNOT00000091904	ENSRNOG00000039902	Lbh			0.00806373	0.195002	-0.267614	0.10012	6	24160226	24181717	21492	+
RTRG.37770.5	NA	Elavl4	Yes		0.000360082	0.0480583	-0.267451	0.0593485	5	130001373	130086690	85318	-
RTRG.22632.2	NA	Cdh8	Yes		0.000338958	0.0474048	-0.265986	0.0534569	19	6028680	6431608	402929	+
RTRG.48098.5	NA	Rims1	Yes		0.000850862	0.0680126	-0.265887	0.0612848	9	28440238	28473638	33401	-
ENSRNOT00000031007	ENSRNOG00000027514	Ube2m			0.00013971	0.0375338	-0.2657	0.047065	1	65537640	65541177	3538	+
RTRG.3156.1	NA	None	Yes	Gdpgp1	0.00347379	0.128794	-0.26555	0.0845552	1	142020660	142030824	10165	+
RTRG.27782.6	NA	Ssx2ip	Yes		0.00811769	0.195459	-0.265514	0.0963796	2	252289716	252298072	8357	+
ENSRNOT00000014087	ENSRNOG00000010607	Rnf208			0.00136623	0.0840142	-0.265453	0.0709035	3	2462466	2463790	1325	+
ENSRNOT00000091220	ENSRNOG00000018644	Slc6a7			0.00628307	0.172428	-0.265326	0.0911187	18	56306297	56331991	25695	-
RTRG.26768.1	NA	Tdrkh	Yes		0.000910178	0.0692416	-0.265258	0.0674021	2	195651930	195674209	22280	+
ENSRNOT00000022014	ENSRNOG00000016273	Fam136a			0.00319109	0.123666	-0.265127	0.081958	4	118160147	118166062	5916	+
ENSRNOT00000028885	ENSRNOG00000021262	Slc23a2			0.000806697	0.0670336	-0.264361	0.0604393	3	124632492	124724252	91761	-
ENSRNOT00000025165	ENSRNOG00000039300	Ahcyl2			0.000132304	0.0374344	-0.264316	0.0480229	4	57050214	57199900	149687	+
ENSRNOT00000026159	ENSRNOG00000019321	Cck			0.00607125	0.170333	-0.263665	0.0840871	8	130120523	130127392	6870	-
RTRG.38926.1	NA	Prkcz	Yes		0.00750192	0.189852	-0.263645	0.095146	5	172658084	172769074	110991	-
ENSRNOT00000083487	ENSRNOG00000012663	Mfsd6			0.0015761	0.0893741	-0.263272	0.0668113	9	53627208	53708824	81617	+
RTRG.16131.1	NA	None	Yes		6.26656e-05	0.0313312	-0.263113	0.0441808	15	12750325	12796711	46387	+
RTRG.45876.5	NA	None	Yes	Dmxl2	0.00292272	0.119187	-0.262712	0.0737581	8	58932580	59077690	145111	-
ENSRNOT00000019966	ENSRNOG00000014516	Hs6st1			0.00624344	0.172231	-0.26258	0.0841675	9	42620006	42659184	39179	+
ENSRNOT00000057079	ENSRNOG00000037627	Trappc1			0.0082497	0.197518	-0.262553	0.0886118	10	55924996	55926582	1587	+
RTRG.21939.1	NA	Aldh7a1	Yes		0.00716953	0.185061	-0.26251	0.0961452	18	51612852	51651267	38416	-
RTRG.37739.6	NA	Zfyve9	Yes		0.000804473	0.0669423	-0.262302	0.0630572	5	128292933	128392400	99468	-
ENSRNOT00000023090	ENSRNOG00000017136	Syt17			0.00803657	0.194767	-0.262031	0.0880015	1	188034619	188101261	66643	-
RTRG.24441.2	NA	Sgtb	Yes		0.000121579	0.0370982	-0.261652	0.0454577	2	34185944	34222452	36509	+
ENSRNOT00000023066	ENSRNOG00000017108	Syngr1			0.00421065	0.140161	-0.261478	0.0781415	7	121311015	121334437	23423	+
RTRG.19677.1	NA	None	Yes	Gprin1	0.00564793	0.1636	-0.260688	0.0878234	17	10400818	10415125	14308	+
ENSRNOT00000030077	ENSRNOG00000028580	Pcnx2			0.000608064	0.0602552	-0.260474	0.0586842	19	58583632	58735173	151542	-
ENSRNOT00000017413	ENSRNOG00000012482	Ndrg4			0.000152085	0.0378468	-0.260466	0.04669	19	9766439	9777465	11027	-
RTRG.35975.3	NA	Bicd1	Yes		0.000282892	0.0442188	-0.259907	0.0565149	4	184019085	184170344	151260	+
ENSRNOT00000020304	ENSRNOG00000026243	Ap2a1			0.000898788	0.0687342	-0.259596	0.060339	1	100896947	100926335	29389	-
ENSRNOT00000027417	ENSRNOG00000020248	Ina			9.98902e-06	0.0262774	-0.259533	0.0379432	1	266781617	266794431	12815	+
ENSRNOT00000009815	ENSRNOG00000007235	Atp5mc1			6.38249e-05	0.0316449	-0.259326	0.0522348	10	83895947	83898527	2581	-
RTRG.15107.2	NA	Ppargc1a	Yes		0.000474932	0.0537206	-0.258904	0.0546699	14	63095720	63198862	103143	+
ENSRNOT00000087876	ENSRNOG00000018992	Dpysl3			0.00149883	0.0871167	-0.258789	0.0678975	18	37716559	37776453	59895	-
RTRG.52047.1	NA	Il1rapl2	Yes		0.00232302	0.106073	-0.258465	0.0698465	X	109622500	109866094	243595	+
ENSRNOT00000064930	ENSRNOG00000012060	Gucy1b1			1.34186e-05	0.0269654	-0.257956	0.0413343	2	180976939	181026024	49086	-
ENSRNOT00000017556	ENSRNOG00000012942	Satb1			0.00275327	0.115461	-0.257657	0.0716187	9	2202511	2274629	72119	+
ENSRNOT00000080800	ENSRNOG00000059510	AABR07027870.1			4.32195e-05	0.029212	-0.257531	0.0439704	17	47721977	47817248	95272	+
ENSRNOT00000016145	ENSRNOG00000011904	Trappc4			0.00195035	0.097186	-0.257134	0.0787277	8	48723755	48726963	3209	-
RTRG.49471.1	NA	None	Yes	Ddx11	0.00125806	0.0810658	-0.256697	0.0628605	9	113962996	114013317	50322	+
ENSRNOT00000064526	ENSRNOG00000000961	Glt1d1			0.000668652	0.0627489	-0.256445	0.0646094	12	32666635	32740732	74098	-
ENSRNOT00000013030	ENSRNOG00000009835	Tram1l1			0.00060826	0.0602552	-0.256229	0.0671674	2	228544418	228546599	2182	+
ENSRNOT00000085397	ENSRNOG00000057147	Praf2			0.00099265	0.0722748	-0.256087	0.0719668	X	15618991	15620841	1851	-
RTRG.27140.4	NA	Kcna2	Yes		0.00016173	0.0378468	-0.256059	0.0462983	2	209839395	209852489	13095	+
RTRG.29739.1	NA	Ak1	Yes		0.00657165	0.176715	-0.255651	0.0928452	3	11648938	11659221	10284	+
ENSRNOT00000050494	ENSRNOG00000019087	Fam174a			0.0052555	0.158678	-0.255599	0.08788	9	102862890	102881038	18149	+
ENSRNOT00000005486	ENSRNOG00000004137	Ubtd2			0.00275919	0.115461	-0.255555	0.0831862	10	17327275	17392185	64911	+
ENSRNOT00000061812	ENSRNOG00000040166	Ankrd34b			0.000778819	0.0656654	-0.255037	0.0579965	2	22000106	22016030	15925	+
ENSRNOT00000023519	ENSRNOG00000017444	Nrsn1			1.06443e-05	0.0262774	-0.254628	0.0401267	17	41798783	41817101	18319	+
RTRG.46969.2	NA	Map4	Yes		4.14726e-05	0.0290293	-0.254281	0.0397799	8	118012698	118093406	80709	+
ENSRNOT00000006771	ENSRNOG00000004998	Jakmip1			0.00543871	0.160898	-0.25411	0.0845319	14	78424960	78469480	44521	-
ENSRNOT00000090346	ENSRNOG00000042458	AABR07046707.1			1.58191e-05	0.0269654	-0.254057	0.0445472	5	2353468	2401826	48359	+
ENSRNOT00000091520	ENSRNOG00000056248	Marf1			0.00052736	0.05623	-0.253938	0.0544597	10	908806	953474	44669	+
ENSRNOT00000079658	ENSRNOG00000032350	Kcnip4			0.00607219	0.170333	-0.25384	0.0809562	14	66631690	66749178	117489	+
RTRG.22343.1	NA	None	Yes		0.00293292	0.119409	-0.253823	0.0818088	18	73547806	73564442	16637	-
ENSRNOT00000027785	ENSRNOG00000020444	Hcn3			0.000772641	0.0656654	-0.253775	0.0586497	2	188454853	188471988	17136	-
RTRG.24662.2	NA	None	Yes	Parp8	0.00147062	0.0863249	-0.253754	0.0636901	2	49082298	49455844	373547	-
ENSRNOT00000001820	ENSRNOG00000001346	Cops6			0.000228314	0.0418158	-0.253708	0.0489216	12	19303387	19306226	2840	+
ENSRNOT00000031583	ENSRNOG00000021866	Bola3			0.000951622	0.0702522	-0.253698	0.0678819	4	115046693	115056140	9448	+
RTRG.37318.1	NA	Ttc39b	Yes		4.64576e-05	0.0294052	-0.253552	0.0429324	5	101298878	101361065	62188	-
RTRG.39983.2	NA	Nrcam	Yes		0.00559729	0.162688	-0.25353	0.0796776	6	64297845	64869270	571426	+
RTRG.12307.6	NA	Grk3	Yes		0.00260234	0.11208	-0.2535	0.0698041	12	49697138	49750384	53247	+
RTRG.7919.1	NA	Pitpna	Yes		0.000116535	0.0370363	-0.253079	0.0437098	10	63731665	63774180	42516	+
ENSRNOT00000004808	ENSRNOG00000003611	Dynlt3			0.000113685	0.0367735	-0.253054	0.0437094	X	14633342	14642424	9083	-
RTRG.46795.4	NA	Cpne4	Yes		0.00552485	0.161768	-0.252961	0.0793131	8	113125830	113586406	460577	+
RTRG.35185.5	NA	Wnk1	Yes		0.00795448	0.19436	-0.252346	0.0845858	4	152452820	152578476	125657	-
RTRG.17861.2	NA	Cacna2d3	Yes		0.00247159	0.109577	-0.252213	0.0698143	16	4871380	5795820	924441	-
RTRG.15107.5	NA	Ppargc1a	Yes		0.00755188	0.190307	-0.252184	0.0837155	14	63095738	63199277	103540	+
ENSRNOT00000064772	ENSRNOG00000008481	Reep1			0.000193372	0.0392664	-0.252034	0.0467348	4	99618622	99735319	116698	+
RTRG.48909.1	NA	Tuba4a	Yes		0.00015223	0.0378468	-0.251636	0.053573	9	82412861	82423816	10956	-
RTRG.19155.3	NA	Alg11	Yes		0.00781467	0.193005	-0.251041	0.0947531	16	74853847	74864816	10970	-
RTRG.19367.1	NA	None	Yes	Fam155a	0.000369842	0.0484668	-0.25081	0.0518772	16	85528654	86053410	524757	+
ENSRNOT00000085332	ENSRNOG00000017297	Cab39			0.000775892	0.0656654	-0.250764	0.0569922	9	92859988	92893614	33627	+
RTRG.30154.3	NA	Cacnb4	Yes		0.00010016	0.0358988	-0.250712	0.0426461	3	37952185	38000273	48089	-
ENSRNOT00000004176	ENSRNOG00000003125	Rogdi			5.95836e-05	0.0308379	-0.250681	0.0479143	10	10761477	10766095	4619	+
RTRG.34043.4	NA	Snx10	Yes		8.05152e-05	0.0337757	-0.249954	0.0437615	4	81339081	81374877	35797	+
ENSRNOT00000007091	ENSRNOG00000005332	Csdc2			0.000732391	0.0644832	-0.249891	0.0562987	7	123168811	123183335	14525	+
RTRG.27469.37	NA	None	Yes	Ank2	0.0006182	0.0605948	-0.249791	0.0596237	2	231333385	231711373	377989	-
ENSRNOT00000082288	ENSRNOG00000058866	Myo5a			0.000458402	0.0532686	-0.249704	0.052452	8	82037977	82156419	118443	+
ENSRNOT00000064039	ENSRNOG00000033835	Dnm1			0.00273703	0.115132	-0.249376	0.0692483	3	11338083	11382043	43961	-
RTRG.22947.1	NA	Tecr	Yes		4.95004e-05	0.0294623	-0.249231	0.0398295	19	24705481	24732024	26544	-
ENSRNOT00000004613	ENSRNOG00000003365	Cadm3			0.0083774	0.198608	-0.249222	0.0843564	13	91842333	91872954	30622	-
RTRG.15484.8	NA	Ogdh	Yes		0.000335172	0.0472778	-0.249193	0.0525131	14	86415454	86481057	65604	+
ENSRNOT00000035692	ENSRNOG00000046366	Dmd			0.000698198	0.064106	-0.249101	0.0557163	X	51286737	53519259	2232523	+
ENSRNOT00000010679	ENSRNOG00000007542	Scg5			0.000102183	0.0361398	-0.248898	0.0444697	3	105235050	105279462	44413	-
RTRG.19434.1	NA	Habp4	Yes		0.000372333	0.0484668	-0.248715	0.0555915	17	1679563	1702242	22680	+
ENSRNOT00000004702	ENSRNOG00000003542	Hcfc1r1			0.00289005	0.118422	-0.248644	0.0696768	10	12994683	12995457	775	+
ENSRNOT00000006349	ENSRNOG00000004731	Ano3			0.002195	0.102958	-0.24864	0.0717204	3	101840630	102151489	310860	-
ENSRNOT00000006887	ENSRNOG00000005184	Nop10			4.09321e-05	0.0290293	-0.248628	0.0469647	3	103747654	103748739	1086	+
RTRG.51413.2	NA	None	Yes	Zc3h12b	0.00163681	0.0906418	-0.24783	0.0632737	X	65040102	65081905	41804	+
RTRG.16322.1	NA	RGD1310110	Yes		0.00351521	0.129742	-0.247727	0.0717617	15	26586583	26687409	100827	-
ENSRNOT00000023084	ENSRNOG00000017193	Lingo1			0.00354395	0.1299	-0.246675	0.0805507	8	61274017	61290240	16224	-
RTRG.23724.4	NA	Map1lc3b	Yes		9.92387e-06	0.0262774	-0.246589	0.0402105	19	53635688	53647808	12121	+
ENSRNOT00000044293	ENSRNOG00000031266	Siae			0.00192297	0.0966932	-0.246582	0.0773114	8	40078269	40113514	35246	+
RTRG.23403.2	NA	Atp6v0d1	Yes		0.0048389	0.151287	-0.246361	0.0762078	19	37481787	37525762	43976	-
RTRG.29424.1	NA	Tubb4b	Yes		3.32053e-05	0.0287973	-0.246257	0.0374909	3	2441733	2444281	2549	-
ENSRNOT00000066809	ENSRNOG00000000879	Slc9a6			8.21975e-05	0.0340168	-0.246234	0.0405255	X	158978755	159045044	66290	+
ENSRNOT00000073564	ENSRNOG00000049629	Reep2			0.00335228	0.126248	-0.245995	0.0790528	18	27632786	27641591	8806	+
RTRG.7536.2	NA	Map2k4	Yes		5.08682e-05	0.0294623	-0.245972	0.0408999	10	52189576	52200915	11340	-
RTRG.10251.4	NA	Cd200	Yes		0.0012132	0.0796964	-0.245837	0.0658977	11	60369660	60398451	28792	+
ENSRNOT00000005144	ENSRNOG00000003815	Slc25a11			0.000113761	0.0367735	-0.245507	0.0539989	10	57265704	57268081	2378	-
ENSRNOT00000073638	ENSRNOG00000047635	Tmem178b			0.00101629	0.072676	-0.24513	0.0580652	4	68011932	68059249	47318	+
ENSRNOT00000057295	ENSRNOG00000006989	Vamp2			0.000290244	0.0445069	-0.24424	0.0479964	10	55675575	55679450	3876	+
RTRG.6195.1	NA	Gfra1	Yes		0.00260625	0.11208	-0.244082	0.0672275	1	279203061	279569907	366847	-
RTRG.27139.2	NA	Kcna3	Yes		0.005603	0.162774	-0.243984	0.0766916	2	209766537	209783001	16465	+
RTRG.41967.1	NA	None	Yes	Btbd2	0.000997869	0.0723145	-0.243932	0.0646649	7	11930135	11943551	13417	+
ENSRNOT00000088122	ENSRNOG00000053968	AABR07019086.1			0.00218412	0.102914	-0.243927	0.0773983	15	87453035	87540474	87440	-
ENSRNOT00000032026	ENSRNOG00000024309	Cox6b1			0.000642392	0.0616979	-0.243548	0.0537948	1	89075975	89084859	8885	-
ENSRNOT00000067141	ENSRNOG00000017905	Map1lc3b			0.000160638	0.0378468	-0.243298	0.0537369	19	53635688	53643964	8277	+
ENSRNOT00000064060	ENSRNOG00000011912	Tmem38a			0.00050443	0.0548667	-0.242994	0.0583229	16	18959315	18974770	15456	-
ENSRNOT00000072565	ENSRNOG00000049949	Hapln4			0.00211512	0.101568	-0.242898	0.0646384	16	21081377	21089508	8132	-
ENSRNOT00000000662	ENSRNOG00000000551	Fam241b			0.00318086	0.123537	-0.242857	0.0793199	20	31734183	31736212	2030	-
RTRG.40936.2	NA	None	Yes	Ndufb1	0.00346771	0.128794	-0.242356	0.0808352	6	125861221	125870151	8931	-
ENSRNOT00000028680	ENSRNOG00000021118	Nomo1			0.00391445	0.135108	-0.242353	0.0715153	1	102017263	102068870	51608	+
ENSRNOT00000037133	ENSRNOG00000024808	Stk39			0.00176869	0.0932077	-0.242234	0.0626189	3	54359451	54625414	265964	-
RTRG.13468.2	NA	Pbx1	Yes		0.00158049	0.0894047	-0.242126	0.0614725	13	86386694	86671458	284765	-
ENSRNOT00000016495	ENSRNOG00000011905	Atp6v1e1			9.46675e-06	0.0262774	-0.241903	0.0397239	4	153351421	153373649	22229	-
ENSRNOT00000071764	ENSRNOG00000008323	Pitpnm3			0.00774357	0.192457	-0.241801	0.0806448	10	58618645	58693754	75110	-
ENSRNOT00000005668	ENSRNOG00000004152	Lrp12			0.00222876	0.103678	-0.241761	0.0699611	7	78859784	78930832	71049	-
RTRG.40438.1	NA	Akap5	Yes		0.000955346	0.0703263	-0.24176	0.0635478	6	99356456	99369805	13350	+
RTRG.14801.1	NA	None	Yes	Apbb2	0.00378544	0.133425	-0.241481	0.0724252	14	43204803	43532784	327982	+
RTRG.29753.2	NA	Stxbp1	Yes		0.000258441	0.0433068	-0.241425	0.0466577	3	11823756	11886400	62645	-
ENSRNOT00000037088	ENSRNOG00000021911	Camlg			0.00627761	0.17237	-0.24142	0.0836078	17	9523795	9534653	10859	-
RTRG.43979.2	NA	Syngr1	Yes		0.00145616	0.0857793	-0.2413	0.0604693	7	121311021	121337740	26720	+
ENSRNOT00000064949	ENSRNOG00000042502	Smim17			0.000156278	0.0378468	-0.24121	0.0480515	1	71115043	71135764	20722	-
ENSRNOT00000043050	ENSRNOG00000033837	Cdh9			0.00811472	0.195459	-0.240981	0.0855688	2	66940057	67078784	138728	+
RTRG.10217.1	NA	None	Yes	Tagln3	0.00569129	0.164137	-0.240676	0.0873958	11	57504857	57518927	14071	+
ENSRNOT00000002091	ENSRNOG00000001528	Gap43			3.81686e-05	0.0287973	-0.240376	0.0373578	11	58624198	58717914	93717	+
RTRG.26223.1	NA	Ppm1l	Yes		0.00061977	0.0606488	-0.240272	0.0590076	2	165931635	166218774	287140	+
RTRG.17034.13	NA	None	Yes	Hmbox1	0.00218104	0.102906	-0.240142	0.0642265	15	48193297	48327329	134033	-
RTRG.39464.5	NA	Ubxn2a	Yes		0.000833355	0.0675685	-0.240019	0.055147	6	28968765	28998028	29264	-
ENSRNOT00000028542	ENSRNOG00000021025	Ppp2r5b			0.00348127	0.128889	-0.239711	0.0693243	1	221597296	221605400	8105	-
ENSRNOT00000080032	ENSRNOG00000054371	Prkcg			0.00465497	0.147553	-0.239555	0.0728583	1	64407114	64433636	26523	-
ENSRNOT00000030559	ENSRNOG00000028185	Tstd3			0.0058353	0.166435	-0.239443	0.0758167	5	35892737	35902262	9526	-
ENSRNOT00000004347	ENSRNOG00000003209	Pcp4l1			0.00733495	0.18746	-0.239404	0.0790435	13	89542378	89565813	23436	-
RTRG.13362.6	NA	Kifap3	Yes		0.00515611	0.156361	-0.239309	0.0741124	13	82091830	82217254	125425	+
RTRG.34336.15	NA	Immt	Yes		0.0018644	0.095626	-0.239306	0.0623903	4	99753553	99789913	36361	+
ENSRNOT00000001399	ENSRNOG00000001057	Ctxn1			0.000275679	0.0442122	-0.239215	0.053885	12	2534212	2535822	1611	+
ENSRNOT00000081625	ENSRNOG00000002592	Rps6ka6			0.004349	0.142328	-0.238951	0.0823283	X	82641687	82699487	57801	-
ENSRNOT00000021171	ENSRNOG00000015442	Sfxn3			0.00055198	0.057192	-0.238825	0.0515676	1	264796812	264805157	8346	+
ENSRNOT00000015205	ENSRNOG00000010938	Slc7a10			0.00357007	0.130392	-0.238583	0.0810052	1	91433030	91448564	15535	+
RTRG.3564.4	NA	Pgm2l1	Yes		0.000532557	0.0562798	-0.238583	0.0512415	1	165237863	165287443	49581	+
ENSRNOT00000005168	ENSRNOG00000003887	Lgi2			0.000140894	0.0375338	-0.238257	0.0458582	14	60764409	60796116	31708	+
ENSRNOT00000090026	ENSRNOG00000056246	Gls			2.71167e-05	0.0287973	-0.238246	0.0384941	9	54212767	54284872	72106	+
ENSRNOT00000090313	ENSRNOG00000031730	Eloc			0.000868507	0.0680716	-0.238226	0.0605365	5	2043155	2059351	16197	+
ENSRNOT00000065579	ENSRNOG00000006726	Zfp9			0.00802472	0.194767	-0.238056	0.0902545	4	150517027	150520363	3337	-
RTRG.3049.5	NA	None	Yes	Gm10619	0.0032712	0.125484	-0.237892	0.0688702	1	135158845	135175788	16944	+
RTRG.6732.1	NA	Fbxl16	Yes		0.00245605	0.109428	-0.237777	0.0648492	10	15176442	15188724	12283	+
RTRG.22156.3	NA	Gnal	Yes		6.60093e-05	0.0316722	-0.237643	0.0492526	18	62849871	62952506	102636	+
RTRG.5492.6	NA	Apba1	Yes		0.00165768	0.090733	-0.237478	0.0607537	1	241731862	241799462	67601	+
RTRG.22960.2	NA	Adgrl1	Yes		0.00370355	0.132086	-0.237441	0.0694001	19	25029037	25071109	42073	+
ENSRNOT00000073967	ENSRNOG00000050767	Nrn1			0.00060206	0.0599593	-0.237167	0.0576585	17	27925057	27969433	44377	-
ENSRNOT00000089218	ENSRNOG00000055382	Hcn1			0.00281566	0.116497	-0.237152	0.0668608	2	50099576	50499799	400224	+
ENSRNOT00000019874	ENSRNOG00000014675	Pi4k2a			0.00239722	0.108051	-0.2369	0.071233	1	261337594	261362509	24916	+
RTRG.38869.3	NA	Kcnab2	Yes		0.00366029	0.131703	-0.236828	0.0690814	5	169570320	169658544	88225	-
RTRG.20281.1	NA	RGD1307443	Yes		0.000690259	0.0635732	-0.236809	0.054432	17	42162334	42226819	64486	-
ENSRNOT00000013620	ENSRNOG00000010205	Mturn			0.000165417	0.0379738	-0.236765	0.0538377	4	84854386	84871757	17372	+
ENSRNOT00000042024	ENSRNOG00000031852	Lsamp			0.00445469	0.144436	-0.236689	0.0760129	11	58803198	59110562	307365	-
RTRG.43693.1	NA	None	Yes	Slc45a4	0.00264204	0.112764	-0.236643	0.0674906	7	114816430	114869597	53168	-
ENSRNOT00000082963	ENSRNOG00000054118	Tpgs2			0.000112391	0.0367735	-0.236562	0.0536785	18	17340495	17396805	56311	-
ENSRNOT00000012091	ENSRNOG00000009029	Nptn			0.0032909	0.12577	-0.236432	0.0720529	8	63379087	63445686	66600	+
RTRG.46007.4	NA	Celf6	Yes		0.00686666	0.180926	-0.236384	0.0771012	8	64375838	64429405	53568	+
ENSRNOT00000025315	ENSRNOG00000018441	Ggt7			0.00793057	0.19418	-0.235973	0.079053	3	151006531	151032302	25772	-
RTRG.27904.1	NA	None	Yes	Erich3	0.00443819	0.144165	-0.235492	0.077562	2	260948088	261022953	74866	+
RTRG.38822.1	NA	Per3	Yes		6.60019e-05	0.0316722	-0.23526	0.0468946	5	168085861	168123539	37679	-
RTRG.51990.1	NA	Morf4l2	Yes		0.000239809	0.0423727	-0.235161	0.0474302	X	107394486	107403114	8629	-
ENSRNOT00000039428	ENSRNOG00000026942	RGD1311595			0.00321135	0.124069	-0.234668	0.0750957	1	247900136	247978540	78405	-
ENSRNOT00000010627	ENSRNOG00000062101	Ace			0.00341599	0.127654	-0.234229	0.0731544	10	94170789	94204175	33387	+
ENSRNOT00000024576	ENSRNOG00000018212	Abhd17a			0.00219083	0.102914	-0.234088	0.0678818	7	11992543	11998973	6431	+
ENSRNOT00000008985	ENSRNOG00000006235	Nell2			0.00407217	0.137974	-0.233876	0.0694876	7	136526496	136853957	327462	-
RTRG.47077.1	NA	None	Yes	Fbxl2	0.00382839	0.133878	-0.233876	0.0687493	8	122235042	122290417	55376	-
RTRG.8742.6	NA	Rundc3a	Yes		0.00500651	0.153622	-0.233631	0.0719766	10	90342071	90350089	8019	+
ENSRNOT00000085821	ENSRNOG00000046698	Gps1			0.000452111	0.0527436	-0.233106	0.0590852	10	109966904	109971911	5008	+
ENSRNOT00000080277	ENSRNOG00000056558	Gabra3			0.000245931	0.0425801	-0.23302	0.0541503	X	152414615	152641679	227065	-
ENSRNOT00000019320	ENSRNOG00000014230	Map1a			0.000132577	0.0374344	-0.232993	0.0409703	3	113257688	113271629	13942	+
RTRG.45990.3	NA	Nptn	Yes		4.96762e-05	0.0294623	-0.232858	0.0424715	8	63379190	63445642	66453	+
ENSRNOT00000015084	ENSRNOG00000011160	AC126641.1			0.000277206	0.0442122	-0.232782	0.0476805	1	136664204	136842247	178044	-
RTRG.19425.7	NA	Ptch1	Yes		0.00210984	0.101397	-0.232761	0.0672454	17	1053895	1086621	32727	-
ENSRNOT00000028200	ENSRNOG00000020778	Chrnb2			0.00125898	0.0810658	-0.232432	0.057427	2	189088570	189096785	8216	-
RTRG.22221.2	NA	Dcc	Yes		0.008083	0.195097	-0.23243	0.0781446	18	66518976	67224605	705630	-
ENSRNOT00000073811	ENSRNOG00000046744	Ankrd29			0.000914725	0.0692416	-0.232423	0.0555048	18	3673915	3676188	2274	-
ENSRNOT00000011485	ENSRNOG00000008615	Mal2			0.00139968	0.0844244	-0.232365	0.0578664	7	94130852	94163645	32794	+
ENSRNOT00000016089	ENSRNOG00000012085	Isca2			0.000819842	0.0674885	-0.23208	0.0656838	6	108488678	108490188	1511	+
ENSRNOT00000040995	ENSRNOG00000033863	Ajm1			0.00771452	0.192457	-0.232033	0.0803179	3	2800650	2803574	2925	-
RTRG.8471.3	NA	Srcin1	Yes		0.00201555	0.0985976	-0.231907	0.0689059	10	85453310	85518282	64973	-
ENSRNOT00000014170	ENSRNOG00000010199	Glrb			1.13833e-05	0.0262774	-0.23157	0.037677	2	179769009	179842547	73539	-
ENSRNOT00000018553	ENSRNOG00000013399	Minar1			0.00214297	0.101844	-0.231521	0.0670931	8	96977537	96985558	8022	-
ENSRNOT00000002775	ENSRNOG00000002028	Tmem50b			3.55367e-05	0.0287973	-0.231365	0.0425291	11	31719443	31752243	32801	-
RTRG.33379.11	NA	Phf14	Yes		0.000145498	0.0378468	-0.231103	0.0468007	4	38255163	38376474	121312	+
ENSRNOT00000018927	ENSRNOG00000013895	Npdc1			0.00441319	0.144033	-0.230957	0.0750193	3	2625015	2630670	5656	+
RTRG.15569.1	NA	Ddc	Yes		0.00304901	0.121562	-0.230886	0.0652861	14	91895453	91991303	95851	-
ENSRNOT00000022528	ENSRNOG00000016603	Rtn2			0.00312044	0.122752	-0.230714	0.0711481	1	80195532	80208448	12917	+
ENSRNOT00000074404	ENSRNOG00000048682	Zwint			1.77367e-05	0.0269654	-0.230672	0.0412648	20	17075771	17091766	15996	-
RTRG.37372.2	NA	Slc24a2	Yes		0.00152259	0.087866	-0.230429	0.0581556	5	105334659	105582983	248325	-
ENSRNOT00000077884	ENSRNOG00000054775	Fkbp11			0.000237415	0.0423727	-0.230391	0.0439875	7	140412469	140417530	5062	-
ENSRNOT00000018058	ENSRNOG00000013389	Rgs7bp			0.000907903	0.0692416	-0.230278	0.0646175	2	35077504	35104963	27460	-
ENSRNOT00000008298	ENSRNOG00000006248	Trim37			0.00252683	0.1103	-0.230243	0.0630907	10	74436534	74568493	131960	+
ENSRNOT00000004619	ENSRNOG00000003241	Gabrg2			0.00470874	0.148624	-0.230177	0.0776984	10	27093025	27179254	86230	-
RTRG.8492.2	NA	None	Yes	Mus B230217C12Rik	0.0022059	0.103109	-0.22975	0.0615613	10	85787544	85793179	5636	+
RTRG.24212.1	NA	Rasgrf2	Yes		0.00222466	0.103568	-0.229704	0.0616345	2	21455563	21698937	243375	-
ENSRNOT00000089059	ENSRNOG00000061544	Spock2			0.00807447	0.195002	-0.229655	0.0771963	20	29655226	29677926	22701	+
RTRG.36168.3	NA	Atp6v1h	Yes		0.00119405	0.0792949	-0.229454	0.0574306	5	14262349	14356692	94344	-
ENSRNOT00000024752	ENSRNOG00000018305	St8sia3			0.00548251	0.161324	-0.229432	0.0718366	18	59748444	59755226	6783	+
ENSRNOT00000031401	ENSRNOG00000001829	Ube2v2			0.000572193	0.0583941	-0.229409	0.0549851	11	89557273	89591175	33903	+
RTRG.16188.8	NA	Pxk	Yes		0.00639501	0.174374	-0.229385	0.0738492	15	18548212	18616589	68378	-
ENSRNOT00000008637	ENSRNOG00000005726	Pclo			0.00800564	0.194767	-0.228922	0.0768263	4	16519487	16654811	135325	-
ENSRNOT00000033745	ENSRNOG00000028014	Cryzl1			0.00032928	0.0467663	-0.228871	0.053629	11	31847745	31892531	44787	-
RTRG.6191.5	NA	None	Yes	Atrnl1	0.00310316	0.122433	-0.228361	0.0647644	1	278557792	279098707	540916	+
RTRG.1566.2	NA	Calm3	Yes		0.00285883	0.117386	-0.228349	0.0638731	1	78843084	78851756	8673	-
ENSRNOT00000051680	ENSRNOG00000029912	Septin5			0.00275302	0.115461	-0.228344	0.0687419	11	86512797	86519915	7119	+
RTRG.22188.2	NA	Rnmt	Yes		0.000385365	0.0488957	-0.228252	0.0495142	18	64084553	64108246	23694	+
ENSRNOT00000077174	ENSRNOG00000055278	AABR07059380.1			0.00019899	0.0396	-0.228222	0.0426875	4	16946938	16953847	6910	-
ENSRNOT00000004797	ENSRNOG00000003597	Tuba4a			3.43971e-05	0.0287973	-0.227924	0.0412234	9	82415605	82419288	3684	-
ENSRNOT00000040125	ENSRNOG00000029244	Pcdhb10			0.00522898	0.158003	-0.227799	0.0780486	18	30487264	30493447	6184	+
ENSRNOT00000004346	ENSRNOG00000003198	Bmerb1			9.61654e-05	0.0353182	-0.227743	0.0409106	10	3411380	3570688	159309	+
ENSRNOT00000008734	ENSRNOG00000006037	Snap25			5.70897e-05	0.0306547	-0.227443	0.0366606	3	129599353	129788400	189048	+
RTRG.27284.4	NA	Extl2	Yes		0.00155084	0.0885518	-0.227262	0.0575247	2	218951149	218974841	23693	+
ENSRNOT00000068663	ENSRNOG00000008443	Fam234b			0.00141169	0.0846687	-0.227239	0.0614507	4	168976859	169019561	42703	+
RTRG.24873.1	NA	Sub1	Yes		2.34423e-05	0.0269654	-0.226797	0.0378824	2	62018877	62034696	15820	-
ENSRNOT00000000049	ENSRNOG00000000042	Xpr1			0.000715612	0.0642184	-0.226517	0.0586959	13	72918552	73056785	138234	-
ENSRNOT00000015720	ENSRNOG00000011705	Stmn2			0.000688333	0.0634942	-0.226355	0.0505201	2	95424251	95472115	47865	-
ENSRNOT00000087076	ENSRNOG00000036814	Atp6v0a1			0.00607827	0.170343	-0.226333	0.0721965	10	88914276	88967732	53457	+
RTRG.7171.1	NA	Skp1	Yes		0.000365773	0.0482537	-0.226279	0.0552049	10	37590965	37609972	19008	+
ENSRNOT00000016981	ENSRNOG00000010945	Ywhab			3.59791e-05	0.0287973	-0.226238	0.0362833	3	160391106	160399931	8826	+
ENSRNOT00000028375	ENSRNOG00000020902	G6pc3			0.00461735	0.146751	-0.226074	0.0773021	10	90134193	90138425	4233	+
ENSRNOT00000032130	ENSRNOG00000002035	Paqr3			0.00426849	0.14094	-0.225981	0.0782597	14	14107580	14124828	17249	+
ENSRNOT00000026391	ENSRNOG00000019433	Rab3a			9.9286e-05	0.0358988	-0.225773	0.0381376	16	20435101	20439206	4106	-
ENSRNOT00000035994	ENSRNOG00000029043	Zfp84			0.00278453	0.115815	-0.225697	0.0730324	1	87655618	87662040	6423	+
RTRG.14243.4	NA	Mapk10	Yes		0.000809148	0.0671435	-0.225666	0.0522061	14	8080274	8372690	292417	+
ENSRNOT00000041762	ENSRNOG00000034075	Ube2ql1			0.000495013	0.0546081	-0.225663	0.0479435	1	36185916	36226276	40361	+
ENSRNOT00000011837	ENSRNOG00000008831	Hcn2			0.00182986	0.0946708	-0.225551	0.0586268	7	12851739	12874215	22477	-
ENSRNOT00000081123	ENSRNOG00000061231	Selenom			0.00227089	0.104602	-0.225355	0.0642184	14	83752393	83754973	2581	+
ENSRNOT00000084126	ENSRNOG00000056643	Cdh8			0.00341527	0.127654	-0.225298	0.0649437	19	6046665	6426216	379552	+
RTRG.68.1	NA	Pcmt1	Yes		0.000227345	0.0418158	-0.225226	0.0505127	1	1729436	1768053	38618	-
ENSRNOT00000011429	ENSRNOG00000008103	Mdh1			1.103e-05	0.0262774	-0.225035	0.036528	14	106378942	106393670	14729	-
RTRG.7201.9	NA	Kif3a	Yes		0.00224827	0.104275	-0.224837	0.0690246	10	38918751	38952749	33999	+
ENSRNOT00000030246	ENSRNOG00000033688	Cep170b			0.00628615	0.172433	-0.224612	0.0720867	6	137288810	137311932	23123	+
ENSRNOT00000036235	ENSRNOG00000026328	Gpr137c			0.00490924	0.152445	-0.224497	0.0743408	15	19547871	19614805	66935	+
RTRG.7201.4	NA	Kif3a	Yes		6.84099e-05	0.0318792	-0.224193	0.0400984	10	38918641	38955071	36431	+
ENSRNOT00000056790	ENSRNOG00000037505	Ulk1			0.00817665	0.196541	-0.224155	0.0755258	12	51908448	51934702	26255	+
RTRG.46333.1	NA	Gnb5	Yes		0.000149121	0.0378468	-0.22404	0.0477913	8	82257477	82295694	38218	+
ENSRNOT00000007600	ENSRNOG00000005550	Lrfn5			0.00164951	0.0907032	-0.223919	0.061026	6	83083740	83438601	354862	+
ENSRNOT00000092061	ENSRNOG00000052025	Tle5			0.000156491	0.0378468	-0.223815	0.0435022	7	11013681	11018160	4480	-
RTRG.42602.2	NA	Vezt	Yes		0.00463785	0.147167	-0.223652	0.0730815	7	34884871	34898291	13421	-
ENSRNOT00000029511	ENSRNOG00000025705	Armcx2			0.00371128	0.132086	-0.223431	0.0653287	X	105617385	105622156	4772	-
ENSRNOT00000084661	ENSRNOG00000004186	Snx13			0.00559444	0.162684	-0.223234	0.0752112	6	54488038	54588751	100714	+
ENSRNOT00000017006	ENSRNOG00000012684	Bloc1s2			0.00326613	0.125371	-0.223177	0.0735607	1	263913854	263920962	7109	-
ENSRNOT00000079304	ENSRNOG00000002506	Cdkl2			0.00461083	0.146701	-0.223154	0.0677565	14	17534412	17565950	31539	+
ENSRNOT00000024657	ENSRNOG00000018111	Slc12a5			0.00555649	0.162256	-0.223038	0.0700027	3	161433410	161462879	29470	+
ENSRNOT00000037918	ENSRNOG00000026866	Syn3			0.00204397	0.0994359	-0.222914	0.0689922	7	23403891	23808602	404712	+
RTRG.46722.1	NA	Slc35g2	Yes		0.00250592	0.109845	-0.222912	0.0689367	8	108854144	108881142	26999	-
ENSRNOT00000003248	ENSRNOG00000002343	Uchl1			5.43664e-05	0.0302302	-0.222864	0.0361596	14	43133218	43143973	10756	-
ENSRNOT00000040513	ENSRNOG00000009570	Pdxp			0.0017752	0.0934683	-0.222635	0.0586679	7	120140460	120145908	5449	+
ENSRNOT00000089814	ENSRNOG00000056870	Gdi1			1.5982e-05	0.0269654	-0.222616	0.036379	X	156400736	156407404	6669	-
RTRG.18518.1	NA	Galntl6	Yes		0.00549705	0.161508	-0.222393	0.0696659	16	34999753	35122973	123221	+
RTRG.3411.7	NA	Dlg2	Yes		0.0010036	0.0724272	-0.222364	0.0525704	1	157030968	157273909	242942	+
ENSRNOT00000080945	ENSRNOG00000061230	L1cam			0.00101263	0.0725008	-0.222332	0.0526355	X	156911345	156928033	16689	+
ENSRNOT00000044565	ENSRNOG00000029394	Dusp8			0.00122753	0.0797317	-0.222087	0.0611935	1	215030429	215033460	3032	-
ENSRNOT00000019876	ENSRNOG00000014811	Cyhr1			0.00538656	0.160084	-0.221797	0.0784953	7	117720077	117722391	2315	-
RTRG.47655.10	NA	Ptprs	Yes		0.0055444	0.16218	-0.221502	0.0694934	9	10625833	10646875	21043	+
ENSRNOT00000027497	ENSRNOG00000020263	Atp1a3			0.00700879	0.183056	-0.221313	0.0724584	1	81852429	81881549	29121	-
ENSRNOT00000018038	ENSRNOG00000013300	Atp5if1			0.00017648	0.0386806	-0.219984	0.0444847	5	150719569	150723321	3753	-
ENSRNOT00000067854	ENSRNOG00000025715	Dynlrb1			2.40208e-05	0.0269654	-0.21982	0.0398369	3	150761329	150782493	21165	+
ENSRNOT00000027345	ENSRNOG00000020167	Reep5			0.000492136	0.0546081	-0.219734	0.0466435	18	27128464	27159693	31230	-
RTRG.40783.1	NA	Nrxn3	Yes		0.000360666	0.0480583	-0.2197	0.0445551	6	112800498	114069626	1269129	+
ENSRNOT00000024885	ENSRNOG00000018373	Tln2			0.00068002	0.0632691	-0.219512	0.0500733	8	73014137	73194837	180701	-
ENSRNOT00000084601	ENSRNOG00000052256	Dact3			0.00053528	0.0563674	-0.219344	0.0517272	1	78800754	78812483	11730	+
RTRG.38932.6	NA	Gnb1	Yes		0.00365533	0.131647	-0.219057	0.0638829	5	172913999	172981402	67404	+
ENSRNOT00000009034	ENSRNOG00000006853	Elavl2			0.00067377	0.0631296	-0.2187	0.0486543	5	109499418	109625723	126306	-
ENSRNOT00000009345	ENSRNOG00000006934	Acvr1b			0.00155448	0.0886499	-0.21859	0.0553502	7	142817157	142860572	43416	+
RTRG.21066.6	NA	Cacnb2	Yes		0.00188346	0.0960654	-0.218551	0.0620328	17	81922014	82022141	100128	+
ENSRNOT00000089068	ENSRNOG00000051440	Ppp1r12b			0.0018124	0.094259	-0.218377	0.0566742	13	51584299	51784639	200341	-
ENSRNOT00000006361	ENSRNOG00000003905	Nsf			2.99879e-05	0.0287973	-0.218373	0.0362212	10	91878633	92008082	129450	-
RTRG.36680.3	NA	RGD1309821	Yes		0.00457645	0.145919	-0.218331	0.0748032	5	57871583	57882061	10479	-
ENSRNOT00000072533	ENSRNOG00000046536	AABR07016141.1			0.00826609	0.197605	-0.21798	0.0739269	14	94590765	94602088	11324	+
RTRG.40317.1	NA	Cdkl1	Yes		0.00173181	0.0924935	-0.217914	0.0631182	6	92074835	92123489	48655	-
RTRG.27904.8	NA	None	Yes	Erich3	0.000853335	0.0680167	-0.217871	0.0540288	2	260997497	261050038	52542	+
RTRG.24204.1	NA	None	Yes	Ssbp2	0.00309328	0.122205	-0.217761	0.061725	2	20416657	20702867	286211	+
ENSRNOT00000008255	ENSRNOG00000006244	Lztfl1			0.00850211	0.199884	-0.217733	0.0779526	8	132775587	132790778	15192	-
ENSRNOT00000004799	ENSRNOG00000003520	Prdx2			0.000318648	0.0458072	-0.217586	0.0433396	19	26084903	26090094	5192	+
RTRG.21672.7	NA	Rnf14	Yes		3.65318e-05	0.0287973	-0.217513	0.037138	18	31443447	31468640	25194	+
ENSRNOT00000050137	ENSRNOG00000005708	Mmp16			0.000349274	0.0476623	-0.217476	0.0521557	5	31568419	31810484	242066	+
ENSRNOT00000050443	ENSRNOG00000018630	LOC108351137			4.8978e-05	0.0294623	-0.217387	0.0374598	4	157676595	157679962	3368	-
RTRG.6989.3	NA	Cyfip2	Yes		0.000645009	0.0616979	-0.217143	0.060232	10	31278712	31419266	140555	-
ENSRNOT00000011565	ENSRNOG00000008279	Mrps15			0.00119734	0.0793298	-0.217079	0.062665	5	144054452	144065045	10594	+
ENSRNOT00000000674	ENSRNOG00000000557	Ppa1			0.000281019	0.0442188	-0.216547	0.050056	20	31265519	31292448	26930	+
ENSRNOT00000075099	ENSRNOG00000046975	Sult4a1			0.000738852	0.0646719	-0.216544	0.0488507	7	124958546	124982566	24021	-
RTRG.30556.1	NA	Nckap1	Yes		0.000502329	0.0547382	-0.216099	0.0532643	3	67723595	67804657	81063	-
ENSRNOT00000088878	ENSRNOG00000029598	Robo2			0.000625692	0.0607427	-0.216054	0.0552563	11	11063331	11585078	521748	-
RTRG.40011.4	NA	Nova1	Yes		0.0014947	0.0871012	-0.215724	0.060364	6	66963219	67085485	122267	-
ENSRNOT00000014532	ENSRNOG00000010434	Dync1li1			0.00245547	0.109428	-0.215533	0.0613948	8	122743189	122776806	33618	+
ENSRNOT00000077053	ENSRNOG00000014371	Cdh13			0.000276276	0.0442122	-0.215473	0.0444798	19	50848736	51971615	1122880	+
ENSRNOT00000009425	ENSRNOG00000006939	Ndufa7			0.00132035	0.0827785	-0.215338	0.0653413	7	18683553	18696330	12778	+
ENSRNOT00000058092	ENSRNOG00000001709	Ap2m1			0.00343497	0.127827	-0.215333	0.062132	11	84041184	84047546	6363	-
ENSRNOT00000011459	ENSRNOG00000008000	Syt13			0.000828321	0.0675104	-0.215245	0.0494092	3	81814261	81854605	40345	+
RTRG.30378.1	NA	None	Yes	Slc25a12	8.46124e-05	0.0341019	-0.215212	0.0453001	3	57881520	57998949	117430	-
ENSRNOT00000016190	ENSRNOG00000012136	Mrps30			0.00425025	0.140879	-0.214992	0.0655701	2	51042546	51049449	6904	-
ENSRNOT00000001154	ENSRNOG00000000866	Rbmx			0.00323415	0.124707	-0.214896	0.0715682	X	159884885	159891326	6442	-
ENSRNOT00000072819	ENSRNOG00000050104	Clip3			0.000516358	0.0554245	-0.214888	0.0459409	1	90962707	90978907	16201	-
ENSRNOT00000023452	ENSRNOG00000017209	Tubb3			0.00713793	0.184726	-0.214636	0.0705095	19	56220731	56229810	9080	+
RTRG.12006.2	NA	Camkk2	Yes		0.00739809	0.188336	-0.214599	0.0802559	12	39253403	39305435	52033	+
ENSRNOT00000005317	ENSRNOG00000003988	Dnajc27			0.000268535	0.0441354	-0.214481	0.0416793	6	28515076	28544756	29681	+
ENSRNOT00000085303	ENSRNOG00000016833	Ide			0.00727848	0.186844	-0.214475	0.0712667	1	255914447	255976425	61979	-
RTRG.44481.2	NA	Spats2	Yes		0.00336152	0.126422	-0.214388	0.0691267	7	140806923	140880167	73245	+
ENSRNOT00000018882	ENSRNOG00000037695	Sgpp2			0.00185198	0.0952352	-0.214358	0.0558254	9	84203072	84319874	116803	+
RTRG.29757.1	NA	Lrsam1	Yes		0.00173364	0.0925077	-0.214144	0.0633418	3	11970658	12003624	32967	-
ENSRNOT00000087242	ENSRNOG00000005018	Scn2a			0.000207288	0.0404361	-0.213643	0.0400085	3	51687809	51822250	134442	+
RTRG.27850.2	NA	None	Yes	Miga1	0.00343162	0.127827	-0.21352	0.0615987	2	257490699	257548984	58286	-
ENSRNOT00000032613	ENSRNOG00000023150	Gpi			3.48196e-05	0.0287973	-0.213513	0.0363689	1	90063411	90091287	27877	-
ENSRNOT00000018734	ENSRNOG00000013816	Cmas			0.000300641	0.0449428	-0.213344	0.0464842	4	176994129	177012444	18316	+
ENSRNOT00000031172	ENSRNOG00000017673	Brsk1			0.00807578	0.195002	-0.213028	0.0716095	1	72701610	72727112	25503	-
RTRG.43860.1	NA	None	Yes		0.00172543	0.0924935	-0.212778	0.0670148	7	118617770	118618885	1116	*
RTRG.32218.1	NA	Rpn2	Yes		0.00147122	0.0863249	-0.212146	0.0576461	3	153398130	153445632	47503	+
RTRG.48293.4	NA	Inpp4a	Yes		0.00475958	0.149752	-0.212126	0.0647692	9	43889459	44006553	117095	+
ENSRNOT00000007414	ENSRNOG00000005096	Bzw2			0.00227687	0.104608	-0.212106	0.0634372	6	55586346	55647665	61320	-
RTRG.31753.2	NA	Snap25	Yes		0.00121762	0.0796964	-0.211871	0.0516185	3	129598889	129789983	191095	+
ENSRNOT00000041111	ENSRNOG00000032576	Nlgn1			0.000626856	0.0607427	-0.211801	0.0534173	2	111059105	111065413	6309	-
RTRG.27469.18	NA	None	Yes	Ank2	0.00119415	0.0792949	-0.21164	0.0546555	2	231224637	231333194	108558	-
ENSRNOT00000012415	ENSRNOG00000009079	Prkar2b			0.000559189	0.0573622	-0.211618	0.0534025	6	51265515	51356383	90869	-
ENSRNOT00000056047	ENSRNOG00000000387	Slc25a16			0.000723102	0.0642698	-0.211613	0.0549268	20	27283385	27308069	24685	-
ENSRNOT00000021458	ENSRNOG00000015987	Rap1gds1			0.000950509	0.0702522	-0.211564	0.0495994	2	244258550	244370983	112434	-
RTRG.25761.4	NA	None	Yes	Pcdh10	0.00340738	0.127502	-0.21152	0.0609479	2	136994315	137034691	40377	+
ENSRNOT00000016265	ENSRNOG00000011944	Snx10			0.000995163	0.0722748	-0.211456	0.0511404	4	81311490	81374158	62669	+
ENSRNOT00000009404	ENSRNOG00000006462	Ero1a			0.000150151	0.0378468	-0.211232	0.0455667	15	19619973	19655381	35409	-
RTRG.32205.3	NA	Ndrg3	Yes		0.000727479	0.0643133	-0.211167	0.0565099	3	153036609	153099144	62536	-
RTRG.25449.1	NA	Nceh1	Yes		7.72532e-05	0.0330671	-0.211144	0.0434387	2	112868091	112934957	66867	+
RTRG.6608.3	NA	Paqr4	Yes		0.00784328	0.19331	-0.211101	0.0716675	10	13072253	13075864	3612	-
RTRG.48202.4	NA	None	Yes	Dst	0.00384719	0.134154	-0.211096	0.0621057	9	37902286	38296979	394694	-
ENSRNOT00000015956	ENSRNOG00000011782	Got2			0.000217726	0.0409937	-0.211092	0.0398081	19	9587653	9613340	25688	+
ENSRNOT00000008477	ENSRNOG00000006375	Vdac1			3.9205e-05	0.0287973	-0.210916	0.0370152	10	37724915	37752826	27912	+
ENSRNOT00000022467	ENSRNOG00000016589	Mlf2			0.000521411	0.0556955	-0.210325	0.0470873	4	157452607	157457249	4643	+
ENSRNOT00000025827	ENSRNOG00000018873	Fam168a			0.000713328	0.0641235	-0.210092	0.0550619	1	165724451	165878652	154202	+
ENSRNOT00000010853	ENSRNOG00000008218	Atp6v0e2			0.000176834	0.0386806	-0.209921	0.0480643	4	78168117	78171265	3149	+
RTRG.44546.1	NA	None	Yes	Slc4a8	0.000615016	0.0605821	-0.209892	0.050255	7	142469617	142472909	3293	+
ENSRNOT00000024781	ENSRNOG00000018343	Isca1			0.000150161	0.0378468	-0.209802	0.048376	17	5281727	5294384	12658	+
ENSRNOT00000080934	ENSRNOG00000003496	Tbc1d9			0.00281533	0.116497	-0.209648	0.0584918	19	24329544	24429909	100366	+
ENSRNOT00000001938	ENSRNOG00000001427	Orai2			0.00406567	0.137888	-0.209619	0.0671309	12	23544287	23564569	20283	+
ENSRNOT00000036061	ENSRNOG00000023993	Kif1a			0.000736979	0.0646719	-0.209595	0.047265	9	100171772	100253609	81838	-
RTRG.37635.4	NA	Dab1	Yes		0.000709046	0.0641235	-0.20954	0.0526206	5	123905062	124279189	374128	+
RTRG.48751.5	NA	None	Yes	Unc80	2.75786e-05	0.0287973	-0.209498	0.0366041	9	73529666	73686564	156899	+
RTRG.35070.2	NA	Syn2	Yes		0.00570736	0.164441	-0.209424	0.0725418	4	147151002	147197904	46903	+
ENSRNOT00000015931	ENSRNOG00000011891	Atp6v1b2			4.60013e-05	0.0294052	-0.209201	0.0362796	16	22326529	22350155	23627	-
ENSRNOT00000000635	ENSRNOG00000000527	Mtch1			0.00353034	0.129839	-0.208846	0.0605431	20	6937348	6961143	23796	-
RTRG.16082.1	NA	Nr1d2	Yes		0.0022673	0.104602	-0.20864	0.0662441	15	8730583	8761719	31137	+
RTRG.32192.12	NA	Epb41l1	Yes		0.00015832	0.0378468	-0.208585	0.0420093	3	152552837	152622057	69221	+
ENSRNOT00000042145	ENSRNOG00000018839	Ntrk2			0.00359861	0.130877	-0.208294	0.0688175	17	5934690	6244612	309923	-
RTRG.16079.1	NA	Nkiras1	Yes		0.00828759	0.197789	-0.208219	0.0729566	15	8177460	8189441	11982	-
RTRG.44270.1	NA	Cntn1	Yes		0.000748859	0.0649732	-0.20821	0.0470667	7	133290562	133588423	297862	+
RTRG.31163.1	NA	Kcna4	Yes		0.00330102	0.12577	-0.208178	0.0596621	3	98293298	98313225	19928	+
RTRG.16872.1	NA	None	Yes	Atp8a2	6.09322e-05	0.0312524	-0.208079	0.0379855	15	39955635	40488869	533235	-
RTRG.49270.1	NA	Atg4b	Yes		0.0049193	0.152526	-0.208034	0.0675402	9	100888488	100922060	33573	+
ENSRNOT00000018697	ENSRNOG00000013657	Stmn3			0.00539257	0.160101	-0.208	0.0649338	3	176808121	176816162	8042	-
RTRG.42397.3	NA	Syn3	Yes		0.000163447	0.0378468	-0.207954	0.0455631	7	23802930	23815838	12909	+
ENSRNOT00000082236	ENSRNOG00000054782	Ppp3cb			0.000549984	0.057192	-0.207889	0.0448637	15	4209703	4236895	27193	+
ENSRNOT00000017067	ENSRNOG00000012457	Cyc1			0.0011764	0.078991	-0.20786	0.0506605	7	117409576	117411953	2378	+
ENSRNOT00000022747	ENSRNOG00000016952	Uqcr11			0.000933019	0.0697385	-0.207571	0.0584639	7	12171185	12175835	4651	+
ENSRNOT00000071965	ENSRNOG00000050585	Pgam1			3.60869e-05	0.0287973	-0.207427	0.03647	1	261158261	261165808	7548	+
RTRG.19120.18	NA	Ank1	Yes		0.0033265	0.126051	-0.207182	0.0594544	16	73765356	73912659	147304	-
RTRG.15522.2	NA	Adcy1	Yes		0.000423544	0.0507035	-0.207132	0.0454272	14	87328008	87429836	101829	+
ENSRNOT00000022309	ENSRNOG00000016356	Got1			0.00148946	0.0869014	-0.207112	0.0520885	1	263246248	263269762	23515	-
RTRG.19867.1	NA	Id4	Yes		0.00325016	0.124919	-0.206943	0.0603824	17	16690554	16695126	4573	-
ENSRNOT00000024867	ENSRNOG00000018448	Cend1			0.00263392	0.112637	-0.206931	0.0570951	1	213970174	213973163	2990	-
ENSRNOT00000011158	ENSRNOG00000008374	Nipsnap1			0.00171927	0.0924935	-0.206896	0.0586581	14	85113578	85137454	23877	+
ENSRNOT00000089729	ENSRNOG00000018337	Caly			0.000241512	0.0423727	-0.206848	0.0455339	1	212537852	212548730	10879	-
RTRG.6231.1	NA	Rab11fip2	Yes		0.00653484	0.176359	-0.206797	0.0668408	1	281060011	281101821	41811	-
RTRG.16152.5	NA	Cadps	Yes		0.00353045	0.129839	-0.206795	0.0639094	15	15604559	15667791	63233	+
ENSRNOT00000004646	ENSRNOG00000003469	MAST1			0.00113508	0.0770883	-0.206641	0.0497953	19	26026043	26053762	27720	-
RTRG.15747.1	NA	Ugp2	Yes		0.00117805	0.078991	-0.206616	0.0554806	14	106208176	106249282	41107	-
ENSRNOT00000001289	ENSRNOG00000000974	Zfp358			0.00775027	0.192457	-0.20622	0.0771405	12	2046472	2050565	4094	+
ENSRNOT00000015019	ENSRNOG00000011282	Ppp2r1a			7.10176e-05	0.0319677	-0.206018	0.0375246	1	60717386	60736609	19224	+
ENSRNOT00000076403	ENSRNOG00000004036	Snx12			0.000866628	0.0680235	-0.205979	0.0530852	X	71117528	71127237	9710	-
RTRG.46096.1	NA	Map2k1	Yes		5.15675e-05	0.0294623	-0.205737	0.0362538	8	69446514	69466604	20091	-
RTRG.27732.2	NA	Lmo4	Yes		0.00433867	0.142146	-0.205665	0.0703786	2	250218670	250238872	20203	-
ENSRNOT00000002684	ENSRNOG00000001958	Ift57			0.00374348	0.132891	-0.205641	0.0605471	11	53664638	53731779	67142	-
RTRG.1570.1	NA	None	Yes	Gm42372	0.000118435	0.0370363	-0.205431	0.0425527	1	78922972	78927684	4713	+
RTRG.3602.5	NA	Clpb	Yes		6.84502e-05	0.0318792	-0.205392	0.0420552	1	166781270	166872472	91203	+
RTRG.30961.5	NA	Dgkz	Yes		0.00637874	0.17409	-0.204982	0.0752315	3	80844033	80886605	42573	-
RTRG.37999.1	NA	None	Yes	Rimkla	0.000243331	0.0424543	-0.204975	0.0459838	5	138518560	138545714	27155	-
ENSRNOT00000022406	ENSRNOG00000016227	Glrx3			0.000161339	0.0378468	-0.20491	0.0444585	1	209768696	209799903	31208	+
ENSRNOT00000022938	ENSRNOG00000017071	Babam1			0.0020951	0.100933	-0.204708	0.0615688	16	19792838	19798894	6057	+
ENSRNOT00000017626	ENSRNOG00000012799	Prkaa1			0.00130306	0.0821271	-0.204669	0.056219	2	54857688	54893404	35717	+
ENSRNOT00000006373	ENSRNOG00000004794	Rtn1			8.79985e-05	0.0344451	-0.204633	0.0361625	6	94951020	94980004	28985	-
ENSRNOT00000075511	ENSRNOG00000048617	Ensa			0.00587747	0.167157	-0.204347	0.0687252	2	197752544	197759882	7339	+
ENSRNOT00000025081	ENSRNOG00000019219	Vamp1			0.00158081	0.0894047	-0.204229	0.0518526	4	157726941	157733643	6703	+
ENSRNOT00000076190	ENSRNOG00000007733	Arhgef9			7.14607e-05	0.0319677	-0.204062	0.0394818	X	64248278	64250792	2515	-
ENSRNOT00000005601	ENSRNOG00000013141	Eno2			0.000732653	0.0644832	-0.203964	0.0459541	4	157285179	157294047	8869	-
RTRG.25673.2	NA	Hspa4l	Yes		0.000174064	0.0384993	-0.203873	0.0444691	2	127626503	127679051	52549	+
ENSRNOT00000017736	ENSRNOG00000013045	Setd7			0.000303694	0.0449971	-0.203797	0.0479672	2	140576188	140618405	42218	-
RTRG.34802.10	NA	None	Yes	Iqsec1	0.000279405	0.0442122	-0.203778	0.0476037	4	123330135	123454057	123923	+
RTRG.27793.10	NA	None	Yes	Ttll7	3.05413e-05	0.0287973	-0.203573	0.0363798	2	252779934	252853038	73105	+
RTRG.33128.1	NA	Pclo	Yes		8.6218e-05	0.0341981	-0.203529	0.0426025	4	17033170	17053515	20346	-
ENSRNOT00000003859	ENSRNOG00000024730	Ppm1e			0.000515603	0.0554245	-0.203186	0.0476402	10	74548270	74679858	131589	-
ENSRNOT00000038816	ENSRNOG00000033970	Moap1			0.000751611	0.064998	-0.203051	0.0501416	6	126620602	126622532	1931	-
ENSRNOT00000011207	ENSRNOG00000008177	Pim2			0.00706444	0.183967	-0.20293	0.0750737	X	15462016	15467875	5860	-
RTRG.31375.1	NA	LOC100910827	Yes		0.00033794	0.0474048	-0.202841	0.0407486	3	111397031	111410575	13545	+
ENSRNOT00000081819	ENSRNOG00000055572	Idh3g			0.000350782	0.0477058	-0.202627	0.0440666	X	156999826	157008733	8908	+
RTRG.51338.2	NA	Pdk3	Yes		0.000201159	0.0396	-0.202235	0.0416113	X	62827055	62904086	77032	-
RTRG.48748.15	NA	Map2	Yes		0.002259	0.104602	-0.202194	0.058938	9	73334524	73462987	128464	+
RTRG.30309.3	NA	B3galt1	Yes		0.00609832	0.170383	-0.202028	0.064482	3	53699366	54271267	571902	+
ENSRNOT00000006071	ENSRNOG00000004473	Ppargc1a			0.00299241	0.12046	-0.201896	0.0610426	14	63095720	63187009	91290	+
RTRG.22231.2	NA	Rab27b	Yes		0.000601921	0.0599593	-0.201819	0.0461298	18	68482997	68644559	161563	-
ENSRNOT00000014436	ENSRNOG00000010859	Zyg11b			0.00815611	0.196146	-0.201562	0.0762333	5	127847129	127878792	31664	-
RTRG.43956.2	NA	Cby1	Yes		0.00809819	0.195204	-0.201557	0.0719028	7	120891940	120898298	6359	+
RTRG.49040.2	NA	None	Yes	Dner	0.00192822	0.0968127	-0.201318	0.052773	9	91965863	92290832	324970	-
ENSRNOT00000043082	ENSRNOG00000018317	Aak1			3.7587e-05	0.0287973	-0.200984	0.0369063	4	118655728	118795774	140047	+
ENSRNOT00000012279	ENSRNOG00000008921	Dynll2			0.00141469	0.0847634	-0.200669	0.0500575	10	75262537	75270561	8025	-
ENSRNOT00000010631	ENSRNOG00000007884	Bcap29			0.00789414	0.193712	-0.200466	0.0670999	6	50883787	50923510	39724	-
ENSRNOT00000087197	ENSRNOG00000010169	Atpaf1			0.000159189	0.0378468	-0.200438	0.046694	5	134641608	134667084	25477	+
ENSRNOT00000085033	ENSRNOG00000053258	Faim2			0.000854931	0.0680167	-0.200381	0.04622	7	141157963	141185710	27748	-
ENSRNOT00000081881	ENSRNOG00000018657	Scrn3			0.00145531	0.0857793	-0.200304	0.0614725	3	60026747	60048746	22000	+
RTRG.18364.26	NA	None	Yes	Psd3	0.00320281	0.123899	-0.2003	0.0571109	16	23668595	23789401	120807	+
ENSRNOT00000007164	ENSRNOG00000005358	Pmm1			0.00260472	0.11208	-0.200241	0.0579377	7	123183506	123193761	10256	-
ENSRNOT00000091482	ENSRNOG00000051383	Srsf12			0.00755	0.190307	-0.200173	0.0743713	5	48456757	48485912	29156	+
RTRG.25761.3	NA	None	Yes	Pcdh10	0.0010912	0.0755454	-0.199385	0.0527663	2	136994309	137107477	113169	+
ENSRNOT00000028069	ENSRNOG00000020644	Nsg2			0.00196215	0.0973653	-0.199359	0.0524076	10	15867887	15928169	60283	-
RTRG.19029.1	NA	None	Yes	Prrg3	0.00109083	0.0755454	-0.199306	0.0505297	16	69942917	69961162	18246	-
RTRG.40783.7	NA	Nrxn3	Yes		0.000181851	0.0389891	-0.199194	0.0386988	6	113898416	114069626	171211	+
ENSRNOT00000010824	ENSRNOG00000046256	Ralgapa1			0.00129211	0.0818188	-0.199191	0.0572126	6	76396784	76608864	212081	-
RTRG.42763.2	NA	Lin7a	Yes		0.000442184	0.052013	-0.198791	0.0506885	7	49426648	49891700	465053	+
ENSRNOT00000019500	ENSRNOG00000014369	Slc27a4			0.00247981	0.109626	-0.198666	0.0543476	3	8363937	8376858	12922	+
ENSRNOT00000024536	ENSRNOG00000018141	RGD1307443			0.00438026	0.143194	-0.19864	0.0687758	17	42165817	42226377	60561	-
ENSRNOT00000003932	ENSRNOG00000002934	Atp1b1			0.000145925	0.0378468	-0.198606	0.0373593	13	82737159	82758004	20846	-
ENSRNOT00000033537	ENSRNOG00000027049	Atp5mf			0.00023204	0.0421317	-0.198463	0.0455832	12	11191812	11198369	6558	+
RTRG.52525.2	NA	Slitrk4	Yes		0.00220446	0.103109	-0.198335	0.0590098	X	147583455	147590974	7520	-
RTRG.33686.2	NA	Dgki	Yes		0.00174499	0.0925698	-0.198117	0.0540455	4	64365102	64831256	466155	-
RTRG.32353.1	NA	Gdap1l1	Yes		0.00795291	0.19436	-0.197995	0.0701617	3	159821812	159843658	21847	+
ENSRNOT00000019997	ENSRNOG00000014686	Kcnd3			0.0031587	0.123083	-0.197751	0.0562516	2	207923775	208140727	216953	+
ENSRNOT00000032881	ENSRNOG00000023935	Nrsn2			0.000352723	0.0477219	-0.197745	0.0443803	3	147843077	147851768	8692	-
ENSRNOT00000002727	ENSRNOG00000001992	Atp6v1a			0.000154409	0.0378468	-0.197668	0.0425616	11	61531578	61584634	53057	+
ENSRNOT00000060871	ENSRNOG00000030515	Nfasc			0.00255326	0.110884	-0.197567	0.0542305	13	49335408	49522415	187008	-
RTRG.27611.6	NA	Ube2d3	Yes		0.00230169	0.105422	-0.197552	0.0533047	2	240624140	240658014	33875	+
RTRG.33190.6	NA	Dbf4	Yes		0.00115738	0.0780001	-0.197327	0.0476954	4	22865981	23002973	136993	+
ENSRNOT00000024679	ENSRNOG00000023951	Tbc1d30			0.00396659	0.136259	-0.197198	0.0653258	7	63361696	63407241	45546	-
RTRG.24552.8	NA	Pde4d	Yes		0.000227978	0.0418158	-0.197106	0.0446079	2	41104767	41468549	363783	+
RTRG.44549.1	NA	Scn8a	Yes		0.00129085	0.0818188	-0.197054	0.0484506	7	142575616	142686217	110602	+
RTRG.14487.1	NA	Rufy3	Yes		7.01913e-05	0.0318792	-0.197019	0.0387476	14	21052772	21129383	76612	-
ENSRNOT00000075420	ENSRNOG00000047085	Lrrtm2			0.000127423	0.0374344	-0.196945	0.0400558	18	28012877	28017925	5049	-
ENSRNOT00000015927	ENSRNOG00000011460	Arfgef3			0.0011119	0.0763028	-0.196881	0.0529176	1	13838707	13915594	76888	-
RTRG.13450.2	NA	Mgst3	Yes		0.00106464	0.0747003	-0.196465	0.0572065	13	85601499	85622314	20816	-
ENSRNOT00000068745	ENSRNOG00000017939	Chn1			0.00194754	0.0971834	-0.196134	0.0514972	3	60513077	60611924	98848	-
ENSRNOT00000012153	ENSRNOG00000008570	Cadps			0.00517086	0.156633	-0.196099	0.0607615	15	15275541	15667778	392238	+
RTRG.48674.37	NA	Abi2	Yes		0.00640397	0.174458	-0.196003	0.0631182	9	67199918	67282757	82840	+
ENSRNOT00000000079	ENSRNOG00000010580	Acot7			0.0013637	0.0840142	-0.19585	0.0501988	5	169357517	169450219	92703	+
RTRG.9584.1	NA	Ncam2	Yes		0.000341035	0.0474543	-0.19581	0.0402777	11	20221931	20709446	487516	+
ENSRNOT00000005124	ENSRNOG00000003853	Scoc			0.000147005	0.0378468	-0.195662	0.0406866	19	24584455	24614019	29565	-
ENSRNOT00000019824	ENSRNOG00000014599	Dhx36			0.000405511	0.0496501	-0.195581	0.0422713	2	152785844	152824547	38704	-
ENSRNOT00000022134	ENSRNOG00000016410	Prelid1			0.000917734	0.0692416	-0.195387	0.0537371	17	9834245	9837297	3053	-
ENSRNOT00000023460	ENSRNOG00000017428	Map1b			0.000189196	0.039089	-0.195296	0.047406	2	29675391	29768750	93360	-
ENSRNOT00000021193	ENSRNOG00000015514	Bcat1			0.00284908	0.117386	-0.195275	0.0545906	4	179259310	179307095	47786	-
ENSRNOT00000073501	ENSRNOG00000042478	Adam22			0.00403029	0.137233	-0.194896	0.0627634	4	22859622	22996645	137024	+
RTRG.13404.6	NA	Dcaf6	Yes		0.00335263	0.126248	-0.194481	0.0578151	13	83579036	83680207	101172	-
ENSRNOT00000075964	ENSRNOG00000051232	Gbe1			0.00622929	0.172231	-0.194287	0.062251	11	7422272	7485890	63619	+
RTRG.8172.7	NA	Usp32	Yes		0.000747944	0.0649732	-0.194281	0.0439098	10	72300219	72450267	150049	-
RTRG.6207.2	NA	Hspa12a	Yes		0.000453185	0.0527655	-0.194264	0.0452943	1	279946811	280103774	156964	-
RTRG.12065.3	NA	Rph3a	Yes		0.00172355	0.0924935	-0.194158	0.0499828	12	41073603	41149798	76196	+
RTRG.43965.3	NA	Cbx6	Yes		0.00388332	0.134779	-0.194081	0.0571919	7	121047996	121058125	10130	-
ENSRNOT00000008980	ENSRNOG00000006364	Dld			0.000353022	0.0477219	-0.194003	0.0459856	6	50597677	50618694	21018	-
RTRG.7985.3	NA	None	Yes		0.008498	0.199884	-0.193438	0.0730274	10	65523141	65559419	36279	+
ENSRNOT00000023477	ENSRNOG00000017243	Bnip3			9.18552e-05	0.0345235	-0.193106	0.0405524	1	211248098	211265282	17185	-
RTRG.10886.3	NA	Pi4ka	Yes		0.00203311	0.099102	-0.193053	0.059597	11	87893418	87975569	82152	+
ENSRNOT00000071484	ENSRNOG00000050206	Shank2			0.000586821	0.0592769	-0.192848	0.0534313	1	217151166	217592763	441598	+
ENSRNOT00000013997	ENSRNOG00000010038	Psmc5			0.000354523	0.0477219	-0.192681	0.0438896	10	94445877	94451811	5935	+
RTRG.13570.1	NA	Pex19	Yes		0.000237851	0.0423727	-0.192641	0.0441179	13	90514336	90531222	16887	+
ENSRNOT00000020647	ENSRNOG00000015290	Tpi1			0.000158328	0.0378468	-0.19264	0.0373778	4	157328379	157331905	3527	-
ENSRNOT00000000658	ENSRNOG00000000547	Tspyl4			6.96181e-05	0.0318792	-0.192527	0.0379422	20	41100071	41102056	1986	+
ENSRNOT00000047152	ENSRNOG00000030238	Fndc5			0.000811143	0.0672096	-0.192416	0.0543282	5	147323240	147330266	7027	+
RTRG.34633.1	NA	Fbxo41	Yes		0.00474519	0.149407	-0.192302	0.058685	4	117251809	117285397	33589	-
RTRG.25559.1	NA	None	Yes	Pex5l	0.00378076	0.13334	-0.192248	0.0563907	2	119322784	119325766	2983	*
ENSRNOT00000011648	ENSRNOG00000008761	Ncs1			0.00044805	0.0524756	-0.19202	0.0401994	3	10553596	10602644	49049	-
ENSRNOT00000028752	ENSRNOG00000021175	Otub1			0.000928742	0.0695936	-0.191923	0.0458341	1	222451674	222459952	8279	-
ENSRNOT00000089707	ENSRNOG00000055530	Panx2			0.00272579	0.114774	-0.19192	0.0532569	7	130042947	130053032	10086	+
ENSRNOT00000057177	ENSRNOG00000018390	Pld3			0.00420067	0.140043	-0.191887	0.057321	1	84339261	84353725	14465	-
RTRG.4026.1	NA	None	Yes	Ythdc2	0.00144091	0.0852616	-0.191753	0.0523579	1	182072397	182141385	68989	-
RTRG.36647.1	NA	Dnaja1	Yes		0.000407752	0.0497205	-0.191698	0.0466863	5	57028451	57043013	14563	+
ENSRNOT00000078579	ENSRNOG00000057988	Pfkm			0.00535935	0.159684	-0.19157	0.0597385	7	139698148	139722132	23985	+
RTRG.5732.4	NA	None	Yes	Cpeb3	0.000131186	0.0374344	-0.191568	0.0376439	1	255659301	255815733	156433	-
RTRG.37341.4	NA	Sh3gl2	Yes		0.000478912	0.0538922	-0.191316	0.0442066	5	103595621	103655736	60116	+
RTRG.13811.5	NA	None	Yes	Mia3	0.00610995	0.170383	-0.19127	0.0614591	13	101727430	101760081	32652	-
ENSRNOT00000008736	ENSRNOG00000006542	Atp6v0c			9.22607e-05	0.0345235	-0.191069	0.0364409	10	13537033	13542077	5045	-
ENSRNOT00000080988	ENSRNOG00000052802	Aldoa			0.000141299	0.0375338	-0.19098	0.0364737	1	198228387	198232344	3958	-
RTRG.40372.8	NA	None	Yes	Pcnx4	0.00138514	0.0843765	-0.190959	0.0544294	6	95314914	95449380	134467	+
ENSRNOT00000027088	ENSRNOG00000019980	Tomm20			0.000191056	0.039089	-0.19092	0.0427938	19	59863421	59873411	9991	-
ENSRNOT00000085135	ENSRNOG00000002544	Kifap3			0.00107668	0.0751872	-0.190812	0.0496997	13	82072596	82212157	139562	+
ENSRNOT00000019583	ENSRNOG00000014476	Evl			0.00252874	0.110303	-0.190797	0.0522884	6	132551394	132590241	38848	+
ENSRNOT00000016051	ENSRNOG00000011949	Ndufb5			0.000346432	0.0475247	-0.190615	0.0489826	2	119139717	119153753	14037	+
RTRG.42804.1	NA	Osbpl8	Yes		0.00534623	0.159521	-0.19052	0.059385	7	53876534	54030136	153603	+
ENSRNOT00000028888	ENSRNOG00000021265	Cds2			0.00119599	0.0793288	-0.190396	0.0462567	3	124896618	124935226	38609	+
ENSRNOT00000017442	ENSRNOG00000012988	Lix1			0.00224344	0.104198	-0.190282	0.0511272	1	59156251	59214452	58202	+
ENSRNOT00000081744	ENSRNOG00000004680	Kif5c			0.000257482	0.0433068	-0.190186	0.0407786	3	35175313	35257407	82095	+
ENSRNOT00000003928	ENSRNOG00000002863	Cacna1e			0.0051236	0.155609	-0.190162	0.0588258	13	71907171	72367980	460810	-
RTRG.48705.3	NA	Adam23	Yes		0.00273815	0.115132	-0.190106	0.0527934	9	70133969	70293363	159395	+
ENSRNOT00000083303	ENSRNOG00000056596	Alas1			0.00129542	0.0818188	-0.190038	0.0567868	8	114927722	114940163	12442	-
ENSRNOT00000006321	ENSRNOG00000004751	Jkamp			0.00519643	0.1571	-0.190026	0.0623948	6	94835845	94849784	13940	+
ENSRNOT00000012545	ENSRNOG00000009161	Clasp2			0.000413304	0.049879	-0.189985	0.0465869	8	122076759	122185495	108737	+
ENSRNOT00000010010	ENSRNOG00000006895	Vps53			0.00383747	0.133989	-0.1899	0.0590108	10	64222276	64341109	118834	-
ENSRNOT00000028754	ENSRNOG00000021177	Cox8a			0.000149256	0.0378468	-0.189876	0.0422495	1	222466575	222468896	2322	-
RTRG.33190.10	NA	None	Yes	Adam22	0.00216908	0.102668	-0.189861	0.050733	4	22983184	23002973	19790	+
ENSRNOT00000008913	ENSRNOG00000006369	Alg2			0.000170707	0.0379738	-0.189755	0.0399445	5	63187468	63192025	4558	-
ENSRNOT00000068524	ENSRNOG00000002319	Tsn			0.00458566	0.14603	-0.189725	0.0665583	13	34240778	34251692	10915	-
ENSRNOT00000020411	ENSRNOG00000014758	Lgi1			0.00249599	0.109759	-0.189679	0.0518698	1	256955652	256999253	43602	+
RTRG.44366.2	NA	Slc38a1	Yes		0.00014117	0.0375338	-0.189495	0.0390092	7	137970562	138029715	59154	-
ENSRNOT00000016723	ENSRNOG00000012087	Ufsp2			0.00391314	0.135108	-0.189479	0.0634053	16	49465968	49484985	19018	-
RTRG.32163.2	NA	Eif6	Yes		0.00642239	0.17472	-0.189474	0.0610476	3	151354758	151363534	8777	-
ENSRNOT00000058453	ENSRNOG00000002141	Cd200			0.0079373	0.19418	-0.189429	0.0634705	11	60371729	60398448	26720	+
RTRG.45788.1	NA	Dlat	Yes		0.000410214	0.0497259	-0.189394	0.0430388	8	55058332	55090224	31893	-
ENSRNOT00000007104	ENSRNOG00000005326	Cnrip1			0.00324745	0.124919	-0.189316	0.061759	14	100217393	100247235	29843	+
RTRG.45172.3	NA	Ntm	Yes		0.000211945	0.0407059	-0.189287	0.0439708	8	30039408	31041689	1002282	-
ENSRNOT00000011138	ENSRNOG00000008524	Glcci1			0.00789864	0.193712	-0.189199	0.0695651	4	34282625	34612709	330085	+
RTRG.22511.1	NA	Dok6	Yes		0.000136472	0.0375338	-0.189043	0.0394685	18	86414513	86878537	464025	-
ENSRNOT00000000467	ENSRNOG00000000411	Nus1			0.00049626	0.0546081	-0.189035	0.0434821	20	33557052	33584010	26959	+
ENSRNOT00000090739	ENSRNOG00000006615	Mtap			0.00608649	0.170343	-0.188654	0.0664847	5	107712579	107758686	46108	+
ENSRNOT00000023648	ENSRNOG00000017227	Ppme1			0.000279112	0.0442122	-0.188565	0.0455725	1	165335242	165382216	46975	-
ENSRNOT00000090857	ENSRNOG00000052549	Chga			0.0037275	0.132403	-0.188444	0.05514	6	126434226	126445568	11343	+
RTRG.6600.1	NA	Hcfc1r1	Yes		0.00484578	0.151319	-0.188297	0.0652314	10	12992965	12996510	3546	+
ENSRNOT00000015786	ENSRNOG00000011684	Auh			0.00376807	0.133129	-0.187891	0.055081	17	12310214	12405205	94992	+
RTRG.25217.1	NA	Impa1	Yes		0.00838422	0.198622	-0.187705	0.0687663	2	93675198	93696356	21159	+
RTRG.27793.3	NA	None	Yes	Ttll7	0.00507734	0.154996	-0.187645	0.0641226	2	252732301	252774377	42077	+
ENSRNOT00000041241	ENSRNOG00000033615	Mt-nd3			0.000274217	0.0442122	-0.187491	0.0368818	MT	9451	9798	348	+
ENSRNOT00000017566	ENSRNOG00000012951	Kctd9			0.00358159	0.130555	-0.187398	0.0598123	15	44411865	44439236	27372	+
RTRG.48317.4	NA	Aff3	Yes		0.00484319	0.151319	-0.187273	0.0573567	9	44836291	45330295	494005	-
ENSRNOT00000001958	ENSRNOG00000001440	Mdh2			0.000174735	0.0385044	-0.187258	0.0403009	12	23941448	23954431	12984	-
ENSRNOT00000002554	ENSRNOG00000001870	Lztr1			0.00548515	0.161324	-0.187115	0.0636271	11	87381899	87397498	15600	+
ENSRNOT00000022419	ENSRNOG00000016474	Tspan3			0.000130647	0.0374344	-0.187101	0.038188	8	60806849	60830448	23600	-
RTRG.46421.8	NA	Tmem30a	Yes		0.000202496	0.0396313	-0.186863	0.0400901	8	87221053	87245980	24928	-
ENSRNOT00000038183	ENSRNOG00000027697	Nmnat2			0.00120853	0.079639	-0.186731	0.051791	13	70379311	70559348	180038	+
RTRG.36185.1	NA	Xkr4	Yes		0.000562372	0.0575894	-0.186724	0.0404301	5	15728404	16140896	412493	-
ENSRNOT00000004235	ENSRNOG00000003160	LOC108348096			0.000266746	0.0439629	-0.186696	0.0441572	X	19101522	19134869	33348	-
RTRG.49426.2	NA	Pja2	Yes		7.4491e-05	0.0325203	-0.186687	0.0379871	9	111998203	112048889	50687	-
RTRG.12249.1	NA	None	Yes	Mus 1500011B03Rik	0.000725907	0.0642698	-0.186616	0.0498275	12	47551935	47556695	4761	+
RTRG.6542.1	NA	Zfp597	Yes		0.000288445	0.0443453	-0.186614	0.0448498	10	11901933	11922116	20184	+
ENSRNOT00000027435	ENSRNOG00000020233	Rabac1			0.000722767	0.0642698	-0.186596	0.0486493	1	81843649	81846804	3156	-
ENSRNOT00000007578	ENSRNOG00000005561	Brinp1			0.00213512	0.101782	-0.186571	0.0519859	5	84919367	85123829	204463	-
RTRG.34661.1	NA	Pcyox1	Yes		0.000624077	0.0607427	-0.186488	0.0428774	4	118186199	118197517	11319	-
ENSRNOT00000010254	ENSRNOG00000007647	Oprk1			0.00793221	0.19418	-0.186424	0.0624559	5	13744658	13760305	15648	-
ENSRNOT00000007994	ENSRNOG00000005850	Gdap1			0.000179967	0.0389364	-0.18625	0.0416196	5	1328913	1347921	19009	-
RTRG.43481.4	NA	Tmem65	Yes		0.00314479	0.122959	-0.186119	0.0529036	7	98665866	98709363	43498	-
ENSRNOT00000090007	ENSRNOG00000054689	Cox7b			0.000287442	0.0443055	-0.186113	0.0438077	X	77065397	77071676	6280	+
ENSRNOT00000074725	ENSRNOG00000045665	Amigo1			0.00140694	0.0846687	-0.186042	0.0504654	2	210977938	210982579	4642	+
RTRG.4426.2	NA	Stx1b	Yes		0.000211022	0.0407059	-0.185967	0.0381718	1	199251753	199270687	18935	-
ENSRNOT00000006369	ENSRNOG00000004657	Sec23a			0.00800422	0.194767	-0.185728	0.0623284	6	80060916	80107236	46321	-
RTRG.48554.1	NA	Pgap1	Yes		0.00164565	0.0906418	-0.185658	0.0474413	9	61059038	61135089	76052	-
ENSRNOT00000045357	ENSRNOG00000025528	Efr3a			0.000167399	0.0379738	-0.185592	0.0400831	7	106535434	106616805	81372	+
RTRG.27960.1	NA	Lrrc7	Yes		0.0021221	0.101576	-0.185373	0.0574502	2	264903445	265300872	397428	-
ENSRNOT00000006621	ENSRNOG00000004773	Yaf2			0.00139748	0.0844244	-0.185372	0.0529742	7	134505737	134560713	54977	-
RTRG.48203.4	NA	Bend6	Yes		0.00175747	0.0928633	-0.185184	0.0478222	9	38350037	38351306	1270	+
ENSRNOT00000021178	ENSRNOG00000015420	Stxbp1			0.00297614	0.120289	-0.185179	0.0521488	3	11823785	11885417	61633	-
ENSRNOT00000044482	ENSRNOG00000001715	Ece2			0.00348584	0.128949	-0.185012	0.0586524	11	83948230	83964055	15826	-
ENSRNOT00000033378	ENSRNOG00000027707	Exd2			0.00260904	0.11208	-0.184868	0.0589598	6	104017607	104051446	33840	+
ENSRNOT00000024487	ENSRNOG00000018181	Stk25			0.00072398	0.0642698	-0.184853	0.0484311	9	100767579	100779715	12137	-
ENSRNOT00000020670	ENSRNOG00000014625	Atp5f1d			0.00197056	0.0974411	-0.184757	0.0561806	7	12426811	12429897	3087	-
ENSRNOT00000006942	ENSRNOG00000005003	Ptprn2			0.00181091	0.094259	-0.184753	0.0479416	6	144384773	145133042	748270	+
RTRG.46561.1	NA	Tmem30a	Yes		0.00016925	0.0379738	-0.184717	0.0393616	8	97473494	97495086	21593	-
ENSRNOT00000067636	ENSRNOG00000012940	Vps41			0.000103262	0.0361398	-0.184559	0.0389411	17	48648879	48810991	162113	-
ENSRNOT00000023606	ENSRNOG00000017235	Atp6v0d1			0.000269909	0.0442122	-0.184318	0.040719	19	37481787	37525762	43976	-
ENSRNOT00000011052	ENSRNOG00000008017	Cdk5			0.00172956	0.0924935	-0.184315	0.0580359	4	7282948	7288383	5436	+
RTRG.10567.1	NA	Fgf12	Yes		0.000656116	0.0621608	-0.184167	0.0478662	11	75606376	76169448	563073	+
ENSRNOT00000025325	ENSRNOG00000018387	Wdr7			0.00392399	0.135108	-0.184084	0.0564022	18	59096643	59396318	299676	+
ENSRNOT00000004783	ENSRNOG00000003583	Smyd2			0.00393967	0.135491	-0.184047	0.0619506	13	108642156	108686290	44135	+
ENSRNOT00000048606	ENSRNOG00000029871	Slc8a3			0.00362714	0.131108	-0.183956	0.0621864	6	104891376	105097054	205679	-
RTRG.47550.3	NA	None	Yes	Gm3500	0.00358331	0.130555	-0.183817	0.0534232	9	8399136	8410137	11002	+
RTRG.39129.3	NA	Prepl	Yes		0.00129386	0.0818188	-0.183807	0.04521	6	8316861	8346197	29337	-
RTRG.35935.1	NA	None	Yes	Tmtc1	0.00017088	0.0379738	-0.183785	0.0399667	4	182620083	182844757	224675	-
RTRG.46340.1	NA	Tmod2	Yes		0.00015014	0.0378468	-0.183612	0.0363431	8	82499446	82547460	48015	-
ENSRNOT00000023072	ENSRNOG00000016727	Akr1a1			0.000160132	0.0378468	-0.183483	0.0386302	5	135482068	135498822	16755	-
ENSRNOT00000010641	ENSRNOG00000036934	Abhd12			0.000305542	0.0449971	-0.18347	0.0413774	3	146630299	146690375	60077	-
ENSRNOT00000076556	ENSRNOG00000016000	Atp5pb			0.00534962	0.159542	-0.183454	0.0583337	2	208411969	208419722	7754	-
ENSRNOT00000077681	ENSRNOG00000013604	Gpx4			0.000513333	0.0554245	-0.183277	0.0461278	7	12516357	12519154	2798	-
ENSRNOT00000026728	ENSRNOG00000019743	Tmem63b			0.000598391	0.059836	-0.183242	0.046819	9	17705212	17725378	20167	+
ENSRNOT00000077452	ENSRNOG00000049792	Glra3			0.00443469	0.144165	-0.183221	0.0606482	16	37676962	38063821	386860	-
ENSRNOT00000014704	ENSRNOG00000010830	Slc25a4			0.000170153	0.0379738	-0.182984	0.0370021	16	49266903	49270698	3796	+
ENSRNOT00000031231	ENSRNOG00000026787	Disp2			0.00835454	0.198602	-0.182889	0.061872	3	110574417	110589921	15505	+
ENSRNOT00000063889	ENSRNOG00000013588	Glra1			0.00789778	0.193712	-0.18274	0.0630795	10	40855559	40953651	98093	-
ENSRNOT00000018146	ENSRNOG00000013368	Plcl2			0.000795189	0.0664333	-0.182354	0.0503103	9	1782536	1984654	202119	-
ENSRNOT00000018107	ENSRNOG00000013553	Ngrn			0.00497422	0.153343	-0.182206	0.0645613	1	142050458	142056336	5879	+
ENSRNOT00000089478	ENSRNOG00000028362	Unc80			0.000850984	0.0680126	-0.182139	0.0470572	9	73493027	73528829	35803	+
ENSRNOT00000015598	ENSRNOG00000011302	Rab11a			8.61252e-05	0.0341981	-0.182052	0.0391272	8	70192975	70215719	22745	-
ENSRNOT00000059447	ENSRNOG00000017149	Fam131b			0.00659972	0.177001	-0.181823	0.0593791	4	71703873	71713063	9191	-
RTRG.29074.1	NA	Serinc1	Yes		0.000343762	0.0474543	-0.181785	0.0366094	20	38963279	38985111	21833	-
ENSRNOT00000077111	ENSRNOG00000038909	Pou3f3			0.00121848	0.0796964	-0.181759	0.0508671	9	49479137	49482252	3116	+
RTRG.26554.1	NA	Syt11	Yes		0.00347045	0.128794	-0.181757	0.0525363	2	188112270	188138235	25966	-
ENSRNOT00000014058	ENSRNOG00000010452	Cycs			0.00011348	0.0367735	-0.181655	0.0388241	4	80331227	80333326	2100	-
RTRG.41267.1	NA	None	Yes	Atp5mpl	0.00150781	0.0874368	-0.18135	0.0537209	6	136525890	136531481	5592	-
ENSRNOT00000003674	ENSRNOG00000002721	Ndufb4			0.0004112	0.0497259	-0.181311	0.0449351	11	65960277	65966898	6622	+
ENSRNOT00000023236	ENSRNOG00000017035	Cep120			0.00748187	0.189506	-0.181248	0.0656685	18	48658495	48720472	61978	-
ENSRNOT00000006223	ENSRNOG00000004474	Klhdc2			0.00313409	0.122875	-0.18116	0.0514642	6	91595823	91610799	14977	+
ENSRNOT00000028751	ENSRNOG00000021173	Vps45			0.00672147	0.179331	-0.181035	0.0650735	2	198123748	198184739	60992	-
ENSRNOT00000006531	ENSRNOG00000004629	Fkbp3			0.000351197	0.0477058	-0.181015	0.0450718	6	86810809	86822094	11286	-
ENSRNOT00000001500	ENSRNOG00000001136	Pebp1			0.00172389	0.0924935	-0.18097	0.046589	12	45026886	45031145	4260	+
ENSRNOT00000007567	ENSRNOG00000005512	Ndufa4			0.000347467	0.0475247	-0.180833	0.0435218	4	38233680	38240848	7169	-
RTRG.2036.1	NA	Loc688869	Yes		0.00739049	0.188313	-0.18075	0.0635507	1	89075679	89091076	15398	-
ENSRNOT00000021711	ENSRNOG00000015843	Itfg1			0.000216234	0.0409937	-0.180615	0.0370313	19	22281906	22403542	121637	+
RTRG.5389.1	NA	Gnaq	Yes		0.000310249	0.0454652	-0.180511	0.0379848	1	233382491	233630079	247589	+
ENSRNOT00000076052	ENSRNOG00000016810	Stmn1			0.000210417	0.0407059	-0.180443	0.0363101	5	152681101	152686806	5706	+
ENSRNOT00000014668	ENSRNOG00000011040	AABR07063855.1			0.00598499	0.168747	-0.1804	0.0645787	6	52822568	52824393	1826	-
ENSRNOT00000086899	ENSRNOG00000011420	Mtmr7			0.00747607	0.189483	-0.180305	0.059742	16	54765347	54855968	90622	+
ENSRNOT00000058339	ENSRNOG00000011199	Parp6			0.00259738	0.11208	-0.180284	0.0549548	8	64440214	64472443	32230	+
ENSRNOT00000041717	ENSRNOG00000005257	Prkaca			0.00614871	0.170949	-0.180006	0.057539	19	25095089	25118860	23772	+
RTRG.24774.2	NA	Ttc33	Yes		0.000313551	0.045612	-0.179725	0.0432456	2	54897399	54944185	46787	+
ENSRNOT00000045285	ENSRNOG00000005176	Map7d2			0.00123859	0.0801875	-0.179591	0.0438712	X	38397261	38468360	71100	-
ENSRNOT00000002484	ENSRNOG00000001815	Eif4a2			0.000108021	0.0364495	-0.179465	0.0366272	11	81373048	81379640	6593	-
ENSRNOT00000058166	ENSRNOG00000011073	Htt			0.000768415	0.0654991	-0.179244	0.0491075	14	81105139	81254637	149499	-
ENSRNOT00000083156	ENSRNOG00000060728	Tuba1a			0.00248443	0.109626	-0.179159	0.0489552	7	140637287	140640953	3667	-
ENSRNOT00000050878	ENSRNOG00000028884	Atp5mg			0.000498564	0.0546951	-0.179134	0.0470684	8	49220443	49227273	6831	-
ENSRNOT00000077620	ENSRNOG00000053288	Ank3			0.00401041	0.137016	-0.17903	0.0530513	20	20259263	20455145	195883	+
RTRG.36072.1	NA	Ncoa2	Yes		0.00103869	0.0734825	-0.179012	0.0486853	5	5465635	5702085	236451	+
RTRG.32525.1	NA	None	Yes	Atp9a	0.00578421	0.165433	-0.178968	0.0565783	3	165405588	165412206	6619	-
ENSRNOT00000024648	ENSRNOG00000017751	Arl6ip1			0.000106988	0.0364495	-0.178911	0.0382851	1	187770155	187779700	9546	-
ENSRNOT00000050434	ENSRNOG00000029152	Tmem69			0.00768847	0.192121	-0.178735	0.0669713	5	135394016	135397591	3576	-
RTRG.6989.7	NA	Cyfip2	Yes		0.000373906	0.0484668	-0.178658	0.0381297	10	31278747	31419235	140489	-
RTRG.25908.1	NA	Pfn2	Yes		0.000124963	0.0374344	-0.178651	0.0364971	2	147946897	148050423	103527	-
RTRG.27793.2	NA	None	Yes	Ttll7	0.00200328	0.0982596	-0.178397	0.0496624	2	252732191	252850495	118305	+
RTRG.31850.5	NA	None	Yes	Dzank1	0.000879878	0.0683422	-0.178378	0.0413262	3	138620219	138683318	63100	-
ENSRNOT00000082430	ENSRNOG00000051960	Dnajc12			0.00689998	0.181366	-0.17805	0.0648295	20	26893016	26913016	20001	+
ENSRNOT00000041281	ENSRNOG00000001143	Cit			0.00238706	0.107838	-0.177932	0.0576155	12	46334688	46414434	79747	-
RTRG.46328.1	NA	Arpp19	Yes		0.000157206	0.0378468	-0.177788	0.0392876	8	81949800	81972055	22256	+
ENSRNOT00000081355	ENSRNOG00000053468	Tuba1b			0.000167916	0.0379738	-0.177788	0.0368763	7	140614752	140617721	2970	-
ENSRNOT00000013272	ENSRNOG00000009236	Necap1			0.000266548	0.0439629	-0.177765	0.0394186	4	155709613	155724790	15178	+
ENSRNOT00000015452	ENSRNOG00000011560	Mtmr9			0.0020592	0.099859	-0.177552	0.0470427	15	46693383	46719252	25870	-
ENSRNOT00000038139	ENSRNOG00000022432	Tmem59l			0.00210847	0.101397	-0.177506	0.0553352	16	20691978	20695701	3724	+
ENSRNOT00000007223	ENSRNOG00000005149	Sacm1l			0.000415942	0.0499946	-0.177403	0.0420877	8	132607166	132663502	56337	+
ENSRNOT00000009681	ENSRNOG00000007316	Idh3b			0.000760967	0.0652502	-0.177391	0.0456983	3	122808564	122813583	5020	-
ENSRNOT00000009866	ENSRNOG00000007512	Srp14			0.00162996	0.0906124	-0.177364	0.0552282	3	110245936	110249627	3692	-
ENSRNOT00000082445	ENSRNOG00000003241	Gabrg2			0.00127417	0.0816031	-0.176948	0.0455751	10	27092827	27179900	87074	-
RTRG.51011.7	NA	None	Yes	Cdkl5	0.000383539	0.0488957	-0.176931	0.0431901	X	35626884	35732434	105551	+
RTRG.847.2	NA	Sod2	Yes		0.000265575	0.0439629	-0.176804	0.0397954	1	47913801	47921581	7781	-
ENSRNOT00000017965	ENSRNOG00000013000	Ldhb			0.00117948	0.078991	-0.176723	0.0428414	4	176701983	176720012	18030	-
RTRG.32818.1	NA	Dnajc5	Yes		0.00024814	0.0426694	-0.17642	0.0399422	3	177012645	177049702	37058	+
ENSRNOT00000010035	ENSRNOG00000007610	Gdf11			0.00686945	0.180926	-0.176257	0.0574939	7	3306863	3315856	8994	-
RTRG.37644.2	NA	Prkaa2	Yes		0.000840506	0.0676934	-0.176223	0.0490692	5	124558385	124642569	84185	-
RTRG.17658.1	NA	Hs6st3	Yes		0.00199356	0.0979446	-0.176108	0.0549077	15	105202099	105260242	58144	+
ENSRNOT00000016520	ENSRNOG00000011952	Samm50			0.00732121	0.18727	-0.176034	0.0643251	7	125058897	125082505	23609	+
RTRG.7423.1	NA	Tom1l2	Yes		0.000895929	0.0686921	-0.17581	0.0408443	10	46599345	46720904	121560	-
ENSRNOT00000008030	ENSRNOG00000005700	Nsg1			0.00139645	0.0844244	-0.175711	0.0437418	14	77380262	77401996	21735	+
RTRG.9121.1	NA	None	Yes	Rnf157	0.00331149	0.12577	-0.175504	0.0503252	10	105291142	105308990	17849	-
RTRG.19947.1	NA	Smim13	Yes		0.00102986	0.0731185	-0.175432	0.0416408	17	21330681	21353599	22919	-
RTRG.18794.5	NA	Micu3	Yes		0.000617093	0.0605861	-0.175415	0.0463539	16	55042570	55132191	89622	-
RTRG.25542.1	NA	Zmat3	Yes		0.0049987	0.15354	-0.1754	0.0561856	2	118720568	118746939	26372	-
ENSRNOT00000021549	ENSRNOG00000015686	Cert1			9.34098e-05	0.034735	-0.174865	0.0388784	2	27365148	27469779	104632	+
ENSRNOT00000017247	ENSRNOG00000012503	Dnajc16			0.00610981	0.170383	-0.17481	0.0604404	5	160325107	160352927	27821	-
ENSRNOT00000077830	ENSRNOG00000011914	Dtnb			0.00447626	0.144754	-0.174794	0.061558	6	27975417	28175458	200042	+
RTRG.22216.1	NA	Mbd2	Yes		0.00337606	0.126695	-0.174736	0.0550836	18	65813809	65888107	74299	+
ENSRNOT00000023989	ENSRNOG00000017404	Pcmtd2			0.00103476	0.0732972	-0.174532	0.0502189	3	177351518	177371468	19951	+
ENSRNOT00000025881	ENSRNOG00000019014	Ndst1			0.00185586	0.0953523	-0.17452	0.0538401	18	55955389	55992885	37497	-
ENSRNOT00000021318	ENSRNOG00000015670	Stx7			0.000621998	0.0607427	-0.174499	0.042607	1	22241661	22281788	40128	-
ENSRNOT00000015474	ENSRNOG00000010819	Hspa4l			0.00189672	0.0960723	-0.174494	0.0456195	2	127625737	127677499	51763	+
ENSRNOT00000051354	ENSRNOG00000014573	Ckmt1			0.00541002	0.160539	-0.174459	0.0544941	3	113319456	113324457	5002	+
ENSRNOT00000035060	ENSRNOG00000025443	Map1lc3a			0.00412604	0.139102	-0.174377	0.0581741	3	150801289	150802935	1647	+
RTRG.21021.2	NA	Nmt2	Yes		0.0021895	0.102914	-0.174105	0.0532119	17	78919140	78962476	43337	-
ENSRNOT00000072212	ENSRNOG00000039717	Ipo11			0.00361576	0.130941	-0.174056	0.0566462	2	37954161	38110567	156407	-
RTRG.49259.2	NA	Ppp1r7 and Ano7	Yes		0.00276489	0.115522	-0.173895	0.0528085	9	100489838	100551798	61961	+
ENSRNOT00000087451	ENSRNOG00000007304	Herc3			0.000838145	0.0676934	-0.173682	0.0469754	4	89079014	89169136	90123	+
ENSRNOT00000015779	ENSRNOG00000011859	Eif5a2			0.00495594	0.153107	-0.173604	0.0553172	2	115337439	115354203	16765	+
ENSRNOT00000014407	ENSRNOG00000010807	Cox6c			0.00179457	0.09385	-0.173317	0.0459147	7	74723179	74735650	12472	-
ENSRNOT00000034073	ENSRNOG00000018105	Thtpa			0.00551374	0.161681	-0.173206	0.056454	15	33755478	33759115	3638	+
ENSRNOT00000077135	ENSRNOG00000012196	Asah2			0.00406498	0.137888	-0.173041	0.0570043	1	250557044	250626844	69801	-
ENSRNOT00000026040	ENSRNOG00000019047	Ola1			0.00160295	0.0901426	-0.172871	0.0498061	3	59802008	59920935	118928	-
RTRG.44545.3	NA	Slc4a8	Yes		0.00117495	0.078991	-0.172746	0.044107	7	142430108	142468830	38723	+
ENSRNOT00000046085	ENSRNOG00000005063	Atl1			0.000259308	0.0433068	-0.172626	0.0424555	6	92229686	92370421	140736	+
RTRG.18934.1	NA	Purg	Yes		0.00141939	0.0849594	-0.172543	0.043064	16	62470576	62483238	12663	-
RTRG.14722.2	NA	Ociad1	Yes		0.00122108	0.0796964	-0.172342	0.0499672	14	37458029	37475418	17390	-
ENSRNOT00000065075	ENSRNOG00000038686	Ap1s2			0.00208367	0.100545	-0.172105	0.0470254	X	32329883	32355307	25425	-
ENSRNOT00000036556	ENSRNOG00000021528	Tusc2			0.00709346	0.184247	-0.172072	0.0623026	8	116318963	116322181	3219	+
RTRG.11828.1	NA	Gbas	Yes		0.000530634	0.0562798	-0.171939	0.0468469	12	30533183	30566015	32833	-
ENSRNOT00000033964	ENSRNOG00000023312	Lonrf2			0.000303601	0.0449971	-0.17192	0.0362398	9	45466688	45505767	39080	-
RTRG.33127.1	NA	Pclo	Yes		0.00181037	0.094259	-0.171917	0.0540514	4	16974230	17032648	58419	-
RTRG.37758.2	NA	Rnf11l1	Yes		0.0007543	0.0650414	-0.171914	0.0389045	5	129083023	129121384	38362	-
RTRG.1354.1	NA	Peg3	Yes		0.000875251	0.0680716	-0.17188	0.0432809	1	70210785	70237443	26659	+
ENSRNOT00000005368	ENSRNOG00000003846	Pitpna			0.000778483	0.0656654	-0.171673	0.0473769	10	63731767	63772049	40283	+
ENSRNOT00000031896	ENSRNOG00000028733	Prkar1b			0.00300986	0.120908	-0.171584	0.0484121	12	17614632	17712373	97742	+
RTRG.50530.1	NA	Slc9a7	Yes		0.00109452	0.0755454	-0.171534	0.0411019	X	2434950	2623753	188804	+
ENSRNOT00000022487	ENSRNOG00000016660	Cox5b			0.00148079	0.0866297	-0.171526	0.0451582	9	43259709	43262040	2332	+
RTRG.41928.2	NA	Atcay	Yes		0.000656031	0.0621608	-0.171381	0.0431249	7	11356118	11380913	24796	+
RTRG.35838.2	NA	Etnk1	Yes		0.00042869	0.0511549	-0.171309	0.0376063	4	177402904	177447028	44125	+
RTRG.16417.1	NA	Rab2b	Yes		0.00249592	0.109759	-0.1711	0.0519522	15	28675498	28696128	20631	-
ENSRNOT00000077164	ENSRNOG00000003773	Hmox2			0.00152798	0.088006	-0.1708	0.0515551	10	10990034	11035484	45451	-
ENSRNOT00000073687	ENSRNOG00000047453	Casd1			0.00198757	0.0978117	-0.170636	0.0535781	4	29639154	29691928	52775	+
ENSRNOT00000013220	ENSRNOG00000009896	Tmem199			0.0041791	0.139845	-0.170423	0.0595999	10	65775715	65780349	4635	-
RTRG.8790.14	NA	None	Yes	Gosr2	0.0021219	0.101576	-0.170408	0.046943	10	91676221	91690844	14624	-
ENSRNOT00000011726	ENSRNOG00000008704	Nlk			0.00245047	0.109428	-0.170209	0.0517217	10	65840052	65963932	123881	-
ENSRNOT00000051895	ENSRNOG00000030237	Cox7c			0.00076081	0.0652502	-0.170066	0.0455015	2	14699882	14701903	2022	-
ENSRNOT00000029208	ENSRNOG00000027468	Slc6a15			0.00189175	0.0960723	-0.170037	0.0528229	7	45328105	45381920	53816	+
ENSRNOT00000045773	ENSRNOG00000030547	Dpp6			0.00319261	0.123666	-0.169789	0.0483853	4	4021008	4473307	452300	-
RTRG.11813.1	NA	Vkorc1l1	Yes		0.000590718	0.0595694	-0.169678	0.0434684	12	30218780	30268947	50168	-
ENSRNOT00000004038	ENSRNOG00000003025	AABR07039336.2			0.00144035	0.0852616	-0.169212	0.0513452	X	73998034	73999419	1386	-
RTRG.44466.1	NA	Tuba1a	Yes		0.00837868	0.198608	-0.169185	0.0572671	7	140637257	140641256	4000	-
ENSRNOT00000041328	ENSRNOG00000030963	LOC108351137			0.000335332	0.0472778	-0.169113	0.0379254	5	115649046	115650340	1295	+
RTRG.17247.1	NA	Dnajc15	Yes		0.00138541	0.0843765	-0.169094	0.0489141	15	59984191	60056812	72622	-
RTRG.47303.3	NA	Snrk	Yes		0.00129137	0.0818188	-0.168907	0.0494173	8	130749803	130805237	55435	+
ENSRNOT00000016965	ENSRNOG00000042503	Ndufv2			0.000705854	0.0641164	-0.168861	0.0443662	9	113875703	113900190	24488	-
ENSRNOT00000000468	ENSRNOG00000000412	Slc35f1			0.00280493	0.116377	-0.168676	0.0470313	20	34258791	34420824	162034	+
ENSRNOT00000005293	ENSRNOG00000003834	Map2k4			0.00452862	0.145094	-0.168589	0.0510274	10	52196124	52290657	94534	-
ENSRNOT00000046973	ENSRNOG00000042848	Jam2			0.000630613	0.0610075	-0.168552	0.0419793	11	24266345	24285275	18931	+
RTRG.40073.1	NA	Arhgap5	Yes		0.00747777	0.189483	-0.168486	0.0558282	6	73345140	73414972	69833	+
ENSRNOT00000026297	ENSRNOG00000042983	Nudt21			0.00730509	0.18718	-0.167974	0.0625857	19	11450760	11467644	16885	+
ENSRNOT00000001464	ENSRNOG00000001098	Pds5b			0.00034729	0.0475247	-0.167908	0.040299	12	703281	794042	90762	+
RTRG.24634.1	NA	Ndufs4	Yes		0.00174388	0.0925698	-0.167784	0.0449098	2	46370038	46489749	119712	-
ENSRNOT00000037393	ENSRNOG00000023322	Ostc			0.00296447	0.120281	-0.167688	0.0548535	2	235816336	235831670	15335	-
ENSRNOT00000010545	ENSRNOG00000007895	Pdhb			0.00133727	0.0832294	-0.167629	0.050028	15	18540913	18546854	5942	+
RTRG.48787.1	NA	Vwc2l	Yes		0.00243939	0.109226	-0.167282	0.0479284	9	77833831	78026904	193074	+
ENSRNOT00000015102	ENSRNOG00000010277	Idh3a			0.000155842	0.0378468	-0.167208	0.0387665	8	59164572	59183908	19337	+
ENSRNOT00000020409	ENSRNOG00000015732	Bcl2l2			0.00504356	0.15444	-0.167087	0.0515433	15	33544312	33549164	4853	+
RTRG.40355.3	NA	Ppm1a	Yes		0.00027571	0.0442122	-0.167048	0.0388043	6	94468953	94490399	21447	+
ENSRNOT00000035362	ENSRNOG00000026742	Ypel5			0.000723297	0.0642698	-0.166924	0.0439288	6	24064738	24084757	20020	+
ENSRNOT00000080422	ENSRNOG00000051483	LOC103689961			0.00476846	0.149873	-0.16686	0.0509647	1	77803475	77808513	5039	-
ENSRNOT00000006804	ENSRNOG00000005041	Crip2			0.00246273	0.10946	-0.166832	0.0527181	6	137953545	137958490	4946	+
ENSRNOT00000013188	ENSRNOG00000009888	Timm8b			0.0013881	0.0843765	-0.166722	0.0505247	8	55037750	55039128	1379	+
ENSRNOT00000021734	ENSRNOG00000015967	Sh3bgrl3			0.00382049	0.133759	-0.166675	0.0512282	5	152357270	152358643	1374	-
RTRG.17918.5	NA	Bap1	Yes		0.00253329	0.110313	-0.16664	0.0467626	16	7336957	7345507	8551	+
ENSRNOT00000002361	ENSRNOG00000001733	Ppp1r2			0.00479975	0.150379	-0.166589	0.0509408	11	73022063	73034682	12620	+
ENSRNOT00000008325	ENSRNOG00000005698	Ndufa5			0.00189894	0.0960723	-0.166466	0.0518749	4	51590413	51598771	8359	-
RTRG.19766.1	NA	None	Yes	Spin1	0.000468094	0.0535931	-0.166456	0.0398503	17	14071987	14082486	10500	-
ENSRNOT00000024347	ENSRNOG00000001285	Atp2a2			0.000415138	0.0499946	-0.166398	0.036463	12	39554171	39601778	47608	+
ENSRNOT00000021153	ENSRNOG00000015741	Slc2a13			0.00086154	0.0680167	-0.166296	0.0417126	7	132430853	132757558	326706	-
ENSRNOT00000028664	ENSRNOG00000021110	Mllt11			0.00112275	0.0767821	-0.166173	0.0472133	2	196392938	196402106	9169	-
ENSRNOT00000037030	ENSRNOG00000024967	Uqcrb			0.00581987	0.166314	-0.166156	0.0601478	7	71264514	71269869	5356	-
ENSRNOT00000036910	ENSRNOG00000018823	Nisch			0.00824497	0.197484	-0.166152	0.0560701	16	7254974	7290561	35588	-
RTRG.5753.4	NA	Myof	Yes		0.00623616	0.172231	-0.16614	0.0541642	1	256585898	256734719	148822	-
ENSRNOT00000014980	ENSRNOG00000011111	Cipc			0.00532476	0.159257	-0.1658	0.0544634	6	110968061	110990912	22852	+
ENSRNOT00000065600	ENSRNOG00000001682	Ttc3			0.000120798	0.0370982	-0.165678	0.0363835	11	34598492	34738791	140300	+
RTRG.48656.1	NA	Bmpr2	Yes		0.00259936	0.11208	-0.165645	0.0456036	9	66544436	66683012	138577	+
ENSRNOT00000007676	ENSRNOG00000005828	Skp1			0.00012682	0.0374344	-0.165597	0.0376331	10	37594578	37609498	14921	+
RTRG.27409.2	NA	Gclm	Yes		0.00308262	0.122101	-0.165519	0.0482115	2	225843855	225850685	6831	+
ENSRNOT00000073840	ENSRNOG00000049056	AABR07051450.1			0.00449694	0.144812	-0.165478	0.0537305	3	11657370	11659127	1758	+
RTRG.33864.1	NA	None	Yes	Tcaf1	0.00155085	0.0885518	-0.165279	0.0466191	4	72122426	72171747	49322	-
RTRG.39418.4	NA	Mapre3	Yes		0.0073849	0.188266	-0.165254	0.0594495	6	26878744	26923413	44670	-
ENSRNOT00000016084	ENSRNOG00000011887	RGD1307929			0.000283163	0.0442188	-0.165222	0.0393317	10	65523193	65552348	29156	+
ENSRNOT00000049180	ENSRNOG00000002229	Adcy5			0.00772756	0.192457	-0.165163	0.0550635	11	68695839	68842320	146482	-
ENSRNOT00000058234	ENSRNOG00000001596	Atp5mc3			0.000431872	0.0512713	-0.165123	0.0421137	3	60811210	60813869	2660	-
ENSRNOT00000024367	ENSRNOG00000018048	Dctn5			0.00274323	0.115264	-0.164901	0.0538223	1	192088672	192105429	16758	+
RTRG.46217.1	NA	None	Yes	Rora	0.000376757	0.0484966	-0.164735	0.0392844	8	75423328	75614560	191233	+
RTRG.32480.6	NA	Kcnb1	Yes		0.00137674	0.0842876	-0.164636	0.0436566	3	163843207	163935809	92603	-
RTRG.4248.1	NA	None	Yes	Ipw	0.0082063	0.196955	-0.164376	0.0554218	1	194966253	195016832	50580	-
ENSRNOT00000091694	ENSRNOG00000059348	Ube2b			0.00333851	0.126115	-0.164366	0.0497733	AABR07024291.1	2544	17223	14680	-
ENSRNOT00000013490	ENSRNOG00000010156	Snapc5			0.00760428	0.190955	-0.16431	0.060666	8	69127708	69131539	3832	+
ENSRNOT00000078158	ENSRNOG00000052775	RGD1305938			0.00642905	0.174758	-0.164217	0.0531102	2	53813131	53827175	14045	-
ENSRNOT00000013468	ENSRNOG00000010146	Ndn			0.00447404	0.144754	-0.164157	0.0495802	1	122981755	122983351	1597	+
RTRG.8047.1	NA	RGD1310429	Yes		0.00380091	0.133733	-0.16414	0.0515204	10	67736655	67751044	14390	-
ENSRNOT00000088824	ENSRNOG00000052376	Bend6			0.0051054	0.155374	-0.164083	0.0553956	9	38297371	38351024	53654	+
ENSRNOT00000042750	ENSRNOG00000002001	Itsn1			0.000946328	0.0702505	-0.164066	0.0448177	11	31893489	32069249	175761	+
RTRG.15904.14	NA	Kcnma1	Yes		0.00161915	0.0906065	-0.163886	0.046244	15	344710	1055245	710536	+
RTRG.12658.3	NA	Insig2	Yes		0.00584521	0.166558	-0.163791	0.0594505	13	37262286	37292626	30341	-
ENSRNOT00000088873	ENSRNOG00000053923	Thap12			0.00125807	0.0810658	-0.163584	0.0478701	1	163663407	163679191	15785	+
ENSRNOT00000036137	ENSRNOG00000021440	Pptc7			0.00352577	0.129839	-0.1634	0.0494003	12	39731121	39769480	38360	-
RTRG.12194.1	NA	None	Yes	Cit	0.0052679	0.158678	-0.16321	0.0534527	12	46328536	46333022	4487	*
RTRG.42601.1	NA	None	Yes	Vezt	0.00657042	0.176715	-0.163146	0.0527844	7	34872995	34884815	11821	-
RTRG.8293.1	NA	None	Yes	Hlf	0.00652972	0.176359	-0.163126	0.0598901	10	77835856	77917566	81711	-
ENSRNOT00000018499	ENSRNOG00000013562	Ndfip1			0.000750233	0.0649732	-0.163016	0.0393203	18	31574821	31625274	50454	+
ENSRNOT00000091873	ENSRNOG00000027864	Ppia			0.000913912	0.0692416	-0.162862	0.0379517	14	86673775	86677443	3669	+
RTRG.35694.1	NA	Grin2b	Yes		0.000191184	0.039089	-0.162775	0.0363324	4	169541640	170000260	458621	-
ENSRNOT00000052407	ENSRNOG00000003562	Susd4			0.00304239	0.121562	-0.162511	0.0511695	13	101181994	101307908	125915	+
ENSRNOT00000015232	ENSRNOG00000010702	Ube3c			0.000675641	0.0632009	-0.16235	0.0455913	4	2527434	2606655	79222	+
ENSRNOT00000085905	ENSRNOG00000061782	Tspyl2			0.00663362	0.177704	-0.162143	0.0546212	X	22408128	22413741	5614	-
ENSRNOT00000091300	ENSRNOG00000005733	Cpsf2			0.0018767	0.0960086	-0.161906	0.0515532	6	125876109	125898874	22766	+
RTRG.479.1	NA	Clvs2	Yes		0.00248693	0.109626	-0.161816	0.0442236	1	25172354	25303662	131309	+
ENSRNOT00000005346	ENSRNOG00000003983	Pfdn2			0.000884057	0.0683912	-0.161747	0.0469689	13	89725869	89743848	17980	+
ENSRNOT00000007914	ENSRNOG00000005308	Tmx2			0.000898322	0.0687342	-0.161615	0.043959	3	72073431	72081079	7649	-
ENSRNOT00000016751	ENSRNOG00000012550	Uqcrh			0.002844	0.117335	-0.161411	0.0535089	5	134919044	134927235	8192	-
ENSRNOT00000010142	ENSRNOG00000007478	Cry2			0.00783808	0.193262	-0.161292	0.0539158	3	81314149	81344110	29962	-
RTRG.47550.2	NA	None	Yes	Gm3500	0.00330077	0.12577	-0.161236	0.0535087	9	8349545	8442869	93325	+
ENSRNOT00000000772	ENSRNOG00000000622	Hint1			0.00216653	0.102668	-0.161198	0.0452303	10	40208223	40211975	3753	+
ENSRNOT00000065550	ENSRNOG00000002246	Slc30a9			0.00348722	0.128949	-0.161195	0.0499912	14	42465807	42520020	54214	-
ENSRNOT00000020074	ENSRNOG00000014192	Naa30			0.00588794	0.167375	-0.16116	0.0547801	15	26033791	26052753	18963	+
ENSRNOT00000083394	ENSRNOG00000005130	LOC103693780			0.000371789	0.0484668	-0.161032	0.0410986	14	86414949	86613327	198379	+
RTRG.9788.15	NA	Itsn1	Yes		0.00058078	0.0588877	-0.160943	0.040504	11	32029051	32081799	52749	+
RTRG.36875.2	NA	Grin3a	Yes		0.00360316	0.130877	-0.160703	0.0518155	5	64925339	65073012	147674	-
ENSRNOT00000034389	ENSRNOG00000027204	Map6			0.00608164	0.170343	-0.160377	0.0515114	1	164225934	164292093	66160	+
ENSRNOT00000073220	ENSRNOG00000045795	LOC100911365			0.00788303	0.193712	-0.160345	0.0604526	1	213951759	213957535	5777	-
ENSRNOT00000078998	ENSRNOG00000053859	Ranbp6			0.000941822	0.0701339	-0.160313	0.0448367	1	247982180	247985497	3318	-
RTRG.12162.1	NA	Wsb2	Yes		0.00157403	0.0893608	-0.159991	0.0461715	12	44941655	44962658	21004	-
ENSRNOT00000009737	ENSRNOG00000007392	Atp6v1f			0.00118959	0.0792949	-0.159949	0.046241	4	56744561	56747656	3096	+
ENSRNOT00000064851	ENSRNOG00000007518	Nckap1			0.00030513	0.0449971	-0.159874	0.0377623	3	67725947	67787990	62044	-
RTRG.4091.3	NA	Gde1	Yes		0.00423511	0.140603	-0.159653	0.0553529	1	188395249	188407132	11884	-
RTRG.846.1	NA	None	Yes		0.00731438	0.187256	-0.159245	0.0588485	1	47866352	47913397	47046	-
ENSRNOT00000010210	ENSRNOG00000007665	Cse1l			0.00142443	0.0851052	-0.159195	0.0466981	3	163664136	163702060	37925	+
RTRG.52247.1	NA	Ube2a	Yes		0.00328568	0.12577	-0.159125	0.0518729	X	123496839	123516258	19420	-
ENSRNOT00000080962	ENSRNOG00000015528	Pja2			0.00740282	0.188336	-0.159107	0.0526219	9	111998203	112027240	29038	-
ENSRNOT00000026118	ENSRNOG00000019288	Ogfod1			0.00383265	0.1339	-0.158762	0.0541913	19	11425105	11451278	26174	-
ENSRNOT00000007424	ENSRNOG00000005577	Desi1			0.00578473	0.165433	-0.158749	0.0528938	7	123238333	123259636	21304	-
RTRG.12155.1	NA	Fbxo21	Yes		0.00231465	0.10585	-0.158723	0.0480098	12	44243946	44277872	33927	-
ENSRNOT00000083331	ENSRNOG00000030775	Adarb2			0.00589079	0.167376	-0.15868	0.0506898	17	58104559	58301260	196702	-
ENSRNOT00000087765	ENSRNOG00000002436	Mmd			0.00314912	0.122959	-0.158532	0.0527364	10	77755216	77783735	28520	+
ENSRNOT00000045153	ENSRNOG00000031367	Hprt1			0.00253405	0.110313	-0.158451	0.0514857	X	158623240	158655198	31959	-
ENSRNOT00000009122	ENSRNOG00000006399	Synj2bp			0.000945168	0.0702505	-0.158382	0.0429854	6	105224166	105261549	37384	-
RTRG.45864.1	NA	Elmod1	Yes		0.00138143	0.0843765	-0.158266	0.045802	8	58486078	58542844	56767	-
ENSRNOT00000091117	ENSRNOG00000060045	Pi4ka			0.00048163	0.0539744	-0.158238	0.0397516	11	87858453	87973422	114970	+
ENSRNOT00000001545	ENSRNOG00000001170	Cox6a1			0.000616922	0.0605861	-0.158228	0.0414336	12	47024442	47027495	3054	+
ENSRNOT00000040993	ENSRNOG00000031033	Mt-nd2			0.00261735	0.11218	-0.15814	0.0586062	MT	3904	4942	1039	+
ENSRNOT00000021817	ENSRNOG00000015780	Rcn2			0.000775631	0.0656654	-0.15811	0.0408774	8	60709851	60726936	17086	+
RTRG.8053.1	NA	Cdk5r1	Yes		0.00222167	0.10351	-0.158087	0.0462193	10	67861779	67865867	4089	+
ENSRNOT00000002862	ENSRNOG00000002100	LOC108348180			0.000772955	0.0656654	-0.158018	0.0433726	14	33447591	33560503	112913	-
RTRG.48755.8	NA	None	Yes	Kansl1l	0.00527264	0.158678	-0.15791	0.0565109	9	73764384	73799457	35074	-
ENSRNOT00000019531	ENSRNOG00000014160	Tcp1			0.00736189	0.187858	-0.157908	0.0521715	1	48025663	48033343	7681	-
ENSRNOT00000064802	ENSRNOG00000019223	Atp5f1c			0.000874766	0.0680716	-0.157786	0.0419946	17	72209373	72231551	22179	+
RTRG.33388.1	NA	Tmem106b	Yes		0.00064319	0.0616979	-0.15762	0.0422145	4	39516501	39539444	22944	+
RTRG.34649.1	NA	Add2	Yes		0.00126033	0.0810658	-0.15747	0.0416498	4	117691323	117887556	196234	+
ENSRNOT00000075423	ENSRNOG00000046227	Tprg1l			0.00836799	0.198602	-0.157352	0.053249	5	171456302	171459488	3187	-
ENSRNOT00000015104	ENSRNOG00000011323	Lgi3			0.00723962	0.186466	-0.157199	0.0517763	15	52220578	52227706	7129	+
RTRG.9559.2	NA	Cxadr	Yes		0.00491901	0.152526	-0.157196	0.0489424	11	16826248	16873650	47403	+
RTRG.43600.4	NA	Asap1	Yes		0.00513432	0.155855	-0.157191	0.0503627	7	104667556	104800536	132981	-
ENSRNOT00000072733	ENSRNOG00000050317	Uhrf1bp1l			0.00164069	0.0906418	-0.157188	0.0482584	7	30408519	30455783	47265	+
RTRG.33905.4	NA	None	Yes	Cntnap2	0.00227268	0.104602	-0.157017	0.0422791	4	75832903	77027900	1194998	+
RTRG.46650.2	NA	Zbtb38	Yes		0.00572371	0.164561	-0.15698	0.0551565	8	104587241	104656384	69144	-
ENSRNOT00000023032	ENSRNOG00000017091	Slc25a46			0.002275	0.104602	-0.156677	0.0461055	18	24369125	24397551	28427	-
RTRG.24052.4	NA	Rfesd	Yes		0.00546436	0.161259	-0.156676	0.0490273	2	2763754	2784397	20644	-
ENSRNOT00000010318	ENSRNOG00000007775	Cmpk1			0.00171518	0.0924935	-0.156464	0.0465021	5	133759735	133786452	26718	-
ENSRNOT00000039234	ENSRNOG00000022745	RGD1306502			0.00493194	0.152831	-0.15639	0.0540451	2	62870871	62887048	16178	-
ENSRNOT00000016792	ENSRNOG00000012329	Saraf			0.000927726	0.0695936	-0.156111	0.0418075	16	61735181	61753476	18296	-
ENSRNOT00000013904	ENSRNOG00000010248	Serpini1			0.006808	0.180418	-0.155987	0.0507978	2	174013288	174111752	98465	+
ENSRNOT00000067087	ENSRNOG00000009894	Vps50			0.00153771	0.0881396	-0.15592	0.0468338	4	28441301	28551784	110484	+
RTRG.6173.1	NA	None	Yes	Ccdc186	0.00449181	0.144775	-0.155883	0.0537143	1	277596083	277646489	50407	-
ENSRNOT00000071269	ENSRNOG00000048606	LOC103689964			0.00380658	0.133733	-0.155851	0.0503067	16	70142761	70242979	100219	-
ENSRNOT00000091952	ENSRNOG00000029784	Pak1			0.00400982	0.137016	-0.155722	0.0515427	1	162817611	162883355	65745	+
RTRG.7841.1	NA	Pafah1b1	Yes		0.00046191	0.0533636	-0.155688	0.0391477	10	61453429	61577479	124051	-
RTRG.50590.7	NA	Cask	Yes		0.00843521	0.199234	-0.15558	0.052729	X	9815656	10161244	345589	+
ENSRNOT00000003240	ENSRNOG00000002360	Gabrg1			0.00487884	0.151756	-0.155561	0.0519971	14	39964588	40049354	84767	+
ENSRNOT00000005817	ENSRNOG00000004344	Zdhhc3			0.00692545	0.18165	-0.155558	0.056703	8	132167247	132189388	22142	-
ENSRNOT00000071215	ENSRNOG00000047374	Gnas			0.00086039	0.0680167	-0.155516	0.0363949	3	172420591	172434613	14023	+
RTRG.35956.1	NA	Fam60a	Yes		0.00162042	0.0906065	-0.15547	0.0441997	4	183413909	183475208	61300	-
ENSRNOT00000048767	ENSRNOG00000029971	Mt-nd5			0.00805351	0.19489	-0.15535	0.0596207	MT	11736	13565	1830	+
ENSRNOT00000065168	ENSRNOG00000004863	Mpped2			0.00538279	0.160084	-0.155222	0.0570858	3	97721668	97896422	174755	+
ENSRNOT00000024106	ENSRNOG00000017895	Eno1			0.00454116	0.145339	-0.155208	0.0469999	5	167288717	167299609	10893	+
RTRG.47740.2	NA	None	Yes	Gm7233	0.00275603	0.115461	-0.154918	0.0510208	9	12343657	12351807	8151	+
ENSRNOT00000038612	ENSRNOG00000024128	Aco2			0.000213199	0.0407868	-0.154774	0.0367884	7	123102493	123145635	43143	+
RTRG.34867.1	NA	Tmf1	Yes		0.00765065	0.191659	-0.154681	0.0514726	4	129518390	129544568	26179	-
RTRG.46463.3	NA	Sh3bgrl2	Yes		0.00164394	0.0906418	-0.154608	0.0458979	8	91069902	91124963	55062	+
ENSRNOT00000025294	ENSRNOG00000018567	Slc20a1			0.000982834	0.0719258	-0.154581	0.0420494	3	121725859	121739173	13315	+
RTRG.48613.3	NA	Bzw1	Yes		0.000471321	0.0535931	-0.15452	0.0401405	9	65280753	65293498	12746	+
ENSRNOT00000020272	ENSRNOG00000014816	Slc1a1			0.00334863	0.126248	-0.154515	0.0502058	1	246954980	247037056	82077	+
ENSRNOT00000047139	ENSRNOG00000029726	Gstm1			0.00347153	0.128794	-0.154494	0.0499982	2	210803869	210809306	5438	-
ENSRNOT00000015085	ENSRNOG00000039980	Slc25a5			0.00075872	0.0652502	-0.154176	0.0391899	X	123404570	123407637	3068	+
ENSRNOT00000022695	ENSRNOG00000016921	Klhl11			0.000831997	0.0675685	-0.154031	0.0427223	10	88378751	88389347	10597	-
ENSRNOT00000018794	ENSRNOG00000014025	Rasgrf1			0.00150444	0.0873263	-0.154	0.0393796	8	97291580	97405102	113523	+
ENSRNOT00000008414	ENSRNOG00000006226	Cacng2			0.0070141	0.183115	-0.15396	0.056068	7	119228102	119352605	124504	-
ENSRNOT00000015099	ENSRNOG00000011295	Anapc2			0.00697315	0.182526	-0.153866	0.0550056	3	2490518	2502248	11731	+
ENSRNOT00000081914	ENSRNOG00000054352	Atp6ap1			0.00108239	0.0753203	-0.153825	0.0378932	X	156407937	156415145	7209	-
ENSRNOT00000020919	ENSRNOG00000015461	Serpine2			0.00142508	0.0851052	-0.15376	0.0452996	9	85560863	85626094	65232	-
ENSRNOT00000002058	ENSRNOG00000001506	Tmem35a			0.00398914	0.136798	-0.153643	0.0511142	X	105134498	105145345	10848	+
RTRG.41726.2	NA	Rab5b	Yes		0.000862412	0.0680167	-0.15362	0.0407555	7	3104551	3123381	18831	-
ENSRNOT00000020419	ENSRNOG00000015095	Spryd7			0.00605085	0.169895	-0.153548	0.0550022	15	41870762	41890716	19955	-
ENSRNOT00000064492	ENSRNOG00000004402	Lpgat1			0.00465179	0.147531	-0.153491	0.0500766	13	110398800	110467834	69035	+
RTRG.24795.2	NA	None	Yes	Rictor	0.00130225	0.0821271	-0.153455	0.0434519	2	56014071	56103668	89598	+
RTRG.31122.1	NA	Tcp11l1	Yes		0.00605012	0.169895	-0.153154	0.0488124	3	94617153	94635668	18516	-
ENSRNOT00000050562	ENSRNOG00000019497	Mrpl17			0.00355261	0.130073	-0.153114	0.0526897	1	170652294	170653920	1627	-
ENSRNOT00000014458	ENSRNOG00000010873	Pithd1			0.00210974	0.101397	-0.153049	0.0478952	5	154322551	154332940	10390	-
ENSRNOT00000002599	ENSRNOG00000001893	LOC100362453			0.000697877	0.064106	-0.152732	0.041157	11	86421106	86422907	1802	+
ENSRNOT00000003965	ENSRNOG00000002840	Atp5f1b			0.00140052	0.0844244	-0.152634	0.0380144	7	2504695	2511749	7055	+
RTRG.31118.1	NA	Hipk3	Yes		0.000861576	0.0680167	-0.152309	0.0430722	3	94349772	94440133	90362	-
ENSRNOT00000064013	ENSRNOG00000018755	Acss2			0.00639971	0.174422	-0.152287	0.057477	3	151032952	151075856	42905	+
ENSRNOT00000015918	ENSRNOG00000011517	Tnfrsf21			0.00162593	0.0906065	-0.15221	0.0437119	9	20546159	20621051	74893	-
ENSRNOT00000013009	ENSRNOG00000009821	Slitrk3			0.00548528	0.161324	-0.152206	0.0552576	2	170452702	170460754	8053	-
ENSRNOT00000006607	ENSRNOG00000004959	Actr2			0.00169589	0.0918869	-0.152202	0.0423081	14	104340434	104375649	35216	-
RTRG.23926.1	NA	Tomm20	Yes		0.00078919	0.0662263	-0.152135	0.0432154	19	59854089	59873473	19385	-
ENSRNOT00000071913	ENSRNOG00000049912	Atp5f1e			0.00249948	0.109831	-0.152042	0.0503578	3	172563105	172566010	2906	-
ENSRNOT00000048781	ENSRNOG00000011927	Sdc3			0.00235981	0.107254	-0.151782	0.0411536	5	148923098	148956404	33307	+
ENSRNOT00000019443	ENSRNOG00000014415	Hsbp1			0.000800987	0.0667455	-0.15175	0.0395103	19	51985170	51989544	4375	+
ENSRNOT00000009100	ENSRNOG00000006652	Ddx1			0.000865134	0.0680235	-0.15171	0.0424327	6	38422888	38453797	30910	-
ENSRNOT00000083471	ENSRNOG00000001420	Fis1			0.00458731	0.14603	-0.151482	0.0505561	12	22750485	22765295	14811	-
RTRG.1074.1	NA	None	Yes	Rgmb	0.00215866	0.102501	-0.150905	0.0440853	1	57790057	57820522	30466	-
RTRG.15705.1	NA	Actr2	Yes		0.000644047	0.0616979	-0.150655	0.0393343	14	104338489	104375446	36958	-
ENSRNOT00000078582	ENSRNOG00000060262	Prps1			0.00232723	0.106102	-0.150538	0.0487127	X	111798233	111820266	22034	+
ENSRNOT00000011484	ENSRNOG00000008569	Ndufa6			0.00627094	0.17237	-0.150271	0.0557696	7	123583062	123586919	3858	-
ENSRNOT00000024914	ENSRNOG00000018457	Ptpa			0.00623705	0.172231	-0.150265	0.0485712	3	8982122	9012585	30464	+
RTRG.8949.2	NA	Prkar1a	Yes		0.000389146	0.0489138	-0.150236	0.0366904	10	97941106	97959181	18076	+
ENSRNOT00000087143	ENSRNOG00000052289	Ptdss1			0.00428243	0.141159	-0.150166	0.046559	7	71294140	71356153	62014	+
ENSRNOT00000075733	ENSRNOG00000046799	Phb			0.00563248	0.163232	-0.150099	0.0525526	10	83476107	83488878	12772	+
ENSRNOT00000005987	ENSRNOG00000004291	Cltc			0.00297806	0.120289	-0.149914	0.0422223	10	74014562	74070266	55705	-
ENSRNOT00000026030	ENSRNOG00000019249	Ap3b2			0.00826776	0.197605	-0.149693	0.0505421	1	143283996	143315633	31638	-
ENSRNOT00000080651	ENSRNOG00000003261	Usp9x			0.00214112	0.101844	-0.149631	0.0398983	X	10510033	10630281	120249	-
RTRG.25871.4	NA	Dclk1	Yes		0.00656378	0.176715	-0.149519	0.0541913	2	144646394	144937587	291194	+
RTRG.37372.4	NA	Slc24a2	Yes		0.00261656	0.11218	-0.149488	0.0454794	5	105334661	105582375	247715	-
RTRG.21411.1	NA	Rprd1a	Yes		0.00175403	0.0927868	-0.149338	0.045813	18	16440232	16497950	57719	-
ENSRNOT00000010263	ENSRNOG00000007808	Nap1l5			0.000253758	0.0431368	-0.14933	0.0362959	4	89149317	89151184	1868	-
ENSRNOT00000018293	ENSRNOG00000013557	Lancl1			0.00189231	0.0960723	-0.149307	0.0399415	9	74014656	74048244	33589	-
RTRG.28748.28	NA	Ank3	Yes		0.00172925	0.0924935	-0.149297	0.0427929	20	20435695	20480672	44978	+
RTRG.36252.2	NA	Rab2a	Yes		0.000718703	0.0642698	-0.149194	0.0402336	5	21643405	21696737	53333	+
ENSRNOT00000010593	ENSRNOG00000007967	Sdhb			0.00374769	0.132925	-0.149049	0.0488368	5	159484370	159505064	20695	+
ENSRNOT00000049337	ENSRNOG00000017467	Rab4a			0.0055223	0.161768	-0.148974	0.0547148	19	56585767	56613075	27309	+
RTRG.52106.3	NA	Acsl4	Yes		0.00148288	0.086667	-0.148857	0.0401281	X	113596244	113659894	63651	-
RTRG.11494.3	NA	Zkscan1	Yes		0.00595414	0.168371	-0.148726	0.052157	12	19231092	19253025	21934	+
ENSRNOT00000018723	ENSRNOG00000013961	Ghitm			0.00252528	0.1103	-0.14831	0.0406354	16	14371531	14382641	11111	-
RTRG.33257.1	NA	None	Yes	Gatad1	0.00542574	0.160845	-0.148214	0.052268	4	27638318	27659919	21602	+
RTRG.40246.1	NA	Klhl28	Yes		0.00529519	0.158955	-0.148121	0.0497055	6	86680895	86715855	34961	-
ENSRNOT00000004228	ENSRNOG00000003163	Sdhc			0.00837213	0.198608	-0.147935	0.0505572	13	89498048	89518939	20892	-
ENSRNOT00000000184	ENSRNOG00000000170	Slc30a4			0.0021726	0.10271	-0.147742	0.0471818	3	114805922	114828154	22233	-
ENSRNOT00000029191	ENSRNOG00000027623	LOC680039			0.00263339	0.112637	-0.147684	0.0465084	14	79261092	79325896	64805	+
RTRG.1084.1	NA	Lnpep	Yes		0.000294417	0.0448003	-0.147615	0.0363614	1	59286905	59384546	97642	-
ENSRNOT00000084730	ENSRNOG00000001436	Ywhag			0.00669844	0.178951	-0.147611	0.0479271	12	23789675	23817865	28191	+
ENSRNOT00000085843	ENSRNOG00000057676	Polr2m			0.00101244	0.0725008	-0.147457	0.0400407	8	77985190	77992621	7432	-
ENSRNOT00000048656	ENSRNOG00000030667	Ppm1b			0.00312442	0.122783	-0.147416	0.0451866	6	8220228	8273549	53322	+
RTRG.32203.1	NA	Sla2	Yes		0.00193977	0.097065	-0.147308	0.0443113	3	152963612	152975204	11593	-
RTRG.10338.3	NA	Gsk3b	Yes		0.00134106	0.0832294	-0.14716	0.0390525	11	65060883	65209725	148843	-
RTRG.5921.1	NA	Cnnm1	Yes		0.00685025	0.18082	-0.147145	0.0553789	1	263186235	263246244	60010	+
ENSRNOT00000010551	ENSRNOG00000007735	Pigm			0.00625527	0.172231	-0.147076	0.0547987	13	90759260	90762957	3698	+
ENSRNOT00000077646	ENSRNOG00000054751	Lmbrd2			0.00421443	0.140161	-0.146986	0.0459456	2	58534476	58590758	56283	+
RTRG.10451.3	NA	Fyttd1	Yes		0.00450034	0.144812	-0.146896	0.0451471	11	71113930	71143192	29263	-
RTRG.7277.2	NA	Gria1	Yes		0.00245517	0.109428	-0.146863	0.0482435	10	42441533	42763615	322083	+
ENSRNOT00000015250	ENSRNOG00000011421	Smap2			0.00424193	0.140681	-0.146822	0.0442054	5	139885326	139931366	46041	-
RTRG.49148.13	NA	Agap1	Yes		0.00751133	0.189929	-0.146674	0.050094	9	96799480	97034393	234914	+
ENSRNOT00000025072	ENSRNOG00000018243	Ubfd1			0.00824206	0.197484	-0.146528	0.0579319	1	192025357	192037025	11669	+
ENSRNOT00000035653	ENSRNOG00000021589	Nexmif			0.00342429	0.127654	-0.146348	0.0459724	X	74945082	74968405	23324	-
ENSRNOT00000038352	ENSRNOG00000025383	Pdha1			0.000595604	0.059836	-0.146103	0.0388227	X	37329779	37343410	13632	+
ENSRNOT00000028785	ENSRNOG00000021202	Rtn3			0.00197002	0.0974411	-0.146087	0.0436241	1	222677365	222734241	56877	-
ENSRNOT00000065195	ENSRNOG00000017481	Sucla2			0.000865685	0.0680235	-0.146081	0.0419256	15	55461695	55516952	55258	+
ENSRNOT00000001201	ENSRNOG00000000902	Hsph1			0.000429035	0.0511549	-0.145865	0.0388308	12	6322668	6341902	19235	-
ENSRNOT00000001066	ENSRNOG00000029360	Serinc1			0.000472003	0.0535931	-0.145634	0.037331	20	38967238	38985036	17799	-
ENSRNOT00000015217	ENSRNOG00000011383	Ndufs4			0.00133286	0.0832294	-0.145504	0.0439313	2	46372518	46476203	103686	-
ENSRNOT00000025104	ENSRNOG00000018176	Rab6a			0.00113004	0.0769265	-0.145328	0.0363418	1	165625058	165664192	39135	+
ENSRNOT00000015119	ENSRNOG00000038044	Tsc22d2			0.00590818	0.16763	-0.145132	0.0531307	2	148608056	148655261	47206	+
RTRG.45713.3	NA	Pafah1b2	Yes		0.00136378	0.0840142	-0.145101	0.0421791	8	50256924	50277567	20644	-
RTRG.20111.9	NA	Tubb2a	Yes		0.00330094	0.12577	-0.145037	0.0454952	17	31493153	31498651	5499	+
ENSRNOT00000015186	ENSRNOG00000010958	Prdx3			0.00490448	0.152377	-0.144759	0.0532457	1	282238773	282251257	12485	-
ENSRNOT00000018442	ENSRNOG00000013809	Kbtbd2			0.00681377	0.180418	-0.144482	0.0547872	4	87088759	87111025	22267	-
ENSRNOT00000005138	ENSRNOG00000003858	Atp6ap2			0.0007427	0.0648724	-0.144371	0.0396923	X	11136939	11164915	27977	-
RTRG.21578.2	NA	Dnajc18	Yes		0.00174457	0.0925698	-0.144122	0.0420941	18	28462630	28500990	38361	-
ENSRNOT00000020537	ENSRNOG00000014981	Usp14			0.00208542	0.100548	-0.143944	0.0406326	18	1178787	1216379	37593	-
ENSRNOT00000071796	ENSRNOG00000049229	Pomp			0.00448584	0.144754	-0.143712	0.0474002	12	8976585	8989214	12630	+
RTRG.51538.3	NA	None	Yes	Nhsl2	0.00384894	0.134154	-0.14365	0.046877	X	71895212	71981954	86743	+
RTRG.18477.2	NA	Clcn3	Yes		0.0024398	0.109226	-0.143645	0.0439953	16	32447841	32520697	72857	+
ENSRNOT00000015967	ENSRNOG00000011535	Gcsh			0.00657935	0.176728	-0.143203	0.0541718	19	49522054	49532811	10758	-
ENSRNOT00000019419	ENSRNOG00000014162	Plekhb2			0.000299286	0.0449337	-0.143158	0.0363198	9	41348449	41381101	32653	+
RTRG.48116.2	NA	Ogfrl1	Yes		0.00367704	0.131847	-0.143052	0.0449597	9	29629360	29647701	18342	-
ENSRNOT00000031045	ENSRNOG00000023095	Npepps			0.00130445	0.0821277	-0.143021	0.0431913	10	85140370	85222861	82492	-
ENSRNOT00000024711	ENSRNOG00000018289	Park7			0.00402834	0.137233	-0.142956	0.0492329	5	167988385	168004724	16340	-
ENSRNOT00000027474	ENSRNOG00000020279	Syt11			0.00358773	0.130636	-0.142885	0.0415358	2	188112286	188138177	25892	-
ENSRNOT00000084729	ENSRNOG00000061582	Scamp1			0.00163111	0.0906124	-0.142618	0.0399901	2	23857995	23941084	83090	-
ENSRNOT00000025608	ENSRNOG00000018945	Nutf2			0.00375783	0.132925	-0.142273	0.0500878	19	37830917	37852189	21273	+
ENSRNOT00000003586	ENSRNOG00000002572	Cacybp			0.00124672	0.080626	-0.142163	0.0419379	13	77948771	77959089	10319	-
ENSRNOT00000002238	ENSRNOG00000001640	Tomm70			0.00390508	0.135082	-0.142115	0.0496286	11	45480250	45510961	30712	-
ENSRNOT00000002732	ENSRNOG00000001991	Atp5po			0.00232561	0.106102	-0.142088	0.0459148	11	32081574	32088002	6429	-
ENSRNOT00000080923	ENSRNOG00000005309	Scn8a			0.00725794	0.186534	-0.142074	0.0486364	7	142575672	142684114	108443	+
RTRG.24828.2	NA	Lmbrd2	Yes		0.00414327	0.139474	-0.141981	0.0443237	2	58578770	58594449	15680	+
ENSRNOT00000049683	ENSRNOG00000030700	Mt-co3			0.00174608	0.0925698	-0.141975	0.0596774	MT	8599	9382	784	+
RTRG.14421.4	NA	G3bp2	Yes		0.000532097	0.0562798	-0.141914	0.0372339	14	17437227	17524705	87479	+
RTRG.9262.1	NA	Actg1	Yes		0.00725233	0.186534	-0.141799	0.0467192	10	109518401	109520846	2446	-
ENSRNOT00000022892	ENSRNOG00000017032	Atp5f1a			0.00161491	0.0905097	-0.141796	0.0365887	18	74156553	74164495	7943	+
ENSRNOT00000011494	ENSRNOG00000008289	Slc25a3			0.00142612	0.0851052	-0.141669	0.0383446	7	31816602	31824064	7463	-
ENSRNOT00000042098	ENSRNOG00000031766	Mt-cyb			0.00356783	0.13039	-0.141369	0.0579912	MT	14136	15278	1143	+
ENSRNOT00000071737	ENSRNOG00000050578	Rheb			0.00652044	0.176359	-0.141348	0.0499066	4	6827429	6873383	45955	+
ENSRNOT00000025916	ENSRNOG00000019113	Hnrnpk			0.00179465	0.09385	-0.141003	0.041776	17	6667564	6676654	9091	+
RTRG.6635.1	NA	Kctd5	Yes		0.00203378	0.099102	-0.140797	0.0449419	10	13418567	13449361	30795	-
RTRG.4182.2	NA	Ndufab1	Yes		0.00448013	0.144754	-0.140687	0.0508356	1	192047903	192057602	9700	-
RTRG.51982.2	NA	Bex3	Yes		0.00708518	0.184247	-0.14068	0.0522099	X	106823491	106825014	1524	+
RTRG.26987.1	NA	Man1a2	Yes		0.00386221	0.134316	-0.140382	0.0473075	2	202885779	202917374	31596	-
ENSRNOT00000004283	ENSRNOG00000003117	Psmd12			0.00160218	0.0901426	-0.140115	0.0437985	10	95706685	95725812	19128	+
ENSRNOT00000011380	ENSRNOG00000008616	Ubr3			0.00189555	0.0960723	-0.140044	0.0439106	3	56125924	56281055	155132	+
ENSRNOT00000050549	ENSRNOG00000010682	Clcn3			0.00646001	0.175343	-0.13999	0.048359	16	32449116	32519148	70033	+
ENSRNOT00000018336	ENSRNOG00000013331	Sdha			0.000743616	0.0648724	-0.139888	0.0388086	1	31545631	31570601	24971	+
ENSRNOT00000016137	ENSRNOG00000010474	Hmces			0.00386263	0.134316	-0.139886	0.0435785	4	119815246	119839683	24438	+
ENSRNOT00000046201	ENSRNOG00000033299	Mt-atp8			0.00134019	0.0832294	-0.139453	0.0391872	MT	7758	7961	204	+
RTRG.36433.2	NA	Faxc	Yes		0.00193411	0.0970267	-0.139356	0.040173	5	36076565	36145457	68893	+
ENSRNOT00000006917	ENSRNOG00000004846	Atp6v1c1			0.00219157	0.102914	-0.139319	0.0453366	7	77678968	77716408	37441	+
ENSRNOT00000020536	ENSRNOG00000014980	Mob4			0.00625689	0.172231	-0.139111	0.047866	9	61720583	61744531	23949	+
ENSRNOT00000080410	ENSRNOG00000015514	Bcat1			0.00775367	0.192457	-0.139104	0.0464047	4	179259308	179339795	80488	-
ENSRNOT00000026753	ENSRNOG00000019704	Resp18			0.00386178	0.134316	-0.139075	0.0431883	9	82470794	82477136	6343	-
ENSRNOT00000078761	ENSRNOG00000001269	Ppp1cc			0.00174494	0.0925698	-0.138219	0.0417168	12	39864302	39882030	17729	-
ENSRNOT00000089874	ENSRNOG00000058053	Ube2n			0.00239506	0.108036	-0.137682	0.0434369	7	36610147	36640189	30043	+
RTRG.39091.2	NA	Cox7a2l	Yes		0.0044998	0.144812	-0.137366	0.0492493	6	6695827	6709783	13957	-
ENSRNOT00000065313	ENSRNOG00000043094	Oxct1			0.00165414	0.0907065	-0.137061	0.0394201	2	53859737	54007756	148020	+
RTRG.22082.1	NA	Txnl1	Yes		0.00258182	0.111636	-0.136899	0.0445639	18	59053020	59086251	33232	-
ENSRNOT00000042928	ENSRNOG00000029707	Mt-nd4			0.00388892	0.134779	-0.136793	0.0601914	MT	10160	11537	1378	+
ENSRNOT00000005329	ENSRNOG00000003951	Psmc1			0.00118028	0.078991	-0.13676	0.041253	6	124123228	124135658	12431	+
RTRG.7111.8	NA	Canx	Yes		0.00149936	0.0871167	-0.136707	0.036955	10	35801785	35833954	32170	-
ENSRNOT00000009115	ENSRNOG00000006816	Ubr5			0.00368272	0.131847	-0.136357	0.0448518	7	76789531	76853840	64310	-
RTRG.40961.1	NA	Unc79	Yes		0.00836841	0.198602	-0.136164	0.0517293	6	126818527	127069084	250558	+
ENSRNOT00000014312	ENSRNOG00000010731	Gpm6a			0.00658435	0.176782	-0.13583	0.0439634	16	39367691	39476202	108512	-
ENSRNOT00000077604	ENSRNOG00000058249	Pgk1			0.00463666	0.147167	-0.135656	0.0412297	X	77263359	77279367	16009	+
ENSRNOT00000024779	ENSRNOG00000018255	Clptm1			0.00598378	0.168747	-0.135542	0.0431131	1	80549043	80580662	31620	-
RTRG.37739.1	NA	Zfyve9	Yes		0.00647307	0.175617	-0.135426	0.0514854	5	128222747	128398596	175850	-
ENSRNOT00000050061	ENSRNOG00000032492	Usp22			0.00535976	0.159684	-0.135273	0.0436501	10	47429002	47453442	24441	-
ENSRNOT00000009839	ENSRNOG00000006803	Dnajc10			0.000745352	0.0649286	-0.134914	0.0387453	3	67538289	67578306	40018	+
RTRG.37193.1	NA	Megf9	Yes		0.00139181	0.0844121	-0.13491	0.0389608	5	86577567	86696404	118838	-
ENSRNOT00000089193	ENSRNOG00000061684	Ndufa9			0.0041762	0.139845	-0.134899	0.0476149	4	159371259	159399634	28376	-
RTRG.7486.2	NA	Ubb	Yes		0.00428702	0.141232	-0.134747	0.0419654	10	48880839	48881894	1056	+
RTRG.10176.2	NA	Cd47	Yes		0.00410405	0.13858	-0.134268	0.0399469	11	53511486	53575161	63676	-
ENSRNOT00000002996	ENSRNOG00000002205	Ociad1			0.00532274	0.159257	-0.134236	0.0481807	14	37458029	37475418	17390	-
RTRG.50628.1	NA	Tspan7	Yes		0.00120752	0.079639	-0.134124	0.0386401	X	13261558	13368396	106839	-
ENSRNOT00000085291	ENSRNOG00000016443	Vps13d			0.00260807	0.11208	-0.134084	0.0429038	5	162893828	163119208	225381	-
RTRG.37727.1	NA	None	Yes	Zyg11b	0.00772341	0.192457	-0.134019	0.0469338	5	127842814	127878526	35713	-
ENSRNOT00000036904	ENSRNOG00000025504	Ankrd46			0.00354104	0.1299	-0.133887	0.0451336	7	75279446	75288365	8920	-
RTRG.36373.1	NA	None	Yes	Ube2w	0.00554757	0.162193	-0.133842	0.0476806	5	29798844	29812126	13283	+
ENSRNOT00000087534	ENSRNOG00000018176	Rab6a			0.00371907	0.132262	-0.133561	0.0471875	1	165625350	165662089	36740	+
ENSRNOT00000082066	ENSRNOG00000055446	Amfr			0.00659182	0.176903	-0.133389	0.045097	19	11473541	11508102	34562	+
ENSRNOT00000079640	ENSRNOG00000015396	Sptan1			0.00840206	0.198766	-0.133222	0.0485621	3	8537350	8599060	61711	+
ENSRNOT00000005102	ENSRNOG00000003812	Nlgn3			0.00400132	0.137016	-0.133136	0.046843	X	71199532	71222732	23201	+
ENSRNOT00000087508	ENSRNOG00000059539	LOC103693564			0.00506528	0.154866	-0.132809	0.0462086	11	60073383	60086552	13170	+
ENSRNOT00000080048	ENSRNOG00000057589	Rnf11l1			0.0036804	0.131847	-0.132472	0.0467231	5	129091930	129113132	21203	-
ENSRNOT00000006752	ENSRNOG00000005046	Tspan13			0.00198198	0.0977641	-0.132452	0.039571	6	55497658	55524436	26779	-
ENSRNOT00000014583	ENSRNOG00000010479	Mycbp2			0.00361425	0.130941	-0.132331	0.040632	15	93678885	93868301	189417	-
ENSRNOT00000030485	ENSRNOG00000027088	Ube2k			0.00165636	0.090733	-0.132287	0.0416928	14	44289247	44348691	59445	-
ENSRNOT00000085735	ENSRNOG00000055471	Ywhah			0.00105278	0.0741268	-0.132154	0.0361176	14	83053041	83062424	9384	-
ENSRNOT00000039149	ENSRNOG00000025235	Tmem130			0.00312	0.122752	-0.131244	0.0372555	12	11814071	11840100	26030	+
RTRG.19129.2	NA	Ap3m2	Yes		0.00716457	0.185061	-0.131053	0.0472672	16	74022935	74097691	74757	+
RTRG.41702.1	NA	Cs	Yes		0.00556825	0.162361	-0.130979	0.0411247	7	2752542	2780236	27695	+
RTRG.30287.4	NA	Csrnp3	Yes		0.00630207	0.172697	-0.130908	0.0439756	3	51978209	52128899	150691	+
ENSRNOT00000031384	ENSRNOG00000023538	Aldh5a1			0.00128615	0.0818188	-0.130768	0.0376019	17	42133076	42159413	26338	+
ENSRNOT00000025767	ENSRNOG00000018881	Rnasek			0.00511451	0.155572	-0.130705	0.0442374	10	56848369	56850085	1717	-
ENSRNOT00000044582	ENSRNOG00000031053	Mt-nd4l			0.0037119	0.132086	-0.130622	0.0383974	MT	9870	10166	297	+
RTRG.35869.1	NA	Kras	Yes		0.00157727	0.0893741	-0.130325	0.0398417	4	179481350	179515062	33713	-
RTRG.1349.4	NA	Usp29	Yes		0.00426869	0.14094	-0.130202	0.0460814	1	69988673	70210658	221986	-
ENSRNOT00000016506	ENSRNOG00000011977	Sema5a			0.00449191	0.144775	-0.129834	0.0428882	2	85377318	85808970	431653	+
RTRG.51643.1	NA	None	Yes	Uprt	0.0073987	0.188336	-0.129821	0.0468651	X	75382598	75412665	30068	+
RTRG.25881.4	NA	None	Yes	Nbea	0.00599489	0.168882	-0.129152	0.0449636	2	145011654	145066207	54554	-
RTRG.46245.2	NA	None	Yes	Mindy2	0.0011385	0.0771499	-0.128786	0.0389862	8	77029341	77035922	6582	-
ENSRNOT00000003696	ENSRNOG00000002755	Pafah1b1			0.00109189	0.0755454	-0.128637	0.0363609	10	61457217	61577412	120196	-
ENSRNOT00000007607	ENSRNOG00000005610	Yipf4			0.00711086	0.184493	-0.128362	0.0476346	6	22126870	22138286	11417	-
RTRG.25417.1	NA	Nlgn1	Yes		0.00485188	0.151319	-0.128115	0.0460777	2	111048936	111793534	744599	-
ENSRNOT00000089336	ENSRNOG00000051671	Herc1			0.000753014	0.0650248	-0.128029	0.0374599	8	72029489	72198358	168870	+
ENSRNOT00000043693	ENSRNOG00000030371	Mt-co2			0.00483175	0.151223	-0.127729	0.0575786	MT	7006	7689	684	+
ENSRNOT00000029664	ENSRNOG00000025730	Armcx3			0.00304284	0.121562	-0.127663	0.0451296	X	105573909	105577451	3543	+
ENSRNOT00000022854	ENSRNOG00000016974	AABR07068351.1			0.00689377	0.181326	-0.127608	0.0501903	9	100489852	100504076	14225	+
ENSRNOT00000084069	ENSRNOG00000005668	Ndufa8			0.00403201	0.137233	-0.127494	0.0458615	3	15362824	15379381	16558	-
ENSRNOT00000013159	ENSRNOG00000009920	LOC680121			0.000496546	0.0546081	-0.1274	0.0392967	11	13499164	13501263	2100	+
ENSRNOT00000067653	ENSRNOG00000026490	Dnm3			0.00332282	0.126003	-0.12726	0.0413315	13	79910382	80379929	469548	-
ENSRNOT00000022578	ENSRNOG00000016815	Tmem135			0.00632894	0.173207	-0.12704	0.0489276	1	152886996	153096269	209274	-
RTRG.43409.2	NA	Samd12	Yes		0.00494824	0.153107	-0.12666	0.0419459	7	92987535	93447760	460226	-
RTRG.35018.2	NA	Srgap3	Yes		0.00499636	0.15354	-0.126415	0.0445392	4	144638335	144869919	231585	-
ENSRNOT00000028186	ENSRNOG00000020769	Crebrf			0.00495965	0.153107	-0.126151	0.0459785	10	16699072	16731898	32827	-
RTRG.27635.3	NA	Dnajb14	Yes		0.00139096	0.0844121	-0.126149	0.0388335	2	243127390	243159275	31886	+
ENSRNOT00000075947	ENSRNOG00000038436	RGD1307100			0.00112457	0.076818	-0.125958	0.0379712	2	123555786	123766675	210890	+
ENSRNOT00000080421	ENSRNOG00000058412	Morf4l1			0.00408865	0.138294	-0.125869	0.0413821	8	97474092	97494834	20743	-
ENSRNOT00000004776	ENSRNOG00000003428	Rufy3			0.00292114	0.119187	-0.12537	0.0422286	14	21070593	21128505	57913	-
RTRG.27502.2	NA	Elovl6	Yes		0.00448165	0.144754	-0.12517	0.0421098	2	234184017	234296175	112159	-
ENSRNOT00000075767	ENSRNOG00000047505	Tubb4a			0.00368526	0.131847	-0.124761	0.0375386	9	9961021	9968486	7466	+
RTRG.46119.5	NA	Dpp8	Yes		0.0083231	0.198238	-0.124038	0.0430912	8	70521830	70576173	54344	+
ENSRNOT00000003397	ENSRNOG00000002509	Gnl3l			0.00243732	0.109226	-0.123888	0.0378341	X	20034874	20070593	35720	-
ENSRNOT00000063951	ENSRNOG00000010589	Zfp622			0.00770887	0.192457	-0.123124	0.0458707	2	78103387	78257134	153748	+
ENSRNOT00000032240	ENSRNOG00000023210	Trappc10			0.00388457	0.134779	-0.122916	0.0432513	20	11168298	11228625	60328	+
ENSRNOT00000026197	ENSRNOG00000019277	Vdac3			0.00213352	0.101782	-0.122911	0.0401999	16	74292438	74308903	16466	+
ENSRNOT00000064175	ENSRNOG00000005564	Ubn2			0.00422305	0.140345	-0.122825	0.0427698	4	66165845	66233230	67386	+
ENSRNOT00000024366	ENSRNOG00000018102	Coa5			0.00183843	0.0948663	-0.122735	0.0381243	9	44011471	44024876	13406	-
RTRG.46013.5	NA	Myo9a	Yes		0.00406731	0.137888	-0.122331	0.0415358	8	64573093	64781209	208117	+
RTRG.51617.1	NA	Chic1	Yes		0.00683957	0.180699	-0.122242	0.0400819	X	74200972	74250602	49631	+
RTRG.6349.2	NA	None	Yes	Shisa9	0.00418475	0.13989	-0.122151	0.0436149	10	2777775	3060993	283219	-
ENSRNOT00000074415	ENSRNOG00000050044	Ptp4a2			0.00776031	0.192462	-0.122075	0.046953	5	148051126	148060339	9214	+
ENSRNOT00000072589	ENSRNOG00000045892	Cfl2			0.00692747	0.18165	-0.121701	0.0465407	6	75759140	75763185	4046	-
RTRG.10227.1	NA	Lsamp	Yes		0.00127986	0.0817915	-0.121468	0.0369293	11	58795856	59442771	646916	-
RTRG.13028.3	NA	Cdc73	Yes		0.00678884	0.180078	-0.12109	0.0457324	13	60392797	60436564	43768	-
ENSRNOT00000080663	ENSRNOG00000055860	Arl8b			0.00271301	0.114332	-0.120827	0.0420306	4	140837745	140881865	44121	+
RTRG.14788.2	NA	Tmem33	Yes		0.00321944	0.1243	-0.120623	0.0386729	14	42535707	42559548	23842	-
ENSRNOT00000066101	ENSRNOG00000004812	Sema6d			0.00230145	0.105422	-0.119507	0.0383279	3	116899906	116958050	58145	+
ENSRNOT00000056405	ENSRNOG00000004742	Chp1			0.00403405	0.137233	-0.119409	0.0414108	3	111354506	111389989	35484	+
ENSRNOT00000034567	ENSRNOG00000024852	Tmx4			0.00089505	0.0686921	-0.119237	0.0364215	3	127528434	127569093	40660	-
ENSRNOT00000036951	ENSRNOG00000026941	Tril			0.00758862	0.19095	-0.118835	0.045628	4	83967696	83972540	4845	-
ENSRNOT00000010720	ENSRNOG00000007834	Cand1			0.00135125	0.0836579	-0.118763	0.03823	7	62124362	62162453	38092	-
RTRG.50795.129	NA	Mirlet7f-2 and Mir98	Yes		0.00382091	0.133759	-0.117746	0.040136	X	21581093	21603335	22243	+
RTRG.27792.3	NA	Prkacb	Yes		0.00370792	0.132086	-0.117693	0.0363256	2	252602298	252660627	58330	-
RTRG.22090.1	NA	St8sia3	Yes		0.00574099	0.164851	-0.117556	0.0407945	18	59748350	59759189	10840	+
RTRG.43685.1	NA	Ago2	Yes		0.00382186	0.133759	-0.116746	0.0381092	7	114323701	114404237	80537	-
ENSRNOT00000056050	ENSRNOG00000043006	Epm2aip1			0.00213542	0.101782	-0.116133	0.0362048	8	119524039	119531387	7349	+
ENSRNOT00000063994	ENSRNOG00000010601	Srpk2			0.00236511	0.107254	-0.115893	0.0404633	4	8066737	8185935	119199	+
ENSRNOT00000014684	ENSRNOG00000010861	Atad1			0.00467139	0.14788	-0.115692	0.043258	1	251235508	251379593	144086	-
ENSRNOT00000092019	ENSRNOG00000060793	Eif2s3			0.00712576	0.18458	-0.11534	0.0442597	X	63268037	63291107	23071	-
RTRG.40905.1	NA	Calm1	Yes		0.00178925	0.09385	-0.115204	0.0372958	6	124217105	124227753	10649	+
ENSRNOT00000006443	ENSRNOG00000004621	Rtn4			0.0018663	0.0956401	-0.114669	0.0363722	14	114126966	114174458	47493	+
ENSRNOT00000084017	ENSRNOG00000058790	Fam120b			0.00429007	0.141254	-0.112975	0.0437305	1	57345683	57392113	46431	+
ENSRNOT00000021998	ENSRNOG00000016396	Fbxo11			0.00744275	0.189078	-0.112959	0.0438053	6	11662358	11686682	24325	-
ENSRNOT00000003277	ENSRNOG00000002301	Uso1			0.00635545	0.173693	-0.112875	0.0435223	14	17371453	17436897	65445	-
ENSRNOT00000020601	ENSRNOG00000015301	Elp2			0.0080257	0.194767	-0.112703	0.0463418	18	16544508	16581116	36609	+
ENSRNOT00000035628	ENSRNOG00000008195	Ywhaz			0.00135934	0.0839838	-0.112674	0.0361863	7	75574967	75597276	22310	-
RTRG.7389.1	NA	Arf1	Yes		0.0072	0.185767	-0.112655	0.0425616	10	45562690	45579182	16493	-
ENSRNOT00000021514	ENSRNOG00000036742	Uqcrc2			0.00266515	0.113425	-0.11262	0.0409051	1	190555177	190585734	30558	+
RTRG.25920.1	NA	Selt	Yes		0.00203871	0.0992611	-0.112199	0.037594	2	148764715	148782473	17759	+
ENSRNOT00000060410	ENSRNOG00000008741	Camsap2			0.00583403	0.166435	-0.112083	0.0393787	13	53145712	53225349	79638	-
ENSRNOT00000014478	ENSRNOG00000009549	Fbxo3			0.00760065	0.190955	-0.11205	0.0461847	3	93968855	94000863	32009	+
ENSRNOT00000057537	ENSRNOG00000037871	Sfxn5			0.0083274	0.198261	-0.111897	0.0457326	4	116993914	117111653	117740	-
ENSRNOT00000046159	ENSRNOG00000001862	Ube2l3			0.00305453	0.121562	-0.111843	0.0403948	11	88047832	88088476	40645	+
ENSRNOT00000021071	ENSRNOG00000014637	Atxn10			0.00666954	0.178425	-0.111167	0.042559	7	126228295	126351634	123340	+
ENSRNOT00000010300	ENSRNOG00000007504	Actr10			0.008342	0.198459	-0.109426	0.0471196	6	93385457	93411576	26120	+
RTRG.39982.1	NA	None	Yes	Pnpla8	0.00842691	0.199117	-0.109292	0.0428247	6	64224465	64285342	60878	+
RTRG.15877.10	NA	Sptbn1	Yes		0.00167312	0.0912889	-0.108957	0.0372926	14	114517856	114700316	182461	-
ENSRNOT00000072803	ENSRNOG00000046647	Impad1			0.00467803	0.147969	-0.108727	0.0378913	17	90191119	90218013	26895	-
ENSRNOT00000008200	ENSRNOG00000005877	Lrpprc			0.00392401	0.135108	-0.108113	0.0411235	6	7984019	8066868	82850	-
RTRG.251.1	NA	None	Yes	Arfgef3	0.00384276	0.134095	-0.107527	0.0365267	1	13832284	13915541	83258	-
ENSRNOT00000046108	ENSRNOG00000031979	Mt-atp6			0.00216392	0.102668	-0.107407	0.0548985	MT	7919	8599	681	+
ENSRNOT00000050156	ENSRNOG00000034234	Mt-co1			0.00314018	0.122959	-0.107295	0.0809384	MT	5323	6867	1545	+
ENSRNOT00000024349	ENSRNOG00000017829	Ssu72			0.00845429	0.199518	-0.106782	0.0460871	5	173152964	173182719	29756	+
ENSRNOT00000013445	ENSRNOG00000009552	Serinc3			0.0042372	0.140603	-0.106707	0.0366744	3	160018646	160038078	19433	-
ENSRNOT00000084481	ENSRNOG00000004992	Rab1a			0.00389891	0.134947	-0.106669	0.040972	14	104475082	104500173	25092	+
ENSRNOT00000010061	ENSRNOG00000007029	Dnaja1			0.00433713	0.142146	-0.106351	0.0408294	5	57028467	57039378	10912	+
ENSRNOT00000013088	ENSRNOG00000009636	Scrn1			0.00307021	0.121933	-0.105743	0.0374112	4	84678975	84740909	61935	-
ENSRNOT00000024306	ENSRNOG00000017730	Psmd1			0.00443751	0.144165	-0.103894	0.0385285	9	93080615	93155027	74413	+
RTRG.13734.3	NA	Cdc42bpa	Yes		0.00477196	0.149903	-0.103209	0.0413234	13	98231045	98450627	219583	+
RTRG.27742.1	NA	Sep15	Yes		0.00660141	0.177001	-0.10147	0.0428283	2	250600686	250633867	33182	+
ENSRNOT00000061884	ENSRNOG00000006833	Rb1cc1			0.00666666	0.178425	-0.100549	0.0394502	5	13033918	13097341	63424	-
ENSRNOT00000071133	ENSRNOG00000048980	Gng2			0.0054573	0.161138	-0.099591	0.0381057	15	4850122	4853555	3434	+
ENSRNOT00000089759	ENSRNOG00000055319	Mrfap1			0.00598728	0.168747	-0.0995829	0.0388481	14	78973364	78975166	1803	+
RTRG.21597.1	NA	None	Yes	Pura	0.00324493	0.124919	-0.0994431	0.0368091	18	29103368	29125914	22547	+
ENSRNOT00000059780	ENSRNOG00000007419	Pank3			0.00708546	0.184247	-0.0969316	0.0388225	10	20591432	20615258	23827	+
ENSRNOT00000019040	ENSRNOG00000014165	Ssr1			0.00527093	0.158678	-0.0968416	0.0414981	17	27496406	27512207	15802	+
RTRG.6412.1	NA	Grin2a	Yes		0.00687295	0.180938	-0.0958173	0.0387683	10	5704397	6129704	425308	+
ENSRNOT00000002169	ENSRNOG00000001592	Cct8			0.00533898	0.15942	-0.0950101	0.0394067	11	27130172	27141881	11710	-
RTRG.7883.10	NA	Taok1	Yes		0.00183765	0.0948663	-0.0946254	0.0363522	10	62577323	62638973	61651	+
ENSRNOT00000024583	ENSRNOG00000018107	Zfand5			0.00830333	0.197926	-0.094138	0.0425495	1	238843338	238852566	9229	+
RTRG.39182.1	NA	Calm2	Yes		0.00419869	0.140043	-0.0930967	0.0384336	6	11067649	11080370	12722	-
ENSRNOT00000047550	ENSRNOG00000030644	Mt-nd1			0.00467275	0.14788	-0.0927332	0.0583443	MT	2740	3694	955	+
ENSRNOT00000009359	ENSRNOG00000007106	Sos1			0.00691829	0.181569	-0.0926056	0.0401064	6	3104861	3182996	78136	-
RTRG.52656.1	NA	Mecp2	Yes		0.00795105	0.19436	-0.0912512	0.0387527	X	156650413	156713859	63447	+
ENSRNOT00000012240	ENSRNOG00000009057	Sec62			0.00732549	0.187299	-0.0910517	0.0409943	2	116189862	116219750	29889	-
ENSRNOT00000017379	ENSRNOG00000012385	Naa15			0.00611691	0.170383	-0.0909982	0.0403921	2	140471690	140534259	62570	+
RTRG.18899.3	NA	Tnks	Yes		0.00466365	0.147749	-0.0906466	0.0383361	16	60918411	61071681	153271	+
ENSRNOT00000013378	ENSRNOG00000009402	Rabgap1			0.00850043	0.199884	-0.0890452	0.0432999	3	21698032	21815379	117348	+
ENSRNOT00000041915	ENSRNOG00000030232	Hacd3			0.00798423	0.194688	-0.0881965	0.0405818	8	70471572	70509874	38303	-
ENSRNOT00000081637	ENSRNOG00000018960	AABR07001382.1			0.00597876	0.168747	-0.0878511	0.0390231	1	41832830	42077535	244706	-
ENSRNOT00000024952	ENSRNOG00000018091	Gdi2			0.00626442	0.172314	-0.0875237	0.0377789	17	70299183	70325855	26673	-
RTRG.39337.1	NA	Ppp1cb	Yes		0.00497393	0.153343	-0.0867306	0.0372101	6	23549317	23581052	31736	-
ENSRNOT00000016887	ENSRNOG00000012178	Lmbrd1			0.00777516	0.19275	-0.0853847	0.0398574	9	30939555	31038379	98825	+
RTRG.30951.10	NA	None	Yes	Ckap5	0.00697253	0.182526	-0.0848989	0.0397411	3	80424360	80526593	102234	+
ENSRNOT00000026920	ENSRNOG00000019834	Hsp90ab1			0.00621611	0.172099	-0.0829039	0.0373877	9	17817791	17823163	5373	+
ENSRNOT00000034472	ENSRNOG00000025791	Dync1li2			0.00447811	0.144754	-0.0812064	0.0377376	19	740227	762897	22671	+
ENSRNOT00000073771	ENSRNOG00000045844	Impact			0.00673836	0.17962	-0.0807737	0.0363084	18	4325875	4346769	20895	+
ENSRNOT00000064535	ENSRNOG00000017158	Eif4g2			0.00240038	0.108112	-0.0802024	0.0366222	1	175883363	175895510	12148	-
ENSRNOT00000066593	ENSRNOG00000023176	Kidins220			0.00653535	0.176359	-0.0768755	0.0386323	6	44225233	44322938	97706	+
RTRG.31077.1	NA	Trim44	Yes		0.00657295	0.176715	-0.0766418	0.0380709	3	91964444	92242318	277875	-
ENSRNOT00000014491	ENSRNOG00000010784	Scg3			0.00847139	0.199613	-0.0762628	0.0384664	8	82582352	82641536	59185	-
ENSRNOT00000026949	ENSRNOG00000019875	Matr3			0.00709463	0.184247	-0.0759465	0.0378949	18	28361283	28390696	29414	+
ENSRNOT00000008510	ENSRNOG00000006335	Klhl9			0.00538793	0.160084	-0.0758021	0.0379633	5	107323258	107327442	4185	+
ENSRNOT00000028847	ENSRNOG00000021240	Atrn			0.00499756	0.15354	-0.0505207	0.0362437	3	123434409	123567918	133510	+
ENSRNOT00000008719	ENSRNOG00000006030	Ptprz1			0.00653896	0.176359	-0.00935604	0.0364969	4	49941304	50140762	199459	+
ENSRNOT00000075397	ENSRNOG00000046005	Scd2			0.00351821	0.12975	0.0061213	0.047137	1	264059374	264072433	13060	+
ENSRNOT00000001054	ENSRNOG00000000805	Gja1			0.00393516	0.135414	0.0990913	0.0364638	20	37876650	37889089	12440	+
RTRG.51524.6	NA	Ogt	Yes		0.00452666	0.145094	0.112437	0.0384908	X	71540929	71585908	44980	+
RTRG.14012.2	NA	Cd46	Yes		0.00615342	0.170953	0.115315	0.0395043	13	113729294	113787352	58059	+
RTRG.285.1	NA	Map7	Yes		0.00682768	0.180545	0.116205	0.0433398	1	15645415	15665938	20524	+
RTRG.46427.3	NA	None	Yes	Myo6	0.00534016	0.15942	0.116547	0.0440538	8	87583631	87731267	147637	+
RTRG.45770.13	NA	Ncam1	Yes		0.00311992	0.122752	0.121391	0.0398136	8	54029241	54134887	105647	-
RTRG.16410.13	NA	Hnrnpc	Yes		0.00569105	0.164137	0.121528	0.0414419	15	28497384	28517399	20016	-
ENSRNOT00000091574	ENSRNOG00000018454	Apoe			0.00682405	0.180529	0.127979	0.041695	1	80612895	80615525	2631	-
RTRG.43257.1	NA	Atp6v1c1	Yes		0.00615909	0.170953	0.129076	0.0465254	7	77678827	77716408	37582	+
RTRG.49148.10	NA	Agap1	Yes		0.00809241	0.195166	0.130016	0.0486395	9	96774926	97034401	259476	+
RTRG.10286.15	NA	Zbtb20	Yes		0.00412652	0.139102	0.132	0.0434353	11	61994199	62431838	437640	-
RTRG.5570.2	NA	Cdc37l1	Yes		0.00591939	0.167788	0.132148	0.0423341	1	247106216	247169481	63266	+
ENSRNOT00000016376	ENSRNOG00000011945	Cyfip1			0.00796121	0.194445	0.133523	0.0508567	1	114258793	114347137	88345	+
ENSRNOT00000022280	ENSRNOG00000016516	Mbp			0.00664666	0.177973	0.134852	0.0448818	18	79406381	79437310	30930	+
RTRG.16124.13	NA	None	Yes	Atxn7	0.00197185	0.0974411	0.136407	0.0427433	15	12440529	12569723	129195	-
RTRG.12535.5	NA	Phlpp1	Yes		0.00213463	0.101782	0.138051	0.0421009	13	26303192	26394497	91306	+
RTRG.3370.17	NA	Picalm	Yes		0.00175946	0.092886	0.13893	0.0386745	1	154393252	154465600	72349	+
RTRG.43388.12	NA	Trps1	Yes		0.00151529	0.0876142	0.13924	0.0376556	7	90141529	90321130	179602	-
RTRG.26336.12	NA	Rapgef2	Yes		0.00325225	0.124919	0.141589	0.0465742	2	177836211	177945850	109640	-
RTRG.40062.7	NA	Strn3	Yes		0.00443911	0.144165	0.14298	0.0466933	6	72410311	72450786	40476	-
RTRG.4203.7	NA	Tnrc6a	Yes		0.00164253	0.0906418	0.143047	0.0384919	1	193075703	193149376	73674	+
RTRG.36151.6	NA	Pcmtd1	Yes		0.00565435	0.163627	0.14316	0.0485878	5	12131390	12203693	72304	-
RTRG.34853.3	NA	Suclg2	Yes		0.00586995	0.167078	0.145265	0.0547135	4	127720189	127825055	104867	-
RTRG.27854.9	NA	Zzz3	Yes		0.00307204	0.121933	0.146764	0.04768	2	257594992	257675749	80758	+
RTRG.19663.14	NA	Nsd1	Yes		0.00560981	0.162893	0.147806	0.0466959	17	9933266	9953504	20239	-
RTRG.52285.1	NA	Lamp2	Yes		0.00278068	0.115815	0.148665	0.0471079	X	124689519	124766044	76526	-
RTRG.160.1	NA	Hivep2	Yes		0.00576775	0.16538	0.150367	0.0487349	1	8255758	8339384	83627	+
RTRG.27096.1	NA	Rap1a	Yes		0.00341875	0.127654	0.151093	0.0498978	2	208190936	208264018	73083	-
ENSRNOT00000004770	ENSRNOG00000003289	Lap3			0.00148981	0.0869014	0.153049	0.0464081	14	70102814	70121797	18984	-
RTRG.5807.1	NA	None	Yes	Sorbs1	0.00422471	0.140345	0.154846	0.049356	1	259373840	259580303	206464	-
ENSRNOT00000022095	ENSRNOG00000016460	Clu			0.00839262	0.198622	0.15589	0.0527834	15	42653148	42665857	12710	+
RTRG.15743.2	NA	Peli1	Yes		0.00415684	0.13965	0.155958	0.0530632	14	106030589	106071298	40710	+
RTRG.12937.4	NA	Camsap2	Yes		0.00546861	0.161259	0.156118	0.0538348	13	53145845	53225396	79552	-
RTRG.24814.1	NA	None	Yes	Nipbl	0.00246144	0.10946	0.156221	0.0497903	2	57648938	57667228	18291	-
RTRG.3258.7	NA	Zfand6	Yes		0.00432921	0.141993	0.156473	0.055915	1	146750573	146813776	63204	-
RTRG.43600.3	NA	Asap1	Yes		0.00280874	0.116454	0.157113	0.0494626	7	104667197	104895702	228506	-
RTRG.32291.1	NA	Top1	Yes		0.00171955	0.0924935	0.157147	0.0472832	3	156634479	156718921	84443	+
ENSRNOT00000068150	ENSRNOG00000016043	Aqp4			0.00536633	0.1598	0.157955	0.0508332	18	6766009	6782757	16749	-
RTRG.6151.2	NA	Tcf7l2	Yes		0.00827324	0.197605	0.157961	0.0533406	1	276651320	276730517	79198	+
RTRG.48695.2	NA	None	Yes	Ino80d	0.00567489	0.163922	0.159593	0.0530867	9	69875453	69917089	41637	+
RTRG.51089.3	NA	Sat1	Yes		0.00587189	0.167078	0.162675	0.0579167	X	43626455	43629859	3405	+
RTRG.20925.9	NA	Atp5c1 and Taf3	Yes		0.00311702	0.122752	0.162777	0.0522171	17	72218769	72285037	66269	+
RTRG.20788.2	NA	None	Yes	anln	0.00162643	0.0906065	0.163202	0.0435909	17	66548846	66553355	4510	+
RTRG.12535.4	NA	Phlpp1	Yes		0.00375383	0.132925	0.163881	0.0557022	13	26245173	26393485	148313	+
RTRG.47652.6	NA	Safb2	Yes		0.00447097	0.144754	0.165873	0.0570845	9	10471579	10501555	29977	+
RTRG.8199.2	NA	Ypel2	Yes		0.00268224	0.113742	0.166281	0.0520732	10	74247699	74298606	50908	-
RTRG.36770.4	NA	Zcchc7	Yes		0.00153536	0.0881392	0.16745	0.0497326	5	60250426	60319489	69064	+
RTRG.23638.4	NA	Cdyl2	Yes		0.00674934	0.179729	0.16942	0.0581422	19	49158620	49254761	96142	-
RTRG.5648.2	NA	Sgms1	Yes		0.00528755	0.158886	0.170607	0.0530734	1	250690283	250955472	265190	-
RTRG.44820.3	NA	None	Yes	Maml2	0.00590651	0.16763	0.170754	0.0541857	8	11989207	12162445	173239	+
RTRG.35185.9	NA	Wnk1	Yes		0.00185094	0.0952352	0.171518	0.0494975	4	152452835	152578475	125641	-
RTRG.5796.1	NA	None	Yes	Cyp2c40	0.00123544	0.080071	0.171555	0.0510723	1	258914133	258996326	82194	-
RTRG.24522.7	NA	None	Yes	Zswim6	0.00488391	0.151817	0.172124	0.0527951	2	39093219	39113011	19793	-
RTRG.33031.1	NA	None	Yes	5031425E22Rik	0.000186972	0.039089	0.172352	0.0389844	4	8257348	8294272	36925	+
RTRG.14821.5	NA	Ube2k	Yes		0.00237055	0.107337	0.172931	0.0468884	14	44319613	44344725	25113	-
RTRG.21267.2	NA	Riok3	Yes		0.00846271	0.199566	0.173796	0.0631421	18	3565938	3590739	24802	+
RTRG.16868.8	NA	Cab39l	Yes		0.00622567	0.172231	0.175544	0.0642043	15	39797030	39849057	52028	+
RTRG.38065.129	NA	Macf1	Yes		0.0022726	0.104602	0.176781	0.0499195	5	141157139	141304243	147105	-
RTRG.6019.4	NA	Wbp1l	Yes		0.00836272	0.198602	0.177172	0.0685733	1	266365618	266412893	47276	+
RTRG.44820.4	NA	Maml2	Yes		0.00197709	0.097619	0.17784	0.0487969	8	12023924	12047363	23440	+
RTRG.18699.3	NA	Irf2	Yes		0.00303111	0.121361	0.177851	0.0556586	16	48582473	48696287	113815	-
RTRG.38288.10	NA	Pum1	Yes		0.0009517	0.0702522	0.178101	0.0501429	5	148826635	148887436	60802	+
RTRG.46947.1	NA	Ip6k2 and Nckipsd	Yes		0.00290561	0.118815	0.178489	0.0500626	8	117573527	117612318	38792	+
RTRG.28841.7	NA	None	Yes	Ctnna3	0.00636112	0.173768	0.179332	0.057679	20	26220379	26247766	27388	-
RTRG.14860.7	NA	None	Yes	Tbc1d1	0.000602647	0.0599593	0.180031	0.047011	14	45668935	45798239	129305	-
RTRG.51627.1	NA	Ftx	Yes		0.00347863	0.128872	0.180344	0.0521488	X	74425863	74490285	64423	-
RTRG.52113.3	NA	Tmem164	Yes		0.00592241	0.167793	0.183065	0.065069	X	113948759	113963308	14550	+
RTRG.3073.56	NA	Akap13	Yes		0.00246542	0.10946	0.183355	0.0562754	1	137185834	137315297	129464	+
RTRG.3613.1	NA	Numa1	Yes		0.00146347	0.0861249	0.183982	0.0524149	1	167031547	167096296	64750	+
ENSRNOT00000000177	ENSRNOG00000000164	Lamp2			0.0010672	0.0747003	0.184283	0.0522541	X	124722628	124766044	43417	-
RTRG.9062.1	NA	Grb2	Yes		0.000685883	0.0633664	0.184375	0.0480646	10	104193933	104249647	55715	-
ENSRNOT00000004519	ENSRNOG00000003310	Tmem63a			0.00418979	0.139963	0.184686	0.0648226	13	99220510	99253176	32667	+
RTRG.32021.1	NA	Csnk2a1	Yes		0.00825719	0.197558	0.186109	0.066909	3	147713229	147724772	11544	+
ENSRNOT00000045946	ENSRNOG00000001190	Git2			0.00290271	0.118793	0.186387	0.0596454	12	47590154	47631119	40966	+
RTRG.17180.9	NA	Lrch1	Yes		0.00188193	0.0960654	0.187342	0.0574016	15	56952406	56970446	18041	-
RTRG.5021.7	NA	None	Yes	Malat1	0.0013683	0.0840142	0.189964	0.0581222	1	221152254	221158781	6528	-
RTRG.46969.8	NA	Map4	Yes		0.000834424	0.0675685	0.190908	0.0544307	8	118012706	118159939	147234	+
ENSRNOT00000021358	ENSRNOG00000015936	LOC108349548			0.00778974	0.192816	0.190914	0.067774	2	252359976	252368473	8498	+
RTRG.27148.2	NA	Slc16a4	Yes		0.00248602	0.109626	0.19161	0.0613065	2	210058040	210090305	32266	-
RTRG.45557.1	NA	Gramd1b	Yes		0.00256703	0.11132	0.192472	0.0576077	8	44152767	44272936	120170	-
RTRG.1546.3	NA	Sae1	Yes		0.00381439	0.133733	0.192892	0.056666	1	78292528	78333348	40821	-
RTRG.28117.1	NA	None	Yes		0.00163425	0.0906176	0.195507	0.0571316	20	2494007	2500756	6750	-
RTRG.158.1	NA	Aig1	Yes		0.00616759	0.171074	0.196073	0.0712539	1	7907730	7923261	15532	-
RTRG.23569.6	NA	None	Yes	Znrf1	0.00338978	0.127004	0.196361	0.0583957	19	43774677	43838469	63793	+
ENSRNOT00000012478	ENSRNOG00000009266	Anp32b			0.00296776	0.120281	0.196507	0.0603655	5	62071346	62094633	23288	+
RTRG.33619.17	NA	None	Yes	Lncpint	0.00129406	0.0818188	0.196521	0.0484876	4	58462042	58507880	45839	-
RTRG.18106.1	NA	None	Yes	Nrg3	0.00196401	0.0973653	0.197795	0.0601016	16	16114433	16132295	17863	-
RTRG.2981.1	NA	Igf1r	Yes		0.00318514	0.123537	0.198923	0.0638495	1	128924924	128991551	66628	+
RTRG.6526.3	NA	None	Yes	Adcy9	0.00065314	0.0621608	0.200213	0.0493869	10	11392695	11420848	28154	+
RTRG.43594.6	NA	Fam49b	Yes		0.00677838	0.179946	0.20071	0.0726759	7	104520506	104525682	5177	-
RTRG.21081.4	NA	Nebl	Yes		0.0060071	0.169142	0.201124	0.0725191	17	84129455	84354435	224981	-
RTRG.24430.11	NA	None	Yes	Mast4	0.00313098	0.122875	0.201125	0.0571261	2	32933253	33218542	285290	-
ENSRNOT00000044711	ENSRNOG00000031506	Ftl1			0.00248214	0.109626	0.201151	0.0549563	5	152325871	152326778	908	+
RTRG.25804.13	NA	Elf2	Yes		0.00279243	0.11602	0.202689	0.0660688	2	140352260	140394819	42560	-
RTRG.39447.2	NA	Dnmt3a	Yes		0.00347437	0.128794	0.203052	0.0630212	6	28206901	28346024	139124	+
ENSRNOT00000013621	ENSRNOG00000009956	Wnk1			0.00696548	0.182486	0.203715	0.0666204	4	152452848	152578403	125556	-
RTRG.33181.12	NA	Abcb1a	Yes		0.00803038	0.194767	0.204144	0.0685507	4	22339801	22517064	177264	-
RTRG.4197.1	NA	Cacng3	Yes		0.00803011	0.194767	0.20464	0.0688276	1	192613365	192639902	26538	+
RTRG.48572.1	NA	Plcl1	Yes		0.00305347	0.121562	0.205061	0.0656064	9	62025206	62026956	1751	+
ENSRNOT00000087332	ENSRNOG00000011077	Tjp1			0.00590577	0.16763	0.205116	0.0695176	1	126147386	126227469	80084	-
RTRG.32337.1	NA	Srsf6	Yes		0.00526152	0.158678	0.206335	0.0641314	3	159305345	159310668	5324	+
ENSRNOT00000025763	ENSRNOG00000019018	Plat			0.00229275	0.105256	0.206533	0.0556924	16	74098260	74122889	24630	-
ENSRNOT00000022319	ENSRNOG00000016163	Slc1a3			0.0010237	0.0729221	0.208205	0.0532502	2	57860834	57935334	74501	-
RTRG.21152.1	NA	Prtfdc1	Yes		0.00114088	0.0772231	0.208474	0.0602158	17	87996702	88007690	10989	-
RTRG.46724.5	NA	Stag1	Yes		0.00685497	0.180826	0.209283	0.0741572	8	108958102	109004848	46747	+
RTRG.16913.7	NA	None	Yes	Dleu2	0.000921944	0.0693463	0.20996	0.0581449	15	41963858	41990331	26474	-
RTRG.49202.4	NA	Hdac4	Yes		0.00693221	0.181694	0.211191	0.0774705	9	99052924	99241163	188240	-
RTRG.18653.3	NA	Tenm3	Yes		0.00556478	0.162361	0.211196	0.069285	16	46573885	46929023	355139	+
RTRG.21550.2	NA	None	Yes	Kdm3b	0.0010703	0.0748293	0.21136	0.0612542	18	27593838	27631088	37251	+
RTRG.41097.12	NA	Evl	Yes		0.00244266	0.109271	0.212109	0.0615089	6	132555552	132571884	16333	+
ENSRNOT00000007821	ENSRNOG00000005478	Fkbp9			0.00532436	0.159257	0.214152	0.0711652	4	87167514	87234197	66684	+
RTRG.26613.6	NA	Tpm3	Yes		0.00316453	0.123126	0.214411	0.0631598	2	189430009	189451362	21354	+
RTRG.33555.1	NA	Snd1	Yes		0.000107629	0.0364495	0.214437	0.0449762	4	55772347	55899830	127484	+
RTRG.44708.1	NA	Casp12	Yes		0.00543231	0.160898	0.214621	0.0717072	8	2658436	2697928	39493	+
ENSRNOT00000010180	ENSRNOG00000007650	Cd63			0.00167498	0.0912889	0.2156	0.0552485	7	3332788	3335579	2792	+
RTRG.9548.4	NA	None	Yes		0.00621468	0.172099	0.215606	0.0711673	11	15850276	16053641	203366	+
RTRG.14815.5	NA	None	Yes	N4bp2	0.00555456	0.162256	0.217579	0.0777547	14	44030130	44081537	51408	-
RTRG.7111.2	NA	Maml1	Yes		0.00511969	0.155582	0.218374	0.0771282	10	35763348	35799447	36100	-
RTRG.10525.6	NA	Acap2	Yes		0.000739145	0.0646719	0.219481	0.0599544	11	73158026	73193524	35499	+
RTRG.44112.5	NA	Parvb	Yes		0.00330843	0.12577	0.219606	0.0687678	7	125255659	125270697	15039	+
RTRG.40062.8	NA	Strn3	Yes		0.00154717	0.0885518	0.21998	0.0679983	6	72410311	72467504	57194	-
RTRG.32139.8	NA	Itch	Yes		0.00107971	0.0753098	0.220379	0.0610597	3	150696432	150752008	55577	+
ENSRNOT00000074653	ENSRNOG00000045728	AABR07033887.1			0.00135552	0.0838353	0.220542	0.0607498	11	42936028	42944942	8915	+
RTRG.33587.1	NA	Nrf1	Yes		0.00368329	0.131847	0.221071	0.0755914	4	57285648	57343053	57406	+
RTRG.30161.12	NA	None	Yes	Fmnl2	0.00530098	0.159025	0.221398	0.0759578	3	38609106	38677669	68564	+
RTRG.40132.19	NA	Ralgapa1	Yes		0.00610652	0.170383	0.221796	0.0708088	6	76652039	76662371	10333	-
RTRG.40889.12	NA	Foxn3	Yes		0.00420516	0.140086	0.222549	0.075311	6	123211386	123475508	264123	-
RTRG.5021.3	NA	None	Yes	Malat1	0.000377233	0.0484966	0.223125	0.0519844	1	221152135	221158838	6704	-
ENSRNOT00000032248	ENSRNOG00000008587	Tek			0.00219914	0.103025	0.223687	0.0667968	5	113725717	113852799	127083	+
ENSRNOT00000083677	ENSRNOG00000058646	Zfp36l1			0.00650337	0.176278	0.224068	0.072359	6	103308045	103313074	5030	-
RTRG.39050.15	NA	Slc8a1	Yes		0.00338135	0.126768	0.224239	0.0707652	6	4488051	4564451	76401	-
RTRG.8854.4	NA	Map3k3	Yes		0.00173158	0.0924935	0.225304	0.0665548	10	94308009	94323609	15601	+
RTRG.14487.3	NA	Rufy3	Yes		0.00313293	0.122875	0.225384	0.0732793	14	21055175	21137062	81888	-
ENSRNOT00000027616	ENSRNOG00000020298	Bag3			0.00807268	0.195002	0.225867	0.0817049	1	199941161	199965191	24031	+
RTRG.20629.44	NA	None	Yes	Svil	0.00713272	0.184672	0.226591	0.0744268	17	55374028	55404985	30958	-
ENSRNOT00000036646	ENSRNOG00000004279	Adgra3			0.00455795	0.145563	0.227127	0.0789067	14	64686910	64786497	99588	+
RTRG.29192.5	NA	Cdk19	Yes		0.00248744	0.109626	0.227435	0.0720887	20	45558362	45598800	40439	+
RTRG.16972.3	NA	Rnaseh2b	Yes		0.00407785	0.138088	0.228596	0.0778939	15	45421958	45487546	65589	+
RTRG.13124.1	NA	RGD1309104	Yes		0.00491954	0.152526	0.228927	0.0733209	13	69257701	69385337	127637	-
RTRG.19429.1	NA	None	Yes	Ercc6l2	0.00500646	0.153622	0.229651	0.0819464	17	1474214	1488685	14472	+
RTRG.51962.7	NA	None	Yes	Gprasp1	0.00397316	0.136406	0.230446	0.0773181	X	106250891	106285920	35030	+
RTRG.90.2	NA	None	Yes	Sash1	0.00736307	0.187858	0.232641	0.0803341	1	2782864	2823927	41064	-
RTRG.5500.3	NA	Tjp2	Yes		0.00532667	0.159257	0.234004	0.0811253	1	241945824	242039061	93238	-
RTRG.816.11	NA	Synj2	Yes		0.00827052	0.197605	0.234018	0.0890214	1	46901271	46905159	3889	+
RTRG.25034.1	NA	None	Yes	Retreg1	0.00762866	0.19135	0.234032	0.0848633	2	78209640	78214405	4766	+
RTRG.15148.7	NA	None	Yes	Lcorl	0.00245396	0.109428	0.235097	0.070965	14	69765355	69814299	48945	+
RTRG.26559.11	NA	Ash1l	Yes		0.00793444	0.19418	0.236848	0.0846966	2	188296162	188390245	94084	+
ENSRNOT00000038433	ENSRNOG00000022337	Slitrk6			0.00829487	0.197864	0.238598	0.0806096	15	95507640	95514259	6620	-
RTRG.3526.4	NA	Uvrag	Yes		0.000342211	0.0474543	0.238854	0.0577459	1	163982082	164101578	119497	-
RTRG.353.10	NA	None	Yes	Epb41l2	0.00314246	0.122959	0.24017	0.076392	1	20881840	21009273	127434	-
ENSRNOT00000037483	ENSRNOG00000026662	Plekhf2			0.00414691	0.139474	0.240563	0.0780926	5	24240242	24255606	15365	-
RTRG.48623.1	NA	Cflar	Yes		0.000384118	0.0488957	0.241798	0.0547393	9	65534127	65594943	60817	+
RTRG.14267.10	NA	Wdfy3	Yes		0.004258	0.1409	0.244218	0.0812089	14	9267049	9383217	116169	+
RTRG.47996.11	NA	Cd2ap	Yes		0.00133001	0.0832087	0.245487	0.0655772	9	20842290	20861960	19671	+
ENSRNOT00000026279	ENSRNOG00000019246	Psme2			0.00342253	0.127654	0.245757	0.0771827	15	34265557	34269851	4295	-
RTRG.6384.1	NA	None	Yes	Litaf	0.00301167	0.120908	0.24676	0.0822196	10	4719637	4740645	21009	+
ENSRNOT00000013582	ENSRNOG00000009982	Pnp			0.006733	0.179558	0.246765	0.0801967	15	27875911	27883350	7440	+
RTRG.46093.1	NA	Map2k1	Yes		0.00165372	0.0907065	0.246874	0.0660594	8	69134190	69179327	45138	-
RTRG.35657.1	NA	Etv6	Yes		0.00493714	0.152912	0.247563	0.0760803	4	167752677	167787517	34841	+
RTRG.30163.1	NA	None	Yes	Fmnl2	0.00067965	0.0632691	0.247907	0.0564856	3	38483608	38498086	14479	+
RTRG.18123.1	NA	Tspan14 and Sh2d4b	Yes		0.00339851	0.127251	0.247926	0.0714064	16	17538797	17695862	157066	+
RTRG.17009.2	NA	Xkr6	Yes		0.00609813	0.170383	0.248556	0.0908543	15	46945898	46991180	45283	+
RTRG.21196.1	NA	Gpr137b	Yes		0.0035626	0.130286	0.250884	0.0825932	17	90670533	90714640	44108	+
ENSRNOT00000049311	ENSRNOG00000019659	Aspa			0.00236236	0.107254	0.251215	0.0714232	10	59867781	59888198	20418	-
RTRG.48555.6	NA	Ankrd44	Yes		0.00106487	0.0747003	0.251651	0.0708473	9	61231988	61446014	214027	-
ENSRNOT00000004121	ENSRNOG00000003069	Cd38			0.00118964	0.0792949	0.253274	0.0615645	14	71715269	71754672	39404	-
RTRG.41520.1	NA	Rapgef5	Yes		0.00351977	0.12975	0.254879	0.0805193	6	145451741	145627130	175390	+
RTRG.15172.1	NA	Cd38	Yes		0.000609533	0.0602552	0.257692	0.0593386	14	71714729	71754726	39998	-
RTRG.25959.23	NA	Mbnl1	Yes		0.000389906	0.0489138	0.258084	0.0529387	2	150728720	150779951	51232	+
ENSRNOT00000020325	ENSRNOG00000014645	Aldh7a1			0.00280292	0.116375	0.258606	0.0792787	18	51619007	51651267	32261	-
RTRG.21124.1	NA	None	Yes		0.000581978	0.0588877	0.258662	0.0677634	17	86625094	86636105	11012	-
ENSRNOT00000028632	ENSRNOG00000021087	Lgi4			0.00218751	0.102914	0.259578	0.0706602	1	89491654	89502974	11321	+
RTRG.18699.5	NA	Irf2	Yes		0.000474135	0.0537206	0.26165	0.0641397	16	48603580	48691227	87648	-
ENSRNOT00000018407	ENSRNOG00000013707	Spata13			0.00517573	0.156633	0.261968	0.0811847	15	40937708	41066769	129062	+
ENSRNOT00000015223	ENSRNOG00000011154	Adgrf5			0.00212688	0.101723	0.262316	0.0819875	9	20094536	20195566	101031	-
ENSRNOT00000090987	ENSRNOG00000059474	Mob1a			0.00236851	0.107326	0.263291	0.0713784	4	115024927	115041899	16973	+
RTRG.4581.1	NA	None	Yes	Ptpre	0.00314956	0.122959	0.266687	0.0758239	1	207775468	207839070	63603	+
RTRG.33619.13	NA	None	Yes	Lncpint	0.0033347	0.126051	0.267061	0.0766698	4	58407031	58504487	97457	-
ENSRNOT00000024096	ENSRNOG00000017843	Polr3k			0.000892262	0.0686765	0.267641	0.0670595	3	177374812	177379008	4197	+
RTRG.23752.3	NA	Banp	Yes		0.00186131	0.0955498	0.267711	0.0822291	19	54766594	54781475	14882	+
ENSRNOT00000000689	ENSRNOG00000000568	Slc29a3			0.00802998	0.194767	0.267738	0.0899042	20	30287424	30327361	39938	-
RTRG.15330.7	NA	Rnf4	Yes		0.00642127	0.17472	0.268294	0.0976136	14	81664716	81679696	14981	-
RTRG.39961.6	NA	None	Yes	Dock4	0.000834694	0.0675685	0.268519	0.0660355	6	60744931	60784578	39648	+
RTRG.27212.3	NA	Stxbp3	Yes		0.00365023	0.131543	0.268612	0.08354	2	211603969	211638875	34907	-
RTRG.18016.3	NA	None	Yes	Wapl	8.36084e-05	0.0341019	0.269523	0.0528305	16	11031840	11071077	39238	+
RTRG.35657.4	NA	Etv6	Yes		0.00558578	0.162616	0.271743	0.0953977	4	167877364	167993205	115842	+
RTRG.18016.7	NA	None	Yes	Wapl	0.000316941	0.0458072	0.272412	0.0584919	16	11079296	11115380	36085	+
RTRG.15149.1	NA	None	Yes	Lcorl	0.00377306	0.133173	0.272419	0.0829125	14	69847259	69854472	7214	+
ENSRNOT00000014772	ENSRNOG00000010813	Tspan14			0.00335645	0.126311	0.275421	0.0888967	16	17538855	17595960	57106	+
ENSRNOT00000007698	ENSRNOG00000005615	Gadd45a			0.00567558	0.163922	0.276208	0.0964263	4	97782512	97784842	2331	-
RTRG.25052.3	NA	Otulin	Yes		0.00201212	0.0985308	0.277169	0.0784269	2	80271665	80293204	21540	-
RTRG.13844.8	NA	Eprs	Yes		0.000712788	0.0641235	0.277476	0.0762147	13	103325790	103371648	45859	+
ENSRNOT00000019346	ENSRNOG00000028896	A2m			0.00122163	0.0796964	0.277509	0.0676446	4	154309426	154359137	49712	+
ENSRNOT00000073910	ENSRNOG00000050997	Ifrd1			0.00298751	0.120425	0.278413	0.0808235	6	60132024	60151420	19397	-
ENSRNOT00000081110	ENSRNOG00000060694	Adam17			0.000258703	0.0433068	0.279101	0.0656247	6	43400528	43448280	47753	-
RTRG.36827.1	NA	None	Yes		0.00401602	0.137033	0.279547	0.0908568	5	63126005	63134593	8589	+
ENSRNOT00000083249	ENSRNOG00000055687	AABR07035273.1			0.00165256	0.0907065	0.279845	0.0815487	12	9331615	9337473	5859	+
RTRG.40583.3	NA	None	Yes	Susd6	0.000632203	0.061062	0.280731	0.061859	6	104437083	104534739	97657	+
RTRG.22186.2	NA	Ldlrad4	Yes		0.00115761	0.0780001	0.281267	0.0769343	18	63933982	64044023	110042	+
RTRG.15325.2	NA	None	Yes	Fam193a	0.00104191	0.0736227	0.281878	0.075241	14	81511105	81602033	90929	-
RTRG.4585.3	NA	Ptpre	Yes		0.00345309	0.128405	0.282279	0.0941495	1	207890039	207994250	104212	+
ENSRNOT00000019680	ENSRNOG00000014479	Cttnbp2nl			0.00752938	0.18999	0.282287	0.0936562	2	207495055	207541645	46591	-
ENSRNOT00000008987	ENSRNOG00000006623	Cd302			0.00195499	0.0972425	0.282902	0.0743252	3	46327383	46361092	33710	-
RTRG.35838.5	NA	Etnk1	Yes		0.00138838	0.0843765	0.283428	0.0704924	4	177402905	177447028	44124	+
ENSRNOT00000077606	ENSRNOG00000016043	Aqp4			0.00709251	0.184247	0.283634	0.093066	18	6766009	6781841	15833	-
RTRG.28881.3	NA	Lims1	Yes		0.00231636	0.10585	0.284016	0.0869358	20	27924173	28004740	80568	+
ENSRNOT00000012760	ENSRNOG00000009565	Pdk4			0.00586824	0.167078	0.28456	0.0942779	4	30546664	30556814	10151	-
RTRG.5462.1	NA	Trpm3	Yes		0.00104869	0.074014	0.28571	0.0716912	1	239847295	239863356	16062	+
ENSRNOT00000014439	ENSRNOG00000010747	Dap			0.00157062	0.0892521	0.285912	0.0811175	2	84275884	84328998	53115	+
ENSRNOT00000037699	ENSRNOG00000023910	Man2b1			0.00353091	0.129839	0.286118	0.082946	19	26196837	26216267	19431	+
ENSRNOT00000048554	ENSRNOG00000025274	Hexb			0.00190714	0.0960812	0.286525	0.0749751	2	27984117	28003186	19070	-
ENSRNOT00000005910	ENSRNOG00000004284	Btg1			0.000296858	0.0448739	0.287196	0.0687244	7	37812831	37815088	2258	+
RTRG.48627.2	NA	Casp8	Yes		0.00226694	0.104602	0.28728	0.0861185	9	65619007	65636718	17712	+
RTRG.39226.1	NA	Ston1	Yes		0.00712606	0.18458	0.287931	0.103518	6	12332496	12381740	49245	+
RTRG.20334.1	NA	Hist1h2bh	Yes		0.00506895	0.154899	0.289853	0.0894939	17	43678204	43778920	100717	-
RTRG.2345.1	NA	Atf5	Yes		0.00803448	0.194767	0.291707	0.0979633	1	100807786	100811972	4187	-
RTRG.32373.1	NA	Stk4	Yes		0.0055247	0.161768	0.291843	0.0980502	3	160466802	160544817	78016	+
RTRG.23621.4	NA	Maf	Yes		0.00153076	0.0880806	0.292211	0.0738112	19	48173709	48196748	23040	-
RTRG.43531.10	NA	None	Yes	Zfp572	0.00134153	0.0832294	0.292555	0.085254	7	99600214	99608994	8781	-
RTRG.13770.2	NA	None	Yes	Cnih3	0.00134067	0.0832294	0.293162	0.0783	13	99534621	99543157	8537	+
RTRG.48202.7	NA	None	Yes	Dst	0.00551117	0.161681	0.295254	0.10433	9	37902315	38093372	191058	-
RTRG.1073.3	NA	Chd1	Yes		0.00612488	0.170445	0.295362	0.0943461	1	57690863	57746364	55502	+
RTRG.19523.4	NA	Golm1	Yes		0.00542546	0.160845	0.295485	0.0923453	17	5398526	5411492	12967	+
RTRG.36726.2	NA	Tln1	Yes		0.00192421	0.0966932	0.295639	0.0811117	5	59033029	59063336	30308	-
RTRG.36130.5	NA	None	Yes	Sgk3	0.00543751	0.160898	0.296073	0.105494	5	9077148	9145755	68608	-
ENSRNOT00000074572	ENSRNOG00000016753	Slc14a1			0.000281956	0.0442188	0.2971	0.0654558	18	74461055	74478341	17287	-
RTRG.8179.1	NA	Bcas3	Yes		0.00444195	0.144165	0.2988	0.101842	10	72951346	73019815	68470	+
RTRG.47122.2	NA	Tgfbr2	Yes		0.00325068	0.124919	0.299035	0.101306	8	124393387	124399546	6160	-
RTRG.30006.1	NA	Nek6	Yes		0.00847128	0.199613	0.300178	0.109291	3	22811927	22822254	10328	+
RTRG.22927.9	NA	None	Yes	Il15	0.000418616	0.0502146	0.30058	0.0783209	19	23578048	23599345	21298	-
RTRG.24436.3	NA	None	Yes	Erbin	0.000992414	0.0722748	0.300584	0.0883324	2	33880999	33918563	37565	-
ENSRNOT00000047633	ENSRNOG00000018939	Rexo2			0.00550942	0.161681	0.300733	0.0942443	8	52802606	52814321	11716	-
RTRG.34050.1	NA	Skap2	Yes		0.00153622	0.0881392	0.301521	0.0855006	4	81816775	81844010	27236	-
RTRG.14247.5	NA	Arhgap24	Yes		0.00839045	0.198622	0.30417	0.102986	14	8383383	8565560	182178	-
RTRG.16912.2	NA	None	Yes	Dleu2	0.0031828	0.123537	0.305674	0.101851	15	41944625	41960575	15951	-
RTRG.2087.9	NA	Lsm14a	Yes		0.00849404	0.199884	0.306488	0.104011	1	90211806	90247308	35503	-
RTRG.3764.1	NA	None	Yes	Trim30c	0.00084099	0.0676934	0.307005	0.0767599	1	169487552	169513522	25971	-
RTRG.49302.3	NA	St8sia4	Yes		0.000461211	0.0533636	0.308073	0.0770328	9	103186639	103207232	20594	-
RTRG.46690.3	NA	Pik3cb	Yes		0.000725606	0.0642698	0.309194	0.08495	8	107282676	107326530	43855	-
RTRG.39961.5	NA	None	Yes	Dock4	0.00282938	0.116903	0.310311	0.0866487	6	60725506	60733522	8017	+
RTRG.17708.1	NA	None	Yes		0.00648809	0.175944	0.310346	0.106229	15	108438556	108440551	1996	*
RTRG.22830.15	NA	None	Yes	Chd9	0.00711652	0.184493	0.311124	0.10215	19	17410714	17479473	68760	-
RTRG.51679.2	NA	Magt1	Yes		0.00485518	0.151319	0.31225	0.111004	X	77020418	77030231	9814	-
RTRG.49452.2	NA	Rab31	Yes		0.00087188	0.0680716	0.312297	0.080297	9	113370051	113428503	58453	-
RTRG.38373.2	NA	Arid1a	Yes		0.00179227	0.09385	0.312546	0.081032	5	151904846	151932452	27607	-
RTRG.28931.2	NA	Slc29a3	Yes		0.00761947	0.1912	0.313059	0.106402	20	30295818	30327356	31539	-
RTRG.13554.3	NA	Cd48	Yes		0.00441002	0.144008	0.315647	0.101457	13	90116815	90123084	6270	+
ENSRNOT00000014317	ENSRNOG00000010210	Slc7a11			0.00548237	0.161324	0.31739	0.0993765	2	139453774	139528162	74389	-
RTRG.13568.3	NA	Copa	Yes		0.00238482	0.107819	0.317527	0.0993495	13	90467239	90508900	41662	+
ENSRNOT00000007175	ENSRNOG00000005195	Cst3			0.00198496	0.0977641	0.318681	0.0839323	3	143219686	143223615	3930	-
RTRG.8190.1	NA	Vmp1	Yes		0.000822736	0.0674885	0.318977	0.0859664	10	73902210	73989939	87730	-
RTRG.39485.9	NA	None	Yes	Itsn2	0.0045207	0.145094	0.319488	0.105017	6	30125502	30208640	83139	-
RTRG.39442.1	NA	None	Yes	Mus 1110002L01Rik	0.000702854	0.0641164	0.319654	0.0715686	6	27816378	27835347	18970	-
RTRG.44085.11	NA	Pacsin2	Yes		0.000633804	0.0611174	0.320443	0.080726	7	124224613	124302365	77753	-
RTRG.22182.2	NA	Ldlrad4	Yes		0.00444274	0.144165	0.321332	0.113294	18	63733280	63844802	111523	+
RTRG.5807.17	NA	None	Yes	Sorbs1	0.000153619	0.0378468	0.322564	0.0716486	1	259373921	259442206	68286	-
ENSRNOT00000024959	ENSRNOG00000018467	Mitd1			0.00559019	0.16264	0.32284	0.10491	9	44472365	44483655	11291	-
ENSRNOT00000001079	ENSRNOG00000000814	Fabp7			0.000182177	0.0389891	0.32285	0.0616439	20	40769586	40773349	3764	+
ENSRNOT00000076181	ENSRNOG00000030118	Msn			0.00364967	0.131543	0.324733	0.0946755	X	65226748	65295810	69063	+
RTRG.11164.1	NA	Hmgb1	Yes		0.00392242	0.135108	0.326151	0.111178	12	6960780	7088224	127445	+
RTRG.17094.1	NA	None	Yes	R3hcc1	0.00164538	0.0906418	0.328214	0.0838665	15	51348359	51376353	27995	-
RTRG.32554.2	NA	None	Yes	Tshz2	0.00483597	0.151275	0.329058	0.100755	3	166606272	166749865	143594	+
RTRG.14135.1	NA	Lrrc8d	Yes		0.00734095	0.187533	0.329166	0.119461	14	5085218	5181983	96766	-
RTRG.12782.1	NA	Mapkapk2	Yes		0.000555246	0.057192	0.32996	0.0855154	13	47843833	47854222	10390	-
RTRG.39963.1	NA	None	Yes	Dock4	0.000108126	0.0364495	0.330175	0.0692479	6	60480463	60489291	8829	+
RTRG.14671.1	NA	None	Yes		0.00684817	0.18082	0.330277	0.118634	14	33999078	34017310	18233	-
ENSRNOT00000067455	ENSRNOG00000042785	Sesn2			0.00418515	0.13989	0.330459	0.0986517	5	150684133	150704117	19985	-
ENSRNOT00000064282	ENSRNOG00000005348	Pamr1			0.00174598	0.0925698	0.330802	0.088065	3	92403582	92502089	98508	+
ENSRNOT00000017232	ENSRNOG00000012881	Fgl2			0.000910809	0.0692416	0.331213	0.0859091	4	10323607	10329241	5635	-
RTRG.17271.14	NA	Elf1	Yes		0.000553767	0.057192	0.331913	0.0867426	15	61833306	61868315	35010	+
ENSRNOT00000023530	ENSRNOG00000017206	Igfbp5			4.49195e-05	0.029369	0.332444	0.0503949	9	80150211	80167033	16823	-
RTRG.38411.1	NA	Man1c1	Yes		0.00320551	0.123923	0.332855	0.10368	5	152860664	152874673	14010	-
ENSRNOT00000009634	ENSRNOG00000007081	Xdh			0.00219598	0.102958	0.333055	0.101957	6	25149235	25211494	62260	-
ENSRNOT00000015057	ENSRNOG00000011071	Nt5e			0.00630447	0.172697	0.333867	0.107208	8	95968652	96012696	44045	+
RTRG.18535.2	NA	None	Yes		0.00178733	0.09385	0.335043	0.086757	16	35920121	35934688	14568	-
RTRG.4416.1	NA	None	Yes	Znf28	0.00699293	0.182802	0.335132	0.119447	1	199129848	199133272	3425	*
RTRG.5518.9	NA	Kank1	Yes		0.000884837	0.0683912	0.335901	0.0878794	1	243352067	243398548	46482	+
RTRG.15790.1	NA	None	Yes	Rel	0.00773123	0.192457	0.336328	0.112138	14	108488982	108517651	28670	-
RTRG.36425.6	NA	Ccnc	Yes		0.00443899	0.144165	0.336511	0.1052	5	35869635	35883638	14004	+
RTRG.10067.5	NA	St3gal6	Yes		5.96056e-05	0.0308379	0.33814	0.0672595	11	44176395	44225385	48991	+
RTRG.22924.1	NA	None	Yes	Gm3134	0.00250717	0.109845	0.338232	0.107361	19	23370165	23375531	5367	-
RTRG.30965.5	NA	None	Yes	Phf21a	0.00278421	0.115815	0.338548	0.108179	3	81096396	81106966	10571	+
RTRG.28761.2	NA	None	Yes		0.00485505	0.151319	0.340952	0.115088	20	20711527	20716420	4894	+
RTRG.8665.3	NA	Stat3	Yes		0.00115247	0.0778302	0.341408	0.0824661	10	88790375	88837814	47440	-
RTRG.38412.6	NA	Man1c1	Yes		0.00145535	0.0857793	0.343607	0.101465	5	152898480	152906849	8370	-
ENSRNOT00000070974	ENSRNOG00000059252	AABR07057108.1			0.00557036	0.162361	0.343903	0.107986	7	55772421	55777941	5521	+
ENSRNOT00000009452	ENSRNOG00000007036	Tgfbr1			0.000841944	0.0676934	0.344432	0.0792612	5	63050758	63119635	68878	+
ENSRNOT00000089496	ENSRNOG00000058935	AABR07014289.1			0.00820619	0.196955	0.346706	0.116897	14	7500401	7501512	1112	+
RTRG.38372.1	NA	Pigv	Yes		0.00773166	0.192457	0.346782	0.115624	5	151883243	151897573	14331	-
RTRG.26599.7	NA	Adar	Yes		0.00544106	0.160898	0.3475	0.11132	2	189059249	189086459	27211	+
RTRG.38176.4	NA	Zmym6	Yes		0.00508037	0.155009	0.347551	0.110423	5	145138729	145159565	20837	+
ENSRNOT00000007654	ENSRNOG00000005724	LOC100910771			0.00291708	0.11912	0.347915	0.110313	5	47186558	47244416	57859	+
ENSRNOT00000014020	ENSRNOG00000010522	Tlr4			0.00412104	0.139075	0.348092	0.103637	5	82587420	82601052	13633	+
ENSRNOT00000003219	ENSRNOG00000002358	Scpep1			0.00128427	0.0818188	0.349087	0.0857626	10	76230373	76263866	33494	-
RTRG.34349.1	NA	Rnf181	Yes		0.00164687	0.0906418	0.349684	0.0966234	4	100219649	100243234	23586	-
RTRG.47285.5	NA	None	Yes	Nktr	0.00805165	0.19489	0.351046	0.122257	8	130367406	130395441	28036	+
RTRG.32608.3	NA	Bcas1	Yes		0.00201854	0.0985976	0.351512	0.092832	3	167957990	167969854	11865	-
ENSRNOT00000014603	ENSRNOG00000010833	Mthfd2			0.00251763	0.110141	0.351515	0.0974799	4	115004448	115015965	11518	-
RTRG.35326.12	NA	Zfp384	Yes		0.00609595	0.170383	0.352564	0.118006	4	157523723	157542359	18637	+
ENSRNOT00000018101	ENSRNOG00000013526	Rassf4			0.00316101	0.123083	0.353991	0.100708	4	148769096	148803988	34893	-
RTRG.33619.1	NA	None	Yes	Lncpint	0.00613224	0.17057	0.354167	0.127419	4	58346763	58507869	161107	-
ENSRNOT00000075610	ENSRNOG00000010947	Mmp14			0.00195772	0.0972425	0.355622	0.0994508	15	33074441	33083655	9215	+
RTRG.15915.3	NA	LOC681383	Yes		4.10084e-05	0.0290293	0.357785	0.0669628	15	2136256	2156030	19775	-
RTRG.12056.1	NA	Trafd1	Yes		0.00634402	0.173461	0.359092	0.123064	12	40695520	40709438	13919	+
RTRG.42543.1	NA	None	Yes	Ikbip	0.00217722	0.102808	0.360719	0.108634	7	31796122	31798342	2221	+
RTRG.41734.1	NA	Dnajc14	Yes		0.00168195	0.0914725	0.361566	0.108188	7	3230279	3242726	12448	+
RTRG.46179.1	NA	Tpm1	Yes		0.00786386	0.193497	0.363042	0.131378	8	72801669	72841678	40010	-
RTRG.13526.2	NA	Fcer1g and Ndufs2	Yes		0.006905	0.181381	0.363115	0.13149	13	89603526	89623908	20383	-
RTRG.38318.2	NA	Gmeb1	Yes		0.00572789	0.164561	0.363267	0.12047	5	150404355	150443570	39216	-
ENSRNOT00000057752	ENSRNOG00000000569	Vsir			0.00275955	0.115461	0.363681	0.101128	20	29897594	29919998	22405	+
RTRG.13554.6	NA	Cd48	Yes		0.00102132	0.0728604	0.367258	0.106455	13	90134233	90144397	10165	+
ENSRNOT00000072926	ENSRNOG00000033693	Naip2			0.00507709	0.154996	0.368821	0.122641	2	30376419	30458542	82124	-
RTRG.29956.1	NA	None	Yes		0.00313503	0.122875	0.370896	0.11543	3	20790548	20791348	801	*
RTRG.51031.7	NA	Rps6ka3	Yes		0.000200695	0.0396	0.371589	0.0801698	X	37509300	37575624	66325	+
RTRG.33620.6	NA	None	Yes	Mkln1	0.000815787	0.0674123	0.372372	0.0995648	4	58526222	58537387	11166	+
RTRG.20063.1	NA	Rreb1	Yes		3.1327e-05	0.0287973	0.373474	0.0673668	17	27617821	27646718	28898	-
RTRG.33710.5	NA	Zc3hav1	Yes		0.00146842	0.0863249	0.373908	0.0950553	4	66015068	66064293	49226	-
ENSRNOT00000083442	ENSRNOG00000054765	Renbp			0.00283387	0.117007	0.374424	0.113452	X	156854594	156863528	8935	+
RTRG.10437.9	NA	Zfp148	Yes		0.00731171	0.187256	0.375403	0.123873	11	70570466	70598470	28005	-
ENSRNOT00000008976	ENSRNOG00000006733	Srgap2			0.00229488	0.105273	0.376515	0.101544	13	48073927	48286720	212794	-
ENSRNOT00000028544	ENSRNOG00000021023	Mag			0.00619501	0.171754	0.376976	0.123289	1	89345429	89360733	15305	-
RTRG.15917.2	NA	LOC681383	Yes		0.000531379	0.0562798	0.377162	0.080978	15	2294549	2364136	69588	-
RTRG.4207.8	NA	Arhgap17	Yes		0.000248906	0.0426777	0.377958	0.084546	1	193239048	193302607	63560	-
RTRG.6369.9	NA	Snx29	Yes		0.00112627	0.0768456	0.378454	0.0989616	10	4114594	4249739	135146	-
RTRG.18693.1	NA	Enpp6	Yes		0.000122105	0.0370982	0.378666	0.0813347	16	48305337	48324970	19634	-
RTRG.47649.1	NA	Rpl36	Yes		0.00725646	0.186534	0.380052	0.133543	9	10439373	10443040	3668	-
RTRG.36825.1	NA	Tgfbr1	Yes		0.000361061	0.0480583	0.380245	0.0973046	5	63051109	63058836	7728	+
ENSRNOT00000013116	ENSRNOG00000009730	Cyp7b1			0.00722121	0.186072	0.3805	0.128308	2	102701903	102871257	169355	-
ENSRNOT00000027360	ENSRNOG00000020182	Mvp			0.000492291	0.0546081	0.382271	0.0817883	1	198420806	198450047	29242	-
RTRG.26800.2	NA	None	Yes	Gabpb2	0.00194867	0.0971834	0.383653	0.114729	2	196352447	196391963	39517	-
ENSRNOT00000002540	ENSRNOG00000001859	Sdf2l1			0.00318405	0.123537	0.384426	0.109501	11	88122271	88124513	2243	+
RTRG.20988.1	NA	Frmd4a	Yes		0.00254943	0.110799	0.384871	0.124886	17	77715382	77843776	128395	-
RTRG.21189.5	NA	Apbb1ip	Yes		7.28772e-05	0.0321183	0.384913	0.062313	17	90102787	90124501	21715	-
ENSRNOT00000016608	ENSRNOG00000012228	Skap2			0.000186865	0.039089	0.385914	0.0744449	4	81818569	81968832	150264	-
ENSRNOT00000017749	ENSRNOG00000030715	Cfh			0.00805478	0.19489	0.386148	0.129741	13	56979648	57080491	100844	-
RTRG.49897.1	NA	None	Yes		0.00530288	0.159025	0.387235	0.128144	KL568118.1	36871	39177	2307	*
ENSRNOT00000048029	ENSRNOG00000033087	Cdh23			0.00109466	0.0755454	0.387842	0.104822	20	29857637	29990111	132475	-
RTRG.52635.2	NA	Fam3a	Yes		0.00305366	0.121562	0.388186	0.119203	X	156319695	156334626	14932	+
ENSRNOT00000018325	ENSRNOG00000013484	Gsta1			0.000385433	0.0488957	0.388265	0.0795073	9	27436258	27452902	16645	-
RTRG.15745.1	NA	None	Yes	Vps54	0.00360202	0.130877	0.389643	0.113344	14	106125313	106138296	12984	+
RTRG.44403.1	NA	None	Yes		0.00601761	0.169201	0.389746	0.125601	7	139254147	139259205	5059	+
RTRG.42611.1	NA	None	Yes	Tmcc3	0.00193751	0.0970498	0.39023	0.119685	7	35467607	35470305	2699	+
ENSRNOT00000077236	ENSRNOG00000020667	Shisa5			0.00149754	0.0871167	0.390774	0.115827	8	117780891	117795144	14254	+
RTRG.15323.3	NA	Sh3bp2	Yes		0.00420151	0.140043	0.390976	0.119819	14	81432521	81452589	20069	-
RTRG.47275.13	NA	Trak1	Yes		0.00445987	0.144526	0.391302	0.120677	8	130021839	130099759	77921	+
RTRG.50592.1	NA	Gpr34	Yes		0.00538445	0.160084	0.392121	0.12539	X	10023489	10032265	8777	-
RTRG.26559.9	NA	Ash1l	Yes		0.00706916	0.183987	0.392158	0.140321	2	188261684	188389592	127909	+
ENSRNOT00000018328	ENSRNOG00000012956	Tgm2			0.00144164	0.0852616	0.393805	0.113228	3	154597168	154627257	30090	-
ENSRNOT00000083472	ENSRNOG00000006789	Ddit3			0.00219046	0.102914	0.394568	0.115797	7	70580198	70585084	4887	+
RTRG.12873.2	NA	Chi3l1	Yes		0.00736314	0.187858	0.394951	0.130493	13	51023159	51030800	7642	+
RTRG.8956.2	NA	None	Yes	Abca9	0.00190618	0.0960812	0.395262	0.10342	10	98410728	98472709	61982	-
RTRG.42609.6	NA	None	Yes	Tmcc3	0.000378211	0.0484966	0.399073	0.081495	7	35320689	35394103	73415	+
RTRG.5825.4	NA	Blnk	Yes		8.06115e-05	0.0337757	0.399092	0.0655076	1	260187032	260254540	67509	-
RTRG.27688.3	NA	Bmpr1b	Yes		0.00601723	0.169201	0.402907	0.137551	2	247403920	247553660	149741	-
RTRG.40087.1	NA	None	Yes		0.00608683	0.170343	0.403046	0.147082	6	74938830	74939182	353	*
RTRG.39890.5	NA	Snx13	Yes		0.00434208	0.14218	0.40634	0.141879	6	54488075	54588751	100677	+
RTRG.24030.5	NA	Erap1	Yes		0.00429509	0.141341	0.407325	0.122149	2	1410941	1449733	38793	+
ENSRNOT00000019571	ENSRNOG00000014090	Retsat			0.000169462	0.0379738	0.409876	0.074599	4	100465170	100474301	9132	+
RTRG.7208.1	NA	None	Yes		0.00269479	0.113951	0.410605	0.119448	10	39116796	39131312	14517	-
ENSRNOT00000051438	ENSRNOG00000042182	Mroh2a			0.00834236	0.198459	0.411849	0.154284	9	95309759	95347384	37626	+
RTRG.28893.1	NA	None	Yes	Sh3rf3	0.00454979	0.145459	0.41261	0.135597	20	28390522	28390859	338	*
RTRG.27836.2	NA	None	Yes	Ifi44l	0.000257037	0.0433068	0.412827	0.083293	2	256959255	256979578	20324	+
RTRG.15889.3	NA	Asb3	Yes		0.0033656	0.126445	0.413792	0.118981	14	115352559	115451967	99409	+
ENSRNOT00000057160	ENSRNOG00000045558	Cd34			0.00309602	0.122232	0.413874	0.12409	13	113692131	113710937	18807	+
RTRG.36824.5	NA	Tgfbr1	Yes		0.000191142	0.039089	0.414218	0.0766826	5	63056069	63125897	69829	+
RTRG.46637.4	NA	Atp1b3	Yes		0.00189248	0.0960723	0.414783	0.117147	8	104192886	104221343	28458	-
ENSRNOT00000000888	ENSRNOG00000000699	Selplg			0.00361014	0.130941	0.415073	0.120788	12	48577905	48579196	1292	+
RTRG.31392.1	NA	Ehd4	Yes		0.000326086	0.0465255	0.416959	0.0875036	3	111875304	111941885	66582	-
RTRG.34584.3	NA	None	Yes		0.00526528	0.158678	0.417032	0.147015	4	115208090	115210310	2221	+
ENSRNOT00000024272	ENSRNOG00000017803	Apbb1ip			0.00315759	0.123083	0.417804	0.11884	17	90099025	90149894	50870	-
ENSRNOT00000019192	ENSRNOG00000014117	Hmox1			0.00182507	0.0946697	0.419878	0.109091	19	14508616	14515456	6841	+
RTRG.22925.4	NA	Sall1	Yes		0.00109424	0.0755454	0.422269	0.101178	19	23391307	23405056	13750	+
RTRG.27469.14	NA	None	Yes	Ank2	0.000285622	0.0442307	0.42296	0.0829251	2	231224633	231333193	108561	-
RTRG.29730.1	NA	Slc25a25	Yes		0.00213667	0.101782	0.42406	0.134872	3	11442359	11465261	22903	-
ENSRNOT00000061345	ENSRNOG00000028638	Il10rb			0.000870196	0.0680716	0.424124	0.103873	11	31560530	31582457	21928	+
RTRG.25232.1	NA	None	Yes	Pag1	0.00176185	0.0929297	0.427025	0.115751	2	94145387	94200136	54750	+
RTRG.33710.4	NA	Zc3hav1	Yes		0.000104834	0.0364495	0.429108	0.0808259	4	66012111	66063044	50934	-
RTRG.27096.4	NA	Rap1a	Yes		0.000949322	0.0702522	0.430927	0.101008	2	208195001	208264030	69030	-
RTRG.33303.2	NA	None	Yes	Slc25a13	0.00306175	0.121687	0.431743	0.12415	4	31134165	31756949	622785	-
RTRG.45786.1	NA	Loc100151767	Yes		0.00452603	0.145094	0.432283	0.144119	8	55037844	55050838	12995	-
RTRG.49262.3	NA	Sept2	Yes		0.00314885	0.122959	0.433483	0.137535	9	100624876	100658050	33175	+
ENSRNOT00000018629	ENSRNOG00000013907	Sall1			0.00136546	0.0840142	0.433757	0.107598	19	23389375	23405039	15665	+
RTRG.25629.3	NA	Fgf2	Yes		0.00112136	0.0767748	0.434203	0.104434	2	124084606	124136097	51492	+
RTRG.33758.1	NA	RGD1563986	Yes		0.00690141	0.181366	0.434674	0.156513	4	68561649	68640065	78417	-
RTRG.6547.2	NA	Zfp263	Yes		0.00196541	0.0973653	0.436054	0.114661	10	12014626	12025749	11124	+
RTRG.38486.1	NA	Kdm1a	Yes		0.00246543	0.10946	0.436317	0.128689	5	154893529	154955283	61755	-
RTRG.12008.8	NA	P2rx7	Yes		0.00503845	0.154363	0.43768	0.134992	12	39381486	39388750	7265	-
RTRG.46969.7	NA	Map4	Yes		0.000872555	0.0680716	0.439009	0.12343	8	118012706	118101930	89225	+
RTRG.2052.1	NA	Cd22	Yes		0.00266942	0.113519	0.439031	0.13316	1	89313704	89330870	17167	-
RTRG.33305.10	NA	None	Yes	Slc25a13	0.00479569	0.150331	0.440012	0.13453	4	31227158	31233514	6357	+
RTRG.930.1	NA	None	Yes	Pde10a	0.00337728	0.126695	0.442618	0.137492	1	52753982	52756887	2906	*
RTRG.14254.1	NA	None	Yes	Mcm1	0.000749546	0.0649732	0.44429	0.100447	14	8668745	8677151	8407	-
RTRG.14252.1	NA	None	Yes	Mcm1	0.00117696	0.078991	0.445774	0.12243	14	8624990	8634901	9912	-
RTRG.24129.17	NA	None	Yes	Mef2c	0.000612355	0.06042	0.447767	0.106901	2	11722957	11822803	99847	+
RTRG.3545.1	NA	Slco2b1	Yes		0.00468694	0.148172	0.449142	0.136767	1	164623569	164664941	41373	-
ENSRNOT00000036366	ENSRNOG00000014635	Clta			0.00030256	0.0449971	0.450026	0.0889682	5	59491103	59509131	18029	+
RTRG.49738.1	NA	None	Yes		0.00235723	0.107223	0.450034	0.131086	KL567959.1	79338	80750	1413	*
RTRG.45219.1	NA	Fli1	Yes		0.00236502	0.107254	0.450066	0.121984	8	33541938	33661049	119112	-
ENSRNOT00000060111	ENSRNOG00000030715	Cfh			0.00269665	0.113951	0.452388	0.125311	13	56979169	57080622	101454	-
RTRG.21269.3	NA	Npc1	Yes		0.00623659	0.172231	0.453884	0.145459	18	3617256	3662656	45401	-
ENSRNOT00000040029	ENSRNOG00000001738	Eif4g1			0.00566319	0.163723	0.455293	0.147628	11	83908109	83926524	18416	-
ENSRNOT00000025019	ENSRNOG00000018509	Cx3cr1			0.00138252	0.0843765	0.456138	0.113372	8	128740756	128754514	13759	-
RTRG.8782.8	NA	Fmnl1	Yes		0.00405526	0.137715	0.456427	0.135513	10	91254088	91281416	27329	+
ENSRNOT00000049357	ENSRNOG00000018414	Csf1r			0.00291038	0.118928	0.458506	0.128637	18	56431891	56458300	26410	+
ENSRNOT00000082970	ENSRNOG00000029885	Stag2			0.000214253	0.0408571	0.462156	0.0926855	X	128550178	128622646	72469	+
RTRG.21573.5	NA	Paip2	Yes		0.000888522	0.068566	0.464189	0.124095	18	28407655	28415800	8146	+
RTRG.12789.10	NA	Srgap2	Yes		0.00319625	0.123726	0.465246	0.132608	13	48134912	48286938	152027	-
RTRG.26996.1	NA	Cd101	Yes		0.000702075	0.0641164	0.465277	0.126832	2	203374427	203413796	39370	-
RTRG.19354.4	NA	Myo16	Yes		0.00652869	0.176359	0.46667	0.168397	16	84655925	84963201	307277	-
ENSRNOT00000015198	ENSRNOG00000011054	Laptm5			0.000885107	0.0683912	0.467967	0.108516	5	149047681	149069719	22039	+
RTRG.43456.2	NA	None	Yes		0.0042556	0.140899	0.470823	0.154518	7	97759650	97766793	7144	+
RTRG.43760.1	NA	None	Yes		0.00780957	0.192959	0.472074	0.166104	7	116719114	116719498	385	*
RTRG.13554.2	NA	Cd48	Yes		0.00141122	0.0846687	0.472476	0.125534	13	90116806	90143306	26501	+
RTRG.9810.1	NA	Runx1	Yes		0.000298635	0.0449337	0.473486	0.0934298	11	32765092	33003068	237977	-
RTRG.41117.4	NA	RGD1566401	Yes	Meg3	0.00495316	0.153107	0.476804	0.161259	6	133658894	133680243	21350	+
ENSRNOT00000000632	ENSRNOG00000000525	Pi16			0.00677079	0.17992	0.477491	0.175655	20	6923498	6932785	9288	+
RTRG.40423.2	NA	None	Yes		0.00037208	0.0484668	0.478314	0.124738	6	98631751	98635973	4223	+
RTRG.37995.11	NA	Ccdc30	Yes		0.00612091	0.170414	0.47898	0.17348	5	138400811	138405666	4856	-
RTRG.35259.1	NA	C3ar1	Yes		0.00414487	0.139474	0.479767	0.142984	4	155680989	155690869	9881	-
RTRG.942.2	NA	Rnaset2	Yes		0.00127395	0.0816031	0.480407	0.142949	1	53174870	53192027	17158	+
RTRG.45486.4	NA	Vwa5a	Yes		0.00698379	0.182724	0.480945	0.158823	8	42442942	42466907	23966	+
RTRG.23656.1	NA	Plcg2	Yes		0.00802568	0.194767	0.481904	0.169983	19	50039372	50179541	140170	+
RTRG.9854.1	NA	Ttc3	Yes		0.00515623	0.156361	0.482101	0.160984	11	34713225	34714459	1235	+
RTRG.17158.4	NA	Rb1	Yes		0.000299825	0.0449337	0.487081	0.12087	15	55101680	55212298	110619	-
ENSRNOT00000007202	ENSRNOG00000005378	Gna15			0.00574685	0.16486	0.487963	0.154083	7	11054333	11077251	22919	+
RTRG.21189.4	NA	Apbb1ip	Yes		0.000237373	0.0423727	0.487978	0.09636	17	90099125	90149894	50770	-
RTRG.27469.4	NA	None	Yes	Ank2	0.00557241	0.162361	0.489126	0.153596	2	231224591	231301783	77193	-
RTRG.7035.1	NA	None	Yes	Gm5431	0.000989937	0.0722678	0.490731	0.139561	10	34229872	34257451	27580	-
RTRG.10724.3	NA	Ap2m1	Yes		0.00362284	0.131032	0.490892	0.149075	11	84041036	84049905	8870	-
RTRG.27019.2	NA	Tspan2	Yes		0.00174652	0.0925698	0.49113	0.143425	2	205159942	205218603	58662	+
RTRG.49116.3	NA	Inpp5d	Yes		0.000470555	0.0535931	0.491411	0.103624	9	94745229	94768156	22928	+
ENSRNOT00000001084	ENSRNOG00000000816	Ppp1r18			0.00729475	0.187076	0.492334	0.162388	20	3372413	3397039	24627	-
RTRG.18781.2	NA	Slc7a2	Yes		0.000283143	0.0442188	0.492353	0.103867	16	54455092	54513354	58263	-
RTRG.20972.1	NA	Camk1d	Yes		0.000712696	0.0641235	0.493611	0.110749	17	76532611	76800712	268102	+
RTRG.15567.1	NA	Ikzf1	Yes		0.000188365	0.039089	0.494679	0.0913886	14	91781212	91880986	99775	+
RTRG.18731.6	NA	None	Yes	Fam149a	0.00538933	0.160084	0.496279	0.158134	16	50100028	50107057	7030	+
RTRG.10740.2	NA	Klhl6	Yes		0.00151694	0.0876246	0.497964	0.138372	11	84745898	84789071	43174	+
RTRG.47030.3	NA	None	Yes		0.00288142	0.11815	0.498087	0.139597	8	119378726	119381968	3243	-
RTRG.9814.1	NA	None	Yes	Runx1	0.0034354	0.127827	0.498101	0.143725	11	32944029	32952875	8847	-
RTRG.24360.5	NA	Tnpo1	Yes		0.00657003	0.176715	0.49846	0.182818	2	29061678	29136932	75255	-
ENSRNOT00000081080	ENSRNOG00000061763	AABR07012039.1			0.00568714	0.164137	0.499518	0.180757	2	183250629	183250928	300	-
RTRG.26837.1	NA	Ctss	Yes		0.000459841	0.0533317	0.500834	0.105252	2	197652924	197679841	26918	+
ENSRNOT00000082451	ENSRNOG00000057826	AABR07040412.1			0.000863112	0.0680167	0.502141	0.123445	X	99852198	100057439	205242	+
RTRG.806.1	NA	None	Yes	Arid1b	0.00788631	0.193712	0.503404	0.168468	1	45883143	45900001	16859	+
ENSRNOT00000019410	ENSRNOG00000014285	Ssh2			0.00138666	0.0843765	0.503533	0.125211	10	62705051	62814520	109470	-
RTRG.22546.1	NA	None	Yes	Ces2	0.00715778	0.185061	0.503808	0.185347	19	219527	222619	3093	+
ENSRNOT00000012826	ENSRNOG00000009243	Oaf			0.0027846	0.115815	0.50644	0.141037	8	47511719	47529689	17971	-
ENSRNOT00000012610	ENSRNOG00000009037	Sulf1			0.00250638	0.109845	0.506981	0.160945	5	6000772	6186329	185558	-
ENSRNOT00000023017	ENSRNOG00000017123	B2m			0.00549969	0.161508	0.507844	0.159099	3	114087287	114093309	6023	+
RTRG.37671.11	NA	Usp24	Yes		0.00426445	0.14094	0.508228	0.178237	5	125981570	126030384	48815	+
ENSRNOT00000051338	ENSRNOG00000017020	Inpp5d			0.00227361	0.104602	0.508542	0.136941	9	94745217	94850771	105555	+
RTRG.20988.3	NA	Frmd4a	Yes		0.000163481	0.0378468	0.511069	0.114223	17	77715891	77948053	232163	-
RTRG.18298.1	NA	Mau2	Yes		0.00731932	0.18727	0.511333	0.185159	16	21130058	21166532	36475	+
RTRG.13114.2	NA	None	Yes	Trmt1l	0.00768757	0.192121	0.514788	0.181969	13	68782939	68818195	35257	+
[truncated: 535 more rows]

## Sheet: DTE Females
Target ID	Ensembl gene ID	Gene/Transcript	Manual Annotation	Homology	p value	q value	b value	standard error (b)	Chromosome	Base posistion start	Base posistion end	Target width	Strand
RTRG.29443.4	NA	Abca2	Yes		1.09e-05	0.042005	-7.19813	1.23503	3	2648815	2668771	19957	+
RTRG.6257.4	NA	None	Yes	Zfp950	0.00425401	0.191575	-6.29156	2.20965	1	282477770	282513123	35354	-
RTRG.7956.8	NA	Myo18a	Yes		4.78e-06	0.042005	-6.2005	0.976641	10	64979254	65052692	73439	-
RTRG.44326.4	NA	Nell2	Yes		8.87e-05	0.0553236	-5.80058	1.25923	7	136526509	136620627	94119	-
RTRG.15437.2	NA	Nefh	Yes		0.00030532	0.0746337	-5.73513	1.48015	14	85181555	85191583	10029	-
RTRG.34315.6	NA	Thnsl2	Yes		0.000640785	0.0944843	-5.40903	1.52489	4	98976570	98995590	19021	-
ENSRNOT00000083354	ENSRNOG00000061499	Kmt2d			0.000878604	0.106533	-5.09038	1.17907	7	140489505	140506925	17421	-
RTRG.6741.11	NA	Pigq	Yes		0.000335447	0.0763872	-4.89979	1.13762	10	15289508	15304834	15327	-
RTRG.31411.5	NA	None	Yes	Haus2	0.000533172	0.0903925	-4.81075	1.32689	3	112395826	112398187	2362	+
ENSRNOT00000072526	ENSRNOG00000004527	Lin7a			0.000223139	0.0719402	-4.78365	1.19323	7	49429613	49656856	227244	+
RTRG.22012.4	NA	Synpo	Yes		0.00360696	0.180536	-4.62998	1.59609	18	55863084	55883103	20020	-
RTRG.49178.5	NA	Ube2f	Yes		0.00284923	0.162577	-4.56218	1.2754	9	98394286	98429209	34924	+
RTRG.16869.3	NA	Cdadc1	Yes		0.00345988	0.177607	-4.52203	1.54761	15	39865086	39894388	29303	-
ENSRNOT00000077127	ENSRNOG00000005323	AABR07064873.1		Syne2	0.000498172	0.0882429	-4.48826	1.22979	6	99044735	99058720	13986	+
RTRG.4936.2	NA	Syt12	Yes		0.00382589	0.183627	-4.48272	1.31758	1	219688394	219694575	6182	-
RTRG.35960.4	NA	Dennd5b	Yes		0.0011554	0.111728	-4.39818	1.20948	4	183480228	183537982	57755	-
RTRG.7410.1	NA	Flcn	Yes		0.00100828	0.1087	-4.39214	1.03912	10	46152697	46173160	20464	-
RTRG.46617.1	NA	None	Yes	U2surp	0.00350561	0.177785	-4.31857	1.33555	8	103230620	103299009	68390	-
RTRG.31745.32	NA	Plcb4	Yes		0.00331725	0.174972	-4.28736	1.32772	3	128863086	128973581	110496	+
RTRG.11628.3	NA	Ache	Yes		0.00269382	0.157913	-4.24001	1.25474	12	22473611	22478776	5166	-
ENSRNOT00000085704	ENSRNOG00000060266	Exoc2			0.00379348	0.18355	-4.21876	1.23818	17	34665902	34723185	57284	+
RTRG.40420.4	NA	Ppp2r5e	Yes		0.00279895	0.161142	-4.10489	1.14414	6	98418494	98519440	100947	-
RTRG.34866.2	NA	Eogt	Yes		0.00292857	0.164644	-4.01982	1.187	4	129477795	129514916	37122	-
ENSRNOT00000074274	ENSRNOG00000049181	Sh2b1			0.0046181	0.199306	-3.73475	1.1343	1	197878840	197886759	7920	-
RTRG.311.1	NA	Hbs1l	Yes		0.00332416	0.174972	-3.65425	1.10617	1	16819061	16897997	78937	+
RTRG.20780.7	NA	Mtr	Yes		0.00383386	0.183627	-3.49309	1.11446	17	66245028	66295061	50034	-
RTRG.16297.4	NA	Tmem260	Yes		0.00366925	0.181025	-2.97057	0.940408	15	25294312	25367371	73060	+
RTRG.36657.1	NA	Nfx1	Yes		0.00128182	0.117795	-2.94305	0.739955	5	57289829	57348730	58902	+
ENSRNOT00000011692	ENSRNOG00000008775	Lrguk			0.00442597	0.19539	-2.87621	0.947957	4	61420010	61528411	108402	+
RTRG.27734.1	NA	None	Yes		0.00282147	0.161757	-1.2335	0.411051	2	250292407	250294662	2256	-
RTRG.14533.4	NA	Ugt2a1	Yes		0.0013823	0.120505	-0.989415	0.292443	14	22553662	22561367	7706	+
RTRG.47531.1	NA	None	Yes		0.00312695	0.169407	-0.959068	0.295024	9	7930310	7930650	341	*
RTRG.3403.1	NA	None	Yes		0.00404558	0.187437	-0.890349	0.298613	1	156143654	156262175	118522	-
RTRG.27206.4	NA	Wdr47	Yes		0.00331543	0.174972	-0.770734	0.241796	2	211381751	211441817	60067	+
RTRG.44816.8	NA	None	Yes		0.00401603	0.186665	-0.7698	0.246583	8	11822058	11840260	18203	-
RTRG.42333.1	NA	AABR07056304.1	Yes		0.00320402	0.172664	-0.765066	0.23815	7	22413665	22414287	623	*
ENSRNOT00000086635	ENSRNOG00000006553	Bnc2			1.66e-05	0.042005	-0.747094	0.120761	5	102418661	102786331	367671	-
ENSRNOT00000024000	ENSRNOG00000017619	Aldh1a1			0.000266854	0.0744891	-0.711262	0.138092	1	238222521	238264330	41810	+
RTRG.5269.4	NA	None	Yes	Oosp3	0.00269773	0.157913	-0.669652	0.185505	1	228064332	228067088	2757	-
RTRG.34377.1	NA	None	Yes		0.00106971	0.109948	-0.663094	0.188305	4	101161019	101161233	215	*
ENSRNOT00000005612	ENSRNOG00000004078	Eno3			0.000610326	0.0944843	-0.639367	0.140142	10	57278307	57283653	5347	+
ENSRNOT00000045192	ENSRNOG00000007576	Zfp597			0.00352182	0.178312	-0.621834	0.180191	10	11912543	11917898	5356	+
ENSRNOT00000084349	ENSRNOG00000038436	RGD1307100	Yes		0.00110001	0.111059	-0.61281	0.146952	2	123555673	123566976	11304	+
ENSRNOT00000089390	ENSRNOG00000057038	AABR07029803.1			0.000990575	0.1087	-0.608356	0.149694	10	52023215	52028736	5522	-
RTRG.9935.1	NA	None	Yes		0.00130034	0.118782	-0.605798	0.18012	11	38822694	38823605	912	*
RTRG.5272.2	NA	Stx3	Yes		0.00119246	0.113558	-0.605719	0.171407	1	228146776	228194988	48213	-
ENSRNOT00000082775	ENSRNOG00000005307	Slc4a10			0.00390105	0.184699	-0.603825	0.178076	3	47995959	48287910	291952	+
ENSRNOT00000082275	ENSRNOG00000060832	AC240408.2			0.00269614	0.157913	-0.5945	0.16467	Y	1624406	1625520	1115	+
RTRG.39509.2	NA	Loc103692584	Yes		0.00391741	0.185017	-0.583546	0.176957	6	30484650	30487320	2671	-
RTRG.39129.5	NA	Prepl	Yes		0.000447317	0.0841789	-0.57305	0.133785	6	8319058	8346266	27209	-
RTRG.15634.1	NA	None	Yes		0.00401373	0.186665	-0.569592	0.193259	14	99026684	99027682	999	*
RTRG.17426.1	NA	None	Yes		0.00255216	0.155118	-0.563136	0.159948	15	85299589	85299793	205	*
RTRG.24662.7	NA	Parp8	Yes		0.00258377	0.155762	-0.556206	0.176578	2	49105148	49176052	70905	-
RTRG.5434.2	NA	Aldh1a1	Yes		9.25e-05	0.0559788	-0.547954	0.095537	1	238042334	238253037	210704	+
RTRG.52220.5	NA	None	Yes	Klhl13	0.00203094	0.142822	-0.544226	0.14387	X	121578952	121735014	156063	-
RTRG.12381.1	NA	None	Yes		0.00303225	0.167091	-0.543822	0.15363	13	1892554	1895978	3425	*
ENSRNOT00000009428	ENSRNOG00000007003	Mei1			0.000485825	0.0875688	-0.541031	0.144452	7	123308041	123361391	53351	+
RTRG.14041.1	NA	Vmn2r9	Yes		0.00295385	0.165305	-0.535728	0.150677	14	1401487	1407518	6032	+
RTRG.21686.3	NA	Fgf1	Yes		0.00083617	0.10344	-0.535122	0.12396	18	32332633	32359834	27202	+
RTRG.37770.2	NA	Elavl4	Yes		0.00431822	0.192762	-0.53322	0.160053	5	130001351	130086663	85313	-
RTRG.26549.5	NA	Khdc4	Yes		0.00151207	0.124871	-0.531242	0.134503	2	188051280	188083487	32208	+
RTRG.50980.1	NA	None	Yes	Reps2	0.00082352	0.103267	-0.530298	0.143859	X	33796054	33796579	526	*
RTRG.6874.2	NA	Tenm2	Yes		0.00396773	0.186087	-0.526857	0.161112	10	21628413	21637380	8968	-
RTRG.25124.1	NA	None	Yes	Zfp708	0.00256056	0.155383	-0.522412	0.166727	2	86458359	86477432	19074	-
RTRG.41580.5	NA	AABR07055191.1 and AABR07055192.1	Yes		0.0044434	0.19539	-0.522263	0.157549	7	477455	487075	9621	+
RTRG.13468.3	NA	Pbx1	Yes		0.000203965	0.0708209	-0.518831	0.0986277	13	86386837	86451455	64619	-
ENSRNOT00000016656	ENSRNOG00000012448	Chrnb3			0.000102093	0.0588256	-0.516181	0.0875302	16	68876442	68913628	37187	-
RTRG.9002.1	NA	None	Yes		0.00295891	0.165437	-0.515408	0.168407	10	102723626	102758141	34516	+
RTRG.3396.1	NA	Dlg2	Yes		0.00333998	0.17533	-0.514233	0.16194	1	156022872	156023870	999	*
RTRG.21080.1	NA	None	Yes		0.00405291	0.187492	-0.512847	0.178644	17	84079000	84085822	6823	+
RTRG.33584.2	NA	Strip2	Yes		0.000136309	0.0635878	-0.508988	0.0898499	4	57224589	57248910	24322	+
RTRG.44816.5	NA	None	Yes		0.00439265	0.194734	-0.50389	0.176864	8	11793215	11837992	44778	-
RTRG.10098.1	NA	None	Yes	Abi3bp	0.00420127	0.190887	-0.500107	0.163492	11	46391397	46396391	4995	*
RTRG.20411.1	NA	None	Yes		0.000387037	0.0800647	-0.499533	0.120648	17	44692117	44692413	297	*
ENSRNOT00000085027	ENSRNOG00000057729	Strip2			8.18e-05	0.0538164	-0.488928	0.0804146	4	57204944	57246675	41732	+
RTRG.1157.3	NA	Vom2r80	Yes		0.00192498	0.139781	-0.486761	0.138122	1	62507149	62543097	35949	-
ENSRNOT00000024243	ENSRNOG00000017969	Olfm3			0.00014394	0.0643171	-0.486046	0.0864565	2	217963456	218005509	42054	+
RTRG.22632.1	NA	Cdh8	Yes		0.00155822	0.126293	-0.483801	0.134497	19	6020308	6429583	409276	+
RTRG.25291.4	NA	Zfhx4	Yes		0.00156719	0.126684	-0.482056	0.122222	2	98566410	98610533	44124	-
ENSRNOT00000030327	ENSRNOG00000021478	Tpd52l1			0.000160126	0.0652364	-0.481718	0.107795	1	28455051	28576553	121503	+
RTRG.31606.1	NA	Anapc1	Yes		0.00108278	0.109948	-0.481539	0.13855	3	121146527	121226441	79915	-
RTRG.8256.6	NA	None	Yes	Msi2	7.21e-05	0.0518471	-0.480432	0.0816843	10	75674107	76039964	365858	-
RTRG.21532.23	NA	Apc	Yes		0.00112152	0.111411	-0.475987	0.131064	18	27035721	27108570	72850	+
ENSRNOT00000082421	ENSRNOG00000060793	Eif2s3			0.00154886	0.126151	-0.474931	0.138066	X	63281779	63291371	9593	-
RTRG.3402.1	NA	Dlg2	Yes		0.00212927	0.145387	-0.471674	0.134662	1	156129776	156131715	1940	*
RTRG.4042.2	NA	Pde3b	Yes		0.00310322	0.16887	-0.470155	0.143716	1	183892560	184083069	190510	+
RTRG.42704.1	NA	Mgat4c	Yes		0.00266135	0.157602	-0.465814	0.132124	7	43249200	43628309	379110	+
RTRG.25291.3	NA	Zfhx4	Yes		0.000423379	0.0826889	-0.465584	0.0966616	2	98442507	98610379	167873	-
ENSRNOT00000041130	ENSRNOG00000007104	Itpr1			0.000243297	0.0731128	-0.464653	0.0890251	4	140247335	140580748	333414	+
RTRG.42534.1	NA	Anks1b	Yes		0.00222723	0.148266	-0.464106	0.129435	7	31064259	31068513	4255	+
RTRG.44785.3	NA	Pgr	Yes		6.71e-05	0.0516329	-0.460934	0.0768219	8	7129975	7201785	71811	+
RTRG.4256.2	NA	Snurf and Snrpn	Yes		0.00113824	0.111515	-0.46068	0.11106	1	195017148	195096700	79553	-
ENSRNOT00000017705	ENSRNOG00000013055	Zfyve16			0.00191309	0.139512	-0.458744	0.133535	2	22062492	22105710	43219	-
ENSRNOT00000059580	ENSRNOG00000038976	Galntl6			0.000431636	0.0832493	-0.456351	0.121525	16	35573058	35802979	229922	+
ENSRNOT00000003191	ENSRNOG00000002336	Gabra4			0.000276913	0.0744891	-0.453799	0.0965462	14	39154529	39231695	77167	+
ENSRNOT00000051362	ENSRNOG00000031092	Rock1			0.003517	0.178215	-0.451469	0.131906	18	1276391	1389929	113539	-
RTRG.3516.14	NA	Emsy	Yes		0.00099973	0.1087	-0.451026	0.127453	1	163567437	163613121	45685	-
ENSRNOT00000040291	ENSRNOG00000017302	Slc6a3			0.000340898	0.0763872	-0.450942	0.090704	1	32323011	32363983	40973	-
RTRG.46586.1	NA	None	Yes		0.00264233	0.157181	-0.449278	0.129617	8	100071702	100103111	31410	+
RTRG.48475.1	NA	Mfsd6	Yes		0.000276807	0.0744891	-0.449237	0.101622	9	53626316	53710822	84507	+
RTRG.35757.3	NA	None	Yes	Lmo3	0.000793921	0.101501	-0.448082	0.102194	4	172946183	173005636	59454	+
ENSRNOT00000057051	ENSRNOG00000004327	Ddc			0.00176149	0.133722	-0.447167	0.115519	14	91905919	91989307	83389	-
RTRG.52185.2	NA	Pls3	Yes		0.000976548	0.1087	-0.446261	0.105059	X	119030419	119124250	93832	+
RTRG.9502.1	NA	None	Yes		0.00383353	0.183627	-0.446246	0.141399	11	12899390	12900044	655	*
RTRG.33932.1	NA	AABR07060512.1	Yes	Cul1	0.00188569	0.138684	-0.445716	0.13465	4	77401038	77411906	10869	+
ENSRNOT00000073219	ENSRNOG00000048305	AABR07013922.1			0.00237449	0.151886	-0.445494	0.128279	2	263628021	263633542	5522	-
ENSRNOT00000005477	ENSRNOG00000003840	Slit2			0.000983097	0.1087	-0.444192	0.10468	14	66831848	67170361	338514	-
RTRG.106.1	NA	Grm1	Yes		0.000831703	0.103267	-0.442926	0.123666	1	4750134	5165945	415812	-
RTRG.18518.1	NA	Galntl6	Yes		5.27e-05	0.0475786	-0.442404	0.0741742	16	34999753	35122973	123221	+
RTRG.18794.2	NA	Micu3	Yes		0.00332069	0.174972	-0.439676	0.146013	16	55040557	55134484	93928	-
RTRG.34502.1	NA	Lrrtm4	Yes		0.00153959	0.126151	-0.437682	0.117964	4	111216094	111245974	29881	+
ENSRNOT00000090457	ENSRNOG00000058793	Vma21			0.000348637	0.0763872	-0.436068	0.0947586	17	34939517	34945317	5801	-
RTRG.37437.2	NA	Elavl2	Yes		0.00455287	0.19816	-0.433827	0.131431	5	109499373	109626475	127103	-
ENSRNOT00000012473	ENSRNOG00000009372	Tacr3			0.00216578	0.146733	-0.433813	0.115891	2	240021152	240118971	97820	+
RTRG.11480.1	NA	None	Yes	Cyp3a13	0.00319164	0.172149	-0.43309	0.123412	12	18799650	18803363	3714	*
RTRG.18793.2	NA	Zdhhc2	Yes		3.62e-05	0.0433349	-0.431164	0.067689	16	54932563	55002826	70264	-
RTRG.9504.1	NA	None	Yes		2.54e-05	0.0433349	-0.430777	0.0715163	11	12944989	12954597	9609	-
ENSRNOT00000006329	ENSRNOG00000004753	Napb			0.000504773	0.0884979	-0.429738	0.0915652	3	143020454	143063983	43530	-
ENSRNOT00000072450	ENSRNOG00000047450	Lmo3			0.00349251	0.177625	-0.429021	0.124141	4	172942020	173005634	63615	+
ENSRNOT00000009094	ENSRNOG00000006857	AABR07060833.1		Ndnf	0.000244034	0.0731128	-0.428659	0.0821645	4	96562725	96564611	1887	+
RTRG.9485.1	NA	None	Yes	Robo2	0.00347353	0.177625	-0.427935	0.123712	11	12013033	12018209	5177	-
RTRG.18415.2	NA	Tll1	Yes		0.00136016	0.11977	-0.424823	0.105317	16	27422831	27598029	175199	+
RTRG.44785.1	NA	Pgr	Yes		8.29e-05	0.0538871	-0.422919	0.0696847	8	7128634	7197534	68901	+
RTRG.47429.7	NA	Satb1	Yes		0.000455809	0.0842087	-0.421836	0.0885355	9	2202511	2277896	75386	+
RTRG.13173.33	NA	Cacna1e	Yes		0.00188289	0.138684	-0.421721	0.124581	13	72367683	72369524	1842	-
ENSRNOT00000008387	ENSRNOG00000006397	Chrm5			0.000431838	0.0832493	-0.420962	0.0876518	3	103966451	104018861	52411	-
ENSRNOT00000065935	ENSRNOG00000048561	LOC103689983			0.00306555	0.167982	-0.418576	0.131918	X	158197149	158228749	31601	-
ENSRNOT00000085012	ENSRNOG00000059057	Shld2			0.00426344	0.191858	-0.417804	0.125625	16	10570314	10661528	91215	-
ENSRNOT00000083039	ENSRNOG00000051905	Wnt2			0.00409348	0.188371	-0.415346	0.123517	4	45292437	45332420	39984	-
RTRG.41524.9	NA	Dnah11	Yes		0.000266401	0.0744891	-0.412329	0.0956211	6	145995587	146019356	23770	-
RTRG.24946.1	NA	Cdh12	Yes		0.0016672	0.130405	-0.411047	0.105254	2	71533813	71550212	16400	+
RTRG.18498.1	NA	Galntl6	Yes		0.000580079	0.0930426	-0.410515	0.0892985	16	34548438	34557084	8647	+
RTRG.8190.3	NA	Vmp1	Yes		0.00277598	0.16004	-0.408311	0.126373	10	73902837	73991400	88564	-
RTRG.2623.9	NA	Ube3a	Yes		0.00231388	0.150569	-0.407453	0.124616	1	116587858	116691728	103871	+
ENSRNOT00000036472	ENSRNOG00000028085	Tmem255a			0.000998373	0.1087	-0.405492	0.0957874	X	124402868	124464963	62096	-
ENSRNOT00000071371	ENSRNOG00000050801	AABR07000629.3		Samd3	0.000895568	0.106809	-0.40433	0.107622	1	20238386	20243910	5525	-
RTRG.28649.13	NA	Specc1l	Yes		0.00137403	0.120299	-0.404053	0.111982	20	14320912	14393886	72975	-
RTRG.36039.1	NA	Kcnb2	Yes		8.09e-05	0.0538164	-0.403222	0.0662159	5	2975041	3431442	456402	-
RTRG.24446.1	NA	Adamts6	Yes		0.00456116	0.19816	-0.401714	0.121741	2	34367456	34469171	101716	+
ENSRNOT00000079269	ENSRNOG00000051837	Nwd2			0.000149772	0.0643645	-0.401481	0.071813	14	46136786	46153212	16427	-
RTRG.41658.2	NA	AABR07055377.1 and AABR07055378.1	Yes		0.00103266	0.10956	-0.400839	0.100952	7	1976945	1982430	5486	+
ENSRNOT00000016452	ENSRNOG00000012283	Chrna6			0.00117788	0.113178	-0.399557	0.0968409	16	68860018	68866718	6701	+
ENSRNOT00000013956	ENSRNOG00000010350	Rcan2			0.000424401	0.0826889	-0.399522	0.0829755	9	19518570	19749145	230576	-
RTRG.51792.1	NA	None	Yes		0.00383845	0.183627	-0.397788	0.133429	X	87563715	87580490	16776	-
RTRG.34275.1	NA	Ndnf	Yes		0.00442165	0.19539	-0.39731	0.119752	4	96528441	96561724	33284	+
ENSRNOT00000077994	ENSRNOG00000014165	Ssr1			0.000976319	0.1087	-0.397191	0.112333	17	27496353	27510918	14566	+
RTRG.47409.3	NA	Tbc1d5	Yes		0.00175561	0.133595	-0.396165	0.12479	9	1145625	1759316	613692	+
RTRG.10304.1	NA	None	Yes		0.00236718	0.151795	-0.393565	0.124953	11	63264078	63264911	834	*
ENSRNOT00000013184	ENSRNOG00000009700	Dync1i1			0.00389826	0.184699	-0.392901	0.125556	4	30807879	31121090	313212	+
RTRG.21192.8	NA	Lyst	Yes		0.00225162	0.148916	-0.392815	0.126329	17	90448760	90464686	15927	-
ENSRNOT00000007998	ENSRNOG00000006037	Snap25			0.00415476	0.190046	-0.392703	0.117707	3	129753742	129787143	33402	+
ENSRNOT00000015871	ENSRNOG00000011623	Rab3c			0.00112508	0.111411	-0.391171	0.0941326	2	41570597	41785792	215196	-
RTRG.37770.5	NA	Elavl4	Yes		0.00336253	0.17533	-0.391013	0.112414	5	130001373	130086690	85318	-
ENSRNOT00000081228	ENSRNOG00000058526	AABR07033234.2		Robo2	0.00401619	0.186665	-0.39093	0.115872	11	11641371	11653835	12465	-
RTRG.51055.3	NA	Cnksr2	Yes		5.44e-05	0.0475786	-0.390336	0.0782659	X	39710819	39959980	249162	+
RTRG.22238.1	NA	None	Yes		0.00384451	0.183627	-0.389952	0.118202	18	68773079	68801919	28841	-
RTRG.9495.1	NA	None	Yes		0.00417833	0.190294	-0.387568	0.12197	11	12639635	12642168	2534	*
RTRG.17633.1	NA	Hs6st3	Yes		0.00034695	0.0763872	-0.386953	0.0939843	15	104448623	104930220	481598	+
RTRG.36450.1	NA	AABR07047580.1	Yes		0.000867124	0.10577	-0.382057	0.0943539	5	38225306	38232878	7573	+
ENSRNOT00000088950	ENSRNOG00000006426	Syt1			0.00027625	0.0744891	-0.381036	0.0743474	7	50084060	50278842	194783	-
RTRG.17034.12	NA	None	Yes	Hmbox1	0.00335126	0.17533	-0.380022	0.109191	15	48193277	48326674	133398	-
ENSRNOT00000061047	ENSRNOG00000001628	Pcp4			0.000486595	0.0875688	-0.379856	0.080498	11	36851038	36912229	61192	+
RTRG.49737.1	NA	None	Yes		0.00439428	0.194734	-0.378772	0.131467	KL567959.1	32473	35176	2704	*
RTRG.44884.1	NA	Fat3	Yes		0.0043032	0.192553	-0.378658	0.124727	8	14784400	14787878	3479	-
ENSRNOT00000084613	ENSRNOG00000014981	Usp14			0.000660199	0.0949304	-0.378438	0.084202	18	1179282	1216409	37128	-
RTRG.25085.4	NA	Ctnnd2	Yes		0.00377698	0.183332	-0.37747	0.110702	2	84005233	84094315	89083	+
RTRG.52276.1	NA	Tmem255a	Yes		0.00135072	0.119567	-0.376437	0.0932193	X	124326726	124465110	138385	-
ENSRNOT00000080650	ENSRNOG00000054953	Pcdhb6			0.0024357	0.152692	-0.37595	0.104923	18	30416038	30418372	2335	+
ENSRNOT00000025172	ENSRNOG00000010440	Gnal			0.00457095	0.198392	-0.375587	0.121693	18	62850588	62944627	94040	+
RTRG.22611.4	NA	Cdh11	Yes		0.0022438	0.148883	-0.37307	0.100244	19	2418260	2551122	132863	+
RTRG.18392.1	NA	None	Yes		0.00224652	0.148901	-0.372671	0.103534	16	25922249	25922569	321	*
ENSRNOT00000012212	ENSRNOG00000009031	Gucy2c			0.00217745	0.147197	-0.370954	0.116919	4	170659998	170740274	80277	-
RTRG.24945.1	NA	Cdh12	Yes		0.000744622	0.0987085	-0.368222	0.0987627	2	71310204	72540263	1230060	+
RTRG.11481.1	NA	None	Yes	Cyp3a13	0.00247938	0.152978	-0.368073	0.100542	12	18808816	18812505	3690	*
RTRG.9482.1	NA	None	Yes	Robo2	0.00347611	0.177625	-0.366914	0.106085	11	11855186	11875410	20225	-
RTRG.26303.3	NA	Pdcd10	Yes		0.00384615	0.183627	-0.366704	0.12654	2	173991010	173996437	5428	-
RTRG.36448.1	NA	AABR07047576.1	Yes		0.00113689	0.111515	-0.364872	0.0879468	5	38070358	38085747	15390	+
RTRG.24984.2	NA	Cdh18	Yes		0.0025326	0.15508	-0.364186	0.116167	2	74189285	74696133	506849	+
RTRG.18840.1	NA	Sgcz	Yes		0.000832286	0.103267	-0.362434	0.0958328	16	57623093	57630701	7609	+
RTRG.42831.1	NA	Kcnc2	Yes		0.000952519	0.1087	-0.362416	0.0936576	7	54978460	55159366	180907	+
RTRG.33491.1	NA	Cadps2	Yes		0.000558479	0.0919655	-0.360434	0.0866265	4	50326442	50485601	159160	-
RTRG.39050.2	NA	Slc8a1	Yes		0.000410401	0.0826876	-0.360322	0.0898391	6	4243030	4564197	321168	-
ENSRNOT00000083407	ENSRNOG00000061132	LOC103694210			0.00146796	0.122889	-0.360019	0.0955214	18	44029927	44141865	111939	-
RTRG.42323.1	NA	AABR07056267.1	Yes		0.00208254	0.144505	-0.359884	0.106823	7	22007145	22011622	4478	*
RTRG.49345.1	NA	None	Yes		0.00392201	0.185017	-0.359711	0.108213	9	106035917	106046002	10086	-
RTRG.34946.2	NA	Cntn4	Yes		0.000347495	0.0763872	-0.35856	0.0776963	4	137785168	138033624	248457	+
RTRG.25291.1	NA	Zfhx4	Yes		0.00150377	0.124522	-0.35747	0.101561	2	98415681	98611447	195767	-
ENSRNOT00000039247	ENSRNOG00000008656	Snca			0.000650354	0.0944843	-0.356255	0.0788355	4	90782374	90882285	99912	-
RTRG.39095.1	NA	Kcng3	Yes		0.00232237	0.150569	-0.355391	0.0960351	6	6786001	6842758	56758	-
ENSRNOT00000002812	ENSRNOG00000002051	Synj1			0.00262274	0.157136	-0.354078	0.097626	11	31105799	31180642	74844	-
RTRG.24984.1	NA	Cdh18	Yes		0.000438171	0.0837246	-0.35268	0.0735917	2	74180233	74693341	513109	+
ENSRNOT00000077270	ENSRNOG00000011441	Tpd52			0.000221024	0.0719402	-0.35181	0.0664872	2	95008311	95040514	32204	+
RTRG.31801.1	NA	None	Yes	Macrod2	0.00108296	0.109948	-0.351786	0.093287	3	134680274	134686907	6634	+
ENSRNOT00000023874	ENSRNOG00000017568	Rit2			0.000509629	0.0884979	-0.351651	0.0750335	18	23700013	24057917	357905	-
RTRG.44780.1	NA	Trpc6	Yes		0.000933193	0.1087	-0.351172	0.0843059	8	6810708	6923420	112713	+
ENSRNOT00000072899	ENSRNOG00000049676	St6galnac5			0.000799132	0.101954	-0.350842	0.0964527	2	258025177	258052835	27659	-
RTRG.37334.1	NA	Bnc2	Yes		0.00252094	0.154831	-0.350161	0.0959132	5	102407254	102810642	403389	-
ENSRNOT00000013408	ENSRNOG00000010063	Htr2a			0.000155787	0.0646711	-0.348892	0.0713552	15	56666012	56735382	69371	+
RTRG.12384.2	NA	Dsel	Yes		0.00461389	0.199265	-0.348883	0.114959	13	1938405	1948578	10174	-
RTRG.51923.1	NA	Drp2	Yes		0.00365928	0.181025	-0.348309	0.101595	X	105239549	105292332	52784	+
RTRG.2657.1	NA	AABR07003606.1	Yes	Snord115-7	0.0011411	0.111515	-0.347624	0.103463	1	116822322	116823953	1632	-
ENSRNOT00000019524	ENSRNOG00000014550	Plcxd3			0.00124127	0.116228	-0.346772	0.0847398	2	54191538	54360780	169243	+
RTRG.8919.2	NA	Prkca	Yes		0.000148501	0.0643645	-0.344945	0.0671064	10	96186509	96229318	42810	-
ENSRNOT00000084126	ENSRNOG00000056643	Cdh8			0.00183511	0.13643	-0.344572	0.0896049	19	6046665	6426216	379552	+
ENSRNOT00000025355	ENSRNOG00000018690	Rgs17			0.000110205	0.0590767	-0.341151	0.0647276	1	42492761	42587721	94961	-
RTRG.30051.2	NA	Lrp1b	Yes		0.000622275	0.0944843	-0.339644	0.0746629	3	27333974	27345298	11325	-
RTRG.6216.1	NA	Slc18a2	Yes		0.00135609	0.119585	-0.339246	0.0840621	1	280422758	280458022	35265	+
RTRG.215.1	NA	AABR07000423.1	Yes	A930012L18Rik	0.00223975	0.148883	-0.339209	0.0915728	1	12191040	12205412	14373	+
ENSRNOT00000036092	ENSRNOG00000022686	Zdhhc2			0.000890972	0.106598	-0.338858	0.0786569	16	54934056	55002322	68267	-
ENSRNOT00000005618	ENSRNOG00000004198	Stxbp6			0.0037517	0.18254	-0.338283	0.114464	6	65089318	65319527	230210	-
RTRG.752.3	NA	Syne1	Yes		0.00417133	0.190294	-0.338283	0.113519	1	41832829	42086646	253818	-
ENSRNOT00000082288	ENSRNOG00000058866	Myo5a			0.00100854	0.1087	-0.337805	0.0799231	8	82037977	82156419	118443	+
RTRG.9868.1	NA	Kcnj6	Yes		0.00235007	0.151426	-0.337751	0.0937021	11	35260718	35262798	2081	*
ENSRNOT00000039410	ENSRNOG00000025278	Scai			0.000108969	0.0590767	-0.337377	0.066697	3	23362707	23474170	111464	-
RTRG.51663.3	NA	Mir384	Yes		0.0034443	0.177452	-0.337328	0.0973775	X	76279331	76345022	65692	-
RTRG.31913.7	NA	Napb	Yes		7.32e-05	0.0520378	-0.336791	0.0669744	3	143013639	143064023	50385	-
RTRG.18722.2	NA	None	Yes	Ccdc110	0.0016287	0.12943	-0.33642	0.10049	16	49514109	49518976	4868	-
ENSRNOT00000079987	ENSRNOG00000017302	Slc6a3			0.00342918	0.176993	-0.336412	0.0970401	1	32321580	32362359	40780	-
RTRG.25181.1	NA	Ralyl	Yes		0.00422517	0.191042	-0.334	0.0998743	2	89821116	89835884	14769	-
ENSRNOT00000013552	ENSRNOG00000009891	Pcf11			5.39e-05	0.0475786	-0.331331	0.0642348	1	157468626	157494008	25383	-
ENSRNOT00000010631	ENSRNOG00000007884	Bcap29			0.000552146	0.0916908	-0.33085	0.0810486	6	50883787	50923510	39724	-
ENSRNOT00000023169	ENSRNOG00000017090	RGD1308706	Yes		0.00168146	0.130732	-0.328644	0.0972954	19	22699808	22726701	26894	+
ENSRNOT00000037895	ENSRNOG00000026053	Grem1			0.00395622	0.18569	-0.328466	0.10044	3	105203309	105214989	11681	-
RTRG.45876.5	NA	None	Yes	Dmxl2	0.000325764	0.075695	-0.328238	0.0791534	8	58932580	59077690	145111	-
RTRG.48748.16	NA	None	Yes	Tln2	0.00399629	0.186665	-0.326135	0.0965834	9	73334524	73462987	128464	+
RTRG.29042.8	NA	None	Yes	Mir1187	0.00246921	0.152978	-0.323921	0.0919021	20	34935061	35054812	119752	-
RTRG.48755.8	NA	None	Yes	Kansl1l	0.00039627	0.0809915	-0.323824	0.0720527	9	73764384	73799457	35074	-
RTRG.22632.2	NA	Cdh8	Yes		0.000951789	0.1087	-0.320645	0.0751882	19	6028680	6431608	402929	+
RTRG.19833.2	NA	None	Yes	Gm8765	0.00364073	0.180591	-0.320103	0.107129	17	15210278	15232870	22593	+
ENSRNOT00000038207	ENSRNOG00000042289	Plcxd2			0.000148425	0.0643645	-0.319304	0.0636187	11	57207656	57260001	52346	+
ENSRNOT00000084765	ENSRNOG00000051232	Gbe1			0.00411825	0.188664	-0.31844	0.106554	11	7265828	7485211	219384	+
RTRG.9425.1	NA	None	Yes		0.00144986	0.12221	-0.31838	0.0811519	11	4432478	4434716	2239	*
RTRG.35383.2	NA	Tigar	Yes		0.0010399	0.109948	-0.317752	0.0864224	4	159635153	159654063	18911	-
RTRG.15834.2	NA	Ccdc85a	Yes		0.000624764	0.0944843	-0.317426	0.0808835	14	112711653	112890376	178724	-
RTRG.27139.3	NA	None	Yes	Kcna3	0.00360713	0.180536	-0.317302	0.0923231	2	209772480	209783001	10522	+
ENSRNOT00000073638	ENSRNOG00000047635	Tmem178b			0.000294122	0.0744891	-0.317085	0.065177	4	68011932	68059249	47318	+
RTRG.46969.1	NA	Map4	Yes		0.00411305	0.188664	-0.316914	0.096899	8	118012698	118093406	80709	+
RTRG.9515.1	NA	None	Yes		0.00335894	0.17533	-0.316459	0.0909634	11	13289416	13291711	2296	*
RTRG.52114.1	NA	None	Yes	Ammerc1	0.00155442	0.126151	-0.31596	0.0945406	X	114129858	114362191	232334	-
ENSRNOT00000068404	ENSRNOG00000007636	Cadps2			0.00102707	0.109494	-0.315869	0.0749437	4	50326442	50860756	534315	-
RTRG.18106.1	NA	None	Yes	Nrg3	0.00249979	0.153996	-0.315253	0.0862309	16	16114433	16132295	17863	-
ENSRNOT00000047310	ENSRNOG00000029184	AABR07033882.1		Epha6	0.00054357	0.0912184	-0.314454	0.0739672	11	42259761	42843865	584105	+
RTRG.34210.1	NA	Gprin3	Yes		0.00204596	0.143056	-0.31303	0.0904969	4	89683136	89766744	83609	-
RTRG.43266.5	NA	Rims2	Yes		0.00244852	0.152692	-0.312126	0.0995733	7	78091809	78463326	371518	+
RTRG.9501.1	NA	None	Yes		0.00257467	0.155762	-0.311904	0.0913227	11	12884343	12885341	999	*
ENSRNOT00000002091	ENSRNOG00000001528	Gap43			0.000792199	0.101501	-0.31053	0.070799	11	58624198	58717914	93717	+
RTRG.27469.18	NA	Ank2	Yes		0.000455543	0.0842087	-0.307888	0.0761398	2	231224637	231333194	108558	-
RTRG.24558.1	NA	Rab3c	Yes		0.00162182	0.129388	-0.307315	0.0783452	2	41566574	41787233	220660	-
RTRG.32637.3	NA	Fam210b	Yes		0.00430007	0.192553	-0.307298	0.0921715	3	170358461	170364299	5839	+
RTRG.25417.3	NA	Nlgn1	Yes		0.00378713	0.183533	-0.305668	0.0896855	2	111522985	111970825	447841	-
RTRG.51504.4	NA	Snx12	Yes		0.000108296	0.0590767	-0.302899	0.0640312	X	71109841	71127565	17725	-
ENSRNOT00000091520	ENSRNOG00000056248	Marf1			0.00266049	0.157602	-0.302751	0.0836729	10	908806	953474	44669	+
RTRG.11482.1	NA	None	Yes	Cyp3a13	0.00195703	0.140371	-0.302659	0.0862916	12	18822539	18825537	2999	*
ENSRNOT00000000909	ENSRNOG00000000718	Cggbp1			0.0023263	0.150596	-0.302463	0.0871141	11	1896209	1915587	19379	+
RTRG.52323.1	NA	None	Yes	Tenm1	0.00269072	0.157913	-0.302289	0.0976895	X	129034766	129076033	41268	-
ENSRNOT00000065288	ENSRNOG00000013290	Nrip3			0.0013943	0.120727	-0.300679	0.0748333	1	174385424	174411141	25718	-
RTRG.43646.1	NA	Loc102551574	Yes		0.00105303	0.109948	-0.300274	0.0715197	7	109251955	109277425	25471	-
RTRG.9516.1	NA	None	Yes		0.00126495	0.116595	-0.299962	0.0735186	11	13308349	13317986	9638	-
RTRG.30541.1	NA	Pde1a	Yes		0.00094196	0.1087	-0.299873	0.0739608	3	66799476	66885085	85610	-
RTRG.37612.3	NA	Sgip1	Yes		0.000440544	0.0837246	-0.299685	0.0662843	5	122300414	122498478	198065	+
ENSRNOT00000082364	ENSRNOG00000058217	AABR07041418.1		Tenm1	0.00404028	0.187333	-0.298627	0.102535	X	129480906	129561668	80763	-
ENSRNOT00000011641	ENSRNOG00000008765	Zfhx4			0.000239999	0.0731128	-0.29825	0.063466	2	98423569	98610368	186800	-
RTRG.19697.1	ENSRNOG00000000105	Cplx2			0.000720729	0.0975749	-0.295707	0.0708728	17	10753827	10829948	76122	-
RTRG.36445.1	NA	AABR07047572.1	Yes		0.00202161	0.142659	-0.295361	0.0780221	5	37742704	37990566	247863	+
RTRG.25421.1	NA	Nlgn1	Yes		0.00407007	0.187576	-0.292171	0.0867999	2	111205639	111208637	2999	*
ENSRNOT00000005072	ENSRNOG00000003778	Opn3			0.00450714	0.197389	-0.291718	0.0988145	13	93716481	93746994	30514	-
ENSRNOT00000079304	ENSRNOG00000002506	Cdkl2			0.000719835	0.0975749	-0.291288	0.0757887	14	17534412	17565950	31539	+
RTRG.31024.1	NA	Lrrc4c	Yes		0.00246494	0.152964	-0.290925	0.0801442	3	85732940	85745193	12254	+
RTRG.10008.2	NA	None	Yes	Epha6	0.00326865	0.173998	-0.290843	0.0984747	11	41903856	42051021	147166	+
RTRG.27625.3	NA	Ppp3ca	Yes		0.00312486	0.169407	-0.290557	0.0935433	2	242099209	242185690	86482	+
RTRG.39241.13	NA	Nrxn1	Yes		0.00336055	0.17533	-0.290232	0.0955039	6	14449431	14503995	54565	-
RTRG.18570.1	NA	None	Yes		0.000583326	0.0931022	-0.289762	0.0718778	16	38962948	38985782	22835	-
ENSRNOT00000016265	ENSRNOG00000011944	Snx10			0.00247246	0.152978	-0.289291	0.0789858	4	81311490	81374158	62669	+
ENSRNOT00000045944	ENSRNOG00000008428	Drd2			0.00357481	0.179859	-0.288174	0.0837188	8	53678777	53743642	64866	+
RTRG.44796.1	NA	None	Yes	Cntn5	0.00292071	0.16441	-0.285447	0.0895657	8	9025084	9035077	9994	-
ENSRNOT00000081999	ENSRNOG00000015148	Erc2			0.000654988	0.0944843	-0.285314	0.069762	16	3293599	3674906	381308	+
RTRG.8256.2	NA	None	Yes	Msi2	0.00147206	0.123024	-0.284566	0.0714346	10	75673844	76039964	366121	-
RTRG.52308.5	NA	Thoc2	Yes		0.00326656	0.173998	-0.2833	0.0903855	X	128153818	128268326	114509	-
RTRG.9514.1	NA	None	Yes		0.000373084	0.0791651	-0.28309	0.0634726	11	13213193	13233381	20189	-
RTRG.18834.1	NA	Sgcz	Yes		0.00107829	0.109948	-0.283047	0.073064	16	57317036	57394529	77494	+
RTRG.2717.1	NA	None	Yes		0.00214971	0.145985	-0.28119	0.0750269	1	118245817	118263562	17746	-
RTRG.30049.1	NA	Lrp1b	Yes		0.00191558	0.139527	-0.281168	0.0777957	3	26978572	26989580	11009	-
ENSRNOT00000077452	ENSRNOG00000049792	Glra3			0.00177961	0.134117	-0.280982	0.0753585	16	37676962	38063821	386860	-
ENSRNOT00000061812	ENSRNOG00000040166	Ankrd34b			0.00250994	0.154311	-0.280799	0.0768585	2	22000106	22016030	15925	+
RTRG.47353.1	NA	Sacm1l	Yes		0.00219717	0.14766	-0.27971	0.088138	8	132607029	132663507	56479	+
ENSRNOT00000073811	ENSRNOG00000046744	Ankrd29			0.00101549	0.109256	-0.279631	0.0723616	18	3673915	3676188	2274	-
RTRG.12880.7	NA	Tmem183a	Yes		0.00321438	0.172673	-0.279156	0.0796434	13	51184642	51201429	16788	-
RTRG.13784.5	NA	Enah	Yes		0.00146476	0.122789	-0.278309	0.0802612	13	100290897	100414226	123330	-
ENSRNOT00000030015	ENSRNOG00000006514	Vezt			0.00216963	0.146831	-0.277936	0.0754466	7	34888491	34951644	63154	-
RTRG.2624.2	NA	Loc102548730	Yes		0.00167272	0.130405	-0.275895	0.070684	1	116695165	116782981	87817	-
RTRG.34492.1	NA	Lrrtm4	Yes		0.00058642	0.0931277	-0.275707	0.0729038	4	110699557	110710802	11246	+
RTRG.19215.2	NA	Csmd1	Yes		0.000553659	0.0916928	-0.275578	0.0676931	16	77152479	78042156	889678	+
RTRG.25422.1	NA	Nlgn1	Yes		0.00153849	0.126151	-0.275111	0.0812385	2	111215209	111218207	2999	*
RTRG.40783.3	NA	Nrxn3	Yes		0.000644945	0.0944843	-0.274247	0.0636133	6	112800513	113002195	201683	+
RTRG.46329.9	NA	Myo5a	Yes		0.000593461	0.0931277	-0.273901	0.0683201	8	82038949	82162009	123061	+
RTRG.39877.1	NA	Hdac9	Yes		0.00209556	0.144557	-0.272447	0.0723918	6	53483818	54162700	678883	-
RTRG.52047.1	NA	Il1rapl2	Yes		0.00142029	0.121779	-0.272173	0.0742865	X	109622500	109866094	243595	+
RTRG.17837.1	NA	Erc2	Yes		0.00451257	0.197389	-0.271896	0.0890538	16	3258514	3681178	422665	+
RTRG.25437.1	NA	None	Yes		0.00235151	0.151426	-0.271441	0.0885043	2	112050379	112054365	3987	*
RTRG.3411.1	NA	Dlg2	Yes		0.00132146	0.118953	-0.270677	0.0745671	1	156521325	157276862	755538	+
RTRG.18110.1	NA	None	Yes	Nrg3	0.0035481	0.179049	-0.269755	0.0782671	16	16746369	16763862	17494	-
RTRG.25413.1	NA	None	Yes		0.000886863	0.106598	-0.269599	0.0786243	2	110625419	110650971	25553	-
RTRG.13490.2	NA	Uhmk1	Yes		0.000586752	0.0931277	-0.268218	0.0682327	13	88517084	88536071	18988	-
ENSRNOT00000035692	ENSRNOG00000046366	Dmd			0.000682009	0.0962028	-0.268167	0.0723107	X	51286737	53519259	2232523	+
RTRG.29761.8	NA	Garnl3	Yes		0.00430884	0.192624	-0.266294	0.0935052	3	12071320	12122319	51000	-
ENSRNOT00000002684	ENSRNOG00000001958	Ift57			0.00149851	0.124386	-0.265549	0.076541	11	53664638	53731779	67142	-
RTRG.40438.1	NA	Akap5	Yes		0.00428	0.192179	-0.26508	0.0794436	6	99356456	99369805	13350	+
RTRG.18934.1	NA	Purg	Yes		0.000256234	0.0744891	-0.265022	0.0647631	16	62470576	62483238	12663	-
RTRG.8790.14	NA	None	Yes	Lrrc37a3, Wnt9b, Gosr2	0.000451874	0.0842087	-0.263488	0.0661709	10	91676221	91690844	14624	-
RTRG.24552.6	NA	Pde4d	Yes		0.00140452	0.121198	-0.263264	0.0700424	2	40969610	41152474	182865	+
ENSRNOT00000074626	ENSRNOG00000048043	F2r			0.0013118	0.118953	-0.262077	0.066163	2	26118760	26135340	16581	-
RTRG.12691.1	NA	Dpp10	Yes		0.00259111	0.155762	-0.261587	0.0797946	13	41145585	41174069	28485	-
RTRG.37644.2	ENSRNOG00000007706	Prkaa2			0.000438693	0.0837246	-0.259039	0.0678906	5	124558385	124642569	84185	-
RTRG.39248.1	NA	Nrxn1	Yes		0.000683216	0.0962028	-0.257609	0.0635534	6	14653664	14680269	26606	-
RTRG.37193.2	NA	Megf9	Yes		0.0037693	0.183104	-0.257195	0.0864384	5	86586996	86609789	22794	-
RTRG.46096.1	NA	Map2k1	Yes		0.00125992	0.116307	-0.25689	0.0673011	8	69446514	69466604	20091	-
RTRG.3383.1	NA	Dlg2	Yes		0.00334452	0.17533	-0.256293	0.0736153	1	155138212	155529044	390833	+
RTRG.48656.1	NA	Bmpr2	Yes		0.00116375	0.11235	-0.25626	0.0665583	9	66544436	66683012	138577	+
RTRG.42756.2	NA	Ppfia2	Yes		0.00417525	0.190294	-0.256117	0.0852337	7	48548927	49032272	483346	+
RTRG.9499.1	NA	None	Yes		0.00282171	0.161757	-0.255715	0.0803194	11	12818355	12822438	4084	*
RTRG.22511.1	NA	Dok6	Yes		0.00119608	0.113676	-0.254345	0.0632419	18	86414513	86878537	464025	-
ENSRNOT00000071784	ENSRNOG00000047143	Fkbp1b			0.00289098	0.16404	-0.253838	0.0827101	6	29977797	29987451	9655	+
RTRG.49827.1	NA	None	Yes		0.0039331	0.185025	-0.253169	0.0879861	KL568051.1	39449	43735	4287	*
RTRG.46512.1	NA	None	Yes		0.00359085	0.180313	-0.252742	0.0789541	8	95551228	95551855	628	*
ENSRNOT00000041689	ENSRNOG00000013213	Epha4			0.00392907	0.185017	-0.252592	0.0745848	9	83111222	83253458	142237	-
ENSRNOT00000003188	ENSRNOG00000002323	RGD1566265	Yes		0.0036215	0.180591	-0.252279	0.0785269	X	78870964	78911601	40638	-
ENSRNOT00000010254	ENSRNOG00000007647	Oprk1			0.00105805	0.109948	-0.251993	0.0723851	5	13744658	13760305	15648	-
RTRG.46196.2	NA	None	Yes	Vps13c	0.00334907	0.17533	-0.251974	0.0835057	8	73682776	73795983	113208	+
RTRG.48772.2	NA	Erbb4	Yes		0.00142384	0.121779	-0.251428	0.0685274	9	75014031	76179707	1165677	-
ENSRNOT00000059430	ENSRNOG00000007666	Cacnb4			0.00155411	0.126151	-0.249184	0.0764507	3	37955069	38090526	135458	-
RTRG.40317.1	NA	Cdkl1	Yes		0.00345257	0.177452	-0.248871	0.0779363	6	92074835	92123489	48655	-
RTRG.39249.1	NA	Nrxn1	Yes		0.00258748	0.155762	-0.248063	0.0704434	6	14691162	14709760	18599	-
ENSRNOT00000083366	ENSRNOG00000002369	Rgs8			0.000710018	0.0975749	-0.247842	0.066476	13	71086745	71141075	54331	+
RTRG.51171.1	NA	Dmd	Yes		0.00381999	0.183627	-0.247535	0.0843276	X	51148321	52158990	1010670	+
RTRG.3564.4	NA	Pgm2l1	Yes		0.000613851	0.0944843	-0.246244	0.0646275	1	165237863	165287443	49581	+
ENSRNOT00000067636	ENSRNOG00000012940	Vps41			0.00171997	0.131881	-0.244833	0.0632903	17	48648879	48810991	162113	-
ENSRNOT00000046262	ENSRNOG00000013780	Nf1			0.00212172	0.145034	-0.243684	0.0721001	10	66690133	66928706	238574	+
ENSRNOT00000084437	ENSRNOG00000023861	Snap91			0.00143407	0.121779	-0.243434	0.0670869	8	94447550	94564525	116976	-
RTRG.52525.2	NA	Slitrk4	Yes		0.00360444	0.180536	-0.243273	0.0725634	X	147583455	147590974	7520	-
RTRG.21066.6	NA	Cacnb2	Yes		0.00175096	0.13342	-0.243237	0.0752635	17	81922014	82022141	100128	+
RTRG.43266.21	NA	Rims2	Yes		0.00135092	0.119567	-0.243142	0.0666097	7	78470684	78528348	57665	+
ENSRNOT00000007609	ENSRNOG00000005345	Vsnl1			0.00200641	0.142408	-0.243083	0.0684323	6	37001356	37122023	120668	-
RTRG.18364.26	NA	None	Yes	Psd3	0.0014807	0.123291	-0.24237	0.0659907	16	23668595	23789401	120807	+
RTRG.37755.7	NA	Eps15	Yes		0.00298285	0.166016	-0.242262	0.0808896	5	128984745	129024403	39659	+
ENSRNOT00000075279	ENSRNOG00000050843	Mmut			0.00193622	0.140205	-0.242213	0.0709354	9	23323936	23352668	28733	-
ENSRNOT00000020411	ENSRNOG00000014758	Lgi1			0.000711916	0.0975749	-0.24201	0.0634715	1	256955652	256999253	43602	+
ENSRNOT00000009122	ENSRNOG00000006399	Synj2bp			0.00119298	0.113558	-0.241864	0.0650694	6	105224166	105261549	37384	-
ENSRNOT00000077174	ENSRNOG00000055278	Pclo			0.00114178	0.111515	-0.237553	0.0644282	4	16946938	16953847	6910	-
RTRG.46662.1	NA	Clstn2	Yes		0.00233035	0.150699	-0.23755	0.0651383	8	105322580	106036806	714227	-
RTRG.24065.2	NA	None	Yes		0.00337316	0.175585	-0.236996	0.0806291	2	4189511	4497872	308362	+
RTRG.48132.6	NA	Adgrb3	Yes		0.000535244	0.0903925	-0.235504	0.0634502	9	31583831	32022541	438711	-
ENSRNOT00000007963	ENSRNOG00000005904	Cdc27			0.00255353	0.155118	-0.233497	0.0723912	10	92554081	92602082	48002	-
RTRG.9548.3	NA	None	Yes	Mir99ahg	0.00202742	0.142739	-0.233076	0.0736952	11	15760811	16057990	297180	+
RTRG.46969.2	NA	Map4	Yes		0.00197902	0.141782	-0.232984	0.0654303	8	118012698	118093406	80709	+
ENSRNOT00000064175	ENSRNOG00000005564	Ubn2			0.00443305	0.19539	-0.2322	0.0700183	4	66165845	66233230	67386	+
RTRG.27422.3	NA	Fnbp1l	Yes		0.00137834	0.120331	-0.231886	0.0685258	2	226688006	226779440	91435	-
ENSRNOT00000077646	ENSRNOG00000054751	Lmbrd2			0.00198966	0.141981	-0.231871	0.0660187	2	58534476	58590758	56283	+
RTRG.38725.1	NA	Loc691280	Yes		0.00297755	0.165931	-0.231263	0.0738381	5	164639630	164664958	25329	-
RTRG.21160.2	NA	Gpr158	Yes		0.00204378	0.143056	-0.23052	0.0661272	17	88158082	88654368	496287	+
RTRG.44695.2	NA	Gria4	Yes		0.000643883	0.0944843	-0.229517	0.0637349	8	1547240	2045859	498620	-
ENSRNOT00000046370	ENSRNOG00000030840	Cadm2			0.00392978	0.185017	-0.229086	0.0727475	11	4175078	4397361	222284	-
RTRG.32218.1	NA	Rpn2	Yes		0.00371361	0.181667	-0.228996	0.0725118	3	153398130	153445632	47503	+
RTRG.9422.1	NA	Cadm2	Yes		0.00112778	0.111411	-0.228115	0.0633266	11	4174335	4328562	154228	-
RTRG.13468.2	NA	Pbx1	Yes		0.00225128	0.148916	-0.227934	0.0674805	13	86386694	86671458	284765	-
RTRG.33379.11	NA	Phf14	Yes		0.00182435	0.135961	-0.227832	0.065956	4	38255163	38376474	121312	+
ENSRNOT00000090346	ENSRNOG00000042458	Stau2			0.001023	0.109494	-0.227492	0.0653541	5	2353468	2401826	48359	+
RTRG.52499.1	NA	None	Yes		0.00166052	0.130405	-0.226812	0.0703439	X	144323176	144327373	4198	+
RTRG.31020.1	NA	Lrrc4c	Yes		0.00325903	0.173941	-0.226372	0.0744957	3	85528698	85544661	15964	+
RTRG.24873.1	NA	Sub1	Yes		0.00215499	0.146164	-0.225771	0.063512	2	62018877	62034696	15820	-
RTRG.43266.10	NA	Rims2	Yes		0.00392598	0.185017	-0.224215	0.072888	7	78265862	78469323	203462	+
ENSRNOT00000009034	ENSRNOG00000006853	Elavl2			0.00165379	0.130405	-0.223087	0.063806	5	109499418	109625723	126306	-
ENSRNOT00000075420	ENSRNOG00000047085	Lrrtm2			0.00346816	0.177625	-0.221703	0.0640751	18	28012877	28017925	5049	-
RTRG.48116.2	NA	Ogfrl1	Yes		0.00174112	0.133164	-0.219757	0.0649315	9	29629360	29647701	18342	-
RTRG.36185.1	NA	Xkr4	Yes		0.00180734	0.135188	-0.219737	0.0632246	5	15728404	16140896	412493	-
RTRG.31753.2	NA	Snap25	Yes		0.00414916	0.189932	-0.217723	0.0648992	3	129598889	129789983	191095	+
RTRG.30154.3	NA	Cacnb4	Yes		0.00232057	0.150569	-0.215843	0.0644629	3	37952185	38000273	48089	-
ENSRNOT00000005293	ENSRNOG00000003834	Map2k4			0.00338473	0.175981	-0.215681	0.0675399	10	52196124	52290657	94534	-
RTRG.42756.4	NA	Ppfia2	Yes		0.00162722	0.12943	-0.214259	0.0637953	7	48711059	49032173	321115	+
ENSRNOT00000005124	ENSRNOG00000003853	Scoc			0.00457666	0.198392	-0.21327	0.0646707	19	24584455	24614019	29565	-
RTRG.2576.1	NA	Gabrb3	Yes		0.00346656	0.177625	-0.212781	0.067212	1	113042385	113069828	27444	+
ENSRNOT00000015084	ENSRNOG00000011160	Sv2b			0.00204301	0.143056	-0.212455	0.0663108	1	136664204	136842247	178044	-
RTRG.2623.11	NA	Ube3a	Yes		0.00318885	0.172149	-0.210759	0.0684577	1	116638790	116683277	44488	+
RTRG.31122.1	NA	Tcp11l1	Yes		0.00283507	0.162113	-0.208165	0.0672698	3	94617153	94635668	18516	-
RTRG.51055.4	NA	Cnksr2	Yes		0.00398015	0.186527	-0.208121	0.0666405	X	39710857	39959980	249124	+
ENSRNOT00000066966	ENSRNOG00000022356	Zc2hc1a			0.00304057	0.167398	-0.205533	0.0665667	2	96482944	96520137	37194	-
RTRG.24828.2	NA	Lmbrd2	Yes		0.0029408	0.164876	-0.205179	0.0653286	2	58578770	58594449	15680	+
RTRG.10913.4	NA	Fgd4	Yes		0.00401671	0.186665	-0.204026	0.0694079	11	88686774	88800790	114017	+
RTRG.8172.7	NA	Usp32	Yes		0.00288178	0.163958	-0.203973	0.0656331	10	72300219	72450267	150049	-
RTRG.25673.2	NA	Hspa4l	Yes		0.00272694	0.158598	-0.203845	0.0652459	2	127626503	127679051	52549	+
ENSRNOT00000014800	ENSRNOG00000025539	Vps13a			0.00297861	0.165931	-0.203025	0.0639373	1	235653121	235813030	159910	-
ENSRNOT00000015598	ENSRNOG00000011302	Rab11a			0.0026351	0.157181	-0.202841	0.0632106	8	70192975	70215719	22745	-
RTRG.40778.1	NA	Nrxn3	Yes		0.00456237	0.19816	-0.202137	0.0633889	6	112258799	112761328	502530	+
RTRG.35869.1	NA	Kras	Yes		0.00371032	0.181667	-0.201589	0.0633538	4	179481350	179515062	33713	-
ENSRNOT00000055401	ENSRNOG00000022635	Dlg2			0.00327695	0.174213	-0.199726	0.0675719	1	156552328	157269747	717420	+
RTRG.25761.3	NA	Pcdh10	Yes		0.00457745	0.198392	-0.199603	0.0697793	2	136994309	137107477	113169	+
RTRG.38153.2	NA	Ago3	Yes		0.00292172	0.16441	-0.199522	0.0667309	5	144354576	144399099	44524	-
RTRG.37610.2	NA	Pde4b	Yes		0.00386855	0.184125	-0.198534	0.0633659	5	121932909	122139272	206364	+
ENSRNOT00000021458	ENSRNOG00000015987	Rap1gds1			0.00367317	0.181025	-0.19043	0.0635976	2	244258550	244370983	112434	-
RTRG.51338.2	NA	Pdk3	Yes		0.00339719	0.176154	-0.186829	0.0639407	X	62827055	62904086	77032	-
RTRG.23926.1	NA	Tomm20	Yes		0.00422654	0.191042	-0.18426	0.0645192	19	59854089	59873473	19385	-
ENSRNOT00000080139	ENSRNOG00000052486	Kcna6			0.00386865	0.184125	0.187601	0.063278	4	159253934	159287193	33260	-
ENSRNOT00000081195	ENSRNOG00000061572	Smarcd1			0.00435486	0.193641	0.199888	0.0693954	7	141355994	141366732	10739	+
ENSRNOT00000056622	ENSRNOG00000004283	Camta2			0.00339243	0.176138	0.200212	0.0677261	10	57291192	57309298	18107	-
ENSRNOT00000075774	ENSRNOG00000046021	LOC108348172			0.00375486	0.182548	0.202827	0.065292	X	15425078	15428518	3441	-
RTRG.18294.1	NA	Ncan	Yes		0.00247539	0.152978	0.203092	0.0646449	16	21050148	21078742	28595	+
ENSRNOT00000079746	ENSRNOG00000058478	Mapk8ip1			0.00214094	0.145859	0.206259	0.0643817	3	81295024	81304181	9158	-
ENSRNOT00000036959	ENSRNOG00000031544	Larp1			0.00346141	0.177607	0.206348	0.0689785	10	43446526	43498066	51541	+
ENSRNOT00000001234	ENSRNOG00000000924	Slc7a1			0.0042477	0.191511	0.207734	0.0688206	12	8085525	8108972	23448	+
RTRG.9148.3	NA	Srsf2	Yes		0.00297395	0.165931	0.212424	0.0705752	10	105792778	105796677	3900	-
RTRG.23540.1	NA	None	Yes	Zfhx3	0.00202562	0.142739	0.213702	0.0633438	19	42757048	42920487	163440	-
ENSRNOT00000016947	ENSRNOG00000012477	Eef1a2			0.00125508	0.116307	0.214104	0.0638828	3	176657107	176666282	9176	-
RTRG.1206.1	NA	Cacng7	Yes		0.00300756	0.166783	0.215613	0.0652424	1	64374555	64405304	30750	-
ENSRNOT00000038395	ENSRNOG00000021725	Unc119b			0.00350507	0.177785	0.218393	0.0748443	12	47219089	47229564	10476	+
RTRG.23287.1	NA	Gab1	Yes		0.00405672	0.187527	0.21975	0.0752941	19	30884359	30891078	6720	+
RTRG.32999.11	ENSRNOG00000012764	Agap3			0.00440912	0.195251	0.220298	0.0754843	4	7222343	7252950	30608	-
ENSRNOT00000016493	ENSRNOG00000012204	LOC100294508			0.00237606	0.151886	0.220383	0.0716417	5	144779681	144872271	92591	+
RTRG.4364.2	NA	Sez6l2	Yes		0.00354642	0.179049	0.220762	0.0665068	1	198383588	198403544	19957	+
ENSRNOT00000023172	ENSRNOG00000017172	Mvb12b			0.00122006	0.114883	0.220796	0.0644926	3	12780100	12944494	164395	-
ENSRNOT00000090057	ENSRNOG00000005129	Dtx3			0.00427219	0.19211	0.22081	0.0762005	7	70476729	70480724	3996	-
ENSRNOT00000001347	ENSRNOG00000001010	Tecpr1			0.00258489	0.155762	0.221296	0.0699003	12	12374742	12403387	28646	+
ENSRNOT00000037624	ENSRNOG00000027264	Dagla			0.00272252	0.158598	0.222868	0.0716137	1	226297016	226353611	56596	-
ENSRNOT00000023379	ENSRNOG00000017352	Ctdnep1			0.00433055	0.193171	0.224799	0.0772854	10	56591292	56600232	8941	+
ENSRNOT00000014770	ENSRNOG00000010789	Dusp7			0.0022627	0.149326	0.226142	0.067867	8	115069095	115076130	7036	+
ENSRNOT00000031891	ENSRNOG00000023360	Fus			0.00169101	0.131051	0.226167	0.0676622	1	199412834	199426702	13869	+
ENSRNOT00000026112	ENSRNOG00000019177	Psd2			0.00302395	0.167091	0.227417	0.0680777	18	28781349	28832428	51080	+
RTRG.6431.2	NA	Abat	Yes		0.00345018	0.177452	0.227836	0.0682115	10	7092900	7140255	47356	-
ENSRNOT00000065131	ENSRNOG00000024039	Serinc5			0.00149008	0.123892	0.228757	0.0632545	2	22195600	22310312	114713	+
ENSRNOT00000030891	ENSRNOG00000028556	Usp30			0.00385243	0.183783	0.229167	0.0747382	12	48262663	48286352	23690	-
ENSRNOT00000078909	ENSRNOG00000051490	Plcg1			0.00143254	0.121779	0.22952	0.0682334	3	156727642	156758307	30666	+
ENSRNOT00000004519	ENSRNOG00000003310	Tmem63a			0.00435694	0.193641	0.230797	0.080109	13	99220510	99253176	32667	+
ENSRNOT00000018717	ENSRNOG00000013689	Vps18			0.00411838	0.188664	0.231316	0.0799521	3	111097326	111108295	10970	+
ENSRNOT00000000886	ENSRNOG00000000697	Coro1c			0.000991417	0.1087	0.231796	0.0672706	12	48481750	48554052	72303	+
RTRG.32430.5	NA	Slc12a5	Yes		0.0032505	0.173906	0.233562	0.0667619	3	161461292	161465737	4446	+
ENSRNOT00000000060	ENSRNOG00000000054	Abhd8			0.00140784	0.121198	0.233894	0.0699434	16	19866022	19872774	6753	-
RTRG.49148.7	NA	None	Yes		0.00445065	0.19539	0.23505	0.0792147	9	96721567	97034392	312826	+
ENSRNOT00000086893	ENSRNOG00000019799	Pcdhgc3			0.00247798	0.152978	0.235368	0.070775	18	30954609	30969361	14753	+
ENSRNOT00000006162	ENSRNOG00000004560	Cacna1b			0.0033073	0.174972	0.235509	0.0772662	3	1742627	1924827	182201	-
ENSRNOT00000019500	ENSRNOG00000014369	Slc27a4			0.00266044	0.157602	0.235609	0.0715318	3	8363937	8376858	12922	+
ENSRNOT00000024922	ENSRNOG00000018406	Wipf1			0.00194883	0.140205	0.235921	0.0689471	3	60150021	60166013	15993	-
RTRG.11054.3	NA	Map2k7	Yes		0.00455282	0.19816	0.236744	0.0741102	12	2540911	2555364	14454	-
ENSRNOT00000041215	ENSRNOG00000030127	Eml2			0.00400076	0.186665	0.237719	0.0758432	1	80087684	80118784	31101	+
ENSRNOT00000055970	ENSRNOG00000018309	Chd4			0.000887359	0.106598	0.237797	0.0646998	4	157612536	157645659	33124	+
RTRG.23725.1	NA	Map1lc3b	Yes		0.00180066	0.134853	0.237818	0.0742455	19	53642668	53688597	45930	-
ENSRNOT00000085692	ENSRNOG00000057823	Ubc			0.00166416	0.130405	0.23793	0.0683212	12	36638457	36642734	4278	+
ENSRNOT00000011350	ENSRNOG00000008534	Dusp15			0.00145453	0.122272	0.238814	0.0713627	3	148417993	148428494	10502	-
ENSRNOT00000027047	ENSRNOG00000019968	Trim8			0.00152737	0.125794	0.239366	0.0701309	1	266255797	266270694	14898	+
ENSRNOT00000010510	ENSRNOG00000007989	Chst1			0.00378638	0.183533	0.239697	0.0768586	3	81498022	81512807	14786	+
ENSRNOT00000037901	ENSRNOG00000013674	Megf10			0.00374094	0.182307	0.241085	0.0822401	18	52215682	52366238	150557	+
RTRG.36713.4	NA	Rusc2	Yes		0.00263907	0.157181	0.241096	0.0746845	5	58860438	58883189	22752	+
ENSRNOT00000044871	ENSRNOG00000010649	Ctnnd2			0.00341911	0.176773	0.241921	0.0819782	2	83393282	84094315	701034	+
RTRG.47889.2	NA	Ttbk1	Yes		0.00239898	0.15246	0.242072	0.078099	9	16859161	16903820	44660	+
RTRG.37892.2	NA	Hectd3	Yes		0.00254578	0.155118	0.242337	0.0795228	5	135860675	135870334	9660	+
RTRG.936.1	NA	Sft2d1 and Prr18	Yes		0.00124932	0.116307	0.242915	0.0660592	1	52988529	53014482	25954	-
ENSRNOT00000042865	ENSRNOG00000031643	Dchs1			0.00423913	0.191469	0.243124	0.0774748	1	170594822	170628915	34094	-
ENSRNOT00000066764	ENSRNOG00000010971	Snx18			0.00293803	0.164876	0.243329	0.0722498	2	45454782	45480798	26017	-
RTRG.2019.1	NA	Aplp1	Yes		0.00175763	0.133595	0.244355	0.0661472	1	88897532	88908569	11038	-
ENSRNOT00000016163	ENSRNOG00000011876	Fxr2			0.00312166	0.169407	0.245009	0.0737005	10	56237755	56257890	20136	+
RTRG.65.5	NA	Lrp11	Yes		0.00272902	0.158598	0.245282	0.0726578	1	1702696	1731210	28515	+
ENSRNOT00000014087	ENSRNOG00000010607	Rnf208			0.00349391	0.177625	0.245992	0.0816586	3	2462466	2463790	1325	+
RTRG.42000.10	NA	Cirbp	Yes		0.00382827	0.183627	0.24699	0.0850688	7	12398179	12405052	6874	-
ENSRNOT00000049146	ENSRNOG00000033791	Apc2			0.00086663	0.10577	0.247309	0.0657865	7	12258468	12274803	16336	-
ENSRNOT00000019966	ENSRNOG00000014516	Hs6st1			0.0022838	0.149748	0.247942	0.0774112	9	42620006	42659184	39179	+
ENSRNOT00000032193	ENSRNOG00000025612	Sez6l			0.00104677	0.109948	0.248175	0.0658296	12	50090464	50241995	151532	+
ENSRNOT00000084985	ENSRNOG00000014353	Sympk			0.00105622	0.109948	0.248495	0.0724827	1	79931166	79959430	28265	+
ENSRNOT00000022550	ENSRNOG00000016592	Gnai2			0.00188585	0.138684	0.249641	0.0652051	8	116370744	116391307	20564	-
RTRG.32273.4	NA	Ppp1r16b	Yes		0.00202035	0.142659	0.249801	0.0659805	3	155160934	155266963	106030	+
ENSRNOT00000078306	ENSRNOG00000022307	Acap3			0.00331198	0.174972	0.249952	0.0829628	5	173340487	173354753	14267	+
ENSRNOT00000034426	ENSRNOG00000027240	Kndc1			0.000972375	0.1087	0.250533	0.0716566	1	212230259	212277694	47436	+
RTRG.2325.4	NA	Shank1	Yes		0.00422465	0.191042	0.253591	0.0878726	1	100297157	100345355	48199	+
ENSRNOT00000071764	ENSRNOG00000008323	Pitpnm3			0.00450808	0.197389	0.253832	0.0862093	10	58618645	58693754	75110	-
ENSRNOT00000064136	ENSRNOG00000020742	Pcnx3			0.00231481	0.150569	0.254128	0.0816187	1	221019500	221041401	21902	-
ENSRNOT00000025385	ENSRNOG00000018781	Map1s			0.00270577	0.158232	0.254203	0.0815709	16	20267581	20278814	11234	-
RTRG.15152.4	NA	Lap3	Yes		0.00367896	0.181164	0.254659	0.0758618	14	70102816	70121797	18982	-
RTRG.43863.5	NA	Myh9l1 and Apol9a and Myh9	Yes		0.00104652	0.109948	0.254713	0.0664586	7	118740005	119071706	331702	-
ENSRNOT00000008901	ENSRNOG00000006689	Chd7			0.00163206	0.129528	0.254882	0.0768328	5	21830882	21950696	119815	+
ENSRNOT00000026327	ENSRNOG00000019400	Dag1			0.00326443	0.173998	0.255225	0.0754943	8	116980497	116993193	12697	-
RTRG.7101.3	NA	Tbc1d9b	Yes		0.00363044	0.180591	0.255276	0.0751046	10	35637120	35676050	38931	+
RTRG.21189.5	NA	Apbb1ip	Yes		0.00288687	0.163958	0.255432	0.0805883	17	90102787	90124501	21715	-
RTRG.20063.1	NA	Rreb1	Yes		0.00420083	0.190887	0.256313	0.0833694	17	27617821	27646718	28898	-
RTRG.38923.1	NA	None	Yes	Ski	0.000808173	0.102465	0.256494	0.0687399	5	172556149	172623853	67705	-
ENSRNOT00000031164	ENSRNOG00000028629	Akt1			0.000724845	0.0976307	0.257342	0.06764	6	137218376	137236258	17883	-
ENSRNOT00000035423	ENSRNOG00000025594	Scrt1			0.00379731	0.18359	0.257355	0.08385	7	117583453	117587103	3651	-
RTRG.8640.2	NA	Jup	Yes		0.00143478	0.121779	0.257779	0.0787652	10	88280519	88307412	26894	-
ENSRNOT00000079445	ENSRNOG00000000774	Gabbr1			0.000969292	0.1087	0.258221	0.0668356	20	1981436	1984802	3367	-
RTRG.28969.3	NA	Hk1	Yes		0.000891298	0.106598	0.25862	0.0669637	20	31911461	31930905	19445	-
ENSRNOT00000047192	ENSRNOG00000009412	Lrch1			0.00455409	0.19816	0.258845	0.0913469	15	56785162	56970365	185204	-
ENSRNOT00000027141	ENSRNOG00000019913	Mta2			0.0035296	0.178557	0.259378	0.0808476	1	225140863	225149583	8721	+
ENSRNOT00000022726	ENSRNOG00000016448	Eef2k			0.00208975	0.144505	0.260044	0.0827232	1	190780236	190842324	62089	+
RTRG.2157.6	NA	Zfp536	Yes		0.00214346	0.145867	0.260438	0.069457	1	93843481	94151164	307684	-
ENSRNOT00000067517	ENSRNOG00000033556	Spen			0.00366496	0.181025	0.261129	0.0843336	5	160015573	160070916	55344	-
ENSRNOT00000077809	ENSRNOG00000000841	Ddx39b			0.00115547	0.111728	0.261271	0.0768516	20	4809903	4818539	8637	-
ENSRNOT00000006098	ENSRNOG00000004518	Cacnb1			0.00290809	0.16432	0.262287	0.084272	10	85954138	85974644	20507	-
ENSRNOT00000016939	ENSRNOG00000012698	Chsy1			0.00191248	0.139512	0.262554	0.0810583	1	127010588	127071570	60983	+
ENSRNOT00000001872	ENSRNOG00000001385	Plbd2			0.00178205	0.134117	0.263867	0.0734676	12	41600005	41619186	19182	+
ENSRNOT00000019680	ENSRNOG00000014479	Cttnbp2nl			0.00321638	0.172673	0.264601	0.0786262	2	207495055	207541645	46591	-
RTRG.47771.4	NA	None	Yes	Daam2	0.00174325	0.133164	0.264701	0.080133	9	13469571	13493235	23665	+
ENSRNOT00000078730	ENSRNOG00000061270	Git1			0.00119859	0.113738	0.265695	0.0690828	10	62656000	62664466	8467	-
ENSRNOT00000023706	ENSRNOG00000017349	Tbc1d10b			0.00116762	0.112547	0.266281	0.0786961	1	198641018	198652674	11657	-
RTRG.44612.5	NA	Tns2	Yes		0.00389071	0.184699	0.266723	0.0888321	7	143706378	143720948	14571	+
ENSRNOT00000021586	ENSRNOG00000016055	Fkrp			0.00198519	0.141981	0.266811	0.082097	1	78733508	78739107	5600	-
ENSRNOT00000015869	ENSRNOG00000011489	R3hdm4			0.00111525	0.111411	0.267	0.0752024	7	12611310	12618615	7306	+
RTRG.41286.2	NA	Inf2	Yes		0.00252514	0.154837	0.26804	0.086926	6	137153502	137180510	27009	+
ENSRNOT00000017139	ENSRNOG00000012406	Pcbp4			0.00121902	0.114883	0.268463	0.0698042	8	115155470	115165706	10237	+
ENSRNOT00000023806	ENSRNOG00000017708	AABR07073038.1		Pcbp1	0.000804959	0.102324	0.268496	0.070322	4	118327533	118328602	1070	-
ENSRNOT00000007374	ENSRNOG00000005492	Hpcal1			0.00174569	0.133185	0.26959	0.0748839	6	43001948	43109071	107124	+
RTRG.19305.32	NA	Atp11a	Yes		0.00107065	0.109948	0.269855	0.0723011	16	81990341	82099991	109651	-
ENSRNOT00000025392	ENSRNOG00000018784	Jph3			0.000407664	0.0826876	0.269964	0.0683915	19	54553419	54613477	60059	+
ENSRNOT00000010120	ENSRNOG00000007684	Zc3h3			0.00430409	0.192553	0.270346	0.0940222	7	116787766	116872511	84746	-
ENSRNOT00000072771	ENSRNOG00000050646	Fem1a			0.00204254	0.143056	0.270445	0.0840417	9	10798946	10801140	2195	-
RTRG.45051.1	NA	Keap1	Yes		0.00114412	0.111515	0.270514	0.0787712	8	22250518	22259770	9253	-
RTRG.38574.2	NA	Rcc2	Yes		0.00132955	0.118953	0.270605	0.076517	5	159215696	159236327	20632	+
RTRG.31453.5	NA	Frmd5	Yes		0.000494713	0.0881012	0.270622	0.0730354	3	113480746	113525867	45122	-
RTRG.41015.1	NA	Clmn	Yes		0.000443463	0.0839023	0.270695	0.0637058	6	128466611	128567201	100591	-
ENSRNOT00000006947	ENSRNOG00000005133	Mapt			0.000681481	0.0962028	0.270701	0.0644806	10	92289002	92386509	97508	+
ENSRNOT00000025627	ENSRNOG00000018697	Abcb6			0.00291284	0.16432	0.270917	0.0896526	9	82373946	82382272	8327	-
ENSRNOT00000074974	ENSRNOG00000050848	Dtx1			0.00291465	0.16432	0.271209	0.086769	12	41385241	41414754	29514	+
ENSRNOT00000072916	ENSRNOG00000049880	Tmem200c			0.000777904	0.100923	0.271543	0.0770807	9	117044533	117050371	5839	+
ENSRNOT00000027411	ENSRNOG00000020185	Wdr6			0.00302894	0.167091	0.272088	0.0768509	8	117358787	117366096	7310	-
ENSRNOT00000032263	ENSRNOG00000021899	Tmem115			0.00255315	0.155118	0.272463	0.0884555	8	116289590	116294454	4865	+
RTRG.46977.2	NA	Cspg5	Yes		0.00192035	0.139708	0.273094	0.0758549	8	118333798	118347582	13785	+
ENSRNOT00000028563	ENSRNOG00000021041	Fam171a2			0.0039882	0.186627	0.274038	0.0881542	10	90383813	90393317	9505	-
ENSRNOT00000031230	ENSRNOG00000025584	Agap2			0.00063495	0.0944843	0.274454	0.0733278	7	70364813	70377422	12610	+
ENSRNOT00000070794	ENSRNOG00000045998	Sema6b			0.00125916	0.116307	0.274482	0.0760983	9	10941613	10951252	9640	+
RTRG.18222.6	NA	Unc13a	Yes		0.00321633	0.172673	0.274693	0.0883283	16	20054912	20071525	16614	-
RTRG.10733.1	NA	Map6d1	Yes		0.00152637	0.125794	0.274907	0.0845727	11	84321078	84329435	8358	+
RTRG.21493.10	NA	Bin1	Yes		0.000293633	0.0744891	0.27543	0.0687157	18	25163604	25222132	58529	+
ENSRNOT00000087212	ENSRNOG00000053875	Nacad			0.00131293	0.118953	0.275474	0.0679129	14	86860608	86868598	7991	-
RTRG.45664.1	NA	Bcl9l	Yes		0.00405005	0.187492	0.276328	0.0897009	8	48805603	48835795	30193	+
ENSRNOT00000024576	ENSRNOG00000018212	Abhd17a			0.00147361	0.123024	0.276631	0.0792331	7	11992543	11998973	6431	+
RTRG.9225.1	NA	Ccdc40	Yes		0.00176661	0.133928	0.277218	0.0870937	10	108253416	108322229	68814	-
ENSRNOT00000044565	ENSRNOG00000029394	Dusp8			0.00100336	0.1087	0.277481	0.0748803	1	215030429	215033460	3032	-
ENSRNOT00000021826	ENSRNOG00000016255	Podxl2			0.000711503	0.0975749	0.278459	0.0688041	4	120785495	120817377	31883	-
ENSRNOT00000061187	ENSRNOG00000012747	Spock1			0.00209034	0.144505	0.278506	0.0831892	17	7675531	7797863	122333	+
RTRG.18123.1	NA	Tspan14	Yes		0.00211294	0.145034	0.278956	0.0835769	16	17538797	17695862	157066	+
ENSRNOT00000000707	ENSRNOG00000000579	Marcks			0.00135276	0.119567	0.279139	0.0691415	20	42966140	42971838	5699	+
ENSRNOT00000027275	ENSRNOG00000020142	Gdf1			0.000718303	0.0975749	0.279219	0.0757781	16	20845585	20860789	15205	-
RTRG.23621.4	NA	Maf	Yes		0.00144439	0.122086	0.279432	0.0822298	19	48173709	48196748	23040	-
ENSRNOT00000001160	ENSRNOG00000000867	Vars1			0.000965007	0.1087	0.279478	0.0797193	20	4993744	5008262	14519	+
ENSRNOT00000076794	ENSRNOG00000013679	Sema4d			0.00333245	0.175257	0.279631	0.0833819	17	13519130	13553974	34845	+
ENSRNOT00000034389	ENSRNOG00000027204	Map6			0.000414468	0.0826876	0.27983	0.0695426	1	164225934	164292093	66160	+
ENSRNOT00000015384	ENSRNOG00000011451	Lrp3			0.00120774	0.114428	0.280078	0.0795054	1	91448361	91462603	14243	-
ENSRNOT00000025625	ENSRNOG00000018950	Fa2h			0.000594675	0.0931277	0.280119	0.0716559	19	43545378	43596801	51424	-
RTRG.5829.1	NA	Opalin	Yes		0.000764113	0.100161	0.280387	0.0691876	1	260324018	260342287	18270	-
RTRG.11921.1	NA	Ncor2	Yes		0.00364042	0.180591	0.280612	0.0868556	12	36871910	37044745	172836	+
ENSRNOT00000018864	ENSRNOG00000013783	Efhd2			0.0017163	0.131764	0.280756	0.072227	5	160407778	160423811	16034	-
RTRG.21551.3	NA	Reep2	Yes		0.00219969	0.14766	0.281116	0.0824359	18	27635072	27641586	6515	+
ENSRNOT00000027165	ENSRNOG00000020038	Chpf			0.00128154	0.117795	0.281582	0.0801064	9	82669204	82673898	4695	-
ENSRNOT00000040995	ENSRNOG00000033863	Ajm1			0.0025261	0.154837	0.281705	0.0885183	3	2800650	2803574	2925	-
ENSRNOT00000020390	ENSRNOG00000015051	Golga7b			0.00243366	0.152692	0.282222	0.0868269	1	261497059	261516892	19834	+
ENSRNOT00000025494	ENSRNOG00000018841	Sox8			0.00145659	0.122272	0.28245	0.0707848	10	14932348	14937336	4989	-
ENSRNOT00000046078	ENSRNOG00000029738	Diras1			0.00124362	0.116228	0.282902	0.0769202	7	11556192	11561056	4865	+
RTRG.19305.34	NA	Atp11a	Yes		0.00213682	0.14574	0.283615	0.0882131	16	81990351	82099798	109448	-
RTRG.5054.1	NA	Map4k2	Yes		0.00228047	0.149748	0.284295	0.0850459	1	221710459	221726314	15856	+
ENSRNOT00000024866	ENSRNOG00000023317	Colgalt1			0.00232343	0.150569	0.284484	0.0857143	16	20039969	20052276	12308	+
ENSRNOT00000016756	ENSRNOG00000012565	Cln8			0.00240948	0.152566	0.284595	0.0858055	16	79828324	79838212	9889	-
RTRG.23870.4	NA	Disc1	Yes		0.00132571	0.118953	0.284914	0.0817404	19	58060267	58069908	9642	+
ENSRNOT00000070957	ENSRNOG00000048961	Bhlhe41			0.0034814	0.177625	0.285043	0.0824349	4	180232382	180234804	2423	-
ENSRNOT00000024657	ENSRNOG00000018111	Slc12a5			0.000876665	0.106533	0.285852	0.0721118	3	161433410	161462879	29470	+
ENSRNOT00000042495	ENSRNOG00000047356	LOC100909750			0.000713325	0.0975749	0.286059	0.0757003	3	10041820	10145076	103257	-
RTRG.12815.3	NA	Cdk18	Yes		0.001254	0.116307	0.286755	0.0727992	13	48893427	48920080	26654	-
RTRG.4637.1	NA	Kndc1	Yes		0.00178019	0.134117	0.287265	0.0867675	1	212229663	212264180	34518	+
ENSRNOT00000027441	ENSRNOG00000020230	Pias4			0.00454076	0.198066	0.288864	0.102178	7	11414446	11428552	14107	+
ENSRNOT00000056872	ENSRNOG00000015430	Nlgn2			0.000224846	0.0719402	0.289396	0.0640909	10	56431573	56444847	13275	-
RTRG.8471.1	NA	Srcin1	Yes		0.000414896	0.0826876	0.289484	0.0688681	10	85451871	85517683	65813	-
RTRG.36824.5	NA	Tgfbr1	Yes		0.00331463	0.174972	0.289729	0.0830921	5	63056069	63125897	69829	+
ENSRNOT00000025499	ENSRNOG00000018840	Rnf40			0.00106288	0.109948	0.289907	0.0837089	1	199037544	199052172	14629	+
RTRG.36716.2	NA	Tesk1	Yes		0.00393599	0.185025	0.290637	0.098628	5	58938497	58943082	4586	+
ENSRNOT00000000155	ENSRNOG00000000142	Plxdc2			0.000708351	0.0975749	0.290806	0.0768157	17	83221827	83610272	388446	+
RTRG.13741.2	NA	Itpkb	Yes		0.00298999	0.16611	0.29097	0.0820051	13	98698728	98710422	11695	+
RTRG.11057.2	NA	None	Yes	Evi5l	0.000719972	0.0975749	0.291325	0.0787185	12	2587891	2603705	15815	-
RTRG.22925.4	NA	Sall1	Yes		0.00104682	0.109948	0.29146	0.0830839	19	23391307	23405056	13750	+
RTRG.23493.1	NA	Mtss1l	Yes		0.00042338	0.0826889	0.291497	0.0680173	19	40903747	40925606	21860	-
ENSRNOT00000081802	ENSRNOG00000060098	Ptms			0.00290941	0.16432	0.29171	0.0818367	4	157435373	157439507	4135	-
ENSRNOT00000011925	ENSRNOG00000008941	Ets1			0.00362853	0.180591	0.292143	0.0935593	8	33816386	33879625	63240	+
ENSRNOT00000014017	ENSRNOG00000010457	Vash1			0.00422429	0.191042	0.292188	0.101967	6	110624856	110637382	12527	+
ENSRNOT00000021162	ENSRNOG00000015655	Ptgfrn			0.00131497	0.118953	0.292269	0.0781766	2	203423143	203494391	71249	-
RTRG.41936.2	NA	Zbtb7a	Yes		0.000382108	0.0796962	0.292421	0.0705856	7	11429237	11445943	16707	-
ENSRNOT00000037699	ENSRNOG00000023910	Man2b1			0.00128486	0.117896	0.292643	0.0760483	19	26196837	26216267	19431	+
RTRG.18298.2	NA	Mau2	Yes		0.00156099	0.126349	0.292947	0.0867082	16	21132127	21166249	34123	+
RTRG.19555.3	NA	None	Yes	Rmi1	0.00290578	0.16432	0.293117	0.0946247	17	6658388	6665512	7125	-
ENSRNOT00000020873	ENSRNOG00000015558	Zfp512b			0.000674389	0.0960667	0.293674	0.0771422	3	177078709	177089199	10491	-
RTRG.44130.1	NA	RGD1304694	Yes		0.000184529	0.0691823	0.294218	0.0655906	7	125855514	125893053	37540	-
ENSRNOT00000025496	ENSRNOG00000018798	Bcan			0.00144828	0.12221	0.294263	0.0736783	2	187359677	187372652	12976	-
ENSRNOT00000045926	ENSRNOG00000031197	F8			0.00364011	0.180591	0.294908	0.101007	18	367862	399242	31381	-
ENSRNOT00000050868	ENSRNOG00000020590	Adam15			0.0031096	0.168916	0.295018	0.09367	2	188661835	188672247	10413	-
ENSRNOT00000008962	ENSRNOG00000006824	Hdac11			0.000317223	0.0755206	0.295067	0.0662126	4	122781095	122798353	17259	+
ENSRNOT00000011999	ENSRNOG00000009068	Phlda3			0.00233285	0.150701	0.295627	0.0869894	13	52588917	52592001	3085	+
ENSRNOT00000022557	ENSRNOG00000016573	Dgat2			0.00463236	0.19962	0.295669	0.0982214	1	164113459	164143818	30360	-
ENSRNOT00000085191	ENSRNOG00000052296	Shank3			0.00139971	0.120987	0.29583	0.0880988	7	130474508	130532758	58251	+
ENSRNOT00000026212	ENSRNOG00000019322	Notch1			0.000177917	0.0675323	0.296254	0.066586	3	3905453	3951025	45573	-
ENSRNOT00000088606	ENSRNOG00000055028	Setd1a			0.000312929	0.0750527	0.296336	0.0724541	1	199225100	199247988	22889	+
RTRG.48910.5	NA	Dnajb2	Yes		0.00244519	0.152692	0.296457	0.0832278	9	82436516	82444668	8153	+
RTRG.32337.1	NA	Srsf6	Yes		0.00177396	0.134003	0.296503	0.0789502	3	159305345	159310668	5324	+
ENSRNOT00000017271	ENSRNOG00000012640	Dpp7			0.00166986	0.130405	0.29657	0.0767787	3	2569135	2573387	4253	-
ENSRNOT00000021096	ENSRNOG00000042195	Pabpn1			0.00433886	0.193401	0.296589	0.0929108	15	33555640	33560242	4603	+
ENSRNOT00000010558	ENSRNOG00000007968	RGD1305350	Yes		0.00310186	0.16887	0.297036	0.0967358	5	164751440	164757680	6241	+
ENSRNOT00000018407	ENSRNOG00000013707	Spata13			0.00209582	0.144557	0.298127	0.0792169	15	40937708	41066769	129062	+
RTRG.15463.2	NA	Dbnl	Yes		0.00230566	0.150569	0.298195	0.0947153	14	86029330	86050093	20764	+
ENSRNOT00000092133	ENSRNOG00000021102	Scn1b			0.00107833	0.109948	0.298209	0.0844706	1	89550738	89559960	9223	-
ENSRNOT00000080815	ENSRNOG00000018372	Cul9			0.00185093	0.13694	0.298381	0.0828362	9	16747662	16844057	96396	+
ENSRNOT00000003840	ENSRNOG00000002821	Phlpp1			0.00155431	0.126151	0.298499	0.0755831	13	26172243	26394505	222263	+
RTRG.3406.2	NA	Crebzf	Yes		0.00293982	0.164876	0.298794	0.0972561	1	156291058	156296161	5104	-
ENSRNOT00000020509	ENSRNOG00000015229	Zc3h4			0.0038939	0.184699	0.299094	0.0881785	1	78354934	78390907	35974	+
RTRG.37130.12	NA	Rgs3	Yes		0.00138559	0.120545	0.299222	0.084703	5	78504517	78531086	26570	+
ENSRNOT00000001532	ENSRNOG00000001156	Msi1			0.00121459	0.114722	0.29967	0.0845432	12	46895447	46920952	25506	-
ENSRNOT00000071801	ENSRNOG00000050190	Eng			0.00246049	0.152964	0.300097	0.0874736	3	11679530	11717485	37956	+
RTRG.47651.2	NA	Safb	Yes		0.00155105	0.126151	0.300337	0.0892714	9	10449565	10471743	22179	-
ENSRNOT00000026259	ENSRNOG00000019418	Lrrc4b			0.000667007	0.0956573	0.300662	0.0680501	1	100447998	100468868	20871	+
RTRG.44150.6	NA	AABR07058589.1 and AABR07073336.1	Yes		0.00144311	0.122086	0.30069	0.0764832	7	126555077	126590241	35165	+
RTRG.1964.1	NA	Spred3	Yes		0.00118581	0.113406	0.300863	0.0779169	1	88101258	88112210	10953	-
ENSRNOT00000014284	ENSRNOG00000010763	Fam181b			0.00372802	0.18199	0.300918	0.10239	1	157920786	157922274	1489	+
ENSRNOT00000035597	ENSRNOG00000025679	Stk40			0.00112849	0.111411	0.302158	0.0771815	5	144114012	144150647	36636	+
ENSRNOT00000032944	ENSRNOG00000021962	Fzd2			0.00325535	0.173906	0.302198	0.0991043	10	90550147	90552057	1911	+
ENSRNOT00000035277	ENSRNOG00000014182	Tns1			0.0027328	0.158598	0.302248	0.08513	9	81194119	81400987	206869	-
ENSRNOT00000012462	ENSRNOG00000009370	Tbkbp1			0.000728504	0.0976307	0.302253	0.0817965	10	85071064	85084850	13787	-
RTRG.11835.7	NA	Sfswap	Yes		0.00428909	0.192306	0.303069	0.106043	12	30740567	30810964	70398	-
ENSRNOT00000006408	ENSRNOG00000004763	Sirpa			0.00264408	0.157181	0.303297	0.0971444	3	122114754	122152477	37724	+
ENSRNOT00000001533	ENSRNOG00000001158	Abcg1			0.000127892	0.0620287	0.303491	0.0682379	20	9743269	9840489	97221	+
ENSRNOT00000048770	ENSRNOG00000019484	Slc6a9			0.00370267	0.181454	0.303628	0.0887419	5	136669674	136703697	34024	+
ENSRNOT00000027677	ENSRNOG00000020417	Gsk3a			0.000510737	0.0884979	0.304225	0.0743792	1	82097848	82108083	10236	-
ENSRNOT00000011837	ENSRNOG00000008831	Hcn2			0.000307767	0.0749321	0.304783	0.0661246	7	12851739	12874215	22477	-
ENSRNOT00000020554	ENSRNOG00000015303	Fbll1			0.00306767	0.167982	0.304976	0.0896649	10	20620957	20622600	1644	-
ENSRNOT00000001517	ENSRNOG00000021871	Gcn1			0.00024169	0.0731128	0.305245	0.0709194	12	46728699	46789726	61028	-
ENSRNOT00000011347	ENSRNOG00000008487	Amotl2			0.000668385	0.0956573	0.305439	0.0837131	8	111210811	111226193	15383	+
ENSRNOT00000019923	ENSRNOG00000014522	Mlycd			0.00322258	0.17275	0.305855	0.10309	19	52032886	52048753	15868	+
ENSRNOT00000026102	ENSRNOG00000019268	Pelp1			0.00118254	0.113406	0.306299	0.0832097	10	56988052	57005272	17221	-
RTRG.44457.4	NA	Prkag1 and Kmt2d	Yes		0.000192363	0.0695505	0.30676	0.0660168	7	140489505	140548465	58961	-
ENSRNOT00000001968	ENSRNOG00000001449	Pom121			0.000218277	0.0717479	0.306839	0.0716367	12	24324590	24341938	17349	+
ENSRNOT00000001466	ENSRNOG00000001104	Foxk1			0.000475236	0.086693	0.308035	0.0760922	12	14180029	14244316	64288	-
ENSRNOT00000004081	ENSRNOG00000024578	Ttyh2			0.000283277	0.0744891	0.31079	0.067809	10	103206014	103248862	42849	+
RTRG.41904.2	NA	Gna11	Yes		0.00193884	0.140205	0.310947	0.0815835	7	11033132	11049449	16318	+
ENSRNOT00000037405	ENSRNOG00000027098	Sez6l2			0.00267561	0.157913	0.311235	0.0890612	1	198383201	198403544	20344	+
RTRG.8249.1	NA	Cuedc1	Yes		0.00178972	0.134198	0.311357	0.0975483	10	75489902	75517435	27534	+
ENSRNOT00000013496	ENSRNOG00000009946	Ldlr			0.00130648	0.118953	0.311735	0.0767928	8	22750336	22774903	24568	+
ENSRNOT00000067939	ENSRNOG00000042855	Ahdc1			0.0011266	0.111411	0.311824	0.0784684	5	151211342	151277165	65824	+
ENSRNOT00000043521	ENSRNOG00000029049	Zdhhc14			0.000994489	0.1087	0.31184	0.089717	1	46378807	46649292	270486	+
ENSRNOT00000061191	ENSRNOG00000039858	Mfsd12			0.00207333	0.144505	0.312564	0.0964332	7	11216975	11223649	6675	-
ENSRNOT00000022956	ENSRNOG00000017087	Man1c1			0.000355233	0.076654	0.312678	0.0787581	5	152774855	152920343	145489	-
RTRG.38212.1	NA	Zfp362	Yes		0.0040635	0.187572	0.313281	0.107758	5	146946926	146985708	38783	-
RTRG.29679.4	NA	Fnbp1	Yes		6.24e-05	0.0515106	0.313336	0.0636954	3	9858676	9936328	77653	-
RTRG.21493.2	NA	Bin1	Yes		0.000172104	0.0670316	0.313541	0.0716598	18	25159509	25222144	62636	+
ENSRNOT00000049810	ENSRNOG00000022373	Dennd4b			0.00178899	0.134198	0.313989	0.085078	2	189629297	189642183	12887	+
ENSRNOT00000025338	ENSRNOG00000018642	Leng8			0.00431584	0.192762	0.31451	0.0943951	1	73722088	73733788	11701	-
ENSRNOT00000046135	ENSRNOG00000005620	Lcp2			0.00207657	0.144505	0.314569	0.0998902	10	18996523	19043286	46764	+
RTRG.47285.8	NA	None	Yes	Zfp651	0.00199889	0.142371	0.314613	0.0829553	8	130398786	130409437	10652	+
RTRG.46861.8	NA	Tex264	Yes		0.00416539	0.190294	0.314822	0.104768	8	115364295	115388282	23988	-
ENSRNOT00000021833	ENSRNOG00000016010	Mul1			0.00229574	0.150209	0.315129	0.100515	5	156850206	156864517	14312	+
ENSRNOT00000014699	ENSRNOG00000011007	Ube2o			0.000181457	0.0684508	0.315338	0.0705365	10	105506955	105552986	46032	-
RTRG.32999.4	NA	Agap3	Yes		0.00118999	0.113558	0.31552	0.0805672	4	7202948	7253399	50452	-
ENSRNOT00000001654	ENSRNOG00000001235	Gna12			0.000175501	0.0672286	0.315888	0.0632522	12	15890202	15971212	81011	+
RTRG.17455.1	NA	Slain1	Yes		0.00304693	0.167598	0.316659	0.0895293	15	87847019	87914507	67489	+
ENSRNOT00000048063	ENSRNOG00000021891	Zdhhc8			0.00132494	0.118953	0.317019	0.0887682	11	86903122	86915715	12594	+
ENSRNOT00000027436	ENSRNOG00000020191	Tbc1d17			0.000574865	0.092938	0.317463	0.0848845	1	100836990	100845392	8403	-
RTRG.43786.2	NA	Nrbp2	Yes		0.000198907	0.07021	0.317643	0.0700928	7	117145060	117151256	6197	-
ENSRNOT00000063882	ENSRNOG00000042320	Slc41a1			0.00342428	0.17689	0.318039	0.0917181	13	48607308	48627999	20692	+
ENSRNOT00000031005	ENSRNOG00000025053	Lrp1			0.000165129	0.0663895	0.318182	0.0689607	7	70846344	70926903	80560	-
ENSRNOT00000018927	ENSRNOG00000013895	Npdc1			0.0008992	0.106909	0.318493	0.0837057	3	2625015	2630670	5656	+
ENSRNOT00000024390	ENSRNOG00000017879	Gab1			0.000852334	0.105014	0.319155	0.0815919	19	30794571	30902005	107435	+
ENSRNOT00000051841	ENSRNOG00000049575	Atn1			9.21e-05	0.0559788	0.319513	0.0653702	9	20264418	20278261	13844	+
ENSRNOT00000016281	ENSRNOG00000012055	Man2a2			0.00353901	0.178886	0.319522	0.10279	1	142143799	142164263	20465	-
ENSRNOT00000028331	ENSRNOG00000020881	Frmd8			0.00211711	0.145034	0.320158	0.0983634	1	221213308	221233921	20614	-
ENSRNOT00000091941	ENSRNOG00000055984	Adrm1			0.000532019	0.0903925	0.320184	0.0835998	3	175548174	175552947	4774	+
RTRG.5056.5	NA	Sf1	Yes		0.000356233	0.076654	0.320587	0.073171	1	221735736	221749222	13487	+
ENSRNOT00000074217	ENSRNOG00000050258	Ccnd3			0.002189	0.147419	0.320972	0.0930873	9	15404822	15410943	6122	-
ENSRNOT00000016236	ENSRNOG00000012199	Sox2			0.00056565	0.0926717	0.320988	0.072519	2	121165137	121167545	2409	+
ENSRNOT00000042681	ENSRNOG00000033608	Cd276			0.00208563	0.144505	0.321363	0.0969409	8	63318019	63350269	32251	-
ENSRNOT00000020472	ENSRNOG00000014614	Cxxc1			0.000817619	0.103235	0.321462	0.0903058	18	70192493	70197867	5375	+
ENSRNOT00000080088	ENSRNOG00000061731	Plxnb3			6.93e-05	0.0516329	0.321669	0.0673818	X	157015305	157028434	13130	-
ENSRNOT00000024185	ENSRNOG00000017621	Spns1			0.00137641	0.120331	0.321721	0.089561	1	197771108	197778490	7383	-
ENSRNOT00000077651	ENSRNOG00000055371	Sptbn4			0.00220799	0.147813	0.322059	0.0912095	1	84168495	84254645	86151	-
ENSRNOT00000081462	ENSRNOG00000058586	Tyro3			0.000144188	0.0643171	0.322276	0.0701684	3	111597102	111616142	19041	+
RTRG.12823.1	NA	Tmcc2	Yes		0.00361262	0.180591	0.32273	0.0999674	13	49132667	49169918	37252	-
ENSRNOT00000027783	ENSRNOG00000020489	Tmem145			0.000751581	0.0994153	0.322934	0.079816	1	82174451	82184068	9618	+
ENSRNOT00000075371	ENSRNOG00000047598	Ctdsp2			0.0015001	0.124386	0.3233	0.0967253	7	70283710	70288568	4859	+
ENSRNOT00000024402	ENSRNOG00000018020	Apbb1			0.00310636	0.168891	0.323442	0.0917458	1	170387609	170404056	16448	-
RTRG.6503.1	NA	Ubald1	Yes		0.000986919	0.1087	0.323514	0.0863058	10	10888756	10908034	19279	+
RTRG.11421.3	NA	None	Yes	Ints1	0.000764927	0.100161	0.323625	0.0791641	12	16959535	16974080	14546	+
ENSRNOT00000004305	ENSRNOG00000003228	Mid1ip1			0.00190384	0.139169	0.323731	0.0846871	X	13114569	13116743	2175	-
ENSRNOT00000088623	ENSRNOG00000007133	Plxnb2			0.00207987	0.144505	0.324134	0.0943369	7	130135464	130151880	16417	-
ENSRNOT00000011408	ENSRNOG00000007920	Ssbp3			0.00176994	0.133928	0.324309	0.0864923	5	126511350	126648661	137312	+
RTRG.2417.1	NA	Ca11	Yes		0.00269476	0.157913	0.324552	0.10017	1	101682172	101687293	5122	+
RTRG.37142.4	NA	Whrn	Yes		0.00055982	0.0919655	0.325039	0.0808872	5	79234978	79318016	83039	-
ENSRNOT00000009452	ENSRNOG00000007036	Tgfbr1			0.00154067	0.126151	0.32505	0.0821905	5	63050758	63119635	68878	+
RTRG.38795.3	NA	H6pd	Yes		0.00276649	0.159644	0.325129	0.103775	5	166996150	167025455	29306	-
ENSRNOT00000087692	ENSRNOG00000016816	Phf2			0.000505484	0.0884979	0.326031	0.0866639	17	16204427	16274622	70196	+
RTRG.34348.3	NA	Loc691113	Yes		0.00238755	0.15222	0.326413	0.103863	4	100210070	100215854	5785	+
RTRG.27416.1	NA	None	Yes	Gm4610	0.00363559	0.180591	0.327011	0.111704	2	225976828	225984203	7376	-
RTRG.2062.2	NA	Lgi4	Yes		0.000732917	0.0977933	0.328129	0.0739332	1	89491654	89502927	11274	+
RTRG.30961.3	NA	Dgkz	Yes		0.00211985	0.145034	0.328313	0.0874767	3	80844005	80876131	32127	-
ENSRNOT00000078302	ENSRNOG00000019977	Ptprf			0.00451439	0.197389	0.329097	0.0995537	5	137036935	137112927	75993	-
ENSRNOT00000080853	ENSRNOG00000001126	Fbxw8			0.00110312	0.111059	0.329478	0.0960634	12	44046217	44138138	91922	+
ENSRNOT00000057386	ENSRNOG00000016281	Col4a1			0.00133531	0.118953	0.330211	0.0862444	16	83522162	83632153	109992	+
ENSRNOT00000055249	ENSRNOG00000000417	Numa1			0.00166598	0.130405	0.330461	0.097156	1	167051209	167091453	40245	+
ENSRNOT00000078475	ENSRNOG00000052354	Arhgef40			0.00308819	0.16887	0.330551	0.102222	15	28377996	28403090	25095	+
RTRG.32809.1	NA	None	Yes		0.0030998	0.16887	0.330938	0.103943	3	176796030	176804108	8079	+
RTRG.38414.1	NA	Ldlrap1	Yes		0.000218375	0.0717479	0.331611	0.069629	5	152958422	152987601	29180	-
ENSRNOT00000024266	ENSRNOG00000017857	LOC108348250			0.0003102	0.0750527	0.331739	0.0770703	9	16629401	16643182	13782	-
ENSRNOT00000023521	ENSRNOG00000017290	Zfp335			0.000774138	0.100667	0.332271	0.0851911	3	161357278	161376119	18842	-
RTRG.40535.1	NA	None	Yes		0.00182103	0.135879	0.332284	0.102368	6	103314714	103332215	17502	-
ENSRNOT00000006800	ENSRNOG00000005034	Arhgef25			0.000640017	0.0944843	0.332302	0.0856022	7	70469312	70476340	7029	-
RTRG.36729.2	NA	Rgp1	Yes		0.000269368	0.0744891	0.332395	0.0790943	5	59079363	59088765	9403	+
ENSRNOT00000026730	ENSRNOG00000019651	Slc12a4			0.00111554	0.111411	0.332922	0.0930727	19	37917014	37938857	21844	-
ENSRNOT00000020134	ENSRNOG00000014984	Dmwd			0.00201956	0.142659	0.332946	0.098122	1	79981355	79987562	6208	+
ENSRNOT00000028553	ENSRNOG00000021026	Zfp687			0.00192593	0.139781	0.333022	0.0990237	2	196172712	196177775	5064	-
ENSRNOT00000026287	ENSRNOG00000019354	Ptch1			0.00112432	0.111411	0.333932	0.0877189	17	1032240	1085885	53646	-
RTRG.9125.1	NA	None	Yes	Ubald2	0.00109044	0.110511	0.334409	0.0943183	10	105392994	105404683	11690	+
ENSRNOT00000018874	ENSRNOG00000014065	Zfp653			0.00424946	0.191511	0.334901	0.117583	8	23066576	23084879	18304	-
ENSRNOT00000013052	ENSRNOG00000009414	Creld1			0.00110628	0.111194	0.335007	0.0952379	4	145440114	145449892	9779	+
ENSRNOT00000022610	ENSRNOG00000016863	Pnma8b			0.000136253	0.0635878	0.335174	0.0683669	1	78876205	78878779	2575	+
ENSRNOT00000090702	ENSRNOG00000014819	Hap1			0.00170517	0.131572	0.335249	0.0861558	10	88257976	88266210	8235	-
ENSRNOT00000037456	ENSRNOG00000004346	Notch3			0.000992113	0.1087	0.335284	0.0805945	7	14138495	14189688	51194	-
ENSRNOT00000049344	ENSRNOG00000032942	Neu1			0.00443382	0.19539	0.33579	0.111434	20	4610995	4615247	4253	+
RTRG.16703.1	NA	Jph4	Yes		0.00272617	0.158598	0.335882	0.10112	15	33755034	33776496	21463	-
ENSRNOT00000004713	ENSRNOG00000003538	Adamts4			0.000624248	0.0944843	0.336307	0.0739644	13	89622632	89634419	11788	+
RTRG.2392.3	NA	Snrnp70	Yes		0.000332333	0.0762254	0.336462	0.0702933	1	101367471	101388125	20655	-
ENSRNOT00000009806	ENSRNOG00000006747	Cc2d1a			0.00386491	0.184125	0.336515	0.0990831	19	25247094	25261946	14853	-
ENSRNOT00000005366	ENSRNOG00000003948	Llgl1			0.000176017	0.0672286	0.336595	0.0771088	10	46940965	46954674	13710	+
RTRG.17990.1	NA	None	Yes	Zfp488	0.00194961	0.140205	0.336697	0.0929114	16	10290733	10304282	13550	-
RTRG.38793.8	NA	Spsb1	Yes		0.00137147	0.120246	0.338024	0.0839085	5	166955324	166978479	23156	-
ENSRNOT00000020720	ENSRNOG00000015393	Slc32a1			0.0018149	0.135587	0.338352	0.0878303	3	155103150	155107817	4668	+
ENSRNOT00000074734	ENSRNOG00000049351	Nat8l			0.000119844	0.0619896	0.33836	0.0654611	14	82041616	82048251	6636	-
ENSRNOT00000026169	ENSRNOG00000019356	Lrfn4			0.00455708	0.19816	0.338898	0.109767	1	219850037	219853329	3293	-
ENSRNOT00000055602	ENSRNOG00000005958	Rrbp1			0.000347172	0.0763872	0.338945	0.0763022	3	138055240	138116664	61425	-
ENSRNOT00000010884	ENSRNOG00000008052	Atp13a2			0.00268153	0.157913	0.339238	0.0992986	5	159512285	159531630	19346	+
RTRG.2339.4	NA	Kcnc3	Yes		0.000570637	0.0926717	0.339535	0.0779416	1	100593906	100607874	13969	+
ENSRNOT00000075011	ENSRNOG00000051170	Ddx17			0.000441153	0.0837246	0.339606	0.0809047	7	120761843	120765012	3170	-
RTRG.40496.2	NA	Plekhh1	Yes		0.000191191	0.0695505	0.339902	0.0682815	6	102215365	102262807	47443	+
ENSRNOT00000088712	ENSRNOG00000010653	Elmsan1			0.00113168	0.111515	0.33991	0.0818716	6	107633716	107658741	25026	-
RTRG.17890.3	NA	Tkt	Yes		0.000920843	0.108636	0.340366	0.0930071	16	6610260	6614958	4699	+
ENSRNOT00000010183	ENSRNOG00000007574	Padi2			0.00111794	0.111411	0.34084	0.0819395	5	159428515	159471144	42630	+
ENSRNOT00000028262	ENSRNOG00000020813	Ltbp3			0.000279542	0.0744891	0.342751	0.0847341	1	221099998	221116096	16099	+
ENSRNOT00000023872	ENSRNOG00000017496	Cnp			0.00318689	0.172149	0.342805	0.0976603	10	88490798	88497356	6559	+
ENSRNOT00000057368	ENSRNOG00000037793	Cdk5r2			0.000209944	0.0716754	0.342896	0.0737608	9	82120059	82121527	1469	+
RTRG.28931.2	NA	Slc29a3	Yes		0.00339851	0.176154	0.343237	0.110286	20	30295818	30327356	31539	-
ENSRNOT00000049044	ENSRNOG00000029366	Prrt2			0.00114857	0.111554	0.343968	0.0830404	1	198451324	198454914	3591	-
ENSRNOT00000039663	ENSRNOG00000018183	Ubr4			0.00373561	0.182192	0.344007	0.100697	5	157848206	157955991	107786	+
ENSRNOT00000031706	ENSRNOG00000019958	Tmem151b			0.000457681	0.084245	0.344482	0.0838497	9	17841410	17845921	4512	+
RTRG.17914.4	NA	Nisch	Yes		0.000332824	0.0762254	0.345497	0.0716195	16	7254372	7290705	36334	-
ENSRNOT00000054951	ENSRNOG00000036683	Sirt7			0.00366637	0.181025	0.345587	0.118298	10	109796020	109802739	6720	-
RTRG.29715.3	NA	Prrc2b	Yes		3.57e-05	0.0433349	0.345686	0.0657129	3	11165721	11252404	86684	+
ENSRNOT00000021689	ENSRNOG00000015845	Niban2			0.000627322	0.0944843	0.345766	0.0817353	3	11921715	11971327	49613	+
RTRG.12826.1	NA	Cntn2	Yes		3.46e-05	0.0433349	0.345876	0.0648803	13	49283554	49314140	30587	-
RTRG.1205.1	NA	Cacng8	Yes		0.00300053	0.166545	0.346188	0.100506	1	64330106	64354152	24047	-
ENSRNOT00000015247	ENSRNOG00000010776	Atp13a1			0.00049593	0.0881012	0.34668	0.0880347	16	21364101	21380331	16231	-
ENSRNOT00000018995	ENSRNOG00000014161	Rbm15b			0.00148084	0.123291	0.346696	0.098023	8	115618555	115621394	2840	-
ENSRNOT00000002187	ENSRNOG00000001607	Adamts1			0.00242285	0.152692	0.346852	0.106474	11	25342126	25350974	8849	-
RTRG.9041.1	NA	None	Yes	Cdr2l	0.00244346	0.152692	0.347289	0.10679	10	103933835	103948322	14488	+
ENSRNOT00000023957	ENSRNOG00000017800	Foxc1			0.00420561	0.190943	0.347366	0.117589	17	33947506	33951484	3979	-
ENSRNOT00000019301	ENSRNOG00000014293	Nkd1			0.000514172	0.0887614	0.347607	0.0798507	19	19436333	19509087	72755	-
ENSRNOT00000080828	ENSRNOG00000060615	Rai1			0.00142508	0.121779	0.348424	0.0870163	10	46511271	46571583	60313	+
RTRG.32197.5	NA	Dlgap4	Yes		0.000891358	0.106598	0.348461	0.0892854	3	152810393	152847424	37032	+
ENSRNOT00000063876	ENSRNOG00000008897	Gga1			0.000321306	0.0755206	0.348488	0.0808004	7	120106901	120119737	12837	+
ENSRNOT00000018145	ENSRNOG00000013376	Mvd			0.00226027	0.149326	0.348838	0.0973746	19	55258905	55268951	10047	-
ENSRNOT00000057965	ENSRNOG00000013847	Nova2			0.00072779	0.0976307	0.349856	0.0898518	1	79831534	79865807	34274	+
ENSRNOT00000008478	ENSRNOG00000006052	Sulf2			0.00038675	0.0800647	0.349992	0.0717057	3	162791355	162872831	81477	-
ENSRNOT00000002827	ENSRNOG00000028648	Olig1			0.00268393	0.157913	0.350108	0.096903	11	31428358	31430517	2160	+
RTRG.47655.2	NA	Ptprs	Yes		0.000740895	0.0984279	0.35014	0.0812782	9	10585328	10624929	39602	+
ENSRNOT00000020437	ENSRNOG00000015134	Map3k12			0.00104901	0.109948	0.35119	0.0904588	7	144102680	144109116	6437	-
RTRG.11362.5	NA	Tnrc18	Yes		0.000298087	0.0746337	0.351443	0.0832569	12	13807799	13913736	105938	+
ENSRNOT00000000011	ENSRNOG00000000010	Cbln1			0.00063138	0.0944843	0.351759	0.0816083	19	20607507	20611316	3810	+
RTRG.2054.2	NA	Mag	Yes		0.00321832	0.172673	0.351915	0.108258	1	89345348	89360946	15599	-
ENSRNOT00000000492	ENSRNOG00000000431	Atf6b			0.000191208	0.0695505	0.353238	0.0831675	20	4414276	4422283	8008	+
ENSRNOT00000089550	ENSRNOG00000030157	Dhx16			0.00383568	0.183627	0.353336	0.117197	20	3377228	3386048	8821	-
RTRG.37047.1	NA	Snx30	Yes		0.000544824	0.0912184	0.353359	0.0930407	5	77052430	77163641	111212	+
RTRG.14061.3	NA	Idua	Yes		0.000774223	0.100667	0.353869	0.08254	14	2041795	2057490	15696	-
ENSRNOT00000011049	ENSRNOG00000007982	Slc9a1			0.000726611	0.0976307	0.354059	0.0913669	5	151573092	151627316	54225	+
ENSRNOT00000004602	ENSRNOG00000003442	Adora1			0.00228194	0.149748	0.354499	0.0955176	13	51042248	51076165	33918	-
ENSRNOT00000090456	ENSRNOG00000059683	Mpp2			0.000300581	0.0746337	0.355975	0.0821276	10	89999917	90030639	30723	-
RTRG.15346.4	NA	Fgfr3	Yes		0.00094002	0.1087	0.356767	0.0931188	14	82272317	82287765	15449	-
RTRG.5518.14	NA	Kank1	Yes		0.00309914	0.16887	0.356908	0.101199	1	243369655	243398555	28901	+
RTRG.2425.1	NA	Kcnj and Grwd1	Yes		0.000491623	0.0878467	0.357745	0.0953506	1	101803593	101819478	15886	-
ENSRNOT00000000874	ENSRNOG00000000693	Svop			0.000731044	0.0977567	0.357929	0.0929671	12	48292273	48351084	58812	+
ENSRNOT00000023867	ENSRNOG00000017692	Ppp1r37			0.00100778	0.1087	0.358579	0.0922685	1	80439718	80471527	31810	-
ENSRNOT00000012190	ENSRNOG00000009033	Cntn2			4.45e-05	0.0475786	0.358821	0.0700513	13	49285310	49313940	28631	-
RTRG.23493.3	NA	Mtss1l	Yes		0.000109419	0.0590767	0.358914	0.0689125	19	40905847	40925606	19760	-
ENSRNOT00000083134	ENSRNOG00000055226	Dab2ip			0.00041687	0.0826876	0.35945	0.0905666	3	15038267	15060284	22018	+
RTRG.41911.1	NA	Nfic	Yes		0.000212756	0.0717479	0.359845	0.0701344	7	11151958	11183687	31730	+
ENSRNOT00000000474	ENSRNOG00000000417	Numa1			0.00035246	0.0766518	0.35998	0.08677	1	167066516	167090296	23781	+
RTRG.2054.15	NA	Mag	Yes		0.00140811	0.121198	0.36011	0.0946594	1	89345748	89360733	14986	-
ENSRNOT00000022582	ENSRNOG00000016655	Pex6			0.00411222	0.188664	0.360184	0.1175	9	16566688	16581078	14391	-
ENSRNOT00000005624	ENSRNOG00000004169	Fzr1			0.000454115	0.0842087	0.360585	0.0912212	7	11201690	11213613	11924	+
ENSRNOT00000011082	ENSRNOG00000008106	Shmt2			0.000571701	0.0926717	0.361524	0.0971915	7	70824715	70829815	5101	-
ENSRNOT00000006355	ENSRNOG00000004791	Arf6			0.00349663	0.177625	0.361781	0.104706	6	91697109	91698255	1147	+
RTRG.6836.2	NA	Lcp2	Yes		0.00380981	0.183627	0.361986	0.106776	10	18996215	19023644	27430	+
ENSRNOT00000011731	ENSRNOG00000026293	Jun			0.00129987	0.118782	0.362	0.0891041	5	114011189	114014277	3089	-
RTRG.45074.1	NA	Kank2	Yes		0.00436992	0.194077	0.362059	0.123682	8	22787083	22874732	87650	-
ENSRNOT00000026470	ENSRNOG00000019568	Jund			0.00383488	0.183627	0.362902	0.106709	16	20485029	20486707	1679	-
ENSRNOT00000027793	ENSRNOG00000020500	Scamp3			0.000793642	0.101501	0.363339	0.1001	2	188476820	188488808	11989	+
ENSRNOT00000043951	ENSRNOG00000003195	Caskin1			0.00171257	0.131739	0.363848	0.0941776	10	13854362	13874254	19893	+
RTRG.43984.2	NA	Mgat3	Yes		0.00158209	0.127382	0.365053	0.101104	7	121394585	121435022	40438	+
ENSRNOT00000074395	ENSRNOG00000049437	Gpc1			0.000635191	0.0944843	0.365103	0.0892148	9	99998275	100026818	28544	+
ENSRNOT00000027015	ENSRNOG00000027290	Pcdhga7			0.00260303	0.156199	0.365135	0.110854	18	30864216	30866645	2430	+
ENSRNOT00000026114	ENSRNOG00000019310	Eid2			0.00218332	0.147268	0.365261	0.116776	1	85516653	85517360	708	-
RTRG.36825.1	NA	Tgfbr1	Yes		0.00165857	0.130405	0.365334	0.107956	5	63051109	63058836	7728	+
ENSRNOT00000092123	ENSRNOG00000057620	Slc6a8			0.000254521	0.0744891	0.365416	0.0704656	X	157129987	157139291	9305	-
ENSRNOT00000026713	ENSRNOG00000019698	Ssbp4			0.000491032	0.0878467	0.365528	0.0858774	16	20578131	20589290	11160	+
ENSRNOT00000019392	ENSRNOG00000014387	Chac1			0.00242632	0.152692	0.365683	0.10968	3	111160205	111163425	3221	+
ENSRNOT00000001911	ENSRNOG00000001409	Gnb2			5.19e-05	0.0475786	0.365854	0.0684965	12	22229079	22234096	5018	+
ENSRNOT00000083935	ENSRNOG00000036833	Zfp385a			0.00369624	0.181454	0.365902	0.106911	7	144939619	144966370	26752	-
RTRG.18267.5	NA	Fkbp8	Yes		0.00105356	0.109948	0.366271	0.097095	16	20645962	20652707	6746	-
ENSRNOT00000075365	ENSRNOG00000049951	Tmem151a			3.31e-05	0.0433349	0.366379	0.0663591	1	220373290	220467159	93870	-
ENSRNOT00000012663	ENSRNOG00000009113	Marcksl1			0.00243561	0.152692	0.366892	0.0999247	5	147714163	147716485	2323	+
RTRG.7107.1	NA	Sqstm1	Yes		0.00263539	0.157181	0.367131	0.101306	10	35704724	35716303	11580	-
ENSRNOT00000015059	ENSRNOG00000011262	Bicra			0.000229585	0.0723206	0.367176	0.0861235	1	77869020	77893509	24490	-
ENSRNOT00000017629	ENSRNOG00000012622	Mmp15			0.000292745	0.0744891	0.367583	0.0854718	19	10079765	10101451	21687	-
ENSRNOT00000044562	ENSRNOG00000014191	Zfp395			0.0020061	0.142408	0.367667	0.106529	15	48789165	48803147	13983	+
RTRG.36726.2	NA	Tln1	Yes		0.000643988	0.0944843	0.367677	0.0918219	5	59033029	59063336	30308	-
ENSRNOT00000000325	ENSRNOG00000028658	Olig2			0.000830654	0.103267	0.368107	0.0845349	11	31389514	31392890	3377	+
ENSRNOT00000011675	ENSRNOG00000008678	Antxr1			0.00133253	0.118953	0.368266	0.0943774	4	118946268	119131202	184935	-
ENSRNOT00000089602	ENSRNOG00000054008	Scamp5			0.000592501	0.0931277	0.368385	0.0803883	8	62220892	62248017	27126	-
ENSRNOT00000077313	ENSRNOG00000052687	Megf8			0.00281558	0.161757	0.369048	0.102966	1	82185034	82234045	49012	+
RTRG.12835.2	NA	Pik3c2b	Yes		6.58e-05	0.0516329	0.369791	0.0760479	13	49850125	49910896	60772	+
ENSRNOT00000045233	ENSRNOG00000030888	Rela			0.000721701	0.0975749	0.370164	0.0956024	1	220992770	221003249	10480	+
ENSRNOT00000048103	ENSRNOG00000000833	Vars2			0.00238875	0.15222	0.370377	0.115638	20	3588497	3598904	10408	+
RTRG.28329.2	NA	Prrc2a	Yes		0.000557021	0.0919655	0.370468	0.0860941	20	5137884	5155379	17496	-
ENSRNOT00000012296	ENSRNOG00000009263	Ifi27			0.00108219	0.109948	0.370605	0.088653	6	127327959	127334428	6470	+
RTRG.11955.2	NA	Abcb9	Yes		0.00294765	0.165109	0.371103	0.115019	12	37923927	37956694	32768	+
ENSRNOT00000065871	ENSRNOG00000010237	Map7d1			0.00460061	0.198832	0.371213	0.112668	5	144250419	144274981	24563	-
ENSRNOT00000039059	ENSRNOG00000009675	Cdc42bpb			0.000389115	0.0800647	0.371554	0.0772896	6	135746754	135830086	83333	-
ENSRNOT00000065533	ENSRNOG00000019031	Neu4	Yes		0.00421181	0.191042	0.371735	0.120999	9	101284902	101290558	5657	+
ENSRNOT00000001899	ENSRNOG00000001402	Lrch4			0.00160939	0.12907	0.372654	0.0989723	12	22127393	22138382	10990	-
ENSRNOT00000035865	ENSRNOG00000025815	Cdr2l			0.000124202	0.0619896	0.372962	0.0826805	10	103934797	103948322	13526	+
ENSRNOT00000041815	ENSRNOG00000019253	Bcar1			0.00255307	0.155118	0.37317	0.102431	19	43932554	43955783	23230	-
ENSRNOT00000022020	ENSRNOG00000016177	Scara3			0.000932077	0.1087	0.373338	0.0986233	15	42605473	42638392	32920	-
ENSRNOT00000010028	ENSRNOG00000007604	Igsf8			0.000424872	0.0826889	0.373497	0.0913596	13	90692666	90700789	8124	+
RTRG.4452.2	NA	Rusf1	Yes		0.00341822	0.176773	0.373551	0.108757	1	199687778	199716205	28428	-
RTRG.19014.2	NA	None	Yes	Adgra2	0.000958073	0.1087	0.373737	0.0989056	16	69094682	69132584	37903	-
ENSRNOT00000081430	ENSRNOG00000056946	Scaf1			6.43e-05	0.0516329	0.373815	0.0705379	1	100997745	101008266	10522	-
ENSRNOT00000046983	ENSRNOG00000020710	Raver1			8.5e-05	0.0546582	0.374443	0.0809398	8	22092094	22111863	19770	-
ENSRNOT00000075440	ENSRNOG00000046207	Cbx4			0.000486278	0.0875688	0.374488	0.0941009	10	108190995	108196217	5223	-
RTRG.12008.1	NA	P2rx7	Yes		0.00161365	0.129242	0.375163	0.095565	12	39352342	39390388	38047	-
ENSRNOT00000000689	ENSRNOG00000000568	Slc29a3			0.00132437	0.118953	0.375967	0.0928143	20	30287424	30327361	39938	-
ENSRNOT00000002960	ENSRNOG00000002163	Klf3			0.00195013	0.140205	0.37623	0.0988048	14	45142769	45165207	22439	-
RTRG.17901.3	NA	Itih3	Yes		0.00391944	0.185017	0.377019	0.111278	16	6992054	7009059	17006	-
ENSRNOT00000078848	ENSRNOG00000033059	Galnt6			0.000511197	0.0884979	0.377096	0.0965423	7	142322172	142348232	26061	-
ENSRNOT00000005942	ENSRNOG00000004310	Caskin2			0.000762364	0.100161	0.37723	0.0860606	10	104344099	104358253	14155	-
ENSRNOT00000046099	ENSRNOG00000004839	B4galnt1			0.00178574	0.134198	0.377769	0.108971	7	70452579	70459880	7302	+
ENSRNOT00000017349	ENSRNOG00000039807	Fam193b			0.00235923	0.151444	0.377817	0.105466	17	9596957	9628413	31457	+
ENSRNOT00000001807	ENSRNOG00000001337	Setd1b			0.000284857	0.0744891	0.377978	0.0906756	12	38845621	38869346	23726	-
ENSRNOT00000009620	ENSRNOG00000006227	Ifih1			0.00187779	0.138592	0.37866	0.108827	3	48557696	48604097	46402	-
RTRG.41015.3	NA	Clmn	Yes		0.00142154	0.121779	0.379681	0.0947852	6	128473559	128506575	33017	-
RTRG.21669.1	NA	None	Yes	Pcdh1	0.00100548	0.1087	0.380191	0.0954263	18	31326621	31352340	25720	-
ENSRNOT00000020339	ENSRNOG00000014268	Abca2			2.92e-05	0.0433349	0.380227	0.0657069	3	2648885	2668809	19925	+
ENSRNOT00000027360	ENSRNOG00000020182	Mvp			0.000282539	0.0744891	0.380544	0.0919465	1	198420806	198450047	29242	-
ENSRNOT00000048529	ENSRNOG00000031312	Tnfrsf1a			0.00210231	0.144841	0.381204	0.111895	4	157864969	157877633	12665	+
RTRG.9259.1	NA	None	Yes	Bahcc1	0.00100205	0.1087	0.381334	0.105547	10	109420179	109482409	62231	+
ENSRNOT00000066794	ENSRNOG00000000561	Pald1			0.00194619	0.140205	0.382263	0.119423	20	30938901	30975472	36572	-
ENSRNOT00000044071	ENSRNOG00000025702	Kdm2b			0.00275161	0.159387	0.383206	0.121815	12	39078119	39161956	83838	+
RTRG.4455.3	NA	Rgs10	Yes		0.000519311	0.0892712	0.384004	0.0843944	1	199794403	199823453	29051	-
ENSRNOT00000039607	ENSRNOG00000027257	Gmip			0.00269247	0.157913	0.385764	0.121174	16	21349652	21362955	13304	-
RTRG.11351.1	NA	Fscn1	Yes		0.000103961	0.0588256	0.385892	0.0708244	12	13654650	13657137	2488	-
ENSRNOT00000024272	ENSRNOG00000017803	Apbb1ip			0.00063457	0.0944843	0.388746	0.0991806	17	90099025	90149894	50870	-
RTRG.9251.2	NA	Aatk	Yes		0.00017303	0.0670316	0.389198	0.0851176	10	109187120	109224480	37361	-
RTRG.9080.6	NA	Wbp2	Yes		5.09e-05	0.0475786	0.389242	0.0672675	10	104629467	104637823	8357	-
ENSRNOT00000006725	ENSRNOG00000005067	Zfp36l2			0.000885099	0.106598	0.389511	0.0903229	6	7417425	7421456	4032	-
ENSRNOT00000031498	ENSRNOG00000021682	Dcakd			0.00133206	0.118953	0.390005	0.109249	10	91095601	91117889	22289	-
ENSRNOT00000056145	ENSRNOG00000020862	Ptpn23			2.72e-05	0.0433349	0.390174	0.0698393	8	118628777	118651238	22462	-
ENSRNOT00000091223	ENSRNOG00000019374	Csk			0.00406383	0.187572	0.390918	0.122579	8	62405984	62424303	18320	-
ENSRNOT00000055210	ENSRNOG00000042686	Trim34			0.00384037	0.183627	0.390946	0.123523	1	169433539	169445041	11503	+
RTRG.4767.2	NA	Tspan4	Yes		0.00242517	0.152692	0.391194	0.117819	1	214454775	214469101	14327	+
ENSRNOT00000014887	ENSRNOG00000023830	Dnase2			0.00240001	0.15246	0.391572	0.112822	19	26022849	26025532	2684	+
ENSRNOT00000037883	ENSRNOG00000013265	Tgfbr2			0.0013061	0.118953	0.391838	0.0965211	8	124312754	124399494	86741	-
ENSRNOT00000019666	ENSRNOG00000014347	Slc4a2			0.000224566	0.0719402	0.392073	0.0884011	4	7264683	7281223	16541	-
ENSRNOT00000039232	ENSRNOG00000024879	Polrmt			0.00134682	0.119567	0.392746	0.106469	7	12840938	12851153	10216	+
RTRG.2423.1	NA	Lmtk3	Yes		0.000278701	0.0744891	0.392799	0.07674	1	101772674	101796612	23939	+
ENSRNOT00000001445	ENSRNOG00000001086	Vps37b			0.00338651	0.175981	0.393138	0.1233	12	37984790	38023368	38579	+
ENSRNOT00000066017	ENSRNOG00000043212	Dip2a			0.000103508	0.0588256	0.393805	0.0733882	20	13044104	13127290	83187	+
ENSRNOT00000028971	ENSRNOG00000021338	Tmem132a			0.000150491	0.0643645	0.393941	0.0814503	1	226912612	226924244	11633	-
RTRG.43968.5	NA	Cbx7	Yes		0.00402541	0.186928	0.394004	0.11683	7	121136067	121153231	17165	-
ENSRNOT00000010636	ENSRNOG00000008061	Nuak1			0.00286805	0.163345	0.394472	0.119496	7	25039335	25113664	74330	+
RTRG.44634.4	NA	Pcbp2	Yes		0.000276605	0.0744891	0.394534	0.0918623	7	144077952	144102257	24306	+
ENSRNOT00000066380	ENSRNOG00000015822	Klf13			0.000697507	0.0970634	0.394649	0.107054	1	124772596	124803363	30768	-
ENSRNOT00000027773	ENSRNOG00000020433	Actn4			0.0025371	0.155118	0.395101	0.108338	1	87078020	87147308	69289	-
RTRG.29747.4	NA	Sh2d3c	Yes		0.00410021	0.188539	0.39536	0.136665	3	11779240	11794700	15461	+
ENSRNOT00000080829	ENSRNOG00000008051	Itpk1			0.00411621	0.188664	0.395582	0.131935	6	126450311	126582134	131824	-
ENSRNOT00000010463	ENSRNOG00000007726	Mcam			0.000409458	0.0826876	0.396373	0.0898293	8	48472824	48481001	8178	+
RTRG.43711.9	NA	Adgrb1/Bai1	Yes		0.00194778	0.140205	0.396693	0.104158	7	115810445	115828514	18070	+
ENSRNOT00000008573	ENSRNOG00000006570	Plekhg3			0.000124146	0.0619896	0.396894	0.0725707	6	99625306	99655362	30057	+
ENSRNOT00000015468	ENSRNOG00000011592	Lrp10			0.000191805	0.0695505	0.397115	0.0907929	15	33108671	33114829	6159	+
RTRG.12876.2	NA	Adora1	Yes		0.00306422	0.167982	0.39756	0.11251	13	51039876	51076278	36403	-
ENSRNOT00000055251	ENSRNOG00000019340	Cep250			0.00112432	0.111411	0.398047	0.112506	3	151508361	151544674	36314	+
RTRG.13577.2	NA	Igsf8	Yes		0.00145606	0.122272	0.398083	0.10696	13	90692607	90704260	11654	+
ENSRNOT00000033119	ENSRNOG00000022523	Fkbp5			0.00235682	0.151444	0.398166	0.107855	20	7976713	8019020	42308	-
ENSRNOT00000022400	ENSRNOG00000016630	Tln1			3.57e-05	0.0433349	0.398217	0.0701648	5	59033636	59063592	29957	-
RTRG.19338.2	NA	None	Yes	Col4a2	0.00337023	0.175583	0.398444	0.114595	16	83386382	83432441	46060	-
RTRG.38570.15	NA	Loc108351053 and Arhgef10l	Yes		0.00258366	0.155762	0.399127	0.126597	5	159095217	159155314	60098	-
RTRG.4403.1	NA	Fbrs	Yes		0.000357494	0.0766554	0.399156	0.0857547	1	198925633	198938952	13320	+
RTRG.49116.3	NA	Inpp5d	Yes		0.000285065	0.0744891	0.399539	0.0873043	9	94745229	94768156	22928	+
RTRG.33305.1	NA	Samd9l	Yes		0.00024341	0.0731128	0.400311	0.0876661	4	31213460	31299783	86324	+
RTRG.44027.3	NA	Ep300	Yes		0.00384566	0.183627	0.400473	0.120971	7	122861958	122889097	27140	+
RTRG.26508.2	NA	Hapln2	Yes		0.00403746	0.187333	0.400497	0.118816	2	187395023	187401786	6764	-
ENSRNOT00000080585	ENSRNOG00000000461	LOC108348112			0.00313834	0.169874	0.400576	0.130642	20	5262466	5269337	6872	+
ENSRNOT00000034609	ENSRNOG00000023521	Map3k10			0.000336358	0.0763872	0.401531	0.0873204	1	84473071	84491466	18396	-
ENSRNOT00000001921	ENSRNOG00000001417	Plod3			0.000379512	0.0796962	0.402238	0.098251	12	22716423	22726982	10560	-
RTRG.43900.6	NA	Kctd17	Yes		0.000860474	0.10538	0.402511	0.110118	7	119647502	119658148	10647	+
ENSRNOT00000026938	ENSRNOG00000019873	Eml3			0.00290996	0.16432	0.403231	0.113127	1	225129097	225140428	11332	+
RTRG.2032.1	NA	Kmt2b	Yes		0.000619245	0.0944843	0.403677	0.097517	1	89023200	89042141	18942	-
ENSRNOT00000028380	ENSRNOG00000020901	S1pr5			0.0023078	0.150569	0.404086	0.109081	8	22268657	22270647	1991	-
RTRG.15567.18	NA	Ikzf1	Yes		0.00348134	0.177625	0.40421	0.116898	14	91809366	91863048	53683	+
ENSRNOT00000026643	ENSRNOG00000019689	Vwf			0.00154331	0.126151	0.404221	0.102237	4	158088505	158219523	131019	+
ENSRNOT00000001133	ENSRNOG00000000852	Prrc2a			0.000126797	0.0619896	0.404265	0.071672	20	5139890	5153399	13510	-
ENSRNOT00000020307	ENSRNOG00000014684	Npr1			8.19e-05	0.0538164	0.405984	0.0877216	2	189840403	189856090	15688	-
ENSRNOT00000079893	ENSRNOG00000053240	Soga1			3.15e-05	0.0433349	0.406368	0.0761821	3	153125620	153188915	63296	-
RTRG.32467.1	NA	Prex1	Yes		7.2e-05	0.0518471	0.406483	0.0692233	3	163328521	163398896	70376	-
RTRG.39447.4	NA	Dnmt3a	Yes		0.00233743	0.150837	0.40678	0.123088	6	28323647	28346052	22406	+
ENSRNOT00000026793	ENSRNOG00000024243	Cadm4			0.000168706	0.0669466	0.406822	0.0739966	1	81365138	81370109	4972	+
ENSRNOT00000028084	ENSRNOG00000020684	Vat1			0.00135394	0.119567	0.407391	0.100923	10	89366899	89374516	7618	-
ENSRNOT00000065720	ENSRNOG00000019476	Agap1			0.00227294	0.149748	0.407425	0.109707	9	96746440	97030163	283724	+
ENSRNOT00000086847	ENSRNOG00000056585	Fscn1			0.000792149	0.101501	0.408202	0.106858	12	13656554	13668515	11962	-
RTRG.7888.2	NA	None	Yes	Ankrd13b	0.000896619	0.106809	0.408314	0.106692	10	62674286	62693062	18777	+
ENSRNOT00000045041	ENSRNOG00000026108	Tcof1			0.000919383	0.108636	0.408472	0.11947	18	56082195	56115593	33399	-
ENSRNOT00000034264	ENSRNOG00000001091	Hip1r			0.000245261	0.0731128	0.408631	0.0803376	12	38024519	38053085	28567	-
RTRG.8471.2	NA	Srcin1	Yes		0.00301346	0.166959	0.409276	0.1155	10	85453234	85517796	64563	-
RTRG.44500.2	NA	Asic1	Yes		0.00328123	0.174213	0.409321	0.127847	7	141325641	141354937	29297	+
ENSRNOT00000007110	ENSRNOG00000004793	Ncln			7.55e-05	0.0529817	0.410407	0.0810205	7	11081536	11091584	10049	+
ENSRNOT00000089457	ENSRNOG00000000123	Rnf19b			0.00021763	0.0717479	0.410654	0.0980704	5	147246037	147270957	24921	+
RTRG.12258.4	NA	Fam222a	Yes		0.00407635	0.187724	0.410811	0.138272	12	47772830	47779671	6842	-
RTRG.30986.2	NA	Cd88	Yes		0.000646491	0.0944843	0.410934	0.102339	3	82324317	82368869	44553	-
ENSRNOT00000082125	ENSRNOG00000018730	Nectin2			0.00384572	0.183627	0.411082	0.142358	1	80639785	80666566	26782	-
RTRG.23752.3	NA	Banp	Yes		0.000189674	0.0695505	0.411358	0.0946155	19	54766594	54781475	14882	+
ENSRNOT00000090023	ENSRNOG00000061328	Pag1			0.00124386	0.116228	0.411752	0.120122	2	94266213	94277676	11464	+
ENSRNOT00000013768	ENSRNOG00000010266	Cd180			0.00305727	0.167884	0.412782	0.116773	2	32820322	32833125	12804	+
RTRG.11607.2	NA	Gigyf1	Yes		0.000378468	0.0796962	0.414804	0.0918181	12	22234235	22251908	17674	-
ENSRNOT00000082627	ENSRNOG00000011913	Cp			0.00143106	0.121779	0.415242	0.105097	2	104744476	104799853	55378	+
ENSRNOT00000001973	ENSRNOG00000001452	Fzd9			0.00222271	0.148126	0.415916	0.123031	12	24473981	24476295	2315	+
RTRG.12258.5	NA	Fam222a	Yes		0.00328114	0.174213	0.416064	0.119118	12	47776503	47789480	12978	-
RTRG.17901.5	NA	Itih3	Yes		0.00360392	0.180536	0.416769	0.136478	16	6992065	6994533	2469	-
ENSRNOT00000087033	ENSRNOG00000005387	Rbm3			0.00189325	0.138839	0.417443	0.125635	X	15098947	15102332	3386	+
ENSRNOT00000045963	ENSRNOG00000030034	Sox11			0.00107364	0.109948	0.417924	0.118794	6	46629974	46631983	2010	-
RTRG.3529.1	NA	Dgat2	Yes		0.00222133	0.148126	0.418624	0.119644	1	164113416	164144171	30756	-
ENSRNOT00000074695	ENSRNOG00000049683	Sh3gl1			0.00379165	0.18355	0.419125	0.12764	9	11031841	11055285	23445	+
RTRG.4315.3	NA	Spns1	Yes		0.00447593	0.196359	0.420264	0.147662	1	197775032	197778473	3442	-
ENSRNOT00000072908	ENSRNOG00000049496	Trim62			0.00443681	0.19539	0.420642	0.146939	5	147069616	147095242	25627	+
RTRG.40247.9	NA	Fam179b	Yes		0.00246486	0.152964	0.420911	0.129997	6	86713803	86780147	66345	+
RTRG.41015.2	NA	Clmn	Yes		0.00100235	0.1087	0.421438	0.116455	6	128471732	128506035	34304	-
RTRG.33577.1	NA	Irf5	Yes		0.00037854	0.0796962	0.421575	0.10895	4	56805085	56821031	15947	+
ENSRNOT00000080490	ENSRNOG00000054017	LOC100912564			0.000765417	0.100161	0.423411	0.0998399	17	44522140	44526583	4444	+
ENSRNOT00000012826	ENSRNOG00000009243	Oaf			0.0019911	0.141981	0.42353	0.122056	8	47511719	47529689	17971	-
ENSRNOT00000042070	ENSRNOG00000031269	RGD1304694	Yes		0.00102894	0.109494	0.423954	0.100617	7	125857046	125893168	36123	-
ENSRNOT00000023696	ENSRNOG00000017564	Mib2			0.000244898	0.0731128	0.424288	0.103983	5	173082943	173098816	15874	-
ENSRNOT00000015521	ENSRNOG00000011352	Furin			0.000168422	0.0669466	0.425022	0.0932514	1	142185094	142197182	12089	-
RTRG.8491.2	NA	Lasp1	Yes		0.0034171	0.176773	0.426783	0.130088	10	85778882	85785133	6252	+
ENSRNOT00000018629	ENSRNOG00000013907	Sall1			0.000192666	0.0695505	0.426907	0.0791207	19	23389375	23405039	15665	+
ENSRNOT00000039133	ENSRNOG00000028274	Myrf			1.57e-05	0.042005	0.427521	0.063605	1	226260558	226292480	31923	-
ENSRNOT00000051338	ENSRNOG00000017020	Inpp5d			0.000141559	0.0643171	0.427658	0.0841409	9	94745217	94850771	105555	+
ENSRNOT00000063841	ENSRNOG00000017849	Apbb3			0.00133525	0.118953	0.427776	0.128038	18	29497863	29504975	7113	-
ENSRNOT00000026846	ENSRNOG00000019824	Ell			0.000216626	0.0717479	0.428064	0.0970104	16	20594072	20641908	47837	-
ENSRNOT00000000543	ENSRNOG00000000467	Ring1			0.000924993	0.1087	0.428829	0.106302	20	3812287	3815834	3548	-
ENSRNOT00000003933	ENSRNOG00000002894	Mnt			0.00102957	0.109494	0.429982	0.106106	10	61685645	61697603	11959	+
ENSRNOT00000026378	ENSRNOG00000019435	Psd			0.00028448	0.0744891	0.430046	0.085699	1	266059331	266074181	14851	-
ENSRNOT00000027032	ENSRNOG00000019935	Armc5			0.000272784	0.0744891	0.430244	0.100732	1	199655660	199662427	6768	+
ENSRNOT00000000495	ENSRNOG00000000433	Prrt1			0.000595444	0.0931277	0.430816	0.0940817	20	4392626	4396243	3618	+
ENSRNOT00000000513	ENSRNOG00000000442	Notch4			0.00104632	0.109948	0.431149	0.10799	20	4329811	4353785	23975	+
ENSRNOT00000009517	ENSRNOG00000006952	Prex1			6.5e-05	0.0516329	0.431835	0.0813167	3	163329975	163477715	147741	-
RTRG.36706.2	NA	Pigo	Yes		0.00244165	0.152692	0.43195	0.137839	5	58460522	58470332	9811	-
ENSRNOT00000082900	ENSRNOG00000000461	LOC108348112			0.000520682	0.0892712	0.432293	0.103198	20	5262946	5265935	2990	+
RTRG.10404.5	NA	Parp14	Yes		0.00210853	0.145034	0.432822	0.126695	11	68105391	68137491	32101	+
ENSRNOT00000008008	ENSRNOG00000021403	Rhob			2.43e-05	0.0433349	0.433221	0.0685528	6	33689127	33691301	2175	-
ENSRNOT00000024578	ENSRNOG00000018267	B3gnt7			0.000606259	0.0942726	0.433559	0.118162	9	93326283	93330233	3951	+
ENSRNOT00000022820	ENSRNOG00000021526	Slc25a34			0.00268905	0.157913	0.433659	0.120172	5	160176124	160179978	3855	-
ENSRNOT00000004032	ENSRNOG00000002969	Itpkb			0.00117578	0.113155	0.433999	0.105159	13	98615287	98708149	92863	+
ENSRNOT00000083677	ENSRNOG00000058646	Zfp36l1			0.00195393	0.140314	0.434251	0.114078	6	103308045	103313074	5030	-
RTRG.29321.3	NA	Prep	Yes		0.00100062	0.1087	0.434303	0.123341	20	50262263	50271298	9036	+
ENSRNOT00000029100	ENSRNOG00000022267	AABR07039334.1		Pabpc1l2a	0.000615495	0.0944843	0.435051	0.106653	X	73894785	73895415	631	-
ENSRNOT00000007202	ENSRNOG00000005378	Gna15			0.00266405	0.157602	0.435116	0.137146	7	11054333	11077251	22919	+
ENSRNOT00000010358	ENSRNOG00000007869	Wscd1			1.19e-05	0.042005	0.437168	0.068408	10	58342393	58371196	28804	+
ENSRNOT00000001503	ENSRNOG00000001138	Taok3			0.00309107	0.16887	0.437177	0.144778	12	45037951	45182974	145024	-
ENSRNOT00000027910	ENSRNOG00000020546	Lipe			0.000734985	0.0978555	0.438879	0.110571	1	82248046	82266727	18682	-
ENSRNOT00000057509	ENSRNOG00000029012	Shisa6			0.00138868	0.120545	0.439141	0.113697	10	52749846	53037816	287971	-
ENSRNOT00000023326	ENSRNOG00000017208	Cspg4			1.97e-05	0.042005	0.439881	0.0734749	8	61532465	61567510	35046	+
ENSRNOT00000084088	ENSRNOG00000056524	Abcd1			0.000655076	0.0944843	0.43997	0.11711	X	157072736	157095274	22539	-
ENSRNOT00000015198	ENSRNOG00000011054	Laptm5			0.00302676	0.167091	0.44064	0.124443	5	149047681	149069719	22039	+
RTRG.32857.3	NA	Rbm33	Yes		0.00142979	0.121779	0.440998	0.117389	4	594453	700940	106488	+
RTRG.44625.1	NA	Sp7	Yes		0.001627	0.12943	0.441205	0.126566	7	143957345	143967640	10296	-
ENSRNOT00000025784	ENSRNOG00000018824	Slc7a5			0.000995731	0.1087	0.44127	0.104196	19	54693959	54722563	28605	-
ENSRNOT00000028816	ENSRNOG00000007408	Ebf4			0.00395303	0.185683	0.44145	0.151184	3	122836446	122890663	54218	+
ENSRNOT00000077428	ENSRNOG00000054513	Zmiz2			0.00451554	0.197389	0.441685	0.133618	14	86652365	86661441	9077	+
ENSRNOT00000091711	ENSRNOG00000059408	Prr12			2.01e-05	0.042005	0.441985	0.0739321	1	101023106	101046208	23103	-
ENSRNOT00000026202	ENSRNOG00000019349	Sf3a2			0.000243515	0.0731128	0.442113	0.0949746	7	11777826	11783849	6024	-
ENSRNOT00000036357	ENSRNOG00000026212	Micall1			0.00364927	0.180722	0.442734	0.129076	7	120345180	120375156	29977	+
ENSRNOT00000019502	ENSRNOG00000014243	Pear1			0.00061343	0.0944843	0.44275	0.120088	2	187114221	187133993	19773	-
ENSRNOT00000023425	ENSRNOG00000017220	Tcirg1			0.000343015	0.0763872	0.442762	0.104098	1	219127602	219139449	11848	-
ENSRNOT00000073575	ENSRNOG00000061031	Fzd8			0.00305762	0.167884	0.443263	0.142501	17	62262129	62265113	2985	+
ENSRNOT00000072098	ENSRNOG00000047768	Lamb2			0.000294845	0.0744891	0.443612	0.0935278	8	117268337	117280517	12181	+
RTRG.2502.3	NA	Nav2	Yes		0.000857579	0.105288	0.445528	0.117475	1	104575778	104941535	365758	+
ENSRNOT00000024080	ENSRNOG00000017916	Rexo1			0.000627736	0.0944843	0.445708	0.107505	7	12022285	12041701	19417	+
RTRG.41686.10	NA	Baz2a	Yes		0.000388322	0.0800647	0.446757	0.0947144	7	2538503	2554471	15969	+
RTRG.22966.2	NA	None	Yes	Il27ra	0.000259969	0.0744891	0.447453	0.105572	19	25120731	25122755	2025	+
ENSRNOT00000085545	ENSRNOG00000055567	Fmnl2			0.000103242	0.0588256	0.449619	0.0880026	3	38559914	38675878	115965	+
RTRG.38349.3	NA	Fgr	Yes		0.00184399	0.136591	0.449881	0.125154	5	151172214	151202119	29906	+
ENSRNOT00000014489	ENSRNOG00000010896	Tprn			0.000938493	0.1087	0.450317	0.105367	3	2480232	2487710	7479	+
RTRG.11606.1	NA	Gnb2	Yes		0.000612384	0.0944843	0.450601	0.116003	12	22229041	22234098	5058	+
RTRG.20078.1	NA	Ly86	Yes		0.000624456	0.0944843	0.451271	0.104251	17	28157681	28174848	17168	-
ENSRNOT00000071411	ENSRNOG00000045775	Rnpepl1			6.8e-05	0.0516329	0.451328	0.0921446	9	100080144	100089834	9691	+
ENSRNOT00000088956	ENSRNOG00000036829	Nckap1l			0.00139473	0.120727	0.451444	0.112361	7	145068286	145112509	44224	+
RTRG.28279.13	NA	Rt1-ce1, 7, 11, 12, 14	Yes		0.00169199	0.131051	0.452278	0.116193	20	4693314	4774564	81251	-
RTRG.43920.2	NA	Gga1	Yes		0.000420408	0.0826889	0.453065	0.111284	7	120100395	120120519	20125	+
RTRG.15567.2	NA	Ikzf1	Yes		0.00437926	0.194351	0.453428	0.136436	14	91781399	91806895	25497	+
RTRG.28613.1	NA	Prmt2	Yes		0.00321482	0.172673	0.45359	0.146124	20	13156171	13212609	56439	+
ENSRNOT00000090873	ENSRNOG00000052600	Mboat7l1			0.00170482	0.131572	0.454584	0.11682	1	64031859	64046135	14277	+
ENSRNOT00000022214	ENSRNOG00000016367	Vasp			0.000502008	0.0884098	0.455451	0.117631	1	80170619	80185882	15264	-
RTRG.35259.1	NA	C3ar1	Yes		0.0038278	0.183627	0.455754	0.133969	4	155680989	155690869	9881	-
RTRG.7889.4	NA	Coro6	Yes		0.00239631	0.15246	0.456997	0.127955	10	62690845	62699781	8937	-
RTRG.41250.7	NA	Mark3	Yes		0.00167374	0.130405	0.457159	0.117135	6	136041320	136129182	87863	+
ENSRNOT00000014139	ENSRNOG00000010575	Dapp1			0.00235659	0.151444	0.457908	0.133697	2	243175346	243224883	49538	-
RTRG.8458.2	NA	Tbkbp1	Yes		0.00170996	0.131739	0.460755	0.127726	10	85082154	85085593	3440	-
ENSRNOT00000020428	ENSRNOG00000015085	Dmpk			0.00284127	0.162274	0.461058	0.128833	1	79989019	79999364	10346	+
RTRG.32702.1	NA	Edn3	Yes		0.00160473	0.128865	0.46286	0.132847	3	172860230	172871945	11716	+
ENSRNOT00000024831	ENSRNOG00000018359	Smad7			1.72e-05	0.042005	0.464812	0.0825908	18	71395830	71424157	28328	+
ENSRNOT00000027182	ENSRNOG00000020027	Arhgef2			0.00123596	0.116023	0.465498	0.113676	2	187993798	188021367	27570	+
RTRG.37712.18	NA	Lrp8	Yes		0.00349129	0.177625	0.46637	0.151867	5	127427217	127476622	49406	+
ENSRNOT00000001331	ENSRNOG00000001006	Nptx2			0.00241086	0.152566	0.467137	0.127012	12	12014638	12025547	10910	-
RTRG.23002.1	NA	Nfix	Yes		0.00276322	0.159636	0.468526	0.13031	19	25812027	25915008	102982	-
ENSRNOT00000019075	ENSRNOG00000014252	Irf2bp1			6.11e-05	0.0511556	0.468723	0.0995853	1	79911516	79914217	2702	+
ENSRNOT00000016577	ENSRNOG00000012428	Maf			0.00361572	0.180591	0.469745	0.136734	19	48194804	48196748	1945	-
RTRG.28356.1	NA	Rgl2	Yes		0.000407058	0.0826876	0.470021	0.113866	20	5458509	5467435	8927	-
ENSRNOT00000038537	ENSRNOG00000000567	Unc5b			9.39e-06	0.042005	0.470303	0.0694451	20	30339673	30406295	66623	-
ENSRNOT00000064034	ENSRNOG00000014278	Zfp710			0.000348743	0.0763872	0.470415	0.118919	1	141767940	141870325	102386	+
RTRG.5926.5	NA	Slc25a28	Yes		0.000325425	0.075695	0.470522	0.11185	1	263420061	263431290	11230	-
ENSRNOT00000048506	ENSRNOG00000011502	Col9a2			0.00282428	0.161757	0.470823	0.148824	5	139963002	139979864	16863	+
ENSRNOT00000083182	ENSRNOG00000059961	Rapgef3			0.00065555	0.0944843	0.472944	0.104783	7	139232830	139254551	21722	-
ENSRNOT00000080591	ENSRNOG00000055340	Ski			0.00030116	0.0746337	0.473184	0.105851	5	172559135	172623899	64765	-
ENSRNOT00000060698	ENSRNOG00000015434	Midn			2.18e-05	0.042005	0.473241	0.0737687	7	12414733	12424367	9635	-
RTRG.5612.3	NA	Uhrf2	Yes		0.00107446	0.109948	0.47376	0.138524	1	248228486	248291978	63493	+
ENSRNOT00000025019	ENSRNOG00000018509	Cx3cr1			0.000303634	0.0746337	0.474138	0.0937831	8	128740756	128754514	13759	-
ENSRNOT00000049357	ENSRNOG00000018414	Csf1r			0.00153681	0.126151	0.474855	0.120022	18	56431891	56458300	26410	+
ENSRNOT00000060111	ENSRNOG00000030715	Cfh			0.00171381	0.131739	0.475268	0.122239	13	56979169	57080622	101454	-
RTRG.23786.5	NA	Ankrd11	Yes		0.000779491	0.100923	0.475509	0.108147	19	55703838	55862527	158690	-
RTRG.47772.3	NA	Mocs1	Yes		0.00255042	0.155118	0.475634	0.130533	9	13493709	13513918	20210	-
RTRG.45671.45	NA	Phldb1	Yes		0.000467733	0.0858367	0.475894	0.119932	8	48997172	49045221	48050	-
RTRG.40732.1	NA	AABR07065124.1	Yes		0.000173308	0.0670316	0.476051	0.113233	6	110901041	110906892	5852	+
ENSRNOT00000044788	ENSRNOG00000020938	Ppp1r15a			0.00173128	0.132582	0.476253	0.122692	1	101511901	101514974	3074	-
RTRG.19523.1	NA	Golm1	Yes		0.00254522	0.155118	0.4774	0.130973	17	5373056	5409038	35983	+
ENSRNOT00000075292	ENSRNOG00000049900	Irf2bp2			0.00335745	0.17533	0.477694	0.137298	19	59499876	59502161	2286	-
ENSRNOT00000045180	ENSRNOG00000006747	Cc2d1a			0.00106102	0.109948	0.47783	0.135784	19	25246913	25261911	14999	-
RTRG.28225.2	NA	Col11a2	Yes		0.000447679	0.0841789	0.478037	0.100065	20	3830199	3859018	28820	+
ENSRNOT00000028435	ENSRNOG00000020948	Pth1r			0.00206585	0.144281	0.479619	0.148833	8	118988053	119012671	24619	-
RTRG.13784.3	NA	Enah	Yes		0.000888868	0.106598	0.479841	0.113983	13	100290842	100414354	123513	-
ENSRNOT00000004956	ENSRNOG00000003357	Col3a1			0.00121339	0.114722	0.480213	0.130515	9	52023295	52059217	35923	+
ENSRNOT00000028557	ENSRNOG00000021031	Grn			0.000216158	0.0717479	0.480453	0.0924717	10	90376933	90383205	6273	+
ENSRNOT00000028142	ENSRNOG00000020731	Ppfia3			0.000620061	0.0944843	0.480601	0.125814	1	101327998	101351879	23882	-
ENSRNOT00000043925	ENSRNOG00000019674	Mfsd13a			0.0032419	0.173634	0.480726	0.160752	1	266105124	266122358	17235	+
ENSRNOT00000043345	ENSRNOG00000029510	Plxnb1			2.27e-05	0.042005	0.480773	0.0821013	8	117836701	117856689	19989	+
ENSRNOT00000004508	ENSRNOG00000003334	Klhl21			0.00020734	0.0711841	0.482688	0.107701	5	169181418	169190073	8656	+
ENSRNOT00000043346	ENSRNOG00000019382	Zbtb47			0.000300307	0.0746337	0.482695	0.116157	8	130401470	130406991	5522	+
RTRG.38869.4	NA	Kcnab2	Yes		0.000291869	0.0744891	0.483966	0.110902	5	169571851	169630328	58478	-
ENSRNOT00000082639	ENSRNOG00000011427	Hr			0.000922718	0.108648	0.484105	0.112978	15	52241801	52261276	19476	+
ENSRNOT00000019192	ENSRNOG00000014117	Hmox1			0.00380469	0.183627	0.484212	0.142185	19	14508616	14515456	6841	+
ENSRNOT00000089359	ENSRNOG00000053502	Arhgef17			0.000995189	0.1087	0.484243	0.114334	1	165911718	165967069	55352	-
ENSRNOT00000005839	ENSRNOG00000004392	Aatk			1.42e-05	0.042005	0.484279	0.0700167	10	109188112	109224370	36259	-
ENSRNOT00000043461	ENSRNOG00000029698	Pim3			0.000456106	0.0842087	0.484456	0.101688	7	129860327	129863441	3115	+
ENSRNOT00000092068	ENSRNOG00000056297	Fmnl3			0.000814519	0.103056	0.485792	0.127245	7	140983342	141001993	18652	-
ENSRNOT00000060355	ENSRNOG00000023403	Gtpbp3			0.00264007	0.157181	0.486231	0.156519	16	19896986	19902245	5260	+
RTRG.38351.1	NA	Wasf2	Yes		3.02e-05	0.0433349	0.486264	0.0768544	5	151319352	151385241	65890	+
ENSRNOT00000008303	ENSRNOG00000006217	Wiz			0.000579252	0.0930426	0.487397	0.114555	7	14374358	14402010	27653	-
ENSRNOT00000050102	ENSRNOG00000005298	Zfp513			0.00243434	0.152692	0.490731	0.133641	6	26537707	26541048	3342	+
ENSRNOT00000061070	ENSRNOG00000004726	Mapkapk2			0.000944155	0.1087	0.490815	0.114949	13	47785161	47831110	45950	-
ENSRNOT00000024344	ENSRNOG00000017874	Cd53			0.00128799	0.118006	0.491242	0.120742	2	209489279	209537087	47809	-
RTRG.43786.1	NA	Nrbp2	Yes		0.00122718	0.115376	0.492288	0.120084	7	117145053	117151270	6218	-
ENSRNOT00000024156	ENSRNOG00000017854	Ucp2			0.00325553	0.173906	0.493077	0.140979	1	165506361	165512744	6384	+
ENSRNOT00000049884	ENSRNOG00000031168	Arhgap15			0.00189991	0.139049	0.493199	0.136385	3	28627084	29236219	609136	+
ENSRNOT00000000576	ENSRNOG00000000485	Bak1			0.000826126	0.103267	0.494255	0.136798	20	5609629	5618221	8593	-
ENSRNOT00000001940	ENSRNOG00000001429	Lrwd1			0.00237119	0.151886	0.495326	0.15999	12	23574187	23587276	13090	+
ENSRNOT00000091505	ENSRNOG00000059268	Ppp1r10			8.17e-05	0.0538164	0.495349	0.0931419	20	3329677	3344286	14610	-
RTRG.4328.7	NA	Atxn2l	Yes		0.00114741	0.111554	0.495412	0.119583	1	197908151	197919494	11344	-
ENSRNOT00000073689	ENSRNOG00000048723	Pros1			0.000535453	0.0903925	0.496409	0.115028	7	1206648	1288134	81487	+
ENSRNOT00000013189	ENSRNOG00000009936	Dido1			0.00406875	0.187576	0.497008	0.147646	3	176162886	176197753	34868	-
ENSRNOT00000029179	ENSRNOG00000024159	Fcer1g			0.002012	0.142609	0.497677	0.131364	13	89601896	89606326	4431	-
RTRG.41681.1	NA	Loc100911319 and Zfp36l2	Yes		0.00132883	0.118953	0.498212	0.123058	7	2350068	2354107	4040	-
ENSRNOT00000077653	ENSRNOG00000047628	Khsrp			9.97e-05	0.0588256	0.498402	0.0981131	9	10013854	10022330	8477	+
RTRG.30061.3	NA	Arhgap15	Yes		0.00167512	0.130405	0.499883	0.128397	3	28627084	28751097	124014	+
ENSRNOT00000006554	ENSRNOG00000004837	Limd1			0.00232343	0.150569	0.500561	0.141805	8	132553218	132598812	45595	+
RTRG.16264.1	NA	Samd4a	Yes		3.19e-05	0.0433349	0.501065	0.091144	15	23664742	23877132	212391	+
RTRG.45671.44	NA	Treh	Yes		0.000292596	0.0744891	0.501085	0.0985846	8	48997168	49045340	48173	-
RTRG.19523.4	NA	Golm1	Yes		0.00155175	0.126151	0.50149	0.126949	17	5398526	5411492	12967	+
RTRG.6701.2	NA	Baiap3	Yes		0.000101569	0.0588256	0.50585	0.0968881	10	14600044	14614556	14513	-
ENSRNOT00000092122	ENSRNOG00000053285	Mllt6			0.00441469	0.195356	0.506178	0.152524	10	85608544	85625854	17311	+
ENSRNOT00000031786	ENSRNOG00000028628	LOC100911196			0.0027313	0.158598	0.506735	0.140664	1	72363276	72366455	3180	-
ENSRNOT00000026496	ENSRNOG00000019430	Coro1a			0.000713751	0.0975749	0.508412	0.114728	1	198123884	198128857	4974	-
RTRG.13561.2	NA	Cd84	Yes		0.00371593	0.181667	0.509615	0.149038	13	90241178	90278456	37279	+
ENSRNOT00000089417	ENSRNOG00000057125	Ddr1			1.71e-05	0.042005	0.510272	0.0741422	20	3556975	3575780	18806	+
ENSRNOT00000014645	ENSRNOG00000011026	Irf2bpl			3.58e-05	0.0433349	0.511247	0.0931165	6	110901940	110904288	2349	-
ENSRNOT00000084236	ENSRNOG00000001004	Ncor2			4.7e-05	0.0475786	0.512347	0.0843128	12	36872020	37032904	160885	+
RTRG.18284.2	NA	Homer3	Yes		0.000124102	0.0619896	0.512501	0.113881	16	20880441	20890946	10506	-
RTRG.34692.1	NA	Arhgap25	Yes		4.5e-05	0.0475786	0.512582	0.0934794	4	119226932	119327833	100902	-
ENSRNOT00000013522	ENSRNOG00000010171	Elk1			0.00266375	0.157602	0.512898	0.141984	X	1297099	1304822	7724	+
RTRG.18280.2	NA	None	Yes	Upf1	0.000324935	0.075695	0.514384	0.129847	16	20824868	20845575	20708	+
ENSRNOT00000080986	ENSRNOG00000056718	AABR07072593.1			0.00130919	0.118953	0.514556	0.155663	18	48128297	48130039	1743	-
ENSRNOT00000012480	ENSRNOG00000009360	Sh3bp1			0.00372848	0.18199	0.514728	0.155256	7	120125633	120138196	12564	+
RTRG.14366.8	NA	Anxa3	Yes		0.00158647	0.127566	0.514817	0.130784	14	14373813	14424412	50600	-
ENSRNOT00000018782	ENSRNOG00000013948	Zc3hav1			0.000205374	0.0709075	0.515902	0.0964848	4	66011915	66062089	50175	-
RTRG.43627.1	NA	Sla	Yes		0.000877753	0.106533	0.516331	0.128838	7	107578008	107610336	32329	-
ENSRNOT00000078336	ENSRNOG00000030127	Eml2			0.000277984	0.0744891	0.517296	0.113119	1	80092403	80119012	26610	+
ENSRNOT00000015283	ENSRNOG00000011305	Sox10			1.93e-06	0.042005	0.517938	0.0679027	7	120393254	120403523	10270	-
RTRG.33619.1	NA	AABR07060133.1	Yes	Lncpint	0.000846945	0.104561	0.519307	0.138228	4	58346763	58507869	161107	-
RTRG.36631.1	NA	Ddx58	Yes		0.000438336	0.0837246	0.519397	0.113887	5	56486637	56490758	4122	-
RTRG.6840.1	NA	None	Yes	Dock2	0.0010689	0.109948	0.519664	0.124062	10	19181695	19222323	40629	-
ENSRNOT00000007761	ENSRNOG00000043364	Zfp362			0.000543844	0.0912184	0.52012	0.130291	5	146952653	146973932	21280	-
ENSRNOT00000010947	ENSRNOG00000007649	Dnm2			0.00118453	0.113406	0.52103	0.126393	8	22458933	22540032	81100	+
ENSRNOT00000078349	ENSRNOG00000011796	C1r			0.000472876	0.0865207	0.522759	0.111305	4	157125998	157136829	10832	+
RTRG.34724.1	NA	AABR07061382.2	Yes		0.00370095	0.181454	0.52382	0.171205	4	120123672	120133704	10033	-
ENSRNOT00000039102	ENSRNOG00000014666	Tfeb			0.00157217	0.126918	0.523974	0.136969	9	15207822	15214596	6775	-
RTRG.12280.1	NA	None	Yes	Selplg	3.47e-05	0.0433349	0.524036	0.0844908	12	48566651	48580097	13447	+
ENSRNOT00000017245	ENSRNOG00000012808	Tmem259			0.00125095	0.116307	0.526314	0.136717	7	12771239	12777901	6663	-
RTRG.9020.3	NA	Cd300a	Yes		0.002005	0.142408	0.526692	0.162415	10	103441717	103453202	11486	+
ENSRNOT00000088919	ENSRNOG00000033101	Myo18a			0.00220122	0.14766	0.527397	0.144177	10	64979770	65080535	100766	-
ENSRNOT00000082774	ENSRNOG00000049115	Ccr5			0.00310191	0.16887	0.528099	0.149762	8	133210473	133215614	5142	+
RTRG.32819.3	NA	Uckl1	Yes		0.000583498	0.0931022	0.528176	0.130916	3	177065965	177075533	9569	-
ENSRNOT00000034883	ENSRNOG00000028390	Hhipl1			0.00110223	0.111059	0.529728	0.151738	6	132219088	132240356	21269	+
ENSRNOT00000022342	ENSRNOG00000016496	Ctsc			0.00150698	0.124619	0.530855	0.133758	1	151918571	151949983	31413	+
RTRG.13526.2	NA	Ndufs2	Yes		0.00107985	0.109948	0.530998	0.139415	13	89603526	89623908	20383	-
ENSRNOT00000047210	ENSRNOG00000026649	Dnmt3a			0.000198967	0.07021	0.53137	0.106739	6	28235695	28340577	104883	+
RTRG.42004.3	NA	Cbarp	Yes		0.000765286	0.100161	0.532335	0.120733	7	12432891	12441048	8158	+
ENSRNOT00000021871	ENSRNOG00000009139	Fubp3			0.00367297	0.181025	0.533684	0.173116	3	10222381	10269721	47341	-
RTRG.6841.1	NA	None	Yes	Dock2	0.00263405	0.157181	0.533804	0.174875	10	19227816	19467458	239643	-
RTRG.4096.1	NA	Knop1	Yes		0.000638566	0.0944843	0.534621	0.144984	1	188552278	188572141	19864	-
RTRG.8343.1	NA	Abcc3	Yes		0.00301765	0.16704	0.537107	0.17389	10	82047295	82117109	69815	-
ENSRNOT00000009696	ENSRNOG00000007338	Fbln2			0.000150613	0.0643645	0.537541	0.117265	4	122835436	122895121	59686	+
RTRG.1810.4	NA	Pld3	Yes		0.00443138	0.19539	0.538432	0.189324	1	84336862	84355647	18786	-
ENSRNOT00000016032	ENSRNOG00000011683	Fes			0.00363275	0.180591	0.538539	0.171301	1	142174648	142183884	9237	-
ENSRNOT00000039280	ENSRNOG00000050805	LOC102550456			0.000984166	0.1087	0.539316	0.127118	12	22009011	22021851	12841	-
ENSRNOT00000012314	ENSRNOG00000009131	Zc3h12a			0.00428912	0.192306	0.539447	0.187142	5	143111074	143120165	9092	-
ENSRNOT00000036770	ENSRNOG00000024846	Ier5l			0.00183373	0.13643	0.541986	0.167878	3	9036373	9037942	1570	-
RTRG.47657.6	NA	Kdm4b	Yes		0.00392713	0.185017	0.543945	0.186643	9	10646889	10734109	87221	-
ENSRNOT00000004280	ENSRNOG00000003170	Nlrp3			0.00257121	0.155728	0.543975	0.14949	10	45893018	45917287	24270	+
ENSRNOT00000045099	ENSRNOG00000016256	Myo9b			0.00275973	0.159636	0.544724	0.160224	16	19669411	19754069	84659	+
ENSRNOT00000026941	ENSRNOG00000019850	Speg			3.72e-05	0.0435719	0.545202	0.10439	9	82571269	82628709	57441	+
RTRG.1542.1	NA	C5ar2	Yes		0.00165238	0.130405	0.547379	0.148719	1	78165186	78182955	17770	-
ENSRNOT00000029284	ENSRNOG00000016050	Fgfr1			0.000833085	0.103267	0.547718	0.125838	16	71266745	71319449	52705	-
ENSRNOT00000086830	ENSRNOG00000061348	Fam53b			0.000267683	0.0744891	0.548466	0.120017	1	204714473	204805738	91266	-
ENSRNOT00000027237	ENSRNOG00000007281	Flnc			0.000108266	0.0590767	0.548544	0.0937774	4	56711049	56738791	27743	+
RTRG.1716.1	NA	Arhgef1	Yes		0.00112118	0.111411	0.548621	0.143927	1	81769211	81801294	32084	+
RTRG.41968.1	NA	Csnk1g2	Yes		0.000702707	0.0973767	0.548728	0.126359	7	11942441	11962993	20553	-
ENSRNOT00000065865	ENSRNOG00000020130	Arhgef1			0.000152708	0.0646711	0.549794	0.112561	1	81779380	81797236	17857	+
ENSRNOT00000007771	ENSRNOG00000005413	Creb3l1			0.000310866	0.0750527	0.550181	0.137874	3	80892435	80933283	40849	-
ENSRNOT00000058362	ENSRNOG00000038328	Gjc2			0.000143956	0.0643171	0.550466	0.0979168	10	45526745	45534570	7826	-
RTRG.23740.1	NA	Irf8	Yes		0.00387325	0.184201	0.550865	0.162256	19	54314865	54336640	21776	+
ENSRNOT00000048262	ENSRNOG00000031930	Bin2			0.00031892	0.0755206	0.551145	0.123231	7	142273833	142300382	26550	-
ENSRNOT00000022478	ENSRNOG00000016575	Tnfrsf1b			0.000786402	0.101388	0.551725	0.145334	5	163136390	163167299	30910	-
ENSRNOT00000075700	ENSRNOG00000048848	Ccdc9			0.000782214	0.101061	0.552805	0.147707	1	78213223	78224319	11097	-
RTRG.41097.7	NA	Evl	Yes		0.000805386	0.102324	0.553859	0.134328	6	132539517	132590241	50725	+
RTRG.14366.5	NA	Anxa3	Yes		0.00212019	0.145034	0.55418	0.147532	14	14371928	14423285	51358	-
RTRG.1732.5	NA	Cic	Yes		0.00125505	0.116307	0.555334	0.15863	1	82137129	82163005	25877	+
RTRG.8269.1	NA	Trim25	Yes		0.00332353	0.174972	0.556965	0.159806	10	76343826	76365402	21577	+
RTRG.17891.1	NA	Prkcd	Yes		0.00398839	0.186627	0.557649	0.180546	16	6655091	6674443	19353	-
ENSRNOT00000014885	ENSRNOG00000011153	Il17ra			1.68e-05	0.042005	0.557903	0.0993413	4	152995865	153018394	22530	+
ENSRNOT00000033018	ENSRNOG00000022567	Gpr62			0.00229377	0.150209	0.559733	0.173365	8	115166410	115167486	1077	-
RTRG.40520.1	NA	Rad51b	Yes		0.000105023	0.0588814	0.561681	0.10201	6	102830533	102869453	38921	+
RTRG.33525.1	NA	Tmem229a	Yes		0.000279533	0.0744891	0.562738	0.116115	4	52345321	52351610	6290	-
ENSRNOT00000017065	ENSRNOG00000012804	C1qc			0.0010651	0.109948	0.564645	0.134726	5	155255005	155258392	3388	-
RTRG.37922.1	NA	Slc6a9	Yes		0.00357224	0.179859	0.565336	0.164218	5	136669154	136711227	42074	+
RTRG.28552.2	NA	Trpm2	Yes		0.000692266	0.09693	0.566712	0.136077	20	11432809	11486060	53252	+
ENSRNOT00000076396	ENSRNOG00000007367	Septin4			0.00390185	0.184699	0.567242	0.184193	10	74882068	74882804	737	+
ENSRNOT00000074448	ENSRNOG00000018226	Zcchc14			0.00096247	0.1087	0.567301	0.141945	19	53647815	53688597	40783	-
RTRG.25935.4	NA	P2ry12	Yes		0.000907638	0.107702	0.568975	0.132719	2	149441598	149482368	40771	-
ENSRNOT00000012056	ENSRNOG00000008829	Sorbs3			8.06e-06	0.042005	0.569582	0.0863096	15	51859462	51890832	31371	-
ENSRNOT00000049292	ENSRNOG00000001706	Kalrn			0.00280035	0.161142	0.574206	0.161753	11	69484293	70025633	541341	+
ENSRNOT00000072869	ENSRNOG00000045843	Rusc2			1.45e-05	0.042005	0.57438	0.0931787	5	58855773	58882096	26324	+
ENSRNOT00000061231	ENSRNOG00000039876	LOC681410			0.000159288	0.0652364	0.574977	0.109687	17	6909728	6910630	903	+
ENSRNOT00000009852	ENSRNOG00000007514	Sox12			0.000123152	0.0619896	0.576552	0.130867	3	147864374	147865393	1020	-
ENSRNOT00000008813	ENSRNOG00000006116	Hk2			0.000227734	0.0723206	0.576552	0.109426	4	113559427	113610243	50817	-
ENSRNOT00000013105	ENSRNOG00000009531	Col9a3			0.000945524	0.1087	0.577602	0.145251	3	176102351	176124306	21956	+
ENSRNOT00000084202	ENSRNOG00000058461	Sfpq			0.00211035	0.145034	0.577804	0.153704	5	145079803	145088498	8696	+
ENSRNOT00000006300	ENSRNOG00000004757	Tmem158			0.00335004	0.17533	0.577915	0.183314	8	132344710	132345708	999	-
RTRG.1647.4	NA	Clasrp	Yes		0.00459551	0.198752	0.578489	0.198006	1	80491036	80515838	24803	-
ENSRNOT00000024240	ENSRNOG00000017871	Sidt2			8.11e-05	0.0538164	0.578515	0.107437	8	50230339	50246656	16318	-
RTRG.11989.2	NA	None	Yes	Bcl7a	0.000526617	0.089894	0.578556	0.13495	12	38851849	38868493	16645	-
ENSRNOT00000001588	ENSRNOG00000001198	Fam222a			6.81e-05	0.0516329	0.580714	0.118472	12	47748165	47793534	45370	-
RTRG.24385.1	NA	Naip5	Yes		0.000567653	0.0926717	0.580946	0.125964	2	30428260	30445862	17603	-
RTRG.7629.1	NA	Kdm6b	Yes		1.94e-05	0.042005	0.58111	0.0833839	10	56000455	56028472	28018	-
ENSRNOT00000077502	ENSRNOG00000061499	Kmt2d			0.00260456	0.156199	0.581165	0.160053	7	140489492	140546908	57417	-
RTRG.29443.2	NA	Abca2	Yes		0.00114415	0.111515	0.581504	0.140302	3	2648748	2668771	20024	+
RTRG.1413.6	NA	Nat14	Yes		0.0029888	0.16611	0.582122	0.17337	1	72462405	72471978	9574	-
ENSRNOT00000016070	ENSRNOG00000011475	Srcin1			0.000344503	0.0763872	0.583144	0.117681	10	85460059	85517683	57625	-
ENSRNOT00000061973	ENSRNOG00000033697	Casp4			0.000132626	0.0632342	0.586292	0.117377	8	2635851	2651652	15802	+
RTRG.1737.2	NA	Megf8	Yes		1.59e-05	0.042005	0.586918	0.0916886	1	82184756	82230729	45974	+
RTRG.41936.1	NA	Zbtb7a	Yes		0.00100094	0.1087	0.587234	0.147643	7	11429219	11444100	14882	-
ENSRNOT00000068295	ENSRNOG00000029195	Uba7			0.00259218	0.155762	0.587679	0.188246	8	116754178	116762985	8808	+
ENSRNOT00000012632	ENSRNOG00000009471	Epsti1			0.000977466	0.1087	0.587922	0.141392	15	60084918	60190363	105446	+
ENSRNOT00000038408	ENSRNOG00000025075	Relt			0.00344274	0.177452	0.588289	0.189508	1	165884407	165891627	7221	-
ENSRNOT00000007044	ENSRNOG00000005214	Plek			0.0022745	0.149748	0.590437	0.159005	14	100151509	100184192	32684	-
ENSRNOT00000027897	ENSRNOG00000020525	Col5a3			0.000551315	0.0916908	0.590708	0.127524	8	21786324	21831668	45345	-
RTRG.7709.6	NA	Pld2	Yes		0.0042797	0.192179	0.591547	0.178455	10	57175487	57181140	5654	+
RTRG.46107.4	NA	None	Yes	Megf11	0.000984014	0.1087	0.593033	0.139776	8	69859664	70189449	329786	+
ENSRNOT00000055106	ENSRNOG00000036762	Itpripl2			0.00291473	0.16432	0.595991	0.192061	1	188140853	188142748	1896	-
ENSRNOT00000021956	ENSRNOG00000016254	Sema4c			0.0027211	0.158598	0.597718	0.190155	9	43129415	43139870	10456	-
ENSRNOT00000055279	ENSRNOG00000036834	Gpr84			0.00103024	0.109494	0.599239	0.142245	7	144934610	144936803	2194	-
ENSRNOT00000012765	ENSRNOG00000009635	Tmem74b			0.00417238	0.190294	0.60051	0.20144	3	147226004	147226702	699	+
RTRG.3582.2	NA	P2ry6	Yes		0.000267181	0.0744891	0.601028	0.12572	1	165972535	165997754	25220	-
RTRG.32022.4	NA	Tbc1d20	Yes		0.00186525	0.137832	0.602931	0.159211	3	147772043	147790947	18905	+
RTRG.36777.3	NA	Fbxo10	Yes		0.000149156	0.0643645	0.603809	0.109444	5	60590130	60637232	47103	-
ENSRNOT00000072838	ENSRNOG00000048580	Trip6			0.00349502	0.177625	0.604663	0.186373	12	22451596	22456003	4408	+
RTRG.27092.1	NA	None	Yes		0.0014146	0.121586	0.604665	0.150834	2	207916611	207923815	7205	-
RTRG.41273.2	NA	Kif26a	Yes		7.63e-05	0.0529817	0.605435	0.122436	6	136720272	136755660	35389	+
ENSRNOT00000001315	ENSRNOG00000000991	Arpc1b			0.000203285	0.0708209	0.605628	0.114382	12	11252296	11265865	13570	-
ENSRNOT00000022679	ENSRNOG00000016695	Mmp2			0.000317703	0.0755206	0.605643	0.132769	19	15542765	15570611	27847	-
RTRG.25935.3	NA	P2ry12	Yes		0.0020139	0.142609	0.606653	0.180813	2	149437797	149449326	11530	-
ENSRNOT00000073926	ENSRNOG00000046254	Adgre1			0.000500806	0.0884098	0.608555	0.129514	9	9431860	9585865	154006	-
RTRG.45219.4	NA	Fli1	Yes		0.000329464	0.0762254	0.609575	0.128268	8	33626466	33661049	34584	-
ENSRNOT00000051512	ENSRNOG00000030515	Nfasc			0.000199907	0.07021	0.611376	0.113903	13	49335408	49522415	187008	-
RTRG.8468.3	NA	None	Yes	Arhgap23	3.65e-06	0.042005	0.611425	0.0824126	10	85355369	85445799	90431	+
RTRG.246.3	NA	Nhsl1	Yes		0.00453436	0.197928	0.613021	0.197242	1	13472562	13705366	232805	+
ENSRNOT00000010001	ENSRNOG00000007437	Irf5			0.000482305	0.0875688	0.617287	0.137128	4	56805132	56816271	11140	+
ENSRNOT00000078108	ENSRNOG00000022753	Mast3			7.13e-05	0.0518471	0.618444	0.104137	16	20395845	20413633	17789	+
ENSRNOT00000077477	ENSRNOG00000007062	Rin3			0.00268275	0.157913	0.619701	0.171508	6	126170911	126279561	108651	+
ENSRNOT00000001996	ENSRNOG00000001470	Limk1			0.00246551	0.152964	0.621204	0.16953	12	25036605	25070539	33935	+
ENSRNOT00000029017	ENSRNOG00000028566	Pld4			0.00245513	0.152941	0.622153	0.16967	6	137323713	137331231	7519	+
RTRG.11642.1	NA	Vgf	Yes		0.00060422	0.0941951	0.622356	0.136208	12	22677600	22680618	3019	-
ENSRNOT00000042642	ENSRNOG00000023781	Plec			0.000280901	0.0744891	0.623275	0.136297	7	117230321	117289961	59641	-
RTRG.51683.2	NA	None	Yes	Tlr13	0.000415372	0.0826876	0.623805	0.140906	X	77212473	77234247	21775	+
ENSRNOT00000067455	ENSRNOG00000042785	Sesn2			7.02e-06	0.042005	0.624357	0.0865529	5	150684133	150704117	19985	-
RTRG.31662.6	NA	Lzts3	Yes		0.000162799	0.065886	0.624511	0.119831	3	123174537	123184626	10090	-
RTRG.43918.3	NA	Cdc42ep1	Yes		0.000156275	0.0646711	0.625119	0.118368	7	120063257	120071180	7924	+
RTRG.32512.1	NA	Ptpn1	Yes		0.000681402	0.0962028	0.625383	0.155734	3	164665439	164717158	51720	+
ENSRNOT00000086276	ENSRNOG00000056678	Nckap5l			0.000250015	0.0741683	0.627136	0.144175	7	141081943	141093924	11982	-
RTRG.23770.5	NA	Piezo1	Yes		0.000697944	0.0970634	0.628061	0.158952	19	55305500	55367337	61838	-
ENSRNOT00000028544	ENSRNOG00000021023	Mag			2.22e-05	0.042005	0.628182	0.11605	1	89345429	89360733	15305	-
ENSRNOT00000012432	ENSRNOG00000009331	Hck			0.00108308	0.109948	0.629252	0.161579	3	148579920	148623033	43114	+
RTRG.3300.3	NA	Mpp1	Yes		0.00135244	0.119567	0.629579	0.155938	1	148450204	148456224	6021	+
ENSRNOT00000017060	ENSRNOG00000012749	C1qb			0.001662	0.130405	0.630647	0.161405	5	155246447	155252003	5557	-
ENSRNOT00000025718	ENSRNOG00000018835	Notch2			8.77e-06	0.042005	0.632144	0.0951236	2	200187184	200317621	130438	+
ENSRNOT00000061253	ENSRNOG00000002917	Sec14l5			0.00241767	0.152692	0.632411	0.202394	10	10591251	10629735	38485	-
RTRG.3546.1	NA	AABR07004876.1	Yes		0.000392989	0.0805905	0.636934	0.147913	1	164683095	164687301	4207	+
ENSRNOT00000087572	ENSRNOG00000055650	Pou2f2			5.15e-05	0.0475786	0.637892	0.127124	1	81964104	82004538	40435	-
RTRG.2345.1	NA	Atf5	Yes		0.000133482	0.0632342	0.639777	0.112608	1	100807786	100811972	4187	-
ENSRNOT00000000889	ENSRNOG00000000700	Tmem119			6.92e-05	0.0516329	0.641675	0.111553	12	48598647	48605704	7058	+
RTRG.2345.2	NA	Atf5	Yes		0.000487202	0.0875688	0.64253	0.136189	1	100808241	100811940	3700	-
ENSRNOT00000066296	ENSRNOG00000016512	Sema3b			0.00189477	0.138839	0.644328	0.183748	8	116354073	116361343	7271	-
RTRG.6841.2	NA	None	Yes	Dock2	0.00143789	0.121873	0.645371	0.183685	10	19465771	19603183	137413	-
RTRG.29638.8	NA	Sh3glb2	Yes		0.000932794	0.1087	0.64685	0.181442	3	8909231	8924209	14979	-
ENSRNOT00000040270	ENSRNOG00000010326	Col20a1			0.00221334	0.147986	0.65191	0.197309	3	176494768	176526018	31251	+
ENSRNOT00000009963	ENSRNOG00000007261	Gli2			0.00240607	0.152566	0.652471	0.192813	13	34829139	35048444	219306	-
ENSRNOT00000025391	ENSRNOG00000018788	Btbd2			0.00248076	0.152978	0.653089	0.195537	7	11930135	11942799	12665	+
ENSRNOT00000068683	ENSRNOG00000031743	Gbp2			0.000655206	0.0944843	0.653582	0.144793	2	248276709	248293784	17076	+
ENSRNOT00000051467	ENSRNOG00000032546	Dot1l			0.000345429	0.0763872	0.653648	0.13173	7	11786105	11824742	38638	-
ENSRNOT00000015668	ENSRNOG00000015894	Dock8			0.000579153	0.0930426	0.65373	0.142171	1	242959484	243153469	193986	+
ENSRNOT00000037179	ENSRNOG00000024294	AABR07019083.1		Kctd12	0.000822235	0.103267	0.655268	0.165982	15	87389610	87390376	767	-
RTRG.43454.1	NA	Loc102553429	Yes		0.00162013	0.129388	0.656072	0.167228	7	97695741	97709061	13321	-
ENSRNOT00000006849	ENSRNOG00000004889	Vangl2			0.00276374	0.159636	0.656683	0.182648	13	90381998	90405591	23594	-
RTRG.30008.1	NA	Nek6	Yes		0.00228354	0.149748	0.657767	0.188088	3	22820014	22829190	9177	+
ENSRNOT00000015296	ENSRNOG00000011387	Tet3			0.000242632	0.0731128	0.658175	0.128047	4	115066309	115157263	90955	-
ENSRNOT00000001853	ENSRNOG00000033220	Oas1f			0.00417886	0.190294	0.659115	0.196714	12	41255763	41266430	10668	-
ENSRNOT00000060607	ENSRNOG00000051235	C2			1.54e-05	0.042005	0.660397	0.0988113	20	4542340	4561152	18813	-
ENSRNOT00000011945	ENSRNOG00000008816	Gpnmb			0.00272236	0.158598	0.663549	0.184093	4	78694447	78715683	21237	+
ENSRNOT00000017564	ENSRNOG00000013014	Cyba			0.000976502	0.1087	0.664043	0.170555	19	55249616	55257876	8261	-
ENSRNOT00000000337	ENSRNOG00000000307	Mical1			0.000417963	0.0826876	0.66511	0.162613	20	46199981	46211930	11950	+
RTRG.14844.5	NA	Tmem156	Yes		0.000137857	0.0638224	0.666031	0.119155	14	44889336	44920505	31170	+
ENSRNOT00000004753	ENSRNOG00000003463	Srebf1			0.000156622	0.0646711	0.66615	0.119905	10	46570996	46582854	11859	-
RTRG.46999.2	NA	None	Yes	Nbeal2	0.000124111	0.0619896	0.668901	0.131337	8	118893996	118924351	30356	-
RTRG.6653.5	NA	Traf7	Yes		0.00133113	0.118953	0.670426	0.185276	10	13874441	13893231	18791	-
RTRG.4893.3	ENSRNOG00000017703	Unc93b1	Yes		5.64e-05	0.0485255	0.672779	0.113038	1	219173019	219183939	10921	+
ENSRNOT00000007897	ENSRNOG00000005575	Abi3			0.00100613	0.1087	0.673047	0.159181	10	83644086	83655182	11097	-
RTRG.35315.1	NA	Cd4	Yes		0.00422386	0.191042	0.675298	0.20192	4	157381814	157408839	27026	-
RTRG.14366.2	NA	Anxa3	Yes		0.000212488	0.0717479	0.676514	0.132154	14	14371819	14426597	54779	-
ENSRNOT00000091677	ENSRNOG00000004067	Nrcam			3.78e-05	0.0435719	0.676903	0.117812	6	64790109	64861833	71725	+
ENSRNOT00000028284	ENSRNOG00000020845	Tyrobp			0.0028358	0.162113	0.67716	0.189157	1	88875375	88879303	3929	+
ENSRNOT00000011513	ENSRNOG00000008409	Myo1f			0.000767184	0.100178	0.67917	0.154093	7	18440742	18491448	50707	+
ENSRNOT00000014517	ENSRNOG00000010918	Cebpa			0.000688943	0.0967862	0.68065	0.151934	1	91363492	91366164	2673	+
RTRG.47217.1	NA	Acvr2b	Yes		0.00241165	0.152566	0.681417	0.185284	8	128087345	128125385	38041	+
RTRG.2233.2	NA	Cd33	Yes		0.000278296	0.0744891	0.681535	0.162876	1	98398565	98403580	5016	+
ENSRNOT00000082927	ENSRNOG00000025793	Usp31			0.00219038	0.147419	0.685131	0.21066	1	191616541	191676915	60375	-
RTRG.11606.2	NA	Gnb2	Yes		0.000693139	0.09693	0.685797	0.164054	12	22229079	22236164	7086	+
ENSRNOT00000022796	ENSRNOG00000016847	Bace1			1.22e-05	0.042005	0.686818	0.10935	8	50139997	50162361	22365	+
ENSRNOT00000028051	ENSRNOG00000020652	Tgfb1			3.13e-05	0.0433349	0.688444	0.10314	1	82480195	82497199	17005	+
ENSRNOT00000027684	ENSRNOG00000020426	Erf			0.000221468	0.0719402	0.690033	0.130444	1	82112449	82120902	8454	-
RTRG.19741.1	NA	Syk	Yes		8.76e-05	0.0551856	0.690978	0.131418	17	12612290	12688232	75943	-
ENSRNOT00000086003	ENSRNOG00000019728	Itgam			0.00169771	0.131327	0.693195	0.205066	1	199495298	199623960	128663	+
ENSRNOT00000017687	ENSRNOG00000013231	Ptafr			0.00050858	0.0884979	0.699538	0.15422	5	150754021	150775672	21652	+
RTRG.9854.1	NA	Ttc3	Yes		0.000595849	0.0931277	0.69959	0.185114	11	34713225	34714459	1235	+
ENSRNOT00000007655	ENSRNOG00000005810	Nlrc4			0.00184229	0.136591	0.702192	0.201837	6	22167919	22194250	26332	+
ENSRNOT00000067780	ENSRNOG00000042838	Junb			5.73e-05	0.048635	0.702296	0.13523	19	26092974	26094756	1783	-
RTRG.2054.9	NA	Mag	Yes		5.42e-05	0.0475786	0.704257	0.133111	1	89345424	89347547	2124	-
ENSRNOT00000000628	ENSRNOG00000000521	Cdkn1a			0.0013706	0.120246	0.717135	0.177998	20	6356423	6358864	2442	+
RTRG.12292.2	NA	None	Yes	Cmklr1	0.000366015	0.0779357	0.722356	0.146809	12	48754331	48798998	44668	+
ENSRNOT00000025219	ENSRNOG00000018639	Zfand2b			0.00203949	0.143056	0.723324	0.191346	9	82370924	82373839	2916	+
ENSRNOT00000008854	ENSRNOG00000006209	Mbd6			1.42e-05	0.042005	0.72455	0.0942429	7	70571435	70577147	5713	-
ENSRNOT00000019213	ENSRNOG00000013927	Jag2			0.00189313	0.138839	0.726017	0.197633	6	137711155	137733026	21872	-
ENSRNOT00000005879	ENSRNOG00000004333	Flywch1			4.89e-05	0.0475786	0.739428	0.113376	10	13087914	13107771	19858	-
ENSRNOT00000003326	ENSRNOG00000038881	Hcls1			0.000821471	0.103267	0.742626	0.170253	11	66736966	66759402	22437	-
ENSRNOT00000091484	ENSRNOG00000051470	Card9			0.000929684	0.1087	0.745375	0.210122	3	3798347	3806713	8367	-
ENSRNOT00000013232	ENSRNOG00000009726	Grip2			0.00177077	0.133928	0.759135	0.196278	4	123586327	123634089	47763	+
RTRG.21597.3	NA	None	Yes	Pura	0.0024469	0.152692	0.759317	0.206962	18	29104386	29115359	10974	+
RTRG.47377.1	NA	None	Yes		0.00166558	0.130405	0.759411	0.200526	8	133234543	133240370	5828	+
ENSRNOT00000073294	ENSRNOG00000050430	Vav1			0.000169935	0.0669995	0.760659	0.17842	9	9617786	9675110	57325	-
RTRG.12797.3	NA	Rab7b	Yes		0.000915263	0.108397	0.762333	0.20383	13	48464178	48482339	18162	+
ENSRNOT00000019051	ENSRNOG00000014227	Mrgprx3			0.00317074	0.171475	0.762766	0.24337	1	103298174	103323476	25303	-
RTRG.7449.1	NA	Aldh3a2	Yes		0.00220833	0.147813	0.765635	0.205188	10	47525462	47546479	21018	-
ENSRNOT00000074194	ENSRNOG00000048161	Tlr9			0.000131252	0.063157	0.766396	0.134577	8	114916122	114920171	4050	+
RTRG.13616.1	NA	None	Yes		0.00167416	0.130405	0.769975	0.225838	13	91928323	91935967	7645	+
ENSRNOT00000040472	ENSRNOG00000021031	Grn			0.000260584	0.0744891	0.772844	0.149537	10	90377103	90383205	6103	+
ENSRNOT00000009817	ENSRNOG00000007457	Serping1			0.00138784	0.120545	0.780291	0.194057	3	72161189	72171078	9890	-
RTRG.11372.3	NA	Ap5z1	Yes		0.00388819	0.184699	0.780905	0.247171	12	14167055	14176041	8987	-
ENSRNOT00000078162	ENSRNOG00000022884	Cd84			0.00232207	0.150569	0.782087	0.211334	13	90244681	90277865	33185	+
ENSRNOT00000002028	ENSRNOG00000001480	Ncf1			0.000957597	0.1087	0.783953	0.184002	12	25497104	25506300	9197	+
RTRG.7789.5	NA	Shpk	Yes		0.00369724	0.181454	0.789342	0.239331	10	59765310	59790415	25106	+
ENSRNOT00000009606	ENSRNOG00000007307	Syde1			0.00100278	0.1087	0.789764	0.20046	7	14037620	14043779	6160	+
RTRG.11372.1	NA	Ap5z1	Yes		0.00194681	0.140205	0.790401	0.219683	12	14161877	14166755	4879	-
ENSRNOT00000000149	ENSRNOG00000000137	Ly86			0.000670538	0.0957413	0.792496	0.17618	17	28104589	28191436	86848	-
ENSRNOT00000000814	ENSRNOG00000000655	Ptprc			5.45e-05	0.0475786	0.794179	0.123579	13	55061562	55173692	112131	-
RTRG.13512.2	NA	Fcgr2b	Yes		9.04e-05	0.0557743	0.804453	0.176662	13	89326724	89343959	17236	-
RTRG.39517.1	NA	Assembly of Fragments	Yes		1.96e-07	0.0119866	0.805104	0.0634529	6	30559034	30630240	71207	+
RTRG.12980.5	NA	Ptprc	Yes		0.00296783	0.165783	0.810207	0.228058	13	55061562	55173692	112131	-
ENSRNOT00000028066	ENSRNOG00000020679	Icam1			8.62e-05	0.0548751	0.811501	0.158991	8	22035256	22047059	11804	+
ENSRNOT00000021452	ENSRNOG00000016037	Mafb			0.000643331	0.0944843	0.814129	0.217784	3	156339004	156340913	1910	-
ENSRNOT00000050063	ENSRNOG00000019542	MGC108823			0.000546898	0.0913155	0.816459	0.176049	18	55576239	55584957	8719	+
RTRG.15348.4	NA	Tacc3	Yes		0.00218052	0.147241	0.816708	0.218422	14	82336889	82350526	13638	-
RTRG.11559.1	NA	None	Yes	Pilrb2	0.00237991	0.151974	0.819701	0.222398	12	21296333	21300780	4448	-
ENSRNOT00000029443	ENSRNOG00000021644	Slc15a3			0.000126527	0.0619896	0.821816	0.144809	1	226897625	226912708	15084	+
ENSRNOT00000056174	ENSRNOG00000037198	Usp18			0.000302016	0.0746337	0.833219	0.204056	4	153805993	153834430	28438	+
ENSRNOT00000034401	ENSRNOG00000002919	Gfap			0.000240825	0.0731128	0.84065	0.160829	10	90990762	90999435	8674	-
RTRG.19628.3	NA	None	Yes	Rplp1	0.000971291	0.1087	0.843937	0.237074	17	9233514	9244782	11269	-
RTRG.31337.1	NA	None	Yes		0.000418099	0.0826876	0.845157	0.204812	3	110489330	110500037	10708	+
ENSRNOT00000039518	ENSRNOG00000022760	Rubcnl			0.000381647	0.0796962	0.85005	0.221043	15	57065428	57102599	37172	+
ENSRNOT00000086390	ENSRNOG00000056219	Olr1			5.15e-05	0.0475786	0.856283	0.134734	4	163239849	163261958	22110	-
ENSRNOT00000034896	ENSRNOG00000026116	Sall3			0.000272118	0.0744891	0.863073	0.207615	18	77573702	77579969	6268	-
RTRG.28279.20	NA	Rt1-ce5	Yes		0.000320974	0.0755206	0.865271	0.172529	20	4892651	4935132	42482	-
RTRG.8059.2	NA	Asic2	Yes		0.000449528	0.0842087	0.867926	0.211307	10	68255092	68518885	263794	-
ENSRNOT00000054887	ENSRNOG00000017748	Nkx6-2			0.00375144	0.18254	0.880369	0.257887	1	211922389	211923929	1541	-
RTRG.11535.2	NA	None	Yes	Pilrb2	0.00113799	0.111515	0.88037	0.227466	12	20203413	20213794	10382	-
ENSRNOT00000043660	ENSRNOG00000028895	Rtp4			0.000286553	0.0744891	0.880877	0.172785	11	80638945	80650802	11858	-
ENSRNOT00000037339	ENSRNOG00000032240	Gbp5			5.24e-05	0.0475786	0.884983	0.167588	2	248178389	248197160	18772	+
ENSRNOT00000014273	ENSRNOG00000010516	Plau			0.00256297	0.155383	0.891193	0.275733	15	3644769	3650819	6051	-
ENSRNOT00000017385	ENSRNOG00000012807	C1qa			0.000141083	0.0643171	0.89131	0.158099	5	155261250	155264143	2894	-
ENSRNOT00000000529	ENSRNOG00000000457	Tap1			0.000199431	0.07021	0.896975	0.188027	20	3979035	3989669	10635	+
ENSRNOT00000051382	ENSRNOG00000024277	AABR07035470.1		Card11	5.43e-05	0.0475786	0.901595	0.171742	12	15802564	15844173	41610	+
ENSRNOT00000072069	ENSRNOG00000050697	Ctsz			0.000126192	0.0619896	0.901995	0.157522	3	172527107	172537877	10771	-
ENSRNOT00000004320	ENSRNOG00000003217	Lgals3bp			0.00102509	0.109494	0.904382	0.219452	10	107415326	107424710	9385	-
RTRG.11559.2	NA	None	Yes	Pilrb2	0.0039929	0.186665	0.910281	0.269536	12	21298280	21302945	4666	-
ENSRNOT00000026748	ENSRNOG00000019728	Itgam			2.65e-05	0.0433349	0.910551	0.128625	1	199495427	199545292	49866	+
RTRG.17892.1	NA	None	Yes	Prkcd	0.00444922	0.19539	0.913292	0.275573	16	6678484	6681591	3108	-
ENSRNOT00000067679	ENSRNOG00000021048	AC095693.1		Lmtk3	0.00250972	0.154311	0.921581	0.272947	1	101783621	101792496	8876	+
RTRG.11526.2	NA	None	Yes	Pilrb2	0.00244863	0.152692	0.924779	0.275885	12	19714855	19720368	5514	+
ENSRNOT00000009994	ENSRNOG00000007350	Rac2			0.00024004	0.0731128	0.935298	0.178853	7	119783849	119797098	13250	-
RTRG.42098.2	NA	Rasal3	Yes		0.00157776	0.127201	0.943263	0.259653	7	14404057	14419012	14956	-
RTRG.17707.3	NA	Gpr183	Yes		0.00022943	0.0723206	0.964005	0.203852	15	108357194	108376221	19028	-
RTRG.3183.1	NA	Alpk3	Yes		0.00109313	0.110599	0.98722	0.236505	1	142883040	142931940	48901	+
ENSRNOT00000066819	ENSRNOG00000043332	Foxd1			0.00463085	0.19962	0.988307	0.337054	2	28460068	28462488	2421	+
RTRG.12023.3	NA	Tctn1	Yes		0.000431022	0.0832493	1.00762	0.23926	12	39820335	39851258	30924	-
RTRG.16673.15	NA	Acin1	Yes		0.00184195	0.136591	1.00978	0.307826	15	33288382	33300483	12102	-
ENSRNOT00000016176	ENSRNOG00000011970	Tmem82			0.0028857	0.163958	1.01498	0.296274	5	160170833	160174698	3866	-
ENSRNOT00000079011	ENSRNOG00000061088	Atf1			0.00214996	0.145985	1.0248	0.273441	7	141889444	141924785	35342	+
ENSRNOT00000024069	ENSRNOG00000017869	Irf8			1.07e-05	0.042005	1.02761	0.130654	19	54314865	54336640	21776	+
ENSRNOT00000064429	ENSRNOG00000002753	Adam11			0.00125935	0.116307	1.04807	0.256695	10	90731865	90746936	15072	+
ENSRNOT00000056918	ENSRNOG00000037563	Cd68			0.000350232	0.0764393	1.06224	0.214503	10	56268720	56270640	1921	-
RTRG.11387.1	NA	None	Yes	Card11	0.000294438	0.0744891	1.10204	0.266001	12	15725524	15731504	5981	+
ENSRNOT00000038660	ENSRNOG00000030712	RT1-A2			0.00208801	0.144505	1.10541	0.336324	20	5375650	5377440	1791	+
RTRG.11450.2	NA	Fam20c	Yes		0.00258388	0.155762	1.11531	0.321086	12	17913769	17972763	58995	-
ENSRNOT00000010092	ENSRNOG00000007539	Rsad2			0.000193477	0.0695505	1.11548	0.20686	6	45655954	45669148	13195	-
ENSRNOT00000013745	ENSRNOG00000010208	Timp1			0.000304939	0.0746337	1.1288	0.223412	X	1364786	1369384	4599	-
RTRG.14772.3	NA	Grxcr1	Yes		0.00106854	0.109948	1.15286	0.275212	14	41663700	41760970	97271	-
RTRG.43892.1	NA	Csf2rb	Yes		0.000112848	0.0599675	1.15838	0.199176	7	119552628	119570296	17669	+
ENSRNOT00000048270	ENSRNOG00000000323	Prdm1			0.00453243	0.197928	1.16944	0.40178	20	49464919	49486550	21632	-
RTRG.9183.1	NA	Socs3	Yes		0.000942368	0.1087	1.18594	0.292833	10	106973826	106976918	3093	-
RTRG.8665.5	NA	Stat3	Yes		0.00357887	0.179859	1.1881	0.400071	10	88790398	88809760	19363	-
RTRG.45643.1	NA	Nlrx1	Yes		0.00369016	0.181423	1.19203	0.409014	8	48584071	48600459	16389	-
RTRG.17861.6	NA	Cacna2d3	Yes		0.00368716	0.181422	1.20897	0.39279	16	5022915	5795818	772904	-
RTRG.33555.4	NA	Snd1	Yes		0.00458989	0.198649	1.33058	0.457666	4	55985410	56171682	186273	+
ENSRNOT00000025913	ENSRNOG00000043416	Bcl3			0.00345231	0.177452	1.3493	0.407989	1	80730499	80744831	14333	-
ENSRNOT00000088707	ENSRNOG00000059097	AABR07025140.1		Ddx60	0.00222235	0.148126	1.37006	0.39827	16	29834086	29936307	102222	-
ENSRNOT00000081954	ENSRNOG00000007869	Wscd1			0.00136366	0.119906	1.50888	0.389628	10	58332588	58370749	38162	+
ENSRNOT00000024404	ENSRNOG00000017980	Itgal			4.45e-05	0.0475786	1.61631	0.323097	1	198744050	198781750	37701	+
ENSRNOT00000032926	ENSRNOG00000026647	Cxcl16			0.000828696	0.103267	1.63311	0.442869	10	57060007	57064600	4594	-
ENSRNOT00000075494	ENSRNOG00000046834	C3			0.000521507	0.0892712	1.78284	0.481016	9	9721137	9747077	25941	+
RTRG.11385.1	NA	None	Yes	Card11	0.00282088	0.161757	1.785	0.589684	12	15700746	15832000	131255	+
ENSRNOT00000033155	ENSRNOG00000024000	Cd22			0.000698857	0.0970634	1.86843	0.41797	1	89314558	89329418	14861	-
RTRG.194.5	NA	Loc310926	Yes		0.00165511	0.130405	1.97558	0.505284	1	11909626	11915491	5866	-
ENSRNOT00000000523	ENSRNOG00000000451	RT1-Ba			2.9e-06	0.042005	2.06437	0.218551	20	4066132	4070721	4590	-
RTRG.22018.3	NA	Cd74	Yes		5.02e-06	0.042005	2.13025	0.242038	18	56077904	56080849	2946	+
ENSRNOT00000025354	ENSRNOG00000018735	Cd74			0.000858007	0.105288	2.176	0.502194	18	56071574	56080397	8824	+
ENSRNOT00000025344	ENSRNOG00000018735	Cd74			3.45e-06	0.042005	2.23612	0.242053	18	56071478	56080849	9372	+
ENSRNOT00000061114	ENSRNOG00000031090	RT1-CE7			0.00435645	0.193641	2.41842	0.769351	20	4694472	4896970	202499	-
ENSRNOT00000003075	ENSRNOG00000022256	Cxcl10			2.24e-05	0.042005	2.43231	0.403689	14	17210733	17212930	2198	+
ENSRNOT00000048332	ENSRNOG00000032844	RT1-Da			1.83e-05	0.042005	2.4372	0.32783	20	4127644	4132616	4973	-
ENSRNOT00000003012	ENSRNOG00000002217	Plac8			3.54e-05	0.0433349	2.70691	0.397416	14	10692764	10714524	21761	+
ENSRNOT00000005343	ENSRNOG00000003954	Il2rg			0.00400513	0.186665	3.40424	1.09685	X	71165366	71169038	3673	-
RTRG.26546.4	NA	Arhgef2	Yes		0.00418564	0.190461	3.62169	1.10831	2	187964092	188025113	61022	+
RTRG.12046.2	NA	Tmem116	Yes		0.00263216	0.157181	3.67346	1.08999	12	40532691	40590656	57966	-
RTRG.14373.2	NA	Cxcl13	Yes		0.00303139	0.167091	3.74102	1.05679	14	15253151	15258199	5049	-
RTRG.32563.6	NA	Zfp217	Yes		0.00364697	0.180722	3.78084	1.2169	3	166981385	167004190	22806	-
ENSRNOT00000013730	ENSRNOG00000010104	Pofut1			0.00444542	0.19539	3.87028	1.16763	3	148722955	148747208	24254	+
RTRG.40929.7	NA	Tc2n	Yes		0.00224307	0.148883	3.92149	1.1374	6	125437751	125601299	163549	-
ENSRNOT00000076160	ENSRNOG00000012274	Ddi2			0.00463519	0.19962	4.03466	1.2357	5	160230955	160282810	51856	-
RTRG.36473.2	NA	Ufl1	Yes		0.00355276	0.179136	4.07843	1.22327	5	39614293	39650895	36603	-
ENSRNOT00000085718	ENSRNOG00000060010	Ss18l1			0.00458644	0.198641	4.15516	1.26046	3	175426752	175445222	18471	+
ENSRNOT00000010296	ENSRNOG00000007606	Rnf43			0.00362289	0.180591	4.18716	1.21922	10	74959285	75028951	69667	+
RTRG.52094.2	NA	None	Yes	Col4a5	0.00161958	0.129388	4.20708	1.0723	X	112769653	112983685	214033	+
RTRG.9061.1	NA	Mrps7 and Mif4gd	Yes		0.00424609	0.191511	4.30879	1.28954	10	104158339	104179622	21284	-
ENSRNOT00000011324	ENSRNOG00000008471	Kif21b			0.00435528	0.193641	4.43113	1.33205	13	52976522	53022955	46434	+
ENSRNOT00000068527	ENSRNOG00000000523	Ppil1			0.0016908	0.131051	4.43732	1.40222	20	6516264	6864387	348124	-
ENSRNOT00000070886	ENSRNOG00000047864	LOC108348072			0.00335671	0.17533	4.47712	1.52634	20	5240975	5244386	3412	-
RTRG.32811.2	NA	Arfrp1	Yes		0.000313175	0.0750527	4.61605	1.02098	3	176854267	176865975	11709	-
ENSRNOT00000076555	ENSRNOG00000015220	Crtac1			0.00057091	0.0926717	4.61666	1.10668	1	261514141	261669586	155446	-
RTRG.35891.1	NA	Rassf8	Yes		0.00198909	0.141981	4.63437	1.4869	4	180058907	180135995	77089	+
ENSRNOT00000000522	ENSRNOG00000033215	RT1-Db1			0.000294977	0.0744891	4.66072	0.918033	20	4087618	4097090	9473	+
ENSRNOT00000000525	ENSRNOG00000032708	RT1-Bb			0.000361555	0.0772551	4.6703	0.947477	20	4043741	4049711	5971	+
ENSRNOT00000052227	ENSRNOG00000016566	Arhgap39			0.00357867	0.179859	4.68665	1.46482	7	117788716	117880289	91574	-
RTRG.8787.3	NA	Arhgap27	Yes		0.000680442	0.0962028	4.72176	1.09949	10	91418457	91444011	25555	-
ENSRNOT00000010113	ENSRNOG00000007645	Kcnj9			0.000355418	0.076654	4.81595	1.2704	13	90703055	90710148	7094	-
RTRG.15304.6	NA	Trmt44	Yes		0.00102758	0.109494	4.95042	1.4736	14	80361525	80381476	19952	+
ENSRNOT00000010065	ENSRNOG00000007597	Rhpn1			0.000654514	0.0944843	4.97562	1.40642	7	116739156	116748534	9379	+
ENSRNOT00000028137	ENSRNOG00000020726	Sipa1			0.00207849	0.144505	5.01457	1.33064	1	221006340	221015929	9590	-
ENSRNOT00000086242	ENSRNOG00000015285	Lrp4			0.00348397	0.177625	5.03334	1.45583	3	80362865	80412815	49951	+
ENSRNOT00000017536	ENSRNOG00000013072	Plxna4			0.00329507	0.174796	5.05483	1.44823	4	59445767	59809321	363555	-
RTRG.28927.1	NA	Cdh23	Yes		0.00445033	0.19539	5.2455	1.58282	20	29877198	29923399	46202	+
RTRG.47198.1	NA	Golga4	Yes		0.00285352	0.162669	5.25057	1.46822	8	127171288	127248938	77651	+
RTRG.30322.1	NA	Cers6	Yes		0.000333036	0.0762254	5.2789	1.37613	3	55094637	55338374	243738	+
RTRG.35025.4	NA	Setd5	Yes		0.00273775	0.158735	5.31372	1.60957	4	145017519	145095957	78439	+
ENSRNOT00000033116	ENSRNOG00000027357	Sox17			4.88e-05	0.0475786	5.4014	1.12683	5	14890408	14895907	5500	+
ENSRNOT00000014502	ENSRNOG00000010319	Lcp1			0.00400773	0.186665	5.42946	1.60871	15	57221292	57277809	56518	+
ENSRNOT00000070994	ENSRNOG00000047499	Rbm15			3.08e-05	0.0433349	5.66193	1.10934	2	210081770	210088949	7180	-
RTRG.24808.3	NA	Cplane1	Yes		0.000990198	0.1087	5.69772	1.68319	2	57274169	57347772	73604	+
RTRG.284.8	NA	Map7	Yes		0.000594257	0.0931277	5.90338	1.62009	1	15699103	15748203	49101	+
RTRG.45707.4	NA	None	Yes	Cep164	0.00115003	0.111554	5.90512	1.78168	8	50069257	50132552	63296	-
RTRG.11147.2	NA	None	Yes	B3glct	0.000154792	0.0646711	6.02539	1.4383	12	6403870	6476051	72182	+
RTRG.29443.5	NA	Abca2	Yes		0.00330803	0.174972	6.1102	1.75176	3	2648885	2668773	19889	+
ENSRNOT00000000514	ENSRNOG00000000443	LOC103689965			0.000124281	0.0619896	6.41224	1.11743	20	4495465	4508214	12750	-
RTRG.19680.3	NA	Rnf44	Yes		0.000346317	0.0763872	6.4732	1.69874	17	10457903	10472452	14550	+
RTRG.36999.17	NA	Akap2	Yes		9.71e-05	0.0581998	6.65708	1.50021	5	74942044	74986015	43972	+
RTRG.33220.5	NA	Ewsr1	Yes		0.000284304	0.0744891	6.8021	1.74279	4	24612205	24640686	28482	+

## Sheet: DTE Both
Target ID	Ensembl gene ID	Gene/Transcript	Manual Annotation	Homology	Male				Female
					p value	q value	b value	standard error (b)	p value	q value	b value	standard error (b)
ENSRNOT00000088707	ENSRNOG00000059097	AABR07025140.1			0.00134121	0.0832294	2.04894	0.506827	0.00222235	0.148126	1.37006	0.39827
ENSRNOT00000051382	ENSRNOG00000024277	AABR07035470.1			0.000555607	0.057192	1.25875	0.272059	5.42573e-05	0.0475786	0.901595	0.171742
ENSRNOT00000090346	ENSRNOG00000042458	AABR07046707.1			1.58191e-05	0.0269654	-0.254057	0.0445472	0.001023	0.109494	-0.227492	0.0653541
ENSRNOT00000077174	ENSRNOG00000055278	AABR07059380.1			0.00019899	0.0396	-0.228222	0.0426875	0.00114178	0.111515	-0.237553	0.0644282
ENSRNOT00000009094	ENSRNOG00000006857	AABR07060833.1			0.00380631	0.133733	-0.276491	0.0811953	0.000244034	0.0731128	-0.428659	0.0821645
ENSRNOT00000024576	ENSRNOG00000018212	Abhd17a			0.00219083	0.102914	-0.234088	0.0678818	0.00147361	0.123024	0.276631	0.0792331
ENSRNOT00000007897	ENSRNOG00000005575	Abi3			0.00625508	0.172231	0.563637	0.18073	0.00100613	0.1087	0.673047	0.159181
ENSRNOT00000015084	ENSRNOG00000011160	AC126641.1			0.000277206	0.0442122	-0.232782	0.0476805	0.00204301	0.143056	-0.212455	0.0663108
ENSRNOT00000073926	ENSRNOG00000046254	Adgre1			1.32981e-05	0.0269654	0.977375	0.126029	0.000500806	0.0884098	0.608555	0.129514
RTRG.32999.11	NA	Agap3	Yes		0.00202011	0.0985976	-0.268995	0.0710489	0.00440912	0.195251	0.220298	0.0754843
ENSRNOT00000040995	ENSRNOG00000033863	Ajm1			0.00771452	0.192457	-0.232033	0.0803179	0.0025261	0.154837	0.281705	0.0885183
RTRG.40438.1	NA	Akap5	Yes		0.000955346	0.0703263	-0.24176	0.0635478	0.00428	0.192179	-0.26508	0.0794436
ENSRNOT00000024000	ENSRNOG00000017619	Aldh1a1			0.000311013	0.0454652	-0.708092	0.140546	0.000266854	0.0744891	-0.711262	0.138092
RTRG.5434.2	NA	Aldh1a1	Yes		0.000915271	0.0692416	-0.431821	0.10065	9.25179e-05	0.0559788	-0.547954	0.095537
ENSRNOT00000073811	ENSRNOG00000046744	Ankrd29			0.000914725	0.0692416	-0.232423	0.0555048	0.00101549	0.109256	-0.279631	0.0723616
ENSRNOT00000061812	ENSRNOG00000040166	Ankrd34b			0.000778819	0.0656654	-0.255037	0.0579965	0.00250994	0.154311	-0.280799	0.0768585
RTRG.14366.5	NA	Anxa3	Yes		0.000253771	0.0431368	0.971517	0.187265	0.00212019	0.145034	0.55418	0.147532
RTRG.14366.8	NA	Anxa3	Yes		0.000398956	0.0493487	0.841548	0.173201	0.00158647	0.127566	0.514817	0.130784
RTRG.21189.5	NA	Apbb1ip	Yes		7.28772e-05	0.0321183	0.384913	0.062313	0.00288687	0.163958	0.255432	0.0805883
ENSRNOT00000024272	ENSRNOG00000017803	Apbb1ip			0.00315759	0.123083	0.417804	0.11884	0.00063457	0.0944843	0.388746	0.0991806
ENSRNOT00000049884	ENSRNOG00000031168	Arhgap15			0.000249857	0.0427176	0.798125	0.1535	0.00189991	0.139049	0.493199	0.136385
RTRG.30061.3	NA	Arhgap15	Yes		0.000626197	0.0607427	0.528246	0.121335	0.00167511	0.130405	0.499883	0.128397
RTRG.34692.1	NA	Arhgap25	Yes		0.000516768	0.0554245	0.588747	0.125883	4.50211e-05	0.0475786	0.512582	0.0934794
ENSRNOT00000001315	ENSRNOG00000000991	Arpc1b			0.00290309	0.118793	0.61028	0.171147	0.000203285	0.0708209	0.605628	0.114382
RTRG.2345.1	NA	Atf5	Yes		0.00803448	0.194767	0.291707	0.0979633	0.000133482	0.0632342	0.639777	0.112608
RTRG.23752.3	NA	Banp	Yes		0.00186131	0.0955498	0.267711	0.0822291	0.000189674	0.0695505	0.411358	0.0946155
ENSRNOT00000010631	ENSRNOG00000007884	Bcap29			0.00789414	0.193712	-0.200466	0.0670999	0.000552146	0.0916908	-0.33085	0.0810486
RTRG.48656.1	NA	Bmpr2	Yes		0.00259936	0.11208	-0.165645	0.0456036	0.00116375	0.11235	-0.25626	0.0665583
ENSRNOT00000086635	ENSRNOG00000006553	Bnc2			0.00014164	0.0375338	-0.674873	0.119774	1.65543e-05	0.042005	-0.747094	0.120761
RTRG.37334.1	NA	Bnc2	Yes		0.00432239	0.141926	-0.318497	0.0956171	0.00252094	0.154831	-0.350161	0.0959132
ENSRNOT00000017385	ENSRNOG00000012807	C1qa			0.00458102	0.145987	0.754703	0.22889	0.000141083	0.0643171	0.89131	0.158099
ENSRNOT00000017060	ENSRNOG00000012749	C1qb			0.00764608	0.191625	0.663928	0.220908	0.001662	0.130405	0.630647	0.161405
ENSRNOT00000078349	ENSRNOG00000011796	C1r			0.00419204	0.139963	0.81635	0.243774	0.000472876	0.0865207	0.522759	0.111305
ENSRNOT00000075494	ENSRNOG00000046834	C3			0.000500991	0.0547061	1.55341	0.330619	0.000521507	0.0892712	1.78284	0.481016
RTRG.35259.1	NA	C3ar1	Yes		0.00414487	0.139474	0.479767	0.142984	0.0038278	0.183627	0.455754	0.133969
RTRG.21066.6	NA	Cacnb2	Yes		0.00188346	0.0960654	-0.218551	0.0620328	0.00175096	0.13342	-0.243237	0.0752635
RTRG.30154.3	NA	Cacnb4	Yes		0.00010016	0.0358988	-0.250712	0.0426461	0.00232057	0.150569	-0.215843	0.0644629
RTRG.9422.1	NA	Cadm2	Yes		3.89213e-05	0.0287973	-0.296335	0.0440627	0.00112778	0.111411	-0.228115	0.0633266
ENSRNOT00000046370	ENSRNOG00000030840	Cadm2			0.00096411	0.0707295	-0.293296	0.0689116	0.00392978	0.185017	-0.229086	0.0727475
ENSRNOT00000068404	ENSRNOG00000007636	Cadps2			0.00510509	0.155374	-0.29035	0.0897606	0.00102707	0.109494	-0.315869	0.0749437
ENSRNOT00000091484	ENSRNOG00000051470	Card9			0.0016151	0.0905097	0.786153	0.212804	0.000929684	0.1087	0.745375	0.210122
ENSRNOT00000061973	ENSRNOG00000033697	Casp4			0.00495903	0.153107	0.525287	0.161556	0.000132626	0.0632342	0.586292	0.117377
ENSRNOT00000082774	ENSRNOG00000049115	Ccr5			0.00780668	0.192959	0.526988	0.176026	0.00310191	0.16887	0.528099	0.149762
ENSRNOT00000013768	ENSRNOG00000010266	Cd180			0.000517011	0.0554245	0.729154	0.155916	0.00305727	0.167884	0.412782	0.116773
ENSRNOT00000033155	ENSRNOG00000024000	Cd22			0.000659584	0.0621922	1.5527	0.344325	0.000698857	0.0970634	1.86843	0.41797
RTRG.9020.3	NA	Cd300a	Yes		0.000337757	0.0474048	0.64386	0.155502	0.002005	0.142408	0.526692	0.162415
RTRG.35315.1	NA	Cd4	Yes		4.37583e-05	0.029212	1.31579	0.198756	0.00422386	0.191042	0.675298	0.20192
ENSRNOT00000024344	ENSRNOG00000017874	Cd53			0.000129028	0.0374344	0.574142	0.100577	0.00128799	0.118006	0.491242	0.120742
ENSRNOT00000056918	ENSRNOG00000037563	Cd68			9.22193e-05	0.0345235	1.50292	0.251299	0.000350232	0.0764393	1.06224	0.214503
ENSRNOT00000025344	ENSRNOG00000018735	Cd74			0.000169759	0.0379738	2.29109	0.41709	3.44774e-06	0.042005	2.23612	0.242053
RTRG.22018.3	NA	Cd74	Yes		0.000335064	0.0472778	2.16818	0.435023	5.02438e-06	0.042005	2.13025	0.242038
ENSRNOT00000025354	ENSRNOG00000018735	Cd74			0.000609672	0.0602552	1.82412	0.399763	0.000858007	0.105288	2.176	0.502194
ENSRNOT00000078162	ENSRNOG00000022884	Cd84			5.77059e-05	0.0306547	0.838231	0.13145	0.00232207	0.150569	0.782087	0.211334
RTRG.13561.2	NA	Cd84	Yes		0.00315959	0.123083	0.845488	0.240517	0.00371593	0.181667	0.509615	0.149038
RTRG.22632.2	NA	Cdh8	Yes		0.000338958	0.0474048	-0.265986	0.0534569	0.000951789	0.1087	-0.320645	0.0751882
RTRG.22632.1	NA	Cdh8	Yes		0.00298748	0.120425	-0.439613	0.135956	0.00155822	0.126293	-0.483801	0.134497
ENSRNOT00000084126	ENSRNOG00000056643	Cdh8			0.00341527	0.127654	-0.225298	0.0649437	0.00183511	0.13643	-0.344572	0.0896049
ENSRNOT00000057368	ENSRNOG00000037793	Cdk5r2			0.00206252	0.099859	-0.272089	0.0721096	0.000209944	0.0716754	0.342896	0.0737608
RTRG.40317.1	NA	Cdkl1	Yes		0.00173181	0.0924935	-0.217914	0.0631182	0.00345257	0.177452	-0.248871	0.0779363
ENSRNOT00000079304	ENSRNOG00000002506	Cdkl2			0.00461083	0.146701	-0.223154	0.0677565	0.000719835	0.0975749	-0.291288	0.0757887
ENSRNOT00000014517	ENSRNOG00000010918	Cebpa			0.00487845	0.151756	0.51777	0.158783	0.000688943	0.0967862	0.68065	0.151934
ENSRNOT00000060111	ENSRNOG00000030715	Cfh			0.00269665	0.113951	0.452388	0.125311	0.00171381	0.131739	0.475268	0.122239
ENSRNOT00000016452	ENSRNOG00000012283	Chrna6			0.00162436	0.0906065	-0.437158	0.111475	0.00117787	0.113178	-0.399557	0.0968409
ENSRNOT00000016656	ENSRNOG00000012448	Chrnb3			0.00286816	0.117688	-0.376435	0.105353	0.000102093	0.0588256	-0.516181	0.0875302
RTRG.19697.1	NA	Cplx2	Yes		9.5031e-05	0.0351184	-0.378041	0.0634736	0.000720729	0.0975749	-0.295707	0.0708728
ENSRNOT00000049357	ENSRNOG00000018414	Csf1r			0.00291038	0.118928	0.458506	0.128637	0.00153681	0.126151	0.474855	0.120022
RTRG.43892.1	NA	Csf2rb	Yes		0.000993848	0.0722748	1.10494	0.260832	0.000112848	0.0599675	1.15838	0.199176
ENSRNOT00000022342	ENSRNOG00000016496	Ctsc			0.000851629	0.0680126	0.761417	0.175525	0.00150698	0.124619	0.530855	0.133758
ENSRNOT00000072069	ENSRNOG00000050697	Ctsz			0.00118753	0.0792949	0.943018	0.228852	0.000126192	0.0619896	0.901995	0.157522
ENSRNOT00000019680	ENSRNOG00000014479	Cttnbp2nl			0.00752938	0.18999	0.282287	0.0936562	0.00321638	0.172673	0.264601	0.0786262
ENSRNOT00000025019	ENSRNOG00000018509	Cx3cr1			0.00138252	0.0843765	0.456138	0.113372	0.000303634	0.0746337	0.474138	0.0937831
ENSRNOT00000003075	ENSRNOG00000022256	Cxcl10			0.000495368	0.0546081	3.17569	0.674766	2.24243e-05	0.042005	2.43231	0.403689
RTRG.14373.2	NA	Cxcl13	Yes		0.000363089	0.0481129	3.31188	0.672307	0.00303138	0.167091	3.74102	1.05679
ENSRNOT00000032926	ENSRNOG00000026647	Cxcl16			0.000343445	0.0474543	1.36157	0.274168	0.000828696	0.103267	1.63311	0.442869
ENSRNOT00000017564	ENSRNOG00000013014	Cyba			0.000404129	0.0496501	0.941978	0.194236	0.000976502	0.1087	0.664043	0.170555
ENSRNOT00000014139	ENSRNOG00000010575	Dapp1			0.00079561	0.0664333	0.772729	0.176293	0.00235659	0.151444	0.457908	0.133697
ENSRNOT00000057051	ENSRNOG00000004327	Ddc			0.0078595	0.19347	-0.495607	0.165753	0.00176149	0.133722	-0.447167	0.115519
RTRG.36631.1	NA	Ddx58	Yes		0.00137513	0.0842876	1.03755	0.257662	0.000438336	0.0837246	0.519397	0.113887
ENSRNOT00000035692	ENSRNOG00000046366	Dmd			0.000698198	0.064106	-0.249101	0.0557163	0.000682009	0.0962028	-0.268167	0.0723107
ENSRNOT00000015668	ENSRNOG00000015894	Dock8			0.000468347	0.0535931	0.745632	0.157122	0.000579153	0.0930426	0.65373	0.142171
RTRG.22511.1	NA	Dok6	Yes		0.000136472	0.0375338	-0.189043	0.0394685	0.00119608	0.113676	-0.254345	0.0632419
ENSRNOT00000045944	ENSRNOG00000008428	Drd2			0.00181006	0.094259	-0.378237	0.0981413	0.00357481	0.179859	-0.288174	0.0837188
ENSRNOT00000044565	ENSRNOG00000029394	Dusp8			0.00122753	0.0797317	-0.222087	0.0611935	0.00100336	0.1087	0.277481	0.0748803
ENSRNOT00000013184	ENSRNOG00000009700	Dync1i1			0.00704468	0.183591	-0.416433	0.136469	0.00389826	0.184699	-0.392901	0.125556
ENSRNOT00000009034	ENSRNOG00000006853	Elavl2			0.00067377	0.0631296	-0.2187	0.0486543	0.00165379	0.130405	-0.223087	0.063806
RTRG.37770.5	NA	Elavl4	Yes		0.000360082	0.0480583	-0.267451	0.0593485	0.00336253	0.17533	-0.391013	0.112414
ENSRNOT00000005612	ENSRNOG00000004078	Eno3			5.60825e-06	0.0262774	-0.761475	0.107044	0.000610326	0.0944843	-0.639367	0.140142
ENSRNOT00000012632	ENSRNOG00000009471	Epsti1			0.00162906	0.0906124	1.09231	0.278667	0.000977466	0.1087	0.587922	0.141392
RTRG.32637.3	NA	Fam210b	Yes		5.14675e-05	0.0294623	-0.343118	0.0586563	0.00430007	0.192553	-0.307298	0.0921715
ENSRNOT00000029179	ENSRNOG00000024159	Fcer1g			0.00109578	0.0755454	0.739649	0.177262	0.002012	0.142609	0.497677	0.131364
ENSRNOT00000016032	ENSRNOG00000011683	Fes			0.00156193	0.0888435	0.762797	0.193299	0.00363275	0.180591	0.538539	0.171301
RTRG.21686.3	NA	Fgf1	Yes		0.000551638	0.057192	-0.628936	0.135789	0.00083617	0.10344	-0.535122	0.12396
ENSRNOT00000071784	ENSRNOG00000047143	Fkbp1b			1.97133e-05	0.0269654	-0.463676	0.0725765	0.00289098	0.16404	-0.253838	0.0827101
RTRG.45219.4	NA	Fli1	Yes		0.000304217	0.0449971	0.516956	0.109807	0.000329464	0.0762254	0.609575	0.128268
RTRG.37644.2	NA	Fyb2	Yes		0.000840506	0.0676934	-0.176223	0.0490692	0.000438693	0.0837246	-0.259039	0.0678906
ENSRNOT00000059580	ENSRNOG00000038976	Galntl6			0.00126512	0.0812857	-0.420029	0.117986	0.000431636	0.0832493	-0.456351	0.121525
RTRG.18518.1	NA	Galntl6	Yes		0.00549705	0.161508	-0.222393	0.0696659	5.27252e-05	0.0475786	-0.442404	0.0741742
ENSRNOT00000002091	ENSRNOG00000001528	Gap43			3.81686e-05	0.0287973	-0.240376	0.0373578	0.000792199	0.101501	-0.31053	0.070799
ENSRNOT00000068683	ENSRNOG00000031743	Gbp2			0.000463393	0.0534312	1.82147	0.383224	0.000655206	0.0944843	0.653582	0.144793
ENSRNOT00000037339	ENSRNOG00000032240	Gbp5			0.000466198	0.0535931	1.48994	0.313752	5.23927e-05	0.0475786	0.884983	0.167588
ENSRNOT00000034401	ENSRNOG00000002919	Gfap			8.76897e-05	0.0344451	0.874229	0.145167	0.000240825	0.0731128	0.84065	0.160829
ENSRNOT00000077452	ENSRNOG00000049792	Glra3			0.00443469	0.144165	-0.183221	0.0606482	0.00177961	0.134117	-0.280982	0.0753585
ENSRNOT00000007202	ENSRNOG00000005378	Gna15			0.00574685	0.16486	0.487963	0.154083	0.00266405	0.157602	0.435116	0.137146
RTRG.19523.4	NA	Golm1	Yes		0.00542546	0.160845	0.295485	0.0923453	0.00155175	0.126151	0.50149	0.126949
ENSRNOT00000011945	ENSRNOG00000008816	Gpnmb			0.000101396	0.0361242	0.704162	0.119293	0.00272236	0.158598	0.663549	0.184093
RTRG.21160.2	NA	Gpr158	Yes		0.000278841	0.0442122	-0.295079	0.0576529	0.00204378	0.143056	-0.23052	0.0661272
RTRG.17707.3	NA	Gpr183	Yes		0.00182929	0.0946708	1.23965	0.322202	0.00022943	0.0723206	0.964005	0.203852
ENSRNOT00000055279	ENSRNOG00000036834	Gpr84			0.00171042	0.0924296	0.837997	0.215463	0.00103024	0.109494	0.599239	0.142245
ENSRNOT00000037895	ENSRNOG00000026053	Grem1			0.00182325	0.0946697	-0.341675	0.0927663	0.00395622	0.18569	-0.328466	0.10044
RTRG.106.1	NA	Grm1	Yes		0.00842352	0.199116	-0.369234	0.125792	0.000831703	0.103267	-0.442926	0.123666
ENSRNOT00000028557	ENSRNOG00000021031	Grn			0.00401677	0.137033	0.765067	0.226772	0.000216158	0.0717479	0.480453	0.0924717
RTRG.14772.3	NA	Grxcr1	Yes		1.68343e-05	0.0269654	1.15272	0.153318	0.00106854	0.109948	1.15286	0.275212
ENSRNOT00000012432	ENSRNOG00000009331	Hck			0.0040883	0.138294	0.936713	0.278501	0.00108309	0.109948	0.629252	0.161579
ENSRNOT00000003326	ENSRNOG00000038881	Hcls1			0.00211972	0.101576	1.03458	0.275414	0.000821471	0.103267	0.742626	0.170253
ENSRNOT00000011837	ENSRNOG00000008831	Hcn2			0.00182986	0.0946708	-0.225551	0.0586268	0.000307767	0.0749321	0.304783	0.0661246
ENSRNOT00000008813	ENSRNOG00000006116	Hk2			0.0011363	0.0770883	0.657076	0.158366	0.000227734	0.0723206	0.576552	0.109426
ENSRNOT00000019192	ENSRNOG00000014117	Hmox1			0.00182507	0.0946697	0.419878	0.109091	0.00380469	0.183627	0.484212	0.142185
ENSRNOT00000019966	ENSRNOG00000014516	Hs6st1			0.00624344	0.172231	-0.26258	0.0841675	0.0022838	0.149748	0.247942	0.0774112
RTRG.25673.2	NA	Hspa4l	Yes		0.000174064	0.0384993	-0.203873	0.0444691	0.00272694	0.158598	-0.203845	0.0652459
ENSRNOT00000028066	ENSRNOG00000020679	Icam1			0.00194788	0.0971834	0.525546	0.152713	8.62039e-05	0.0548751	0.811501	0.158991
ENSRNOT00000009620	ENSRNOG00000006227	Ifih1			0.000720276	0.0642698	1.06068	0.238362	0.00187779	0.138592	0.37866	0.108827
ENSRNOT00000002684	ENSRNOG00000001958	Ift57			0.00374348	0.132891	-0.205641	0.0605471	0.0014985	0.124386	-0.265549	0.076541
RTRG.15567.18	NA	Ikzf1	Yes		3.27341e-05	0.0287973	0.682951	0.0992194	0.00348134	0.177625	0.40421	0.116898
RTRG.15567.2	NA	Ikzf1	Yes		0.000254484	0.0431368	0.690744	0.133198	0.00437926	0.194351	0.453428	0.136436
RTRG.52047.1	NA	Il1rapl2	Yes		0.00232302	0.106073	-0.258465	0.0698465	0.00142029	0.121779	-0.272173	0.0742865
RTRG.49116.3	NA	Inpp5d	Yes		0.000470555	0.0535931	0.491411	0.103624	0.000285065	0.0744891	0.399539	0.0873043
ENSRNOT00000051338	ENSRNOG00000017020	Inpp5d			0.00227361	0.104602	0.508542	0.136941	0.000141559	0.0643171	0.427658	0.0841409
RTRG.33577.1	NA	Irf5	Yes		0.000431463	0.0512713	0.526452	0.109603	0.00037854	0.0796962	0.421575	0.10895
ENSRNOT00000010001	ENSRNOG00000007437	Irf5			0.00189847	0.0960723	0.542011	0.141724	0.000482305	0.0875688	0.617287	0.137128
RTRG.23740.1	NA	Irf8	Yes		6.91759e-05	0.0318792	0.941213	0.15129	0.00387326	0.184201	0.550865	0.162256
ENSRNOT00000024069	ENSRNOG00000017869	Irf8			0.00516572	0.156569	0.740052	0.229265	1.07365e-05	0.042005	1.02761	0.130654
ENSRNOT00000024404	ENSRNOG00000017980	Itgal			0.00699094	0.182802	1.45228	0.475255	4.44711e-05	0.0475786	1.61631	0.323097
ENSRNOT00000026748	ENSRNOG00000019728	Itgam			0.00330963	0.12577	0.85532	0.245236	2.65264e-05	0.0433349	0.910551	0.128625
ENSRNOT00000041130	ENSRNOG00000007104	Itpr1			0.00841312	0.198949	-0.401757	0.136096	0.000243297	0.0731128	-0.464653	0.0890251
RTRG.16703.1	NA	Jph4	Yes		0.00783018	0.193151	-0.292765	0.0978453	0.00272617	0.158598	0.335882	0.10112
RTRG.36039.1	NA	Kcnb2	Yes		3.54527e-05	0.0287973	-0.375972	0.055208	8.08813e-05	0.0538164	-0.403222	0.0662159
RTRG.42831.1	NA	Kcnc2	Yes		0.00268406	0.113742	-0.32277	0.0893371	0.000952519	0.1087	-0.362416	0.0936576
RTRG.35869.1	NA	Kras	Yes		0.00157727	0.0893741	-0.130325	0.0398417	0.00371031	0.181667	-0.201589	0.0633538
ENSRNOT00000015198	ENSRNOG00000011054	Laptm5			0.000885107	0.0683912	0.467967	0.108516	0.00302676	0.167091	0.44064	0.124443
RTRG.6836.2	NA	Lcp2	Yes		0.000238454	0.0423727	0.62907	0.120181	0.00380981	0.183627	0.361986	0.106776
ENSRNOT00000046135	ENSRNOG00000005620	Lcp2			0.00142994	0.0852476	0.53351	0.133312	0.00207657	0.144505	0.314569	0.0998902
ENSRNOT00000004320	ENSRNOG00000003217	Lgals3bp			0.00194167	0.0970788	1.19957	0.314807	0.00102509	0.109494	0.904382	0.219452
ENSRNOT00000020411	ENSRNOG00000014758	Lgi1			0.00249599	0.109759	-0.189679	0.0518698	0.000711916	0.0975749	-0.24201	0.0634715
RTRG.24828.2	NA	Lmbrd2	Yes		0.00414327	0.139474	-0.141981	0.0443237	0.0029408	0.164876	-0.205179	0.0653286
ENSRNOT00000077646	ENSRNOG00000054751	Lmbrd2			0.00421443	0.140161	-0.146986	0.0459456	0.00198967	0.141981	-0.231871	0.0660187
RTRG.65.5	NA	Lrp11	Yes		0.00548409	0.161324	-0.271694	0.0850737	0.00272902	0.158598	0.245282	0.0726578
ENSRNOT00000075420	ENSRNOG00000047085	Lrrtm2			0.000127423	0.0374344	-0.196945	0.0400558	0.00346816	0.177625	-0.221703	0.0640751
RTRG.20078.1	NA	Ly86	Yes		8.01327e-06	0.0262774	0.947436	0.114352	0.000624456	0.0944843	0.451271	0.104251
ENSRNOT00000000149	ENSRNOG00000000137	Ly86			0.000312479	0.0455676	1.08927	0.216351	0.000670538	0.0957413	0.792496	0.17618
RTRG.23621.4	NA	Maf	Yes		0.00153076	0.0880806	0.292211	0.0738112	0.00144439	0.122086	0.279432	0.0822298
ENSRNOT00000028544	ENSRNOG00000021023	Mag			0.00619501	0.171754	0.376976	0.123289	2.22195e-05	0.042005	0.628182	0.11605
ENSRNOT00000037699	ENSRNOG00000023910	Man2b1			0.00353091	0.129839	0.286118	0.082946	0.00128486	0.117896	0.292643	0.0760483
RTRG.46096.1	NA	Map2k1	Yes		5.15675e-05	0.0294623	-0.205737	0.0362538	0.00125992	0.116307	-0.25689	0.0673011
ENSRNOT00000005293	ENSRNOG00000003834	Map2k4			0.00452862	0.145094	-0.168589	0.0510274	0.00338473	0.175981	-0.215681	0.0675399
RTRG.46969.2	NA	Map4	Yes		4.14726e-05	0.0290293	-0.254281	0.0397799	0.00197902	0.141782	-0.232984	0.0654303
RTRG.46969.1	NA	Map4	Yes		0.00562479	0.163168	-0.318696	0.100246	0.00411305	0.188664	-0.316914	0.096899
ENSRNOT00000034389	ENSRNOG00000027204	Map6			0.00608164	0.170343	-0.160377	0.0515114	0.000414468	0.0826876	0.27983	0.0695426
ENSRNOT00000091520	ENSRNOG00000056248	Marf1			0.00052736	0.05623	-0.253938	0.0544597	0.00266049	0.157602	-0.302751	0.0836729
ENSRNOT00000009428	ENSRNOG00000007003	Mei1			0.00161397	0.0905097	-0.51471	0.146844	0.000485825	0.0875688	-0.541031	0.144452
ENSRNOT00000050063	ENSRNOG00000019542	MGC108823			0.00147872	0.0865937	1.82304	0.457965	0.000546898	0.0913155	0.816459	0.176049
ENSRNOT00000019051	ENSRNOG00000014227	Mrgprx3			0.0027573	0.115461	1.15156	0.320166	0.00317074	0.171475	0.762766	0.24337
ENSRNOT00000027360	ENSRNOG00000020182	Mvp			0.000492291	0.0546081	0.382271	0.0817883	0.000282539	0.0744891	0.380544	0.0919465
ENSRNOT00000011513	ENSRNOG00000008409	Myo1f			0.00100955	0.0725008	0.721762	0.170792	0.000767184	0.100178	0.67917	0.154093
RTRG.46329.9	NA	Myo5a	Yes		7.70092e-06	0.0262774	-0.295962	0.0367839	0.000593461	0.0931277	-0.273901	0.0683201
ENSRNOT00000082288	ENSRNOG00000058866	Myo5a			0.000458402	0.0532686	-0.249704	0.052452	0.00100854	0.1087	-0.337805	0.0799231
RTRG.31913.7	NA	Napb	Yes		3.74175e-06	0.0262774	-0.321078	0.0362331	7.32314e-05	0.0520378	-0.336791	0.0669744
ENSRNOT00000006329	ENSRNOG00000004753	Napb			7.20633e-05	0.0319966	-0.279313	0.0464389	0.000504773	0.0884979	-0.429738	0.0915652
ENSRNOT00000002028	ENSRNOG00000001480	Ncf1			0.000118792	0.0370363	0.882919	0.152898	0.000957597	0.1087	0.783953	0.184002
ENSRNOT00000088956	ENSRNOG00000036829	Nckap1l			0.00572081	0.164561	0.608197	0.191892	0.00139473	0.120727	0.451444	0.112361
RTRG.13526.2	NA	Ndufs2			0.006905	0.181381	0.363115	0.13149	0.00107985	0.109948	0.530998	0.139415
RTRG.30008.1	NA	Nek6	Yes		0.000544729	0.0571407	0.70299	0.169878	0.00228354	0.149748	0.657767	0.188088
ENSRNOT00000007655	ENSRNOG00000005810	Nlrc4			0.00101917	0.072794	0.848603	0.201101	0.00184229	0.136591	0.702192	0.201837
ENSRNOT00000004280	ENSRNOG00000003170	Nlrp3			0.00122701	0.0797317	0.754325	0.183999	0.00257121	0.155728	0.543975	0.14949
RTRG.33584.2	NA	None	Yes	Strip2	8.90575e-05	0.0345235	-0.552566	0.09195	0.000136309	0.0635878	-0.508988	0.0898499
RTRG.11559.2	NA	None	Yes	Pilrb2	9.98517e-05	0.0358988	1.12434	0.22236	0.0039929	0.186665	0.910281	0.269536
RTRG.11559.1	NA	None	Yes	Pilrb2	0.000118896	0.0370363	0.818153	0.162467	0.00237992	0.151974	0.819701	0.222398
RTRG.8256.2	NA	None	Yes	Msi2	0.000117088	0.0370363	-0.280382	0.0484573	0.00147206	0.123024	-0.284566	0.0714346
RTRG.29761.8	NA	None	Yes	Garnl3	0.000192252	0.0391727	-0.395595	0.0834304	0.00430884	0.192624	-0.266294	0.0935052
RTRG.24385.1	NA	None	Yes	Naip5	0.00020167	0.0396	0.570239	0.106372	0.000567653	0.0926717	0.580946	0.125964
RTRG.3546.1	NA	None	Yes		0.000197699	0.0396	0.581872	0.125093	0.000392989	0.0805905	0.636934	0.147913
RTRG.47377.1	NA	None	Yes		0.000225616	0.0418158	0.942001	0.214194	0.00166558	0.130405	0.759411	0.200526
RTRG.37612.3	NA	None	Yes	Sgip1	0.00029595	0.0448739	-0.287533	0.056663	0.000440544	0.0837246	-0.299685	0.0662843
RTRG.27416.1	NA	None	Yes	Gm4610	0.000398446	0.0493487	0.665731	0.13699	0.00363558	0.180591	0.327011	0.111704
RTRG.6841.2	NA	None	Yes	Dock2	0.000432596	0.0512713	0.758011	0.157872	0.00143789	0.121873	0.645371	0.183685
RTRG.13616.1	NA	None	Yes		0.000547426	0.0571407	1.26323	0.272424	0.00167416	0.130405	0.769975	0.225838
RTRG.6840.1	NA	None	Yes	Dock2	0.000598342	0.059836	0.645117	0.140983	0.0010689	0.109948	0.519664	0.124062
RTRG.35757.3	NA	None	Yes	Lmo3	0.000796123	0.0664333	-0.384596	0.0886098	0.000793921	0.101501	-0.448082	0.102194
RTRG.25761.3	NA	None	Yes	Pcdh10	0.0010912	0.0755454	-0.199385	0.0527663	0.00457745	0.198392	-0.199603	0.0697793
RTRG.27469.18	NA	None	Yes	Ank2	0.00119415	0.0792949	-0.21164	0.0546555	0.000455543	0.0842087	-0.307888	0.0761398
RTRG.8256.6	NA	None	Yes	Msi2	0.00120916	0.079639	-0.416283	0.101309	7.21147e-05	0.0518471	-0.480432	0.0816843
RTRG.33305.1	NA	None	Yes	Samd9l	0.00136719	0.0840142	0.834114	0.206952	0.00024341	0.0731128	0.400311	0.0876661
RTRG.6841.1	NA	None	Yes	Dock2	0.00152719	0.088006	0.819388	0.206897	0.00263405	0.157181	0.533804	0.174875
RTRG.18106.1	NA	None	Yes	Nrg3	0.00196401	0.0973653	0.197795	0.0601016	0.00249979	0.153996	-0.315253	0.0862309
RTRG.8790.14	NA	None	Yes	Gosr2	0.0021219	0.101576	-0.170408	0.046943	0.000451874	0.0842087	-0.263488	0.0661709
RTRG.45876.5	NA	None	Yes	Dmxl2	0.00292272	0.119187	-0.262712	0.0737581	0.000325764	0.075695	-0.328238	0.0791534
RTRG.18364.26	NA	None	Yes	Psd3	0.00320281	0.123899	-0.2003	0.0571109	0.0014807	0.123291	-0.24237	0.0659907
RTRG.11387.1	NA	None	Yes	Card11	0.00333419	0.126051	2.03271	0.583549	0.000294438	0.0744891	1.10204	0.266001
RTRG.17892.1	NA	None	Yes	Prkcd	0.00358216	0.130555	0.682554	0.207197	0.00444922	0.19539	0.913292	0.275573
RTRG.14041.1	NA	None	Yes	Vom2r66	0.0039932	0.136857	-0.547435	0.162099	0.00295385	0.165305	-0.535728	0.150677
RTRG.2233.2	NA	None	Yes	Cd33	0.00417287	0.139845	0.617655	0.184294	0.000278296	0.0744891	0.681535	0.162876
RTRG.11526.2	NA	None	Yes	Pilrb2	0.00502599	0.15406	0.68847	0.243242	0.00244863	0.152692	0.924779	0.275885
RTRG.48755.8	NA	None	Yes	Kansl1l	0.00527264	0.158678	-0.15791	0.0565109	0.00039627	0.0809915	-0.323824	0.0720527
RTRG.52094.2	NA	None	Yes	Col4a5	0.0059675	0.168669	3.69556	1.32502	0.00161958	0.129388	4.20708	1.0723
RTRG.33619.1	NA	None	Yes	Lncpint	0.00613224	0.17057	0.354167	0.127419	0.000846945	0.104561	0.519307	0.138228
RTRG.11535.2	NA	None	Yes	Pilrb2	0.00681294	0.180418	0.95268	0.310286	0.00113799	0.111515	0.88037	0.227466
ENSRNOT00000018927	ENSRNOG00000013895	Npdc1			0.00441319	0.144033	-0.230957	0.0750193	0.0008992	0.106909	0.318493	0.0837057
ENSRNOT00000091677	ENSRNOG00000004067	Nrcam			0.000211541	0.0407059	0.796907	0.149667	3.77888e-05	0.0435719	0.676903	0.117812
ENSRNOT00000065288	ENSRNOG00000013290	Nrip3			0.000106652	0.0364495	-0.36018	0.0614472	0.00139429	0.120727	-0.300679	0.0748333
ENSRNOT00000079269	ENSRNOG00000051837	Nwd2			0.00143364	0.0852616	-0.314674	0.0786622	0.000149772	0.0643645	-0.401481	0.071813
ENSRNOT00000012826	ENSRNOG00000009243	Oaf			0.0027846	0.115815	0.50644	0.141037	0.0019911	0.141981	0.42353	0.122056
ENSRNOT00000001853	ENSRNOG00000033220	Oas1f			0.00100278	0.0724272	0.980076	0.231676	0.00417886	0.190294	0.659115	0.196714
RTRG.48116.2	NA	Ogfrl1	Yes		0.00367704	0.131847	-0.143052	0.0449597	0.00174112	0.133164	-0.219757	0.0649315
ENSRNOT00000086390	ENSRNOG00000056219	Olr1			2.18034e-05	0.0269654	1.02076	0.140487	5.14971e-05	0.0475786	0.856283	0.134734
ENSRNOT00000010254	ENSRNOG00000007647	Oprk1			0.00793221	0.19418	-0.186424	0.0624559	0.00105805	0.109948	-0.251993	0.0723851
RTRG.25935.3	NA	P2ry12	Yes		0.00017774	0.0387362	0.911654	0.167045	0.0020139	0.142609	0.606653	0.180813
RTRG.10404.5	NA	Parp14	Yes		0.00656089	0.176715	0.732206	0.236835	0.00210853	0.145034	0.432822	0.126695
RTRG.13468.2	NA	Pbx1	Yes		0.00158049	0.0894047	-0.242126	0.0614725	0.00225128	0.148916	-0.227934	0.0674805
ENSRNOT00000013552	ENSRNOG00000009891	Pcf11			8.48292e-05	0.0341019	-0.29988	0.0495688	5.38609e-05	0.0475786	-0.331331	0.0642348
ENSRNOT00000061047	ENSRNOG00000001628	Pcp4			1.79418e-06	0.0213496	-0.383182	0.0422083	0.000486595	0.0875688	-0.379856	0.080498
RTRG.51338.2	NA	Pdk3	Yes		0.000201159	0.0396	-0.202235	0.0416113	0.00339719	0.176154	-0.186829	0.0639407
RTRG.3564.4	NA	Pgm2l1	Yes		0.000532557	0.0562798	-0.238583	0.0512415	0.000613851	0.0944843	-0.246244	0.0646275
RTRG.44785.1	NA	Pgr	Yes		5.72744e-05	0.0306547	-0.343581	0.0538247	8.28883e-05	0.0538871	-0.422919	0.0696847
RTRG.44785.3	NA	Pgr	Yes		0.0019088	0.0960812	-0.365279	0.0955963	6.71353e-05	0.0516329	-0.460934	0.0768219
RTRG.33379.11	NA	Phf14	Yes		0.000145498	0.0378468	-0.231103	0.0468007	0.00182435	0.135961	-0.227832	0.065956
ENSRNOT00000071764	ENSRNOG00000008323	Pitpnm3			0.00774357	0.192457	-0.241801	0.0806448	0.00450808	0.197389	0.253832	0.0862093
ENSRNOT00000003012	ENSRNOG00000002217	Plac8			1.96082e-05	0.0269654	3.98856	0.541289	3.54069e-05	0.0433349	2.70691	0.397416
ENSRNOT00000038207	ENSRNOG00000042289	Plcxd2			1.94728e-05	0.0269654	-0.389197	0.0527696	0.000148425	0.0643645	-0.319304	0.0636187
ENSRNOT00000019524	ENSRNOG00000014550	Plcxd3			0.000140456	0.0375338	-0.269038	0.0494333	0.00124127	0.116228	-0.346772	0.0847398
ENSRNOT00000029017	ENSRNOG00000028566	Pld4			0.00027382	0.0442122	0.818806	0.159562	0.00245513	0.152941	0.622153	0.16967
ENSRNOT00000007044	ENSRNOG00000005214	Plek			5.85595e-05	0.0308329	1.04305	0.163895	0.0022745	0.149748	0.590437	0.159005
RTRG.52185.2	NA	Pls3	Yes		0.0020199	0.0985976	-0.400022	0.105655	0.000976548	0.1087	-0.446261	0.105059
ENSRNOT00000087572	ENSRNOG00000055650	Pou2f2			0.000509716	0.0552397	0.596654	0.127314	5.15146e-05	0.0475786	0.637892	0.127124
RTRG.8919.2	NA	Prkca	Yes		0.000153285	0.0378468	-0.41454	0.0743904	0.000148501	0.0643645	-0.344945	0.0671064
ENSRNOT00000000814	ENSRNOG00000000655	Ptprc			2.28264e-05	0.0269654	1.25854	0.174268	5.44992e-05	0.0475786	0.794179	0.123579
RTRG.12980.5	NA	Ptprc	Yes		0.000277375	0.0442122	1.26001	0.245996	0.00296783	0.165783	0.810207	0.228058
RTRG.47655.2	NA	Ptprs	Yes		0.00227127	0.104602	-0.280354	0.0754814	0.000740895	0.0984279	0.35014	0.0812782
RTRG.18934.1	NA	Purg	Yes		0.00141939	0.0849594	-0.172543	0.043064	0.000256234	0.0744891	-0.265022	0.0647631
ENSRNOT00000015598	ENSRNOG00000011302	Rab11a			8.61252e-05	0.0341981	-0.182052	0.0391272	0.0026351	0.157181	-0.202841	0.0632106
RTRG.24558.1	NA	Rab3c	Yes		8.96751e-06	0.0262774	-0.298733	0.0465498	0.00162182	0.129388	-0.307315	0.0783452
ENSRNOT00000015871	ENSRNOG00000011623	Rab3c			0.00330402	0.12577	-0.323667	0.0927747	0.00112508	0.111411	-0.391171	0.0941326
ENSRNOT00000009994	ENSRNOG00000007350	Rac2			0.000362195	0.0481016	0.952636	0.193314	0.00024004	0.0731128	0.935298	0.178853
ENSRNOT00000021458	ENSRNOG00000015987	Rap1gds1			0.000950509	0.0702522	-0.211564	0.0495994	0.00367317	0.181025	-0.19043	0.0635976
ENSRNOT00000013956	ENSRNOG00000010350	Rcan2			0.000125576	0.0374344	-0.397904	0.0694413	0.000424401	0.0826889	-0.399522	0.0829755
RTRG.4455.3	NA	Rgs10	Yes		0.000285717	0.0442307	0.545751	0.107004	0.000519311	0.0892712	0.384004	0.0843944
ENSRNOT00000025355	ENSRNOG00000018690	Rgs17			8.00911e-06	0.0262774	-0.367497	0.0443527	0.000110205	0.0590767	-0.341151	0.0647277
ENSRNOT00000083366	ENSRNOG00000002369	Rgs8			2.06913e-05	0.0269654	-0.322529	0.0455525	0.000710018	0.0975749	-0.247842	0.066476
ENSRNOT00000023874	ENSRNOG00000017568	Rit2			6.20904e-05	0.0313312	-0.310723	0.0492146	0.000509629	0.0884979	-0.351651	0.0750335
ENSRNOT00000014087	ENSRNOG00000010607	Rnf208			0.00136623	0.0840142	-0.265453	0.0709035	0.00349391	0.177625	0.245992	0.0816586
RTRG.32218.1	NA	Rpn2	Yes		0.00147122	0.0863249	-0.212146	0.0576461	0.00371361	0.181667	-0.228996	0.0725118
RTRG.20063.1	NA	Rreb1	Yes		3.1327e-05	0.0287973	0.373474	0.0673668	0.00420083	0.190887	0.256313	0.0833694
ENSRNOT00000010092	ENSRNOG00000007539	Rsad2			0.000162559	0.0378468	2.33992	0.423388	0.000193477	0.0695505	1.11548	0.20686
ENSRNOT00000038660	ENSRNOG00000030712	RT1-A2			0.00206274	0.099859	0.862517	0.22859	0.00208801	0.144505	1.10541	0.336324
ENSRNOT00000000523	ENSRNOG00000000451	RT1-Ba			0.000216521	0.0409937	2.06044	0.388255	2.89892e-06	0.042005	2.06437	0.218551
ENSRNOT00000000525	ENSRNOG00000032708	RT1-Bb			1.17498e-05	0.0262774	4.48031	0.612455	0.000361555	0.0772551	4.6703	0.947477
RTRG.28279.13	NA	Rt1-ce7	Yes		0.000713477	0.0641235	0.642879	0.144264	0.00169199	0.131051	0.452278	0.116193
ENSRNOT00000048332	ENSRNOG00000032844	RT1-Da			7.57481e-05	0.0326579	2.12466	0.345781	1.83341e-05	0.042005	2.4372	0.32783
ENSRNOT00000043660	ENSRNOG00000028895	Rtp4			0.000855582	0.0680167	1.55165	0.357945	0.000286553	0.0744891	0.880877	0.172785
ENSRNOT00000039518	ENSRNOG00000022760	Rubcnl			0.00143724	0.0852616	0.826568	0.213411	0.000381647	0.0796962	0.85005	0.221043
RTRG.22925.4	NA	Sall1	Yes		0.00109424	0.0755454	0.422269	0.101178	0.00104682	0.109948	0.29146	0.0830839
ENSRNOT00000018629	ENSRNOG00000013907	Sall1			0.00136546	0.0840142	0.433757	0.107598	0.000192666	0.0695505	0.426907	0.0791207
RTRG.47429.7	NA	Satb1	Yes		0.00168169	0.0914725	-0.398851	0.102273	0.000455809	0.0842087	-0.421836	0.0885355
ENSRNOT00000039410	ENSRNOG00000025278	Scai			0.000238308	0.0423727	-0.315033	0.0601801	0.000108969	0.0590767	-0.337377	0.066697
ENSRNOT00000005124	ENSRNOG00000003853	Scoc			0.000147005	0.0378468	-0.195662	0.0406866	0.00457667	0.198392	-0.21327	0.0646707
ENSRNOT00000009817	ENSRNOG00000007457	Serping1			4.41884e-05	0.029212	1.25516	0.189848	0.00138784	0.120545	0.780291	0.194057
ENSRNOT00000067455	ENSRNOG00000042785	Sesn2			0.00418515	0.13989	0.330459	0.0986517	7.02076e-06	0.042005	0.624357	0.0865529
ENSRNOT00000028137	ENSRNOG00000020726	Sipa1			0.00793452	0.19418	4.17883	1.40007	0.00207849	0.144505	5.01457	1.33064
RTRG.43627.1	NA	Sla	Yes		3.43388e-05	0.0287973	0.801626	0.12512	0.000877753	0.106533	0.516331	0.128838
ENSRNOT00000024657	ENSRNOG00000018111	Slc12a5			0.00555649	0.162256	-0.223038	0.0700027	0.000876665	0.106533	0.285852	0.0721118
ENSRNOT00000029443	ENSRNOG00000021644	Slc15a3			0.000847576	0.0680126	0.82873	0.190903	0.000126527	0.0619896	0.821816	0.144809
RTRG.6216.1	NA	Slc18a2	Yes		0.00239436	0.108036	-0.362056	0.0983299	0.00135609	0.119585	-0.339246	0.0840621
ENSRNOT00000019500	ENSRNOG00000014369	Slc27a4			0.00247981	0.109626	-0.198666	0.0543476	0.00266044	0.157602	0.235609	0.0715318
RTRG.28931.2	NA	Slc29a3	Yes		0.00761947	0.1912	0.313059	0.106402	0.00339851	0.176154	0.343237	0.110286
ENSRNOT00000000689	ENSRNOG00000000568	Slc29a3			0.00802998	0.194767	0.267738	0.0899042	0.00132437	0.118953	0.375967	0.0928143
ENSRNOT00000079987	ENSRNOG00000017302	Slc6a3			0.000359717	0.0480583	-0.479947	0.0972959	0.00342917	0.176993	-0.336412	0.0970401
ENSRNOT00000040291	ENSRNOG00000017302	Slc6a3			0.000834712	0.0675685	-0.449403	0.103281	0.000340898	0.0763872	-0.450942	0.090704
RTRG.52525.2	NA	Slitrk4	Yes		0.00220446	0.103109	-0.198335	0.0590098	0.00360444	0.180536	-0.243273	0.0725634
RTRG.31753.2	NA	Snap25	Yes		0.00121762	0.0796964	-0.211871	0.0516185	0.00414916	0.189932	-0.217723	0.0648992
ENSRNOT00000084437	ENSRNOG00000023861	Snap91			2.13855e-05	0.0269654	-0.290076	0.0465821	0.00143407	0.121779	-0.243434	0.0670869
[truncated: 48 more rows]
