# Supplementary material for: Transcriptomic profiling of early synucleinopathy in rats induced with preformed fibrils
Source: NPJ Parkinsons Dis. 2024 Jan 3;10:7. doi: 10.1038/s41531-023-00620-y (PMC10764951; doi:10.1038/s41531-023-00620-y)
Supplement: Supplementary file 5 — Supplementary Data 3 [file 41531_2023_620_MOESM5_ESM.xlsx]

## Sheet: Up
p Value	q Value	Pathway	Genes
7.04702e-32	1.36712e-28	immune effector process	RT1-Bb	Ptprc	Serping1	Cd84	Apbb1ip	Ncf1	Rsad2	Cd74	Tyrobp	Anxa3	Cd300a	Rac2	Tlr9	Zc3hav1	Vav1	Irf5	Inpp5d	Cxcl10	C3	Pou2f2	Cd180	Cd22	Tap1	RT1-CE7	Ifih1	Ctsc	Rtp4	Syk	Oas1b	Myo1f	Fcer1g	Nlrp3	Ddx58	Cx3cr1	Fes	Card9	Tnfrsf1b	Hmox1	Icam1	RT1-A2	Cfh	Itgam	Grn	C1r	C1qa	Itgal	C1qb
1.87048e-15	3.62873e-13	regulation of cell activation	RT1-Bb	Ptprc	Ikzf1	Cd84	Plek	Gpnmb	Cd74	Tyrobp	RT1-Ba	Cd300a	Rac2	Tlr9	Dock8	Inpp5d	Card11	Cd22	Ctsc	Syk	Fcer1g	Nlrp3	Fes	Tnfrsf1b	Hmox1	Itgam	Grn	Cebpa	Nckap1l	Zfp36l1	Itgal
2.24214e-13	1.89119e-11	leukocyte migration	Trpm2	Cd74	P2ry12	Cd300a	Cxcl16	Rac2	Cxcl13	Vav1	Dock8	Cxcl10	Syk	Fcer1g	Nlrp3	Cx3cr1	Icam1	Csf1r	Itgam	C3ar1	Nckap1l	Itgal	Ccr5
5.46531e-11	2.58602e-09	phagocytosis	Ptprc	Irf8	Tyrobp	Anxa3	Pld4	Cd300a	Rac2	Cyba	Vav1	C3	Arhgap25	Syk	Fcer1g	Itgam	Hck	Nckap1l
1.74478e-10	7.20184e-09	leukocyte cell-cell adhesion	RT1-Bb	Olr1	Ptprc	Ikzf1	Gpnmb	Cd74	RT1-Ba	Cd300a	Rac2	Dock8	Card11	Syk	Nlrp3	Cx3cr1	Icam1	Itgam	Nckap1l	Itgal
4.08284e-07	6.23679e-06	superoxide anion generation	Olr1	Ncf1	Tyrobp	Cyba	Syk	Itgam
6.52469e-07	9.04136e-06	positive regulation of DNA-binding transcription factor activity	Cd84	Anxa3	Trim25	Tlr9	Card11	Nlrc4	Nlrp3	Ddx58	Cx3cr1	Icam1	Hcls1	Trim34
7.58932e-07	1.03685e-05	cell junction disassembly	Tgfbr1	C3	Itgam	C1qa	C1qb
1.04684e-05	0.000110977	lysosome localization	Cd84	Cd300a	Rac2	Syk	Fcer1g	Fes	Hmox1
2.11947e-05	0.000199601	integrin activation	Plek	P2ry12	Cxcl13	Tln1
7.82813e-05	0.000627544	coagulation	Serping1	Plek	P2ry12	C3	Syk	Fcer1g	Tln1	Cfh
8.80533e-05	0.000694404	respiratory burst	Ncf1	Rac2	Cyba	Grn
9.14874e-05	0.000709417	negative regulation of leukocyte apoptotic process	Cd74	Dock8	Fcer1g	Hcls1	Ccr5
0.000157325	0.00113884	symbiotic process	Ncf1	Rsad2	Cd74	Trim25	Zc3hav1	Gbp2	Oas1b	Hmox1	Icam1	Csf1r	Trim34	Ccr5
0.000345196	0.00225482	response to corticosteroid	RT1-Bb	RT1-Ba	Anxa3	Cyba	C3	Icam1	Cebpa	Socs3	Zfp36l1	C1qb
0.000540664	0.0033088	response to exogenous dsRNA	Zc3hav1	Ifih1	Ddx58	Card9
0.000565419	0.00344941	aging	Serping1	Cd68	Tgfbr1	Inpp5d	Ctsc	Tnfrsf1b	Icam1	Cfh	C1qa	Timp1	Socs3	C1qb	Ccr5
0.000759857	0.00439828	serotonin secretion	Cd300a	Syk	Fcer1g
0.000923817	0.00513608	neuron death	Gpnmb	Trpm2	Tyrobp	Ctsz	Cx3cr1	Tnfrsf1b	Hmox1	Itgam	Grn	C1qa	Mag	Ccr5
0.00128187	0.00668502	regulation of syncytium formation by plasma membrane fusion	Cd53	Tyrobp	Cxcl10
0.00131489	0.00682055	positive regulation of cytosolic calcium ion concentration	Ptprc	Trpm2	Cxcl13	Cyba	Cxcl10	Cx3cr1	C3ar1	Gna15	Ccr5
0.00176873	0.00868692	ruffle organization	Plek	P2ry12	Icam1	Csf1r
0.00224901	0.0106912	cytokine secretion	Lcp2	Tlr9	Syk	Nlrp3
0.00278213	0.0128508	regulation of cell shape	Arhgap15	Rac2	Fes	Icam1	Csf1r	Hck
0.00350034	0.0154333	response to estrogen	Tgfbr1	Trim25	C3	Hmox1	Arpc1b
0.00370433	0.0160769	bone resorption	Rac2	Inpp5d	Syk	Csf1r
0.00445635	0.0187534	calcium ion transport	Ptprc	Cd84	Trpm2	P2ry12	Tlr9	Cyba	Cxcl10	Icam1	Cd33	Ccr5
0.00452963	0.0189795	positive regulation of GTPase activity	Arhgap15	Rgs10	Cxcl13	Vav1	Dock8	Arhgap25	Icam1	Nckap1l	Sipa1
0.00562841	0.0226069	endothelial cell activation	Tgfbr1	Cxcl10
0.00569452	0.0228251	response to gamma radiation	Ptprc	Cyba	Cxcl10	Socs3
0.00641481	0.0251918	olfactory bulb development	Sall1	Csf1r	Atf5
0.00682727	0.0262275	hydrogen peroxide biosynthetic process	Ncf1	Cyba
0.00682727	0.0262275	spongiotrophoblast layer development	Socs3	Zfp36l1
0.00682727	0.0262275	negative regulation of long-term synaptic potentiation	Tyrobp	Cx3cr1
0.00883427	0.0320345	zymogen activation	Nlrc4	Ctsz	C1r
0.0101907	0.0352106	regeneration	Gfap	Tgfbr1	Anxa3	Hmox1	Grn	Cebpa	Socs3	Mag

## Sheet: Down
p Value	q Value	Pathway	Genes
5.68926e-11	1.11569e-07	vesicle-mediated transport in synapse	Napb	Snap91	Rab11a	Cplx2	Cacnb4	Prkca	Syt1	Akap5	Chrna6	Drd2	Cacnb2	Pls3	Slc18a2	Chrnb3	Glra3	Cadps2	Ddc
1.18871e-10	1.16556e-07	neurotransmitter transport	Napb	Snap91	Cplx2	Cacnb4	Prkca	Sv2b	Slc6a3	Syt1	Chrna6	Drd2	Cacnb2	Slc18a2	Chrnb3	Glra3	Cadps2	Ddc
2.92587e-07	3.58612e-05	regulation of trans-synaptic signaling	Napb	Zdhhc2	Rab11a	Cplx2	Cacnb4	Lrrtm2	Prkca	Elavl4	Syt1	Akap5	Kras	Chrna6	Drd2	Cacnb2	Lgi1	Chrnb3	Glra3	Grm1
1.27179e-06	0.000138558	calcium-mediated signaling	Myo5a	Fkbp1b	Rit2	Rcan2	Vsnl1	Dmd	Akap5	Ank2	Itpr1	Grm1
2.34139e-06	0.000229579	regulation of calcium ion transmembrane transporter activity	Myo5a	Fkbp1b	Cacnb4	Dmd	Ank2	Drd2	Cacnb2
1.77637e-05	0.00124412	calcium ion homeostasis	Myo5a	Fkbp1b	Cacnb4	Prkca	Dmd	Rap1gds1	Akap5	Snx10	Ank2	Drd2	Cacnb2	Itpr1	Grm1
3.12392e-05	0.00191443	response to cocaine	Pgr	Slc6a3	Elavl4	Drd2	Slc18a2	Oprk1
4.49781e-05	0.00232117	positive regulation of neuron projection development	Pcp4	Snap91	Fkbp1b	Map2k1	Rit2	Rab11a	Elavl4	Dmd	Syt1	Akap5	Bmpr2	Itpr1
8.38771e-05	0.00373835	locomotory behavior	Myo5a	Cacnb4	Rcan2	Slc6a3	Elavl4	Drd2	Slc18a2	Oprk1	Grm1
0.000117171	0.00488889	synapse organization	Myo5a	Snap91	Zdhhc2	Gap43	Cacnb4	Lrrtm2	Prkca	Cdh8	Drd2	Cacnb2	Pls3	Il1rapl2	Glra3
0.000141106	0.00522106	protein localization to cell periphery	Rab3c	Myo5a	Zdhhc2	Map2k1	Rab11a	Gpr158	Akap5	Ank2	Cacnb2	Lgi1	Grm1
0.000154736	0.00523972	muscle contraction	Fkbp1b	Map2k1	Pgr	Prkca	Dmd	Rap1gds1	Ank2	Drd2	Cacnb2
0.000209086	0.00594243	regulation of transporter activity	Myo5a	Fkbp1b	Cacnb4	Prkca	Dmd	Ank2	Drd2	Cacnb2	Kcnc2
0.000236835	0.0062763	melanosome transport	Myo5a	Map2k1	Rab11a
0.000236835	0.0062763	pigment granule transport	Myo5a	Map2k1	Rab11a
0.000395608	0.00913125	regulation of blood circulation	Fkbp1b	Map2k1	Prkca	Dmd	Ank2	Drd2	Cacnb2	Bmpr2
0.000853154	0.0159341	cellular response to carbohydrate stimulus	Fkbp1b	Vsnl1	Prkca	Pdk3	Prkaa2	Map2k4	Oprk1
0.00167058	0.0261789	response to ethanol	Prkca	Aldh1a1	Slc6a3	Drd2	Kcnc2	Glra3	Oprk1
0.00174877	0.0261789	response to muscle activity	Tomm20	Prkaa2	Akap5
0.00174877	0.0261789	estrous cycle	Pgr	Aldh1a1	Oprk1
0.00251854	0.0341358	aging	Eno3	Map2k1	Prkca	Slc6a3	Elavl4	Dmd	Rpn2	Kras	Slc18a2	Ddc
0.00302572	0.0392954	regulation of purine nucleotide metabolic process	Map2k1	Pdk3	Prkaa2	Tigar
