# Supplementary material for: Transcriptomic profiling of early synucleinopathy in rats induced with preformed fibrils
Source: NPJ Parkinsons Dis. 2024 Jan 3;10:7. doi: 10.1038/s41531-023-00620-y (PMC10764951; doi:10.1038/s41531-023-00620-y)
Supplement: Supplementary file 6 — Supplementary Data 4 [file 41531_2023_620_MOESM6_ESM.xlsx]

## Sheet: Male
Enrichment FDR	Fold Enrichment	Pathway	Genes
1.41004e-29	4.07938	Parkinson disease	Cox6a1	Atp5mc3	Ube2l3	Atp5po	Mapk10	Adcy5	Uchl1	Ndufb4	Mapk9	Atp5f1b	Psmd12	Sdhc	Tuba4a	Psmc1	Calm1	Cox7a2l	Kif5c	Prkacb	Prkaca	Ndufa4	Ndufa8	Ndufa5	Vdac1	Ddit3	Ndufa7	Itpr1	Atp5mc1	Sdhb	Drd2	Ndufa6	Snca	Slc18a2	Psmc5	Tubb4b	Gnal	Cox6c	Slc25a4	Ndufs4	Klc1	Ndufb5	Slc39a13	Cyc1	Uqcrh	Sdha	Slc39a4	Atp5f1d	Cox5b
1.41004e-29	4.04876	Prion disease	Cox6a1	Ncf1	Atp5mc3	Atp5po	Mapk10	Ncam2	Ndufb4	Mapk9	Gsk3b	Atp5f1b	Psmd12	Sdhc	Tuba4a	Cybb	Psmc1	Cox7a2l	Kif5c	Prkacb	Prkaca	Csnk2a1	Ndufa4	Ndufa8	Ndufa5	Grin3a	Vdac1	Ddit3	Ndufa7	Itpr1	Atp5mc1	Rac2	Sdhb	Ndufa6	Grin2b	Psmc5	Tubb4b	Cox6c	Slc25a4	Ndufs4	Klc1	Ndufb5	Cyc1	Uqcrh	C1qb	C1qa	Cyba	Sdha	Atp5f1d
1.58746e-29	5.55802	Oxidative phosphorylation	Ppa1	Atp6v1g2	Cox6a1	Atp5mc3	Atp5po	Atp6v1a	Ndufb4	Atp5f1b	Sdhc	Cox7a2l	Atp6v1c1	Ndufa4	Ndufa8	Ndufa5	Atp6v0c	Ndufa7	Atp5mc1	Atp6v1f	Sdhb	Atp6v0e2	Ndufa6	Cox6c	Ndufs4	Atp6v1b2	Atp6v1e1	Ndufb5	Cyc1	Uqcrh	Sdha	Atp5f1d	Cox5b	Uqcr11	Atp5f1a	Atp6v0d1	Ndufab1	Atp5f1c	Cox8a	Uqcrb	Atp5mf	Atp5mg	Mt-nd4	Mt-nd5	Mt-co2	Mt-nd1	Mt-co3	Atp6v1h	Mt-nd2
4.39168e-29	4.51988	Diabetic cardiomyopathy	Cox6a1	Ppp1cc	Atp2a2	Ncf1	Atp5mc3	Atp5po	Mapk10	Ndufb4	Mapk9	Gsk3b	Atp5f1b	Sdhc	Prkca	Cybb	Cox7a2l	Ppp1cb	Ndufa4	Ndufa8	Ndufa5	Vdac1	Ndufa7	Tgfbr1	Atp5mc1	Rac2	Pdhb	Sdhb	Ndufa6	Pdk4	Cox6c	Slc25a4	Ndufs4	Ndufb5	Prkcb	Cyc1	Pdk3	Uqcrh	Cyba	Tgfbr2	Sdha	Atp5f1d	Prkcz	Pik3cb	Cox5b	Uqcr11	Atp5f1a	Ndufab1	Ptpa
8.1657e-29	3.81512	Huntington disease	Cox6a1	Atp5mc3	Ap2m1	Ift57	Atp5po	Mapk10	Ndufb4	Mapk9	Atp5f1b	Psmd12	Sdhc	Tuba4a	Psmc1	Cltc	Ppargc1a	Cox7a2l	Kif5c	Ndufa4	Ndufa8	Ndufa5	Vdac1	Rb1cc1	Ndufa7	Itpr1	Atp5mc1	Actr10	Sdhb	Ndufa6	Nrf1	Grin2b	Psmc5	Tubb4b	Cox6c	Slc25a4	Htt	Ndufs4	Klc1	Ndufb5	Casp8	Cyc1	Uqcrh	Tgm2	Sdha	Gnaq	Atp5f1d	Clta	Slc1a3
4.2576e-27	3.08115	Pathways of neurodegeneration	Cox6a1	Atp2a2	Atp5mc3	Ube2l3	Ift57	Atp5po	Mapk10	Uchl1	Ndufb4	Mapk9	Gsk3b	Atp5f1b	Psmd12	Sdhc	Tomm40l	Prkca	Tuba4a	Cybb	Psmc1	Calm1	Cox7a2l	Kif5c	Rab1a	Csnk2a1	Ndufa4	Ndufa8	Ndufa5	Vdac1	Ddit3	Rb1cc1	Ndufa7	Itpr1	Atp5mc1	Actr10	Sdhb	Cdk5	Ndufa6	Snca	Grin2b	Kras	Psmc5	Tubb4b	Map2k1	Cox6c	Slc25a4	Htt	Ndufs4
2.29713e-26	3.29857	Alzheimer disease	Cox6a1	Atp2a2	Atp5mc3	Atp5po	Mapk10	Ndufb4	Mapk9	Gsk3b	Atp5f1b	Psmd12	Sdhc	Tuba4a	Cybb	Psmc1	Calm1	Cox7a2l	Rtn4	Kif5c	Csnk2a1	Ndufa4	Ndufa8	Ndufa5	Vdac1	Ddit3	Rb1cc1	Ndufa7	Itpr1	Atp5mc1	Sdhb	Cdk5	Ndufa6	Snca	Grin2b	Kras	Psmc5	Tubb4b	Map2k1	Cox6c	Slc25a4	Ndufs4	Klc1	Ndufb5	Slc39a13	Casp8	Cyc1	Uqcrh	Sdha
1.43084e-21	3.75958	Thermogenesis	Cox6a1	Atp5mc3	Atp5po	Adcy5	Rps6ka6	Ndufb4	Atp5f1b	Sdhc	Grb2	Adcy3	Ppargc1a	Cox7a2l	Prkacb	Prkaca	Ndufa4	Ndufa8	Ndufa5	Arid1a	Rps6ka3	Ndufa7	Sos1	Atp5mc1	Prkaa2	Sdhb	Ndufa6	Prkag2	Kras	Cox6c	Ndufs4	Ndufb5	Cyc1	Uqcrh	Prkaa1	Sdha	Atp5f1d	Cox5b	Uqcr11	Atp5f1a	Coa5	Ndufab1	Acsl4	Atp5f1c	Lipe	Cox8a	Kdm1a	Uqcrb	Atp5mf
3.7205e-21	3.73881	Chemical carcinogenesis	Cox6a1	Ncf1	Atp5mc3	Atp5po	Mapk10	Ndufb4	Mapk9	Atp5f1b	Sdhc	Map2k4	Grb2	Mgst3	Cox7a2l	Ndufa4	Ndufa8	Ndufa5	Vdac1	Ndufa7	Sos1	Atp5mc1	Sdhb	Fos	Ndufa6	Kras	Map2k1	Cox6c	Slc25a4	Ndufs4	Ndufb5	Cyc1	Uqcrh	Cyba	Sdha	Gsta1	Hmox1	Atp5f1d	Pik3cb	Cox5b	Akr1a1	Uqcr11	Atp5f1a	Ndufab1	Sod2	Atp5f1c	Pik3r2	Vdac3	Cox8a
1.97948e-19	2.98784	Amyotrophic lateral sclerosis	Cox6a1	Atp5mc3	Atp5po	Ndufb4	Atp5f1b	Psmd12	Sdhc	Tomm40l	Tuba4a	Psmc1	Cox7a2l	Kif5c	Rab1a	Ndufa4	Ndufa8	Ndufa5	Vdac1	Ddit3	Rb1cc1	Ndufa7	Atp5mc1	Casp1	Actr10	Sdhb	Ndufa6	Grin2b	Psmc5	Tubb4b	Cox6c	Ndufs4	Klc1	Ndufb5	Cyc1	Uqcrh	Nup58	Sdha	Atp5f1d	Tnfrsf1b	Cox5b	Uqcr11	Atp5f1a	Tubb3	LOC100909840	Tubb2a	Psmd1	Map1lc3b	Dctn5
2.61162e-16	1.77276	Metabolic pathways	Gad1	Pigv	Atp6v1g2	Cox6a1	Agpat3	Mdh2	Atp5mc3	St3gal6	Bdh1	Atp5po	Atp6v1a	Synj1	Hpse	Adcy5	Dgke	Eprs	Ndufb4	Pafah1b1	Atp5f1b	Guk1	Cd38	Sdhc	Lap3	Smyd2	Hmox2	Sat1	Adcy3	Eno3	Mgst3	Ddc	Cox7a2l	Atp6v1c1	LOC103693780	Sacm1l	Pmm1	Ndufa4	Mthfd1	Ndufa8	Suclg2	Ndufa5	Hsd11b1	Ezh2	Hk2	Dld	Alg2	Atp6v0c	Mtap
1.33899e-13	3.55909	Phagosome	Lamp2	RT1-Ba	Tap1	RT1-S3	Atp6v1g2	Ncf1	Atp6v1a	Canx	Tuba4a	Cybb	Atp6v1c1	Rab5b	Atp6v0c	Atp6v1f	Atp6v0e2	Dync1i1	Tubb4b	Dync1li1	Tlr4	C1r	Atp6v1b2	Atp6v1e1	Cyba	Stx7	Tubb3	Atp6v0d1	Tubb2a	Itgam	Ctss	Dync1li2	RT1-A2	Atp6v1h	RT1-CE7	RT1-Bb	RT1-Da	Atp6v0a1	RT1-CE4	Rab7b	RT1-T24-4	C3	Tubb4a	Itgb3	Tuba1b	Atp6ap1	Olr1	Tuba1a	Tubb5
1.33899e-13	5.03927	Synaptic vesicle cycle	Cplx1	Cplx2	Atp6v1g2	Ap2m1	Atp6v1a	Nsf	Cltc	Atp6v1c1	Syt1	Atp6v0c	Vamp2	Atp6v1f	Atp6v0e2	Slc18a2	Rims1	Atp6v1b2	Atp6v1e1	Clta	Slc1a1	Stxbp1	Slc1a3	Atp6v0d1	Slc6a3	Slc6a7	Stx1b	Rab3a	Ap2a2	Dnm3	Atp6v1h	Dnm1	Atp6v0a1
1.54636e-13	3.65753	Retrograde endocannabinoid signaling	Kcnj6	Mapk10	Adcy5	Gabra4	Gabrg1	Ndufb4	Mapk9	Gabrg2	Prkca	Adcy3	Prkacb	Prkaca	Ndufa4	Ndufa8	Ndufa5	Ndufa7	Itpr1	Ndufa6	Rims1	Ndufs4	Ndufb5	Prkcb	Gnaq	Grm1	Gnb1	Ndufab1	Gnao1	Gng3	Mt-nd4	Mt-nd5	Mt-nd1	Mt-nd2	Mt-nd4l	Mt-nd3	Gng5	Ndufs2	Ndufv2	Gria1	Gnb5	Gng2	Gria2	Prkcg	Gabra3	Adcy1	Ndufa9
9.16554e-13	3.49446	Non-alcoholic fatty liver disease	Cox6a1	Mapk10	Ndufb4	Mapk9	Gsk3b	Socs3	Sdhc	Cox7a2l	Ndufa4	Ndufa8	Ndufa5	Ddit3	Ndufa7	Prkaa2	Sdhb	Fos	Ndufa6	Prkag2	Cox6c	Cebpa	Ndufs4	Ndufb5	Casp8	Cyc1	Uqcrh	Prkaa1	Sdha	Pik3cb	Uqcr11	Ndufab1	Pik3r2	Cox8a	Uqcrb	Mt-co2	Mt-co3	Map3k5	Mt-cyb	LOC100363502	Mt-co1	Uqcrc2	Ndufs2	Ndufv2	Cox7b	Itch	Ndufa9
6.26633e-12	2.84808	Salmonella infection	Ptprc	Arpc1b	Mapk10	Rhoh	Mapk9	Nlrp3	Tuba4a	Dynlt3	Map2k4	Kif5c	Actr2	Nlrc4	Skp1	Irak4	Rab5b	Cyfip2	Casp1	Actr10	Nckap1	Cse1l	Cyth4	Gsdmd	Fos	Dynll2	Dync1i1	Il18	Tubb4b	Map2k1	Dync1li1	Tlr4	Klc1	Cyfip1	Casp8	Vps41	Tubb3	LOC100909840	Tubb2a	Dctn5	LOC108351137	Pycard	Hsp90ab1	Ripk3	Dctn2	Dynlrb1	Dync1li2	Pak1	LOC100363502
3.87579e-11	3.56375	Dopaminergic synapse	Ppp1cc	Kcnj6	Mapk10	Adcy5	Mapk9	Gsk3b	Prkca	Calm1	Ddc	Ppp1cb	Kif5c	Prkacb	Prkaca	Itpr1	Fos	Drd2	Grin2b	Slc18a2	Gnal	Ppp2r1a	Prkcb	Gnaq	Gnb1	Slc6a3	Caly	Ppp2r2b	Gnao1	Gng3	Th	Ppp2r5b	Calm2	Grin2a	Gria1	Gnb5	Gng2	Gria2	Prkcg	Ppp3cb
5.63476e-11	3.74309	Carbon metabolism	Mdh2	Sdhc	Eno3	LOC103693780	Suclg2	Hk2	Dld	Pdhb	Sdhb	Mdh1	Acox3	Dlat	Idh3a	Aldoc	Gcsh	Got2	Eno2	Sdha	Mcee	Got1	Sucla2	Eno1	LOC108351137	Acss2	Gpi	Cs	Aco2	Pdha1	Hibch	Pgam1	Aldoa	Idh3g	Pfkm	Pgk1	Prps1
8.43962e-10	4.64449	Long-term potentiation	Ppp1cc	Rps6ka6	Prkca	Calm1	Ppp1cb	Prkacb	Prkaca	Rps6ka3	Itpr1	Grin2b	Kras	Map2k1	Prkcb	Gnaq	Grm1	Grin2d	Calm2	Rap1a	Grin2a	Gria1	Gria2	Prkcg	Ppp3cb	Adcy1
1.09537e-09	4.01612	Cardiac muscle contraction	Slc9a6	Cox6a1	Atp2a2	Atp1b1	Cox7a2l	Cacng2	Cacnb4	Slc8a1	Cox6c	Atp1b3	Cacng3	Cyc1	Uqcrh	Uqcr11	Tpm3	Tpm1	Cacnb2	Atp1a3	Cox8a	Uqcrb	Slc8a3	Mt-co2	Mt-co3	Cacna2d3	Mt-cyb	Mt-co1	Uqcrc2	Cox7b
1.09537e-09	4.01612	Gap junction	Gja1	Adcy5	Prkca	Tuba4a	Grb2	Adcy3	Prkacb	Prkaca	Itpr1	Sos1	Drd2	Kras	Tubb4b	Map2k1	Tjp1	Gucy1b1	Prkcb	Gnaq	Grm1	Tubb3	Tubb2a	Tubb4a	Tuba1b	Prkcg	Plcb2	Adcy1	Tuba1a	Tubb5
2.74438e-09	6.50228	Citrate cycle (TCA cycle)	Mdh2	Sdhc	LOC103693780	Suclg2	Dld	Pdhb	Sdhb	Mdh1	Dlat	Idh3a	Sdha	Sucla2	Cs	Aco2	Pdha1	Idh3g
2.9855e-09	3.48337	Glutamatergic synapse	Adcy5	Prkca	Adcy3	Prkacb	Prkaca	Slc38a1	Grin3a	Itpr1	Grin2b	Prkcb	Gnaq	Grm1	Slc1a1	Slc1a3	Gnb1	Shank1	Gnao1	Gng3	Grin2d	Grin2a	Gria1	Homer1	Gnb5	Gng2	Shank2	Gria2	Prkcg	Ppp3cb	Gls	Plcb2	Grk3	Adcy1
7.67188e-09	3.71054	Phosphatidylinositol signaling system	Synj1	Dgke	Prkca	Calm1	Sacm1l	Itpr1	Impa1	Mtmr7	Prkcb	Inpp1	Plce1	Pi4k2a	Pik3cb	Inpp5d	Synj2	Inpp4a	Dgkz	Pik3r2	Ip6k2	Pip5k1c	Cds2	Dgki	Calm2	Impad1	Plcg2	Prkcg	Plcb2	Pi4ka
8.13751e-09	3.09087	Spinocerebellar ataxia	Atp2a2	Mapk10	Mapk9	Psmd12	Prkca	Psmc1	Grin3a	Vdac1	Rb1cc1	Itpr1	Dab1	Grin2b	Psmc5	Slc25a4	Pum1	Prkcb	Gnaq	Grm1	Atxn10	Kcnd3	Pik3cb	Psmd1	Pik3r2	Vdac3	Grin2d	Vldlr	Map3k5	LOC100363502	Grin2a	Ulk1	Slc25a5	Gria1	Gria2	Prkcg	Plcb2	Sptbn2
8.13751e-09	2.93506	Influenza A	RT1-Ba	Oas1a	Mx1	Mx2	Trim25	Socs3	Nlrp3	Prkca	Tlr7	Irak4	Ifih1	Vdac1	Ddx58	Casp1	Rsad2	Il18	Map2k1	Tlr4	Slc25a4	Rab11a	Prkcb	Casp8	Stat1	Pik3cb	Irf7	Pik3r2	Irf9	Pycard	Icam1	Adar	Cxcl10	RT1-Bb	RT1-Da	LOC100363502	Oas1f	Slc25a5	Oas1g	Eif2ak2	LOC100361457
2.0049e-08	2.68844	Kaposi sarcoma-associated herpesvirus infection	RT1-S3	Mapk10	Mapk9	Gsk3b	Map2k4	Calm1	Mapkapk2	Itpr1	Fos	Lyn	Hck	Kras	Map2k1	Syk	Casp8	Stat1	Rb1	Pik3cb	Gnb1	Necab3	Fgf2	Irf7	Map1lc3b	Pik3r2	Irf9	Gng3	Stat3	Icam1	Map1lc3a	RT1-A2	Calm2	RT1-CE7	LOC100363502	Gng5	RT1-CE4	RT1-T24-4	C3	Gnb5	Eif2ak2	Gng2	Ccr5	Plcg2	Ppp3cb
2.50711e-08	2.60014	Human immunodeficiency virus 1 infection	Tap1	RT1-S3	Mapk10	Mapk9	Prkca	Calm1	Skp1	Irak4	Samhd1	Itpr1	Rac2	Fos	Kras	Map2k1	Tlr4	Prkcb	Casp8	Gnaq	Btrc	Cd4	Tnfrsf1b	Gnb1	B2m	Trim5	Pik3r2	Gnao1	Gng3	Pak1	RT1-A2	Calm2	RT1-CE7	Eloc	LOC100363502	Gng5	Ap1s2	RT1-CE4	RT1-T24-4	Cfl2	Gnb5	Gng2	Ccr5	Plcg2	Prkcg	Ppp3cb	Bst2
4.55757e-08	2.72442	Chemokine signaling pathway	Ncf1	Adcy5	Gsk3b	Grb2	Adcy3	Prkacb	Prkaca	Sos1	Rac2	Lyn	Hck	Kras	Map2k1	Ccl3	Prkcb	Stat1	Gnaq	Prkcz	Pik3cb	Gnb1	Cx3cr1	Pik3r2	Gng3	Stat3	Cxcl9	Cxcl10	Cxcl11	Cxcl13	Cxcl16	Pak1	Rap1a	Gng5	Gnb5	Gng2	Ccr5	Vav1	Plcg2	Plcb2	Grk3	Adcy1
6.16037e-08	3.46503	Circadian entrainment	Kcnj6	Adcy5	Rasd1	Prkca	Adcy3	Calm1	Prkacb	Prkaca	Itpr1	Fos	Grin2b	Gucy1b1	Prkcb	Gnaq	Gnb1	Per3	Gnao1	Gng3	Grin2d	Calm2	Grin2a	Gria1	Gnb5	Gng2	Gria2	Prkcg	Adcy1
6.16037e-08	4.06393	Amphetamine addiction	Ppp1cc	Adcy5	Prkca	Calm1	Ddc	Ppp1cb	Prkacb	Prkaca	Grin3a	Fos	Grin2b	Slc18a2	Prkcb	Slc6a3	Th	Grin2d	Calm2	Grin2a	Gria1	Gria2	Prkcg	Ppp3cb
6.16037e-08	2.55447	Epstein-Barr virus infection	RT1-Ba	Tap1	RT1-S3	Oas1a	Mapk10	Mapk9	Psmd12	Map2k4	Psmc1	Gadd45a	Irak4	Cd44	Ddx58	Lyn	Psmc5	Syk	Casp8	Blnk	Stat1	Rb1	Pik3cb	Necab3	B2m	Irf7	Psmd1	Itgal	Pik3r2	Nfkb2	Irf9	Stat3	Icam1	Isg15	Cxcl10	RT1-A2	RT1-CE7	RT1-Bb	RT1-Da	LOC100363502	Oas1f	RT1-CE4	RT1-T24-4	Oas1g	Eif2ak2	Plcg2
7.31193e-08	2.28596	MAPK signaling pathway	Mapk10	Rps6ka6	Mapk9	Cacna1e	Prkca	Map2k4	Grb2	Mapkapk2	Prkacb	Prkaca	Gadd45a	Ptpn7	Ppm1a	Irak4	Cacng2	Rps6ka3	Ddit3	Tgfbr1	Sos1	Rac2	Cacnb4	Fos	Tek	Nlk	Kras	Map2k1	Prkcb	Cacng3	Tgfbr2	Stk4	Nf1	Fgf1	Rasgrf1	Igf1r	Taok1	Map3k8	Stmn1	Fgf2	Cacnb2	Csf1r	Ntrk2	Nfkb2	Rapgef2	Hspb1	Dusp8	Pak1	Ppm1b
1.16256e-07	2.43836	Human cytomegalovirus infection	Tap1	RT1-S3	Adcy5	Gsk3b	Prkca	Grb2	Adcy3	Calm1	Prkacb	Prkaca	Itpr1	Sos1	Rac2	Kras	Map2k1	Akap13	Ccl3	Prkcb	Casp8	Gnaq	Rb1	Pik3cb	Gnb1	Necab3	B2m	Pik3r2	Gnao1	Gng3	Stat3	Il10rb	RT1-A2	Calm2	RT1-CE7	LOC100363502	Gng5	RT1-CE4	RT1-T24-4	Gnb5	Itgb3	Gng2	Ccr5	Rheb	Prkcg	Ppp3cb	Plcb2	Adcy1
2.48173e-07	2.52456	Lipid and atherosclerosis	Ncf1	Mapk10	Mapk9	Gsk3b	Nlrp3	Prkca	Cybb	Map2k4	Calm1	Irak4	Ero1a	Ddit3	Itpr1	Casp1	Fos	Lyn	Kras	Il18	Tlr4	Ccl3	Casp8	Cyba	Pik3cb	Irf7	Sod2	Pik3r2	Pycard	Stat3	Hsp90ab1	Icam1	Vldlr	Calm2	Map3k5	Rap1a	LOC100363502	Ticam2	Vav1	Ppp3cb	Pou2f2	Olr1	Plcb2
3.27521e-07	3.38661	GABAergic synapse	Gad1	Kcnj6	Adcy5	Gabra4	Gabrg1	Gabrg2	Prkca	Nsf	Adcy3	Prkacb	Prkaca	Slc38a1	Trak2	Prkcb	Gnb1	Slc12a5	Gnao1	Gng3	Gng5	Gnb5	Gng2	Prkcg	Gls	Gabra3	Adcy1
4.03767e-07	4.1365	Endocrine and other factor-regulated calcium reabsorption	Ap2m1	Atp1b1	Prkca	Cltc	Prkacb	Prkaca	Slc8a1	Rab11a	Atp1b3	Prkcb	Gnaq	Clta	Ap2a2	Atp1a3	Dnm3	Slc8a3	Atp2b2	Dnm1	Prkcg
7.47795e-07	3.99386	Glycolysis / Gluconeogenesis	Eno3	Hk2	Dld	Pdhb	Aldoc	Ldhb	Eno2	Aldh7a1	Akr1a1	Eno1	LOC108351137	Acss2	G6pc3	Gpi	Pdha1	Pgam1	Aldoa	Pfkm	Pgk1
7.70279e-07	3.07643	HIF-1 signaling pathway	Prkca	Cybb	Eno3	Hk2	Pdhb	Tek	Map2k1	Timp1	Tlr4	Aldoc	Prkcb	Ldhb	Eno2	Hmox1	Igf1r	Pik3cb	Eno1	LOC108351137	Pik3r2	Stat3	Pdha1	Eloc	Plcg2	Aldoa	Prkcg	Pfkm	Pgk1
7.70279e-07	2.67433	Cell adhesion molecules	RT1-Ba	Vsir	Ptprc	Selplg	RT1-S3	Cd80	Cldn1	Ncam2	Cadm3	Nlgn3	Nrcam	Cntn1	Sdc3	Cd4	Itgal	Itgam	Cntnap1	Icam1	Mag	Icoslg	Cd22	Nfasc	RT1-A2	RT1-CE7	Ncam1	Nlgn1	RT1-Bb	RT1-Da	RT1-CE4	Jam2	RT1-T24-4	Cd34	Nrxn3	L1cam
8.23175e-07	3.65753	Pertussis	Mapk10	Mapk9	Nlrp3	Calm1	Irak4	Casp1	Serping1	Fos	Irf1	Tlr4	C1r	C1qb	C1qa	Irf8	Pycard	Itgam	C4b	Calm2	Ticam2	Cfl2	C3
8.53922e-07	2.40319	Rap1 signaling pathway	Adcy5	Prkca	Adcy3	Calm1	Rapgef5	Lcp2	Rac2	Drd2	Tek	Grin2b	Kras	Map2k1	Ralgds	Prkcb	Fgf1	Gnaq	Igf1r	Plce1	Evl	Prkcz	Pik3cb	Tln1	Fgf2	LOC100909840	Apbb1ip	Itgal	Tln2	Csf1r	Pik3r2	Gnao1	Itgam	Sipa1	Rapgef2	Calm2	Rap1a	Grin2a	Itgb3	Vav1	Prkcg	Plcb2	Adcy1
8.53922e-07	2.70019	Oxytocin signaling pathway	Trpm2	Ppp1cc	Camkk2	Kcnj6	Adcy5	Cd38	Prkca	Adcy3	Calm1	Ppp1cb	Prkacb	Prkaca	Cacng2	Itpr1	Cacnb4	Prkaa2	Fos	Prkag2	Kras	Map2k1	Gucy1b1	Prkcb	Cacng3	Prkaa1	Gnaq	Cacnb2	Gnao1	Calm2	Cacna2d3	Ppp1r12b	Prkcg	Ppp3cb	Adcy1
1.57373e-06	3.29895	Rheumatoid arthritis	RT1-Ba	Atp6v1g2	Cd80	Atp6v1a	Atp6v1c1	Atp6v0c	Atp6v1f	Fos	Atp6v0e2	Tek	Il18	Tlr4	Ccl3	Atp6v1b2	Atp6v1e1	Atp6v0d1	Itgal	Icam1	Atp6v1h	RT1-Bb	RT1-Da	Atp6v0a1	Atp6ap1
1.67878e-06	2.53995	NOD-like receptor signaling pathway	Trpm2	P2rx7	Oas1a	Dnm1l	Mapk10	Mapk9	Nlrp3	Cybb	Nlrc4	Irak4	Vdac1	Itpr1	Casp1	Gsdmd	Il18	Tlr4	Casp8	Cyba	Stat1	Irf7	Map1lc3b	Vdac3	Irf9	Pycard	Hsp90ab1	Ripk3	Nlrp1a	Map1lc3a	Gbp2	Gbp5	Oas1f	Casp12	Casp4	Oas1g	Card9
1.83563e-06	2.65399	Neutrophil extracellular trap formation	Selplg	Ncf1	Prkca	Cybb	Hdac9	Tlr7	Vdac1	Rac2	Casp1	Gsdmd	Map2k1	Tlr4	Clcn3	Prkcb	Syk	Cyba	Pik3cb	Itgal	Pik3r2	Vdac3	Itgam	Hdac4	Casp4	Slc25a5	Tlr8	C3	Itgb3	Plcg2	LOC100361457	Prkcg	Plcb2	Hmgb1
1.83563e-06	2.65399	Alcoholism	Slc29a3	Ppp1cc	Camkk2	Adcy5	Grb2	Calm1	Hdac9	Ddc	Ppp1cb	Prkacb	Prkaca	Grin3a	Sos1	Drd2	Grin2b	Slc18a2	Kras	Map2k1	Gnb1	Slc6a3	Ntrk2	Gnao1	Gng3	Hdac4	Th	Grin2d	Calm2	Grin2a	Gng5	Bdnf	Gnb5	Gng2
2.03349e-06	2.59567	Hepatitis C	Oas1a	Ywhag	Cldn1	Mx1	Mx2	Gsk3b	Socs3	Grb2	Ddx58	Sos1	Rsad2	Ywhaz	Kras	Map2k1	Ywhab	Ppp2r1a	Casp8	Cflar	Stat1	Rb1	Pik3cb	Necab3	Irf7	Ppp2r2b	Pik3r2	Irf9	Stat3	Cxcl10	LOC100363502	Oas1f	Oas1g	Eif2ak2	Ywhah
2.26124e-06	2.19071	Endocytosis	RT1-S3	Arpc1b	Git2	Ap2m1	Acap2	Snx12	Cltc	Sh3kbp1	Kif5c	Actr2	Rab5b	Sh3gl2	Tgfbr1	Ehd4	Cyth4	Rab11fip2	Rab11a	Smap2	Agap3	Bin1	Tgfbr2	Igf1r	Clta	Prkcz	Rab4a	Agap1	Ap2a2	Pip5k1c	Vps45	Dnm3	Zfyve9	RT1-A2	RT1-CE7	Dnm1	RT1-CE4	Rab31	RT1-T24-4	Ccr5	Dnajc6	Fkbp11	Asap1	Iqsec2	Itch	Grk3	Arf1	Stam
2.48007e-06	2.38808	Viral carcinogenesis	RT1-S3	Ywhag	Psmc1	Grb2	Hdac9	Mapkapk2	Prkacb	Prkaca	Lyn	Ywhaz	Kras	Ywhab	Syk	Casp8	Ube3a	Rb1	Pik3cb	Atp6v0d1	Irf7	Gsn	Hnrnpk	Pik3r2	Vdac3	Nfkb2	Irf9	Stat3	Hdac4	Sp100	RT1-A2	RT1-CE7	Snd1	RT1-CE4	RT1-T24-4	C3	Eif2ak2	Ccr5	Ywhah	Actn1
2.64949e-06	3.01777	Chagas disease	Mapk10	Mapk9	Map2k4	Irak4	Tgfbr1	Fos	Gnal	Tlr4	Ccl3	Ppp2r1a	Casp8	Cflar	C1qb	C1qa	Tgfbr2	Gnaq	Pik3cb	Ppp2r2b	Pik3r2	Gnao1	C3	Tlr9	Plcb2	Adcy1	Ace
2.92412e-06	2.31124	CAMP signaling pathway	Htr1f	Ppp1cc	Atp2a2	Mapk10	Adcy5	Mapk9	Atp1b1	Adcy3	Calm1	Ppp1cb	Prkacb	Prkaca	Grin3a	Rac2	Edn3	Fos	Drd2	Acox3	Grin2b	Hcn2	Map2k1	Atp1b3	Plce1	Pik3cb	Pik3r2	Atp1a3	Lipe	Grin2d	Hcar2	Pak1	Atp2b2	Calm2	Rap1a	Grin2a	Pde4d	Gria1	Bdnf	Vav1	Gria2	Adcy1
3.03024e-06	4.15039	Cocaine addiction	Adcy5	Ddc	Prkacb	Prkaca	Grin3a	Cdk5	Drd2	Grin2b	Slc18a2	Slc6a3	Th	Grin2d	Cdk5r1	Grin2a	Bdnf	Gria2
3.03024e-06	2.58369	Hepatitis B	Mapk10	Mapk9	Prkca	Map2k4	Grb2	Irak4	Ifih1	Ddx58	Tgfbr1	Sos1	Fos	Ywhaz	Kras	Map2k1	Tlr4	Ywhab	Prkcb	Casp8	Tgfbr2	Stat1	Rb1	Pik3cb	Necab3	Irf7	Pik3r2	Vdac3	Stat3	LOC100363502	Casp12	Ticam2	Atp6ap1	Prkcg
3.63706e-06	3.32503	Salivary secretion	Adcy5	Atp1b1	Cd38	Prkca	Adcy3	Calm1	Prkacb	Cst3	Prkaca	Kcnma1	Vamp2	Itpr1	Atp1b3	Gucy1b1	Prkcb	Gnaq	Atp1a3	Atp2b2	Calm2	Prkcg	Adcy1
5.43343e-06	2.83023	Cholinergic synapse	Kcnj6	Adcy5	Prkca	Adcy3	Prkacb	Prkaca	Itpr1	Fos	Kras	Map2k1	Chrna4	Prkcb	Chrna6	Gnaq	Pik3cb	Gnb1	Pik3r2	Gnao1	Gng3	Chrnb2	Gnb5	Gng2	Ache	Prkcg	Plcb2	Adcy1
5.63004e-06	3.04795	Morphine addiction	Kcnj6	Adcy5	Gabra4	Gabrg1	Gabrg2	Prkca	Adcy3	Prkacb	Prkaca	Prkcb	Pde7b	Gnb1	Gnao1	Pde2a	Gng3	Pde1b	Pde4d	Gnb5	Gng2	Prkcg	Gabra3	Grk3	Adcy1
6.03001e-06	2.63852	Apelin signaling pathway	Adcy5	Adcy3	Calm1	Ppargc1a	Prkacb	Prkaca	Tgfbr1	Itpr1	Prkaa2	Slc8a1	Nrf1	Prkag2	Kras	Map2k1	Prkaa1	Gnaq	Gnb1	Map1lc3b	Plat	Gng3	Hdac4	Lipe	Map1lc3a	Slc8a3	Calm2	Gng5	Gnb5	Gng2	Adcy1
6.18114e-06	2.80519	Growth hormone synthesis, secretion and action	Mapk10	Adcy5	Mapk9	Gsk3b	Prkca	Map2k4	Grb2	Adcy3	Prkacb	Prkaca	Itpr1	Sos1	Sstr3	Fos	Kras	Map2k1	Prkcb	Stat1	Gnaq	Pik3cb	Pik3r2	Stat3	Plcg2	Prkcg	Plcb2	Adcy1
6.84892e-06	2.61898	Autophagy	Lamp2	Camkk2	Mapk10	Mapk9	Vmp1	Prkacb	Rab1a	Prkaca	Rb1cc1	Itpr1	Prkaa2	Kras	Map2k1	Cflar	Prkaa1	Igf1r	Uvrag	Pik3cb	Bnip3	Map1lc3b	Atg4b	Pik3r2	Map1lc3a	Igbp1	Ulk1	Rab7b	RragB	Rheb	Hmgb1
8.20634e-06	2.64628	Insulin signaling pathway	Ppp1cc	Mapk10	Mapk9	Gsk3b	Grb2	Calm1	Ppargc1a	Ppp1cb	Prkacb	Prkaca	Hk2	Sos1	Prkaa2	Prkar2b	Prkag2	Kras	Flot2	Map2k1	Prkaa1	Prkcz	Pik3cb	Pik3r2	Lipe	G6pc3	Prkar1b	Calm2	Prkar1a	Rheb
8.36037e-06	2.18281	Human T-cell leukemia virus 1 infection	RT1-Ba	RT1-S3	Mapk10	Adcy5	Mapk9	Canx	Map2k4	Adcy3	Prkacb	Prkaca	Vdac1	Tgfbr1	Fos	Kras	Map2k1	Tspo	Slc25a4	Anapc2	Tgfbr2	Rb1	Cd4	Pik3cb	Tln1	Necab3	B2m	Itgal	Tln2	Pik3r2	Vdac3	Nfkb2	Icam1	RT1-A2	RT1-CE7	RT1-Bb	RT1-Da	RT1-CE4	Slc25a5	RT1-T24-4	Ppp3cb	Adcy1	Map3k3
1.06702e-05	3.0137	Toll-like receptor signaling pathway	Cd80	Mapk10	Mapk9	Map2k4	Tlr7	Irak4	Irf5	Fos	Map2k1	Tlr4	Ccl3	Casp8	Stat1	Map3k8	Irf7	Pik3r2	Cxcl9	Cxcl10	Cxcl11	Ticam2	Tlr8	Tlr9
1.45115e-05	2.15784	Ras signaling pathway	Mapk10	Mapk9	Prkca	Grb2	Calm1	Prkacb	Prkaca	Rapgef5	Rab5b	Sos1	Rac2	Tek	Grin2b	Kras	Map2k1	Ralgds	Prkcb	Stk4	Nf1	Fgf1	Rasgrf1	Igf1r	Plce1	Pik3cb	Gnb1	Fgf2	Csf1r	Ntrk2	Pik3r2	Gng3	Pak1	Calm2	Rap1a	Grin2a	Gng5	Bdnf	Gnb5	Gng2	Plcg2	Prkcg
1.51302e-05	3.37619	Fc epsilon RI signaling pathway	Mapk10	Mapk9	Prkca	Map2k4	Grb2	Lcp2	Sos1	Rac2	Lyn	Kras	Map2k1	Syk	Pik3cb	Inpp5d	Pik3r2	Fcer1g	Vav1	Plcg2
1.68772e-05	4.06393	Vasopressin-regulated water reabsorption	Nsf	Adcy3	Prkacb	Prkaca	Rab5b	Vamp2	Dynll2	Dync1i1	Dync1li1	Rab11a	Aqp4	Dctn5	Dctn2	Dync1li2
2.12722e-05	2.88408	Natural killer cell mediated cytotoxicity	Prkca	Grb2	Cd48	Lcp2	Sos1	Rac2	Kras	Map2k1	Prkcb	Syk	Sh3bp2	Pik3cb	Itgal	Pik3r2	Icam1	Tyrobp	Fcer1g	Pak1	Vav1	Plcg2	Prkcg	Ppp3cb
2.12722e-05	3.1732	B cell receptor signaling pathway	Gsk3b	Grb2	Sos1	Rac2	Fos	Lyn	Kras	Map2k1	Dapp1	Prkcb	Syk	Blnk	Pik3cb	Inpp5d	Pik3r2	Cd22	Vav1	Plcg2	Ppp3cb
2.12722e-05	2.88408	Fc gamma R-mediated phagocytosis	Ptprc	Arpc1b	Ncf1	Prkca	Actr2	Rac2	Lyn	Hck	Map2k1	Prkcb	Syk	Bin1	Inpp5d	Gsn	Pik3r2	Pip5k1c	Pak1	Cfl2	Vav1	Plcg2	Prkcg	Asap1
2.6515e-05	2.43836	Adrenergic signaling in cardiomyocytes	Ppp1cc	Atp2a2	Adcy5	Atp1b1	Prkca	Adcy3	Calm1	Ppp1cb	Prkacb	Prkaca	Cacng2	Cacnb4	Slc8a1	Ppp2r1a	Atp1b3	Cacng3	Gnaq	Tpm3	Tpm1	Cacnb2	Ppp2r2b	Atp1a3	Ppp2r5b	Slc8a3	Atp2b2	Calm2	Cacna2d3	Agtr2	Adcy1
2.82114e-05	2.47369	Measles	Oas1a	Mx1	Mx2	Mapk10	Mapk9	Gsk3b	Tlr7	Csnk2a1	Irak4	Ifih1	Ddx58	Cd46	Fos	Tlr4	Casp8	Stat1	Pik3cb	Irf7	Pik3r2	Irf9	Stat3	Adar	Msn	LOC100363502	Oas1f	Oas1g	Tlr9	Eif2ak2
2.82815e-05	2.62754	Oocyte meiosis	Ppp1cc	Ywhag	Adcy5	Rps6ka6	Adcy3	Calm1	Ppp1cb	Prkacb	Prkaca	Skp1	Rps6ka3	Pgr	Itpr1	Ywhaz	Map2k1	Ywhab	Ppp2r1a	Anapc2	Igf1r	Btrc	Ppp2r5b	Calm2	Ppp3cb	Ywhah	Adcy1
2.83905e-05	2.9094	GnRH signaling pathway	Mapk10	Adcy5	Mapk9	Prkca	Map2k4	Grb2	Adcy3	Calm1	Prkacb	Prkaca	Itpr1	Sos1	Kras	Map2k1	Mmp14	Prkcb	Gnaq	Calm2	Plcb2	Adcy1	Map3k3
4.16828e-05	2.51576	Relaxin signaling pathway	Mapk10	Adcy5	Mapk9	Prkca	Map2k4	Grb2	Adcy3	Prkacb	Prkaca	Gna15	Tgfbr1	Sos1	Fos	Kras	Map2k1	Tgfbr2	Prkcz	Pik3cb	Gnb1	Pik3r2	Gnao1	Gng3	Gnb5	Gng2	Plcb2	Adcy1
4.54018e-05	3.96233	Nicotine addiction	Gabra4	Gabrg1	Gabrg2	Grin3a	Grin2b	Chrna4	Chrna6	Chrnb2	Grin2d	Grin2a	Gria1	Gria2	Gabra3
5.12313e-05	2.27678	Cellular senescence	RT1-S3	Ppp1cc	Calm1	Ppp1cb	Mapkapk2	Hus1	Gadd45a	Vdac1	Tgfbr1	Itpr1	Kras	Map2k1	Slc25a4	Hipk3	Tgfbr2	Rb1	Btrc	Pik3cb	Necab3	Pik3r2	Vdac3	Rad9b	RT1-A2	Calm2	RT1-CE7	RT1-CE4	Slc25a5	RT1-T24-4	Rheb	Ppp3cb	Zfp36l1
5.72872e-05	2.26314	Tuberculosis	Lamp2	RT1-Ba	Mapk10	Mapk9	Calm1	Irak4	Rab5b	Atp6v0c	Il18	Tlr4	Syk	Casp8	Stat1	Atp6v0d1	Cd74	Itgam	Ctss	Fcer1g	Il10rb	Atp6v1h	Calm2	RT1-Bb	RT1-Da	LOC100363502	Atp6v0a1	C3	Tlr9	Card9	Atp6ap1	Ppp3cb	Cebpb
8.63097e-05	1.95441	Coronavirus disease	Oas1a	Mx1	Mx2	Mapk10	Mapk9	Nlrp3	Prkca	Cybb	Tlr7	Irak4	Ifih1	Ddx58	Casp1	Fos	C3ar1	Rps24	Tlr4	C1r	Prkcb	Syk	C1qb	C1qa	Stat1	Pik3cb	Pik3r2	Irf9	Stat3	Adar	Isg15	Cxcl10	C4b	Oas1f	Rpl36	Tlr8	C3	Oas1g	Eif2ak2	Plcg2	Prkcg	Rps21	Adam17	Ace
0.000106309	2.38336	Yersinia infection	Arpc1b	Git2	Mapk10	Rps6ka6	Mapk9	Gsk3b	Nlrp3	Map2k4	Actr2	Lcp2	Nlrc4	Irak4	Rps6ka3	Rac2	Casp1	Fos	Il18	Map2k1	Tlr4	Skap2	Gnaq	Cd4	Pik3r2	Pycard	Pip5k1c	Vav1
0.000123512	4.51547	Collecting duct acid secretion	Atp6v1g2	Atp6v1a	Atp6v1c1	Atp6v0c	Atp6v1f	Atp6v0e2	Atp6v1b2	Atp6v1e1	Atp6v0d1	Atp6v0a1
0.000136657	1.98836	Calcium signaling pathway	Atp2a2	P2rx7	Orai2	Cacna1e	Cd38	Prkca	Adcy3	Calm1	Prkacb	Prkaca	Gna15	Vdac1	Itpr1	Slc8a1	Gnal	Slc25a4	Prkcb	Fgf1	Gnaq	Plce1	Grm1	Mcoln3	Fgf2	Ntrk2	Vdac3	Grin2d	Ntsr1	Slc8a3	Atp2b2	Calm2	Grin2a	Pde1b	Slc25a5	Plcg2	Prkcg	Ppp3cb	Plcb2	Adcy1
0.000147497	2.38121	Apoptosis	Csf2rb	Mapk10	Mapk9	Tuba4a	Gadd45a	Ddit3	Itpr1	Septin4	Fos	Kras	Map2k1	Casp8	Cflar	Ctsh	Sptan1	Ctsc	Pik3r2	Ctss	Map3k5	LOC100363502	Casp12	Ctsz	LOC100361457	Tuba1b	Tuba1a
0.000149264	2.48151	Leukocyte transendothelial migration	Ncf1	Cldn1	Rhoh	Prkca	Cybb	Arhgap5	Thy1	Rac2	Prkcb	Cyba	Itgal	Pik3r2	Itgam	Icam1	Sipa1	Msn	Rap1a	Jam2	Vav1	Plcg2	LOC100361457	Prkcg	Actn1
0.000149723	2.75766	Insulin secretion	Adcy5	Atp1b1	Prkca	Adcy3	Prkacb	Prkaca	Pclo	Kcnma1	Vamp2	Atp1b3	Prkcb	Gnaq	Kcnn2	Cck	Rab3a	Atp1a3	Prkcg	Kcnmb4	Adcy1
0.000153066	2.24585	MTOR signaling pathway	Atp6v1g2	Atp6v1a	Rps6ka6	Gsk3b	Prkca	Grb2	Atp6v1c1	Rps6ka3	Sos1	Atp6v1f	Prkaa2	Kras	Map2k1	Cab39l	Atp6v1b2	Atp6v1e1	Prkcb	Prkaa1	Igf1r	Pik3cb	Cab39	Pik3r2	Atp6v1h	Ulk1	Sesn2	RragB	Rheb	Prkcg
0.000176639	2.39838	Platelet activation	Ppp1cc	Adcy5	Adcy3	Ppp1cb	Prkacb	Prkaca	Lcp2	Itpr1	Lyn	Gucy1b1	Syk	P2ry12	Gnaq	Prkcz	Tln1	Apbb1ip	Tln2	Pik3r2	Fcer1g	Rap1a	Itgb3	Plcg2	Plcb2	Adcy1
0.000189707	2.18248	Tight junction	Arpc1b	Runx1	Cldn1	Mapk10	Mapk9	Tuba4a	Actr2	Prkacb	Prkaca	Prkaa2	Prkag2	Tjp1	Ppp2r1a	Prkaa1	Arhgap17	Tjp2	Prkcz	Ppp2r2b	Rapgef2	Dlg2	Msn	Map3k5	Rap1a	Hcls1	Jam2	LOC100361457	Tuba1b	Actn1	Tuba1a
0.000198029	2.37888	Lysosome	Lamp2	Abcb9	Arsg	Cltc	Atp6v0c	Cd63	Npc1	Npc2	Ctsh	Clta	Ctsc	Atp6v0d1	Ap3m2	Ap3b2	Ctss	Man2b1	Gnptg	Hexb	Atp6v1h	Atp6v0a1	Cd68	Ap1s2	Ctsz	Atp6ap1
0.000198479	2.87861	Antigen processing and presentation	RT1-Ba	Tap1	RT1-S3	Canx	Cd4	B2m	Cd74	Psme2	Ifi30	Hsp90ab1	Ctss	RT1-A2	RT1-CE7	RT1-Bb	RT1-Da	RT1-CE4	RT1-T24-4
0.000198479	2.48351	C-type lectin receptor signaling pathway	Mapk10	Mapk9	Nlrp3	Calm1	Mapkapk2	Itpr1	Casp1	Irf1	Kras	Syk	Casp8	Stat1	Pik3r2	Nfkb2	Irf9	Pycard	Fcer1g	Pak1	Calm2	Card9	Plcg2	Ppp3cb
0.000212396	3.09961	Long-term depression	Prkca	Itpr1	Lyn	Kras	Map2k1	Ppp2r1a	Gucy1b1	Prkcb	Gnaq	Igf1r	Grm1	Gnao1	Gria1	Gria2	Prkcg
0.000216876	2.3597	FoxO signaling pathway	Mapk10	Mapk9	Grb2	Gadd45a	Tgfbr1	Sos1	Prkaa2	Nlk	Prkag2	Kras	Map2k1	Prkaa1	Setd7	Tgfbr2	Stk4	Igf1r	Grm1	Pik3cb	Bnip3	Sod2	Pik3r2	Stat3	G6pc3	Homer1
0.00021723	1.78416	Human papillomavirus infection	RT1-S3	Atp6v1g2	Mx1	Mx2	Atp6v1a	Gsk3b	Maml1	Psmc1	Grb2	Atp6v1c1	Prkacb	Prkaca	Maml2	Atp6v0c	Sos1	Atp6v1f	Irf1	Atp6v0e2	Kras	Map2k1	Ppp2r1a	Atp6v1b2	Atp6v1e1	Casp8	Stat1	Prkcz	Ube3a	Rb1	Pik3cb	Necab3	Atp6v0d1	Ppp2r2b	Pik3r2	Irf9	Ppp2r5b	Isg15	Dlg2	Oasl2	RT1-A2	Atp6v1h	RT1-CE7	Atp6v0a1	RT1-CE4	RT1-T24-4	Eif2ak2	Itgb3	Rheb
0.000223234	2.66257	Longevity regulating pathway	Sesn1	Camkk2	Adcy5	Adcy3	Ppargc1a	Prkacb	Prkaca	Rb1cc1	Prkaa2	Prkag2	Kras	Prkaa1	Igf1r	Sod2	Pik3r2	Ulk1	Sesn2	Rheb	Adcy1
0.000228143	2.39667	Osteoclast differentiation	Ncf1	Mapk10	Tec	Mapk9	Grb2	Lcp2	Tgfbr1	Fos	Map2k1	Syk	Cyba	Tgfbr2	Blnk	Stat1	Pik3cb	Csf1r	Pik3r2	Nfkb2	Irf9	Tyrobp	Itgb3	Plcg2	Ppp3cb
0.000228143	2.39667	Neurotrophin signaling pathway	Mapk10	Rps6ka6	Mapk9	Gsk3b	Grb2	Calm1	Mapkapk2	Irak4	Rps6ka3	Sos1	Kras	Map2k1	Pik3cb	Ntrk2	Pik3r2	Kidins220	Bex3	Calm2	Map3k5	Rap1a	Bdnf	Plcg2	Map3k3
0.000239798	2.1428	Protein processing in endoplasmic reticulum	Ppa1	Hsph1	Mapk10	Mapk9	Canx	Sec23a	Ubxn2a	Skp1	Ero1a	Ddit3	Dnajc10	Dnaja1	Rpn2	Sec62	Fbxo2	Tram1l1	Hspa4l	Hyou1	Ube2d3	Ssr1	Dnajc5	Man1a2	Man1c1	Hspbp1	Hsp90ab1	Map3k5	Casp12	Eif2ak2	Amfr
0.000256355	2.37636	Serotonergic synapse	Htr1f	Kcnj6	Adcy5	Prkca	Ddc	Prkacb	Prkaca	Htr3a	Itpr1	Slc18a2	Kras	Map2k1	Prkcb	Gnaq	Gnb1	Kcnn2	Gnao1	Gng3	Cyp2d3	Gnb5	Gng2	Prkcg	Plcb2
0.000310131	2.76347	Biosynthesis of amino acids	Eno3	Idh3a	Aldoc	Got2	Eno2	Bcat1	Got1	Eno1	LOC108351137	Cs	Aco2	Pgam1	Aldoa	Idh3g	Pfkm	Pgk1	Prps1
0.00034448	2.43836	Insulin resistance	Ppp1cc	Mapk10	Rps6ka6	Mapk9	Gsk3b	Socs3	Ogt	Ppargc1a	Ppp1cb	Rps6ka3	Prkaa2	Prkag2	Prkcb	Prkaa1	Slc27a4	Prkcz	Pik3cb	Ptpa	Pik3r2	Stat3	G6pc3
0.000435249	2.78669	Viral myocarditis	RT1-Ba	RT1-S3	Cd80	Eif4g1	Rac2	Casp8	Eif4g2	Itgal	Icam1	RT1-A2	RT1-CE7	RT1-Bb	RT1-Da	LOC100363502	RT1-CE4	RT1-T24-4
0.000469304	1.98039	Proteoglycans in cancer	Ppp1cc	Hpse	Prkca	Grb2	Ppp1cb	Prkacb	Prkaca	Cd44	Itpr1	Sos1	Cd63	Kras	Map2k1	Tlr4	Prkcb	Igf1r	Plce1	Pik3cb	Fgf2	Ank1	Pik3r2	Stat3	Pak1	Msn	Hcls1	Itgb3	Vav1	Ppp1r12b	Plcg2	Ank3	LOC100361457	Prkcg
0.000473784	2.19277	Ubiquitin mediated proteolysis	Fbxw8	Ube2l3	LOC103694902	Skp1	Trim37	Klhl9	Ubr5	Herc3	Fbxo2	Ube3c	Anapc2	Ube2d3	Sae1	Ube3a	Btrc	Ube2k	Birc6	Ube2m	Ube2l6	Eloc	Ube2ql1	Ube2a	Herc1	Ube2n	Itch
0.000504605	2.74744	Non-small cell lung cancer	Prkca	Grb2	Kif5c	Gadd45a	Sos1	Kras	Map2k1	Prkcb	Stk4	Rb1	Pik3cb	Necab3	Pik3r2	Stat3	Plcg2	Prkcg
0.000505147	2.1418	Phospholipase D signaling pathway	Agpat3	Adcy5	Dgke	Prkca	Grb2	Adcy3	Sos1	Cyth4	Kras	Map2k1	Ralgds	Syk	Grm1	Pik3cb	Dgkz	Pik3r2	Pip5k1c	Fcer1g	Dnm3	Dgki	Dnm1	Rheb	Plcg2	Plcb2	Adcy1	Arf1
0.000505147	2.31223	Thyroid hormone signaling pathway	Atp2a2	Gsk3b	Atp1b1	Prkca	Prkacb	Prkaca	Ncoa2	Kras	Map2k1	Rcan2	Atp1b3	Prkcb	Stat1	Plce1	Pik3r2	Atp1a3	Itgb3	Rheb	Plcg2	Prkcg	Pfkm	Plcb2
0.000505147	2.49079	Aldosterone synthesis and secretion	Adcy5	Atp1b1	Prkca	Adcy3	Calm1	Prkacb	Prkaca	Itpr1	Atp1b3	Prkcb	Gnaq	Pde2a	Atp1a3	Lipe	Atp2b2	Calm2	Prkcg	Plcb2	Adcy1
0.000507933	2.1771	Fluid shear stress and atherosclerosis	Ncf1	Mapk10	Mapk9	Map2k4	Calm1	Mgst3	Rac2	Prkaa2	Fos	Prkaa1	Cyba	Gsta1	Hmox1	Prkcz	Sumo1	Bmpr1b	Plat	Pik3r2	Hsp90ab1	Icam1	Bmpr2	Gstm1	Calm2	Map3k5	Itgb3
0.000549229	2.34888	TNF signaling pathway	Dnm1l	Mapk10	Ifi47	Mapk9	Map2k4	Fos	Irf1	Map2k1	Mmp14	Casp8	Cflar	Map3k8	Pik3cb	Tnfrsf1b	Pik3r2	Ripk3	Icam1	Cxcl10	Map3k5	Cebpb	Itch
0.00056726	2.70928	Glioma	Prkca	Grb2	Calm1	Gadd45a	Sos1	Kras	Map2k1	Prkcb	Igf1r	Rb1	Pik3cb	Necab3	Pik3r2	Calm2	Plcg2	Prkcg
0.00061378	3.43871	Ferroptosis	Cybb	Sat1	Slc7a11	Gclm	Gpx4	Hmox1	Map1lc3b	Acsl4	Vdac3	LOC100360087	Map1lc3a
0.00064247	2.43836	Choline metabolism in cancer	Mapk10	Dgke	Mapk9	Prkca	Grb2	Sos1	Rac2	Fos	Kras	Map2k1	Ralgds	Prkcb	Pik3cb	Dgkz	Pik3r2	Pip5k1c	Dgki	Rheb	Prkcg
0.000654041	2.67217	Gastric acid secretion	Adcy5	Atp1b1	Prkca	Adcy3	Calm1	Prkacb	Prkaca	Itpr1	Atp1b3	Prkcb	Gnaq	Slc9a4	Atp1a3	Calm2	Prkcg	Adcy1
0.00066295	2.36734	Pancreatic secretion	Atp2a2	Adcy5	Atp1b1	Cd38	Prkca	Adcy3	Kcnma1	Itpr1	Rab11a	Atp1b3	Prkcb	Rab27b	Gnaq	Cck	Atp1a3	Atp2b2	Rap1a	Prkcg	Plcb2	Adcy1
0.000858036	2.13579	Necroptosis	Dnm1l	Mapk10	Mapk9	Nlrp3	Cybb	Zbp1	Vdac1	Casp1	Tlr4	Casp8	Cflar	Stat1	Vdac3	Irf9	Pycard	Stat3	Hsp90ab1	Ripk3	LOC100360087	Ppia	Slc25a5	Ticam2	Eif2ak2	Hmgb1
0.000864675	2.17373	Estrogen signaling pathway	Kcnj6	Adcy5	Grb2	Adcy3	Calm1	Prkacb	Prkaca	Pgr	Itpr1	Sos1	Ncoa2	Fos	Kras	Map2k1	Gnaq	Grm1	Pik3cb	Pik3r2	Gnao1	Hsp90ab1	Calm2	Plcb2	Adcy1
0.000955955	4.74125	2-Oxocarboxylic acid metabolism	Idh3a	Got2	Bcat1	Got1	Cs	Aco2	Idh3g
0.00103249	2.00718	CGMP-PKG signaling pathway	Ppp1cc	Atp2a2	Adcy5	Atp1b1	Adcy3	Calm1	Ppp1cb	Kcnma1	Vdac1	Itpr1	Slc8a1	Map2k1	Slc25a4	Atp1b3	Gucy1b1	Gnaq	Vdac3	Pde2a	Atp1a3	Slc8a3	Atp2b2	Calm2	Slc25a5	Kcnmb4	Ppp3cb	Plcb2	Adcy1
0.00106777	2.75298	GnRH secretion	Kcnj6	Prkca	Itpr1	Kras	Map2k1	Prkcb	Gnaq	Pik3cb	Kcnn2	Pik3r2	Hcn3	Prkcg	Hcn1	Plcb2
0.00106777	2.88169	Legionellosis	Ppa1	Rab1a	Nlrc4	Casp1	Il18	Tlr4	Casp8	Nfkb2	Pycard	Itgam	LOC100363502	C3	Arf1
0.00106777	2.03196	MicroRNAs in cancer	Prkca	Grb2	Mmp16	Ezh2	Cd44	Sos1	Abcb4	Kras	Map2k1	Prkcb	Hmox1	Bcl2l2	Pik3cb	Necab3	Stmn1	Tpm1	Hnrnpk	Pik3r2	Stat3	Hdac4	Bmpr2	Dnmt3a	Itgb3	Plcg2	Prkcg	Gls
0.00134483	2.23702	Inflammatory mediator regulation of TRP channels	Ppp1cc	Mapk10	Adcy5	Mapk9	Prkca	Adcy3	Calm1	Ppp1cb	Prkacb	Prkaca	Itpr1	Prkcb	Gnaq	Pik3cb	Pik3r2	Calm2	Plcg2	Prkcg	Plcb2	Adcy1
0.00140347	2.57573	Inositol phosphate metabolism	Synj1	Sacm1l	Impa1	Mtmr7	Inpp1	Plce1	Pi4k2a	Pik3cb	Inpp5d	Synj2	Inpp4a	Pip5k1c	Plcg2	Plcb2	Pi4ka
0.00140347	2.41	Colorectal cancer	Mapk10	Mapk9	Gsk3b	Grb2	Gadd45a	Tgfbr1	Sos1	Rac2	Fos	Kras	Map2k1	Ralgds	Tgfbr2	Pik3cb	Pik3r2	LOC100363502	Dcc
0.00146796	1.84027	Regulation of actin cytoskeleton	Arpc1b	Ppp1cc	Ppp1cb	Actr2	Cyfip2	Sos1	Rac2	Nckap1	Kras	Map2k1	Cyfip1	Spata13	Fgf1	Ssh2	Pik3cb	Fgf2	LOC100909840	Abi2	Itgal	Gsn	Pik3r2	Itgam	Pip5k1c	Pak1	Msn	Nckap1l	Cfl2	Itgb3	Vav1	Ppp1r12b	LOC100361457	Actn1
0.00252429	2.43836	Pancreatic cancer	Mapk10	Mapk9	Gadd45a	Tgfbr1	Rac2	Kras	Map2k1	Ralgds	Tgfbr2	Stat1	Rb1	Pik3cb	Necab3	Pik3r2	Stat3
0.00288589	1.63075	Herpes simplex virus 1 infection	RT1-Ba	Tap1	RT1-S3	Ppp1cc	Oas1a	Ppp1cb	Irak4	Ifih1	Srsf6	Ddx58	Zfp317	Zfp597	Syk	Casp8	Stat1	Pik3cb	Zfp612	B2m	Irf7	Cd74	Pik3r2	Irf9	Sp100	Zfp84	RT1-A2	RT1-CE7	RT1-Bb	RT1-Da	LOC100363502	Oas1f	Zfp248	RT1-CE4	RT1-T24-4	C3	Oas1g	Tlr9	Eif2ak2	Itgb3	Rheb	Card9	Pou2f2	Bst2
0.00330636	2.22861	Endocrine resistance	Mapk10	Adcy5	Mapk9	Grb2	Adcy3	Prkacb	Prkaca	Sos1	Fos	Kras	Map2k1	Igf1r	Rb1	Pik3cb	Necab3	Pik3r2	Adcy1
0.00330636	2.17279	T cell receptor signaling pathway	Ptprc	Mapk10	Tec	Mapk9	Gsk3b	Grb2	Lcp2	Sos1	Fos	Kras	Map2k1	Cd4	Map3k8	Pik3cb	Pik3r2	Pak1	Vav1	Ppp3cb
0.00330636	2.22861	Glucagon signaling pathway	Calm1	Ppargc1a	Prkacb	Prkaca	Itpr1	Prkaa2	Pdhb	Prkag2	Prkaa1	Ldhb	Gnaq	G6pc3	Pdha1	Calm2	Pgam1	Ppp3cb	Pfkm
0.00330636	2.22861	Amoebiasis	Prkca	Prkacb	Prkaca	Rab5b	Gnal	Tlr4	Prkcb	Gnaq	Pik3cb	Pik3r2	Itgam	Hspb1	Rab7b	Prkcg	Actn1	Plcb2	Adcy1
0.0036318	2.34457	EGFR tyrosine kinase inhibitor resistance	Gsk3b	Prkca	Grb2	Sos1	Kras	Map2k1	Prkcb	Nf1	Igf1r	Pik3cb	Fgf2	Pik3r2	Stat3	Plcg2	Prkcg
0.00406875	2.1306	Parathyroid hormone synthesis, secretion and action	Adcy5	Prkca	Adcy3	Prkacb	Prkaca	Mmp16	Itpr1	Fos	Map2k1	Mmp14	Akap13	Prkcb	Gnaq	Gcm2	Pde4d	Prkcg	Plcb2	Adcy1
0.00419374	2.03196	AMPK signaling pathway	Camkk2	Ppargc1a	Rab2a	Prkaa2	Prkag2	Ppp2r1a	Cab39l	Prkaa1	Igf1r	Pik3cb	Cab39	Ppp2r2b	Pik3r2	Lipe	G6pc3	Ppp2r5b	Ulk1	Scd2	Rheb	Pfkm
0.00438261	1.98471	Alcoholic liver disease	Camkk2	Mapk10	Mapk9	Gsk3b	Map2k4	Ppargc1a	Irak4	Prkaa2	Acox3	Prkag2	C3ar1	Tlr4	Casp8	C1qb	Prkaa1	C1qa	Aldh7a1	C4b	Map3k5	Scd2	C3
0.00457728	2.01517	Sphingolipid signaling pathway	Mapk10	Mapk9	Prkca	Rac2	Kras	Map2k1	Ppp2r1a	Prkcb	Asah2	Sgms1	Gnaq	Prkcz	Ppp2r2b	Pik3r2	Ppp2r5b	Fcer1g	Map3k5	Sgpp2	Prkcg	Plcb2
0.00509369	2.33815	Thyroid hormone synthesis	Adcy5	Atp1b1	Canx	Prkca	Adcy3	Prkacb	Prkaca	Itpr1	Atp1b3	Prkcb	Gnaq	Atp1a3	Prkcg	Adcy1
0.00524209	3.25114	Propanoate metabolism	Suclg2	Dld	Acox3	Ldhb	Mcee	Sucla2	Acss2	Hibch
0.00524209	3.25114	Circadian rhythm	Skp1	Cry2	Prkaa2	Prkag2	Nr1d1	Prkaa1	Btrc	Per3
0.00561392	2.16743	Progesterone-mediated oocyte maturation	Mapk10	Adcy5	Rps6ka6	Mapk9	Adcy3	Prkacb	Prkaca	Rps6ka3	Pgr	Kras	Map2k1	Anapc2	Igf1r	Pik3r2	Hsp90ab1	Adcy1
0.00561392	2.30655	Prolactin signaling pathway	Mapk10	Mapk9	Gsk3b	Grb2	Sos1	Fos	Irf1	Kras	Map2k1	Stat1	Pik3cb	Pik3r2	Stat3	Th
0.00561392	2.16743	Dilated cardiomyopathy	Atp2a2	Adcy5	Adcy3	Prkacb	Prkaca	Cacng2	Cacnb4	Slc8a1	Cacng3	Tpm3	Tpm1	Cacnb2	Slc8a3	Cacna2d3	Itgb3	Adcy1
0.00618168	2.36557	Acute myeloid leukemia	Runx1	Grb2	Sos1	Pim2	Kras	Map2k1	Cebpa	Pik3cb	Csf1r	Pik3r2	Itgam	Stat3	Zbtb16
0.00618234	1.43295	Pathways in cancer	Csf2rb	Runx1	Mapk10	Adcy5	Mapk9	Gsk3b	Prkca	Grb2	Adcy3	Calm1	Mgst3	Prkacb	Prkaca	Gadd45a	Skp1	Tgfbr1	Sos1	Rac2	Fos	Pim2	Csf3r	Kras	Map2k1	Ralgds	Cebpa	Prkcb	Casp8	Tgfbr2	Gsta1	Stk4	Fgf1	Stat1	Hmox1	Gnaq	Igf1r	Rb1	Pik3cb	Gnb1	Necab3	Fgf2	Tpm3	Csf1r	Pik3r2	Nfkb2	Ptch1	Gng3	Stat3
0.00651168	1.91065	Vascular smooth muscle contraction	Ppp1cc	Adcy5	Prkca	Adcy3	Calm1	Ppp1cb	Prkacb	Prkaca	Kcnma1	Itpr1	Edn3	Map2k1	Gucy1b1	Prkcb	Gnaq	Calm2	Ppp1r12b	Prkcg	Kcnmb4	Plcb2	Adcy1
0.00659559	2.0726	AGE-RAGE signaling pathway in diabetic complications	Mapk10	Mapk9	Prkca	Cybb	Tgfbr1	Kras	Prkcb	Tgfbr2	Stat1	Plce1	Prkcz	Pik3cb	Pik3r2	Stat3	Icam1	Plcg2	Plcb2
0.00687007	2.1771	ErbB signaling pathway	Mapk10	Mapk9	Gsk3b	Prkca	Map2k4	Grb2	Sos1	Kras	Map2k1	Prkcb	Pik3cb	Pik3r2	Pak1	Plcg2	Prkcg
0.00687007	2.33078	Leishmaniasis	RT1-Ba	Ncf1	Cybb	Irak4	Fos	Tlr4	Prkcb	Cyba	Stat1	Itgam	RT1-Bb	RT1-Da	C3
0.00956897	2.43836	Type I diabetes mellitus	Gad1	RT1-Ba	RT1-S3	Cd80	Ptprn2	RT1-A2	RT1-CE7	RT1-Bb	RT1-Da	RT1-CE4	RT1-T24-4
0.00993393	2.2323	Renin secretion	Adcy5	Calm1	Prkacb	Prkaca	Kcnma1	Itpr1	Edn3	Gucy1b1	Gnaq	Calm2	Pde1b	Ppp3cb	Ace
0.0102608	2.53995	Cysteine and methionine metabolism	Mdh2	Mtap	Mdh1	Got2	Ldhb	Gclm	Bcat1	Got1	Dnmt3a	Ahcyl2
0.0105422	1.68809	Focal adhesion	Ppp1cc	Mapk10	Mapk9	Gsk3b	Prkca	Grb2	Ppp1cb	Arhgap5	Sos1	Rac2	Map2k1	Prkcb	Rasgrf1	Igf1r	Pik3cb	Tln1	Tln2	Pik3r2	Pip5k1c	Pak1	Rap1a	Itgb3	Vav1	Ppp1r12b	Prkcg	Parvb	Actn1
0.0106679	2.67624	Pyruvate metabolism	Dld	Pdhb	Mdh1	Dlat	Ldhb	Aldh7a1	Akr1a1	Acss2	Pdha1
0.0106679	2.67624	Carbohydrate digestion and absorption	Atp1b1	Hk2	Atp1b3	Prkcb	Slc2a5	Pik3r2	Atp1a3	G6pc3	Plcb2
0.011804	1.73138	Hepatocellular carcinoma	Gsk3b	Prkca	Grb2	Mgst3	Gadd45a	Arid1a	Tgfbr1	Sos1	Kras	Map2k1	Prkcb	Tgfbr2	Gsta1	Hmox1	Igf1r	Brd7	Rb1	Pik3cb	Necab3	Pik3r2	Gstm1	Plcg2	LOC100361457	Prkcg
0.0121312	2.3528	VEGF signaling pathway	Prkca	Mapkapk2	Rac2	Kras	Map2k1	Prkcb	Pik3r2	Hspb1	Plcg2	Prkcg	Ppp3cb
0.0171148	1.96642	Melanogenesis	Adcy5	Gsk3b	Prkca	Adcy3	Calm1	Prkacb	Prkaca	Kras	Map2k1	Prkcb	Gnaq	Gnao1	Calm2	Prkcg	Adcy1
0.0176118	2.34457	Cytosolic DNA-sensing pathway	Zbp1	Ddx58	Casp1	Il18	Irf7	Polr3k	Pycard	Ripk3	Adar	Cxcl10
0.0186282	1.9455	NF-kappa B signaling pathway	Trim25	Csnk2a1	Gadd45a	Irak4	Ddx58	Lyn	Tlr4	Prkcb	Syk	Cflar	Blnk	Nfkb2	Icam1	Ticam2	Plcg2
0.0210784	2.56669	Aldosterone-regulated sodium reabsorption	Atp1b1	Prkca	Kras	Atp1b3	Prkcb	Pik3r2	Atp1a3	Prkcg
0.0213277	1.64384	Axon guidance	Gsk3b	Prkca	Sema6d	Srgap3	Srgap2	Rac2	Cdk5	Kras	Fes	Sema5a	Ssh2	Prkcz	Bmpr1b	Pik3cb	Pik3r2	Ptch1	Bmpr2	Robo2	Pak1	Dcc	Cfl2	Plcg2	Ppp3cb	L1cam
0.021342	1.9619	PD-L1 expression and PD-1 checkpoint pathway in cancer	Csnk2a1	Fos	Kras	Map2k1	Tlr4	Stat1	Cd4	Pik3cb	Pik3r2	Stat3	Ticam2	Tlr9	Ppp3cb	Map3k3
0.021342	1.9619	Hypertrophic cardiomyopathy	Atp2a2	Cacnb4	Prkaa2	Slc8a1	Prkag2	Cacng3	Prkaa1	Tpm3	Tpm1	Cacnb2	Slc8a3	Cacna2d3	Itgb3	Ace
0.0217035	2.75298	Glyoxylate and dicarboxylate metabolism	Mdh2	Dld	Mdh1	Gcsh	Mcee	Acss2	Aco2
0.0223618	2.00624	Bile secretion	Adcy5	Atp1b1	Adcy3	Prkacb	Prkaca	Abcb4	Atp1b3	Nceh1	Aqp4	Kcnn2	Atp1a3	Slco1a6	Adcy1
0.0246695	2.21669	Mineral absorption	Atp1b1	Hmox2	Slc8a1	Atp1b3	Hmox1	Slc39a4	Atp1a3	LOC100360087	Slc8a3	Atp2b2
0.0246695	2.3346	Graft-versus-host disease	RT1-Ba	RT1-S3	Cd80	RT1-A2	RT1-CE7	RT1-Bb	RT1-Da	RT1-CE4	RT1-T24-4
0.0278122	1.80619	Toxoplasmosis	RT1-Ba	Mapk10	Mapk9	Irak4	Tlr4	Casp8	Stat1	Gnao1	Stat3	Igtp	Il10rb	Irgm	RT1-Bb	RT1-Da	LOC100363502	Ccr5
0.0278122	2.28596	Allograft rejection	RT1-Ba	RT1-S3	Cd80	RT1-A2	RT1-CE7	RT1-Bb	RT1-Da	RT1-CE4	RT1-T24-4
0.0296572	1.87566	Staphylococcus aureus infection	RT1-Ba	Selplg	C3ar1	C1r	C1qb	C1qa	Itgal	Itgam	Icam1	Cfh	C4b	RT1-Bb	RT1-Da	C3
0.0296572	2.06322	Central carbon metabolism in cancer	Hk2	Pdhb	Kras	Map2k1	Ldhb	Pik3r2	Pdha1	Pgam1	Tigar	Gls	Pfkm
0.0348741	1.88682	Complement and coagulation cascades	Serping1	Cd46	C3ar1	C1r	C1qb	C1qa	Clu	Plat	Itgam	A2m	Cfh	C4b	C3
0.0399757	1.9722	Adipocytokine signaling pathway	Camkk2	Mapk10	Mapk9	Socs3	Ppargc1a	Prkaa2	Prkag2	Prkaa1	Tnfrsf1b	Stat3	G6pc3
0.0405827	1.75843	Th17 cell differentiation	RT1-Ba	Runx1	Mapk10	Mapk9	Tgfbr1	Fos	Tgfbr2	Stat1	Il21r	Cd4	Stat3	Hsp90ab1	RT1-Bb	RT1-Da	Ppp3cb
0.0405827	1.90002	Chronic myeloid leukemia	Runx1	Grb2	Gadd45a	Tgfbr1	Sos1	Kras	Map2k1	Tgfbr2	Rb1	Pik3cb	Necab3	Pik3r2
0.0417167	2.03196	RIG-I-like receptor signaling pathway	Mapk10	Trim25	Mapk9	Ifih1	Ddx58	Casp8	Irf7	Dhx58	Isg15	Cxcl10
0.0442598	2.9028	Proximal tubule bicarbonate reclamation	Atp1b1	Mdh1	Atp1b3	Atp1a3	Gls
0.0478592	1.80106	Hematopoietic cell lineage	RT1-Ba	Cd38	Cd44	Csf3r	Cd4	Csf1r	Itgam	Cd37	Cd22	RT1-Bb	RT1-Da	Cd34	Itgb3
[truncated: 173 more columns]

## Sheet: Female
Enrichment FDR	Fold Enrichment	Pathway	Genes
2.13985e-07	4.74611	Fc gamma R-mediated phagocytosis	Marcks	Ptprc	Arpc1b	Limk1	Ncf1	Prkca	Arf6	Rac2	Dnm2	Hck	Wasf2	Map2k1	Syk	Bin1	Prkcd	Vasp	Inpp5d	Pld2	Akt1	Fcgr2b	Vav1	Plcg1
6.53259e-07	2.78654	MAPK signaling pathway	Map2k7	Taok3	Gna12	Cacna1e	Prkca	Map2k4	Cacnb1	Cacna1b	Mapkapk2	Mapt	Tgfbr1	Flnc	Rac2	Cacnb4	Kras	Ppp3ca	Elk1	Map2k1	Dusp7	Tgfbr2	Nf1	Fgf1	Erbb4	Map3k12	Fgfr1	Fgfr3	Cacnb2	Csf1r	Jund	Tgfb1	Map4k2	Jun	Akt1	Dusp8	Rela	Cacna2d3	Tnfrsf1a	Cacng7	Cacng8	Mapk8ip1
1.19251e-06	3.49487	Cell adhesion molecules	RT1-Ba	Ptprc	RT1-CE5	Nrcam	Cntn2	Nlgn2	Cd4	Itgal	Nectin2	Lrrc4b	Itgam	Ptprf	Icam1	Mag	Cd22	Lrrc4c	Nfasc	RT1-A2	RT1-CE7	Nlgn1	RT1-Bb	RT1-Da	RT1-Db1	Cd276	Nrxn3	RT1-CE1	Nrxn1
9.75336e-06	2.80358	Human T-cell leukemia virus 1 infection	Atf6b	RT1-Ba	Cdkn1a	RT1-CE5	Map2k4	Il2rg	Creb3l1	Cdc27	Tgfbr1	Ets1	Kras	Ppp3ca	Elk1	Map2k1	Tgfbr2	Cd4	Tln1	Anapc1	Itgal	Tgfb1	Icam1	Jun	Akt1	RT1-A2	Rela	RT1-CE7	Tnfrsf1a	RT1-Bb	RT1-Da	RT1-Db1	RT1-CE1	Ccnd3
1.38597e-05	3.04328	Axon guidance	Unc5b	Limk1	Prkca	Slit2	Trpc6	Plxnb2	Rac2	Kras	Ppp3ca	Fes	Plxna4	Epha4	Sema4d	Sema4c	Sema3b	Gnai2	Ptch1	Bmpr2	Rgs3	Plxnb1	Lrrc4c	Rock1	Enah	Sema6b	LOC100909750	Plcg1	Plxnb3
1.4457e-05	3.60107	Osteoclast differentiation	Map2k7	Ncf1	Sqstm1	Sirpa	Lcp2	Tgfbr1	Ppp3ca	Map2k1	Syk	Cyba	Tgfbr2	Csf1r	Jund	Tgfb1	Tyrobp	Jun	Akt1	Rela	Tnfrsf1a	Junb	Fcgr2b
1.48138e-05	3.23164	Oxytocin signaling pathway	Cdkn1a	Trpm2	Kcnj6	Prkca	Cacnb1	Itpr1	Kcnj9	Cacnb4	Prkaa2	Kras	Ppp3ca	Elk1	Map2k1	Npr1	Eef2k	Gnai2	Cacnb2	Jun	Rock1	Cacna2d3	Plcb4	Cacng7	Cacng8	Kmt2d
1.66106e-05	2.88086	Kaposi sarcoma-associated herpesvirus infection	Bak1	Cdkn1a	RT1-CE5	Map2k7	Gnb2	Map2k4	Mapkapk2	Prex1	Itpr1	Hck	Kras	Ppp3ca	Map2k1	Syk	Map1lc3b	Stat3	Icam1	Jun	Akt1	RT1-A2	Rela	RT1-CE7	Tnfrsf1a	C3	Ccr5	RT1-CE1	Plcg1	Ubc
2.03542e-05	3.70096	Parathyroid hormone synthesis, secretion and action	Atf6b	Cdkn1a	Gna12	Prkca	Creb3l1	Gna11	Pde4b	Itpr1	Map2k1	Mmp15	Mafb	Fgfr1	Gnai2	Jund	Pld2	Arhgef1	Pth1r	Plcb4	Pde4d
2.03542e-05	2.04883	Pathways in cancer	Csf2rb	Notch4	Bak1	Cdkn1a	Gna12	Gnb2	Fzd9	Prkca	Il2rg	Notch3	Gna11	Tgfbr1	Gli2	Rac2	Ets1	Kras	Elk1	Map2k1	Cebpa	Tgfbr2	Fgf1	Jag2	Hmox1	Jup	Fgfr1	Col4a1	Gnai2	Mmp2	Fgfr3	Csf1r	Notch2	Notch1	Ptch1	Pld2	Stat3	Arhgef1	Apc	Tgfb1	Keap1	Fzd2	Jun	Akt1	Rela	Rock1	Plcb4	Apc2	LOC100909750
4.42075e-05	2.50789	Endocytosis	Ldlrap1	RT1-CE5	Arpc1b	Vps37b	RGD1566265	Il2rg	Snx12	Arf6	Tgfbr1	Dnm2	Ldlr	Eps15	Rab11a	Agap3	Bin1	Zfyve16	Tgfbr2	Mvb12b	Sh3glb2	Wipf1	Psd2	Psd	Agap1	Pld2	Acap3	Agap2	RT1-A2	RT1-CE7	Ccr5	Sh3gl1	RT1-CE1	Git1
4.44663e-05	2.74977	Proteoglycans in cancer	Cdkn1a	Fzd9	Prkca	Itpr1	Flnc	Slc9a1	Kras	Elk1	Map2k1	Plau	Ank2	Erbb4	Fgfr1	Mmp2	Gab1	Stat3	Arhgef1	Tgfb1	Fzd2	Akt1	Rock1	Hcls1	Gpc1	Vav1	Plcg1	Wnt2	Fzd8
4.97128e-05	3.74806	Staphylococcus aureus infection	RT1-Ba	C3ar1	C1r	C1qb	C1qc	C1qa	Ptafr	Itgal	Itgam	Icam1	Cfh	RT1-Bb	RT1-Da	RT1-Db1	Fcgr2b	C3	C2
5.45919e-05	3.16786	Yersinia infection	Arpc1b	Map2k7	Limk1	Nlrp3	Map2k4	Arf6	Lcp2	Nlrc4	Rac2	Wasf2	Map2k1	Cd4	Wipf1	Bcar1	Arhgef1	Jun	Akt1	Rela	Rock1	Vav1	Plcg1
7.73383e-05	3.18462	Relaxin signaling pathway	Atf6b	Map2k7	Gnb2	Col3a1	Prkca	Map2k4	Gna15	Creb3l1	Tgfbr1	Kras	Map2k1	Tgfbr2	Col4a1	Gnai2	Mmp2	Tgfb1	Jun	Akt1	Rela	Plcb4
7.73383e-05	2.5297	Human cytomegalovirus infection	Atf6b	Tap1	Bak1	Cdkn1a	RT1-CE5	Gna12	Gnb2	Prkca	Creb3l1	Gna11	Itpr1	Rac2	Kras	Ppp3ca	Elk1	Map2k1	Gnai2	Bcar1	Stat3	Arhgef1	Akt1	RT1-A2	Rela	RT1-CE7	Rock1	Tnfrsf1a	Plcb4	Ccr5	RT1-CE1
9.8224e-05	2.84847	Influenza A	RT1-Ba	Bak1	Trim25	Socs3	Nlrp3	Prkca	Ifih1	Ddx58	Rsad2	Map2k1	Rab11a	Icam1	Cxcl10	Akt1	Rela	Tnfrsf1a	RT1-Bb	RT1-Da	RT1-Db1	Oas1f	Pabpn1	Ccnd3	Nlrx1
0.00010938	3.08663	Dopaminergic synapse	Atf6b	Gnb2	Kcnj6	Prkca	Ddc	Cacna1b	Ppp2r5e	Creb3l1	Gria4	Itpr1	Kcnj9	Drd2	Slc18a2	Ppp3ca	Gnal	Gnai2	Slc6a3	Gsk3a	Akt1	Plcb4
0.000123999	2.20205	Human papillomavirus infection	Notch4	Bak1	Cdkn1a	RT1-CE5	Fzd9	Llgl1	Notch3	Ppp2r5e	Creb3l1	Nfx1	Kras	Col9a3	Map2k1	Col9a2	Ube3a	Col4a1	Tcirg1	Ubr4	Chd4	Notch2	Notch1	Vwf	Apc	Fzd2	Dlg2	Akt1	RT1-A2	Rela	RT1-CE7	Tnfrsf1a	Apc2	Lamb2	RT1-CE1	Ccnd3	Wnt2	Fzd8
0.00013415	2.69003	Chemokine signaling pathway	Gnb2	Ncf1	Prex1	Rac2	Hck	Kras	Fgr	Map2k1	Prkcd	Gnai2	Cx3cr1	Bcar1	Stat3	Gsk3a	Cxcl10	Cxcl13	Cxcl16	Akt1	Rela	Rock1	Plcb4	Ccr5	Vav1	Plcg1
0.00013415	3.37696	Chagas disease	Map2k4	Gna11	Tgfbr1	Gnal	C1qb	C1qc	C1qa	Tgfbr2	Gnai2	Tgfb1	Jun	Akt1	Rela	Tnfrsf1a	Plcb4	C3	Tlr9
0.00013415	2.82941	MicroRNAs in cancer	Notch4	Bak1	Cdkn1a	Marcks	Slc7a1	Prkca	Notch3	Kras	Map2k1	Plau	Hmox1	Fgfr3	Notch2	Notch1	Stat3	Apc	Bmpr2	Dnmt3a	Rock1	Apc2	LOC100909750	Plcg1
0.000184683	2.50789	Rap1 signaling pathway	Prkca	Lcp2	Rac2	Drd2	Kras	Map2k1	Fgf1	Evl	Fgfr1	Vasp	Gnai2	Tln1	Fgfr3	Apbb1ip	Itgal	Csf1r	Bcar1	Itgam	Sipa1	Akt1	Enah	Plcb4	F2r	Vav1	Plcg1	Rapgef3
0.000184683	3.5827	Complement and coagulation cascades	Serping1	C3ar1	Plau	C1r	C1qb	C1qc	C1qa	Vwf	Itgam	Cfh	F8	C3	F2r	Pros1	C2
0.000184683	4.01262	Fc epsilon RI signaling pathway	Map2k7	Prkca	Map2k4	Lcp2	Rac2	Kras	Map2k1	Syk	Inpp5d	Fcer1g	Akt1	Vav1	Plcg1
0.000202834	2.48401	Epstein-Barr virus infection	RT1-Ba	Tap1	Bak1	Cdkn1a	RT1-CE5	Ncor2	Map2k7	Map2k4	Ddx58	Syk	Itgal	Stat3	Icam1	Cxcl10	Jun	Akt1	RT1-A2	Rela	RT1-CE7	RT1-Bb	RT1-Da	RT1-Db1	Oas1f	RT1-CE1	Ccnd3	Adrm1
0.000222623	2.46057	Regulation of actin cytoskeleton	Arpc1b	Gna12	Limk1	Chrm5	Rac2	Slc9a1	Kras	Wasf2	Map2k1	Spata13	Fgf1	Fgfr1	Fgfr3	Itgal	Bcar1	Itgam	Arhgef1	Apc	Actn4	Rock1	Enah	Apc2	Nckap1l	F2r	Vav1	Git1
0.000222623	2.86616	Fluid shear stress and atherosclerosis	Map2k7	Ncf1	Sqstm1	Map2k4	Rac2	Prkaa2	Cyba	Hmox1	Acvr2b	Mmp2	Arhgef2	Pias4	Icam1	Keap1	Bmpr2	Jun	Akt1	Rela	Tnfrsf1a	Gpc1
0.000237817	3.45916	Th1 and Th2 cell differentiation	RT1-Ba	Il2rg	Notch3	Ppp3ca	Maf	Jag2	Cd4	Notch2	Notch1	Jun	Rela	RT1-Bb	RT1-Da	RT1-Db1	Plcg1
0.000255928	3.8356	Leishmaniasis	RT1-Ba	Ncf1	Elk1	Eef1a2	Cyba	Itgam	Tgfb1	Jun	Rela	RT1-Bb	RT1-Da	RT1-Db1	C3
0.000267993	2.80603	Breast cancer	Notch4	Bak1	Cdkn1a	Fzd9	Notch3	Pgr	Kras	Map2k1	Fgf1	Jag2	Fgfr1	Notch2	Notch1	Apc	Fzd2	Jun	Akt1	Apc2	Wnt2	Fzd8
0.00030517	3.2101	AGE-RAGE signaling pathway in diabetic complications	Col3a1	Prkca	Tgfbr1	Kras	Tgfbr2	Col4a1	Prkcd	Mmp2	Stat3	Tgfb1	Icam1	Jun	Akt1	Rela	Plcb4	Plcg1
0.00031155	3.72601	Pertussis	Nlrp3	Serping1	C1r	C1qb	C1qc	C1qa	Gnai2	Irf8	Itgam	Jun	Rela	C3	C2
0.00031155	3.72601	Viral myocarditis	RT1-Ba	RT1-CE5	Rac2	Itgal	Dag1	Icam1	RT1-A2	RT1-CE7	RT1-Bb	RT1-Da	RT1-Db1	LOC100909750	RT1-CE1
0.000315819	2.48204	Viral carcinogenesis	Atf6b	Bak1	Cdkn1a	RT1-CE5	Hdac9	Mapkapk2	Creb3l1	Hdac11	Kras	Syk	Ube3a	Ubr4	Chd4	Stat3	Actn4	Jun	RT1-A2	Rela	RT1-CE7	Snd1	C3	Ccr5	RT1-CE1	Ccnd3
0.000352132	3.01835	Leukocyte transendothelial migration	Ncf1	Prkca	Rac2	Cyba	Vasp	Gnai2	Mmp2	Itgal	Bcar1	Itgam	Actn4	Icam1	Sipa1	Rock1	Vav1	Plcg1	Rapgef3
0.000367617	3.27116	Morphine addiction	Gabbr1	Gnb2	Kcnj6	Gabra4	Adora1	Prkca	Cacna1b	Pde4b	Kcnj9	Pde3b	Slc32a1	Gnai2	Pde4d	Pde1a	Gabrb3
0.000417396	2.37715	Human immunodeficiency virus 1 infection	Tap1	Bak1	RT1-CE5	Map2k7	Gnb2	Limk1	Prkca	Gna11	Itpr1	Rac2	Kras	Ppp3ca	Map2k1	Cd4	Tnfrsf1b	Gnai2	Jun	Akt1	RT1-A2	Rela	RT1-CE7	Tnfrsf1a	Ccr5	RT1-CE1	Plcg1
0.000429828	3.57288	B cell receptor signaling pathway	Rac2	Kras	Ppp3ca	Map2k1	Dapp1	Syk	Inpp5d	Cd22	Jun	Akt1	Rela	Fcgr2b	Vav1
0.000754136	2.81879	Sphingolipid signaling pathway	Gna12	Adora1	Prkca	Ppp2r5e	Rac2	Kras	Map2k1	Gnai2	Pld2	S1pr5	Fcer1g	Cers6	Akt1	Rela	Rock1	Tnfrsf1a	Plcb4
0.000754136	2.49305	Hepatocellular carcinoma	Bak1	Cdkn1a	Fzd9	Prkca	Tgfbr1	Kras	Elk1	Map2k1	Tgfbr2	Hmox1	Gab1	Apc	Tgfb1	Keap1	Fzd2	Akt1	Apc2	Plcg1	Wnt2	Fzd8	Smarcd1
0.00097687	2.28206	CAMP signaling pathway	Gabbr1	Adora1	Creb3l1	Pde4b	Gria4	Rac2	Edn3	Slc9a1	Drd2	Hcn2	Map2k1	Pde3b	Npr1	Gnai2	Pld2	Lipe	Jun	Akt1	Rela	Rock1	Pde4d	F2r	Vav1	Rapgef3
0.00097687	2.33056	Lipid and atherosclerosis	Map2k7	Ncf1	Nlrp3	Prkca	Map2k4	Itpr1	Kras	Ppp3ca	Ldlr	Cyba	Mib2	Stat3	Arhgef1	Icam1	Jun	Akt1	Rela	Tnfrsf1a	Plcb4	Vav1	Plcg1	Pou2f2	Olr1
0.00101964	2.49231	Phagosome	RT1-Ba	Tap1	RT1-CE5	Ncf1	Dync1i1	C1r	Cyba	Tcirg1	Coro1a	Itgam	RT1-A2	RT1-CE7	RT1-Bb	RT1-Da	RT1-Db1	Rab7b	Fcgr2b	C3	RT1-CE1	Olr1
0.00121847	2.5245	Hippo signaling pathway	Fzd9	Llgl1	Limd1	Tgfbr1	Gli2	Sox2	Tgfbr2	Fgf1	Nkd1	Smad7	Apc	Tgfb1	Fzd2	Bmpr2	Dlg2	Apc2	Ccnd3	Wnt2	Fzd8
0.0013871	2.41724	Cellular senescence	Cdkn1a	RT1-CE5	Sqstm1	Mapkapk2	Zfp36l2	Tgfbr1	Itpr1	Ets1	Kras	Ppp3ca	Map2k1	Tgfbr2	Tgfb1	Akt1	RT1-A2	Rela	RT1-CE7	RT1-CE1	Ccnd3	Zfp36l1
0.0013871	2.64398	Estrogen signaling pathway	Atf6b	Gabbr1	Kcnj6	Creb3l1	Pgr	Itpr1	Kcnj9	Kras	Map2k1	Grm1	Prkcd	Gnai2	Mmp2	Fkbp5	Jun	Akt1	Plcb4
0.0013871	2.64398	Alcoholic liver disease	Map2k7	Aldh3a2	Srebf1	Map2k4	Prkaa2	C3ar1	Il17ra	C1qb	C1qc	C1qa	Mlycd	Akt1	Rela	Tnfrsf1a	C3	C2	Kmt2d
0.0013871	2.13787	Salmonella infection	Bak1	Ptprc	Arpc1b	Map2k7	Nlrp3	Map2k4	Arf6	Nlrc4	Flnc	Dnm2	Dync1i1	Map2k1	Snx18	Vps41	Vps18	Rhob	Jun	Akt1	Pik3c2b	Rela	Tnfrsf1a	Casp4	Nckap1l	Rab7b	Tlr9	Exoc2
0.00146553	3.10501	ErbB signaling pathway	Cdkn1a	Map2k7	Prkca	Map2k4	Kras	Elk1	Map2k1	Erbb4	Gab1	Jun	Akt1	LOC100909750	Plcg1
0.0017914	3.2101	Pancreatic cancer	Bak1	Cdkn1a	Tgfbr1	Rac2	Kras	Map2k1	Tgfbr2	Pld2	Stat3	Tgfb1	Akt1	Rela
0.00184184	2.76098	TNF signaling pathway	Atf6b	Map2k7	Map2k4	Creb3l1	Map2k1	Tnfrsf1b	Icam1	Cxcl10	Jun	Akt1	Rela	Tnfrsf1a	Junb	Bcl3	Dab2ip
0.00202347	2.63123	Platelet activation	Col3a1	Lcp2	Itpr1	Syk	P2ry12	Vasp	Gnai2	Tln1	Apbb1ip	Vwf	Arhgef1	Fcer1g	Akt1	Rock1	Plcb4	F2r
0.00216648	2.96387	GnRH signaling pathway	Map2k7	Prkca	Map2k4	Gna11	Itpr1	Kras	Elk1	Map2k1	Prkcd	Mmp2	Pld2	Jun	Plcb4
0.00232998	2.68702	Cholinergic synapse	Gnb2	Kcnj6	Prkca	Cacna1b	Creb3l1	Gna11	Chrm5	Itpr1	Kras	Map2k1	Chrna6	Gnai2	Akt1	Plcb4	Ache
0.00232998	3.84187	Cocaine addiction	Atf6b	Ddc	Creb3l1	Drd2	Slc18a2	Gnai2	Slc6a3	Jun	Rela
0.00248893	2.66325	Growth hormone synthesis, secretion and action	Atf6b	Prkca	Map2k4	Creb3l1	Gna11	Itpr1	Kras	Map2k1	Gnai2	Bcar1	Stat3	Akt1	Plcb4	Junb	Plcg1
0.00267859	2.39163	Hepatitis B	Atf6b	Cdkn1a	Map2k7	Prkca	Map2k4	Creb3l1	Ifih1	Ddx58	Tgfbr1	Kras	Elk1	Map2k1	Tgfbr2	Stat3	Tgfb1	Jun	Akt1	Rela
0.00285076	2.3759	Cushing syndrome	Atf6b	Cdkn1a	Fzd9	Pbx1	Creb3l1	Gna11	Itpr1	Ldlr	Map2k1	Gnai2	Armc5	Apc	Fzd2	Plcb4	Apc2	Wnt2	Fzd8	Kmt2d
0.00305665	2.06659	Calcium signaling pathway	P2rx7	Cacna1e	Itpkb	Prkca	Cacna1b	Gna15	Gna11	Chrm5	Itpr1	Slc8a1	Tacr3	Ppp3ca	Htr2a	Gnal	Ptafr	Fgf1	Erbb4	Grm1	Fgfr1	Fgfr3	Plcb4	F2r	Plcg1	Pde1a
0.00307079	2.7008	Th17 cell differentiation	RT1-Ba	Il2rg	Tgfbr1	Ppp3ca	Tgfbr2	Cd4	Stat3	Tgfb1	Jun	Rela	RT1-Bb	RT1-Da	RT1-Db1	Plcg1
0.00318512	2.80452	Natural killer cell mediated cytotoxicity	Prkca	Lcp2	Rac2	Kras	Ppp3ca	Map2k1	Syk	Itgal	Icam1	Tyrobp	Fcer1g	Vav1	Plcg1
0.00318512	2.28263	Tuberculosis	RT1-Ba	Ppp3ca	Syk	Tcirg1	Cd74	Coro1a	Itgam	Tgfb1	Fcer1g	Akt1	Rela	Tnfrsf1a	RT1-Bb	RT1-Da	RT1-Db1	Fcgr2b	C3	Tlr9	Card9
0.00318512	3.34385	Inflammatory bowel disease	RT1-Ba	Il2rg	Maf	Stat3	Tgfb1	Jun	Rela	RT1-Bb	RT1-Da	RT1-Db1
0.00327223	2.26904	NOD-like receptor signaling pathway	Trpm2	P2rx7	Nlrp3	Nlrc4	Itpr1	Antxr1	Cyba	Prkcd	Map1lc3b	Jun	Rela	Gbp2	Gbp5	Plcb4	Oas1f	Casp4	Trip6	Card9	Nlrx1
0.00337178	2.5504	Serotonergic synapse	Gnb2	Kcnj6	Prkca	Ddc	Cacna1b	Itpr1	Kcnj9	Slc18a2	Kras	Htr2a	Map2k1	Gnai2	Plcb4	Rapgef3	Gabrb3
0.00337178	2.38513	Gastric cancer	Bak1	Cdkn1a	Fzd9	Tgfbr1	Kras	Map2k1	Tgfbr2	Fgf1	Jup	Gab1	Apc	Tgfb1	Fzd2	Akt1	Apc2	Wnt2	Fzd8
0.00352796	3.0652	Antigen processing and presentation	RT1-Ba	Tap1	RT1-CE5	Cd4	Cd74	RT1-A2	RT1-CE7	RT1-Bb	RT1-Da	RT1-Db1	RT1-CE1
0.00379585	2.35223	Adrenergic signaling in cardiomyocytes	Atf6b	Prkca	Cacnb1	Ppp2r5e	Creb3l1	Cacnb4	Slc9a1	Slc8a1	Gnai2	Cacnb2	Scn1b	Akt1	Cacna2d3	Plcb4	Cacng7	Cacng8	Rapgef3
0.00379585	3.23599	GnRH secretion	Gabbr1	Kcnj6	Prkca	Gna11	Itpr1	Kcnj9	Kras	Map2k1	Akt1	Plcb4
0.00427622	2.3956	Apelin signaling pathway	Gnb2	Notch3	Tgfbr1	Itpr1	Prkaa2	Slc9a1	Slc8a1	Kras	Map2k1	Pde3b	Gnai2	Map1lc3b	Lipe	Akt1	Plcb4	Kmt2d
0.00428312	2.32022	Neutrophil extracellular trap formation	Ncf1	Prkca	Hdac9	Hdac11	Rac2	Map2k1	Syk	Cyba	Itgal	Vwf	Itgam	Akt1	Rela	Plcb4	Casp4	C3	Plcg1
0.00443593	2.79951	Colorectal cancer	Bak1	Cdkn1a	Tgfbr1	Rac2	Kras	Map2k1	Tgfbr2	Apc	Tgfb1	Jun	Akt1	Apc2
0.00449459	2.30455	Phospholipase D signaling pathway	Gna12	Prkca	Arf6	Dnm2	Kras	Map2k1	Syk	Grm1	Dgkz	Gab1	Pld2	Fcer1g	Akt1	Plcb4	F2r	Plcg1	Rapgef3
0.00452617	2.94259	Synaptic vesicle cycle	Cplx2	Cacna1b	Syt1	Dnm2	Slc18a2	Slc32a1	Tcirg1	Slc6a3	Unc13a	Slc6a9	Stx3
0.0050875	3.08663	Mitophagy	Sqstm1	Kras	Tfeb	Map1lc3b	Tbc1d17	Jun	Usp30	Rela	Rab7b	Ubc
0.00601099	1.661	Pathways of neurodegeneration	Bak1	Map2k7	Fzd9	Ift57	Sqstm1	Prkca	Cacna1b	Mapt	Dnah11	Chrm5	Gria4	Itpr1	Snca	Nefh	Kras	Ppp3ca	Map2k1	Grm1	Hap1	Tnfrsf1b	Slc6a3	Map1lc3b	Atxn2l	Apc	Fzd2	Fus	Map3k10	Uba7	Rela	Tnfrsf1a	Plcb4	Apc2	Ndufs2	Plcg1	Wnt2	Adrm1	Ubc	Fzd8
0.00620047	2.67508	GABAergic synapse	Gabbr1	Gnb2	Kcnj6	Gabra4	Abat	Prkca	Cacna1b	Hap1	Slc32a1	Gnai2	Slc12a5	Gabrb3
0.00754771	3.415	Graft-versus-host disease	RT1-Ba	RT1-CE5	RT1-A2	RT1-CE7	RT1-Bb	RT1-Da	RT1-Db1	RT1-CE1
0.00771633	1.95305	Ras signaling pathway	Rgl2	Gnb2	Prkca	Arf6	Rasal3	Rac2	Ets1	Kras	Elk1	Map2k1	Nf1	Fgf1	Fgfr1	Fgfr3	Gab1	Csf1r	Pld2	Akt1	Rela	LOC100909750	Plcg1	Exoc2
0.00771633	2.48401	Insulin resistance	Socs3	Srebf1	Creb3l1	Prkaa2	Ptpn1	Slc27a4	Prkcd	Stat3	Ptprf	Akt1	Rela	Tnfrsf1a	Kmt2d
0.0078286	2.58879	Amoebiasis	Col3a1	Prkca	Gna11	Gnal	Col4a1	Itgam	Actn4	Tgfb1	Rela	Plcb4	Rab7b	Lamb2
0.00815247	2.15869	Wnt signaling pathway	Fzd9	Prkca	Vangl2	Rac2	Rnf43	Ppp3ca	Ctnnd2	Nkd1	Apc	Fzd2	Jun	Sox17	Plcb4	Apc2	Ccnd3	Wnt2	Fzd8
0.00815247	3.34385	Allograft rejection	RT1-Ba	RT1-CE5	RT1-A2	RT1-CE7	RT1-Bb	RT1-Da	RT1-Db1	RT1-CE1
0.00829861	3.06048	Long-term depression	Gna12	Prkca	Gna11	Itpr1	Kras	Map2k1	Grm1	Gnai2	Plcb4
0.00913726	2.41501	C-type lectin receptor signaling pathway	Nlrp3	Mapkapk2	Itpr1	Kras	Ppp3ca	Syk	Prkcd	Fcer1g	Jun	Akt1	Rela	Bcl3	Card9
0.00913726	2.41501	Toxoplasmosis	RT1-Ba	Ldlr	Gnai2	Stat3	Tgfb1	Akt1	Rela	Tnfrsf1a	RT1-Bb	RT1-Da	RT1-Db1	Lamb2	Ccr5
0.00913726	3.00947	Basal cell carcinoma	Bak1	Cdkn1a	Fzd9	Gli2	Apc	Fzd2	Apc2	Wnt2	Fzd8
0.0113148	2.19669	Signaling pathways regulating pluripotency of stem cells	Fzd9	Kras	Map2k1	Sox2	Acvr2b	Fgfr1	Fgfr3	Stat3	Apc	Fzd2	Bmpr2	Akt1	Apc2	Wnt2	Fzd8
0.0125558	2.53672	Hypertrophic cardiomyopathy	Cacnb1	Cacnb4	Prkaa2	Slc8a1	Cacnb2	Dag1	Tgfb1	Cacna2d3	Cacng7	Cacng8	Kmt2d
0.0131238	1.95487	Focal adhesion	Prkca	Flnc	Rac2	Col9a3	Elk1	Map2k1	Col9a2	Col4a1	Vasp	Tln1	Bcar1	Vwf	Actn4	Jun	Akt1	Rock1	Lamb2	Ccnd3	Vav1
0.0139001	2.38374	T cell receptor signaling pathway	Ptprc	Map2k7	Lcp2	Kras	Ppp3ca	Map2k1	Cd4	Jun	Akt1	Rela	Vav1	Plcg1
0.0147411	2.6056	Chronic myeloid leukemia	Bak1	Cdkn1a	Tgfbr1	Kras	Map2k1	Tgfbr2	Tgfb1	Akt1	Rela	LOC100909750
0.0147411	2.77797	Central carbon metabolism in cancer	Hk2	Kras	Map2k1	Fgfr1	Fgfr3	Slc7a5	Akt1	Hk1	Tigar
0.0160484	2.73588	Amphetamine addiction	Atf6b	Prkca	Ddc	Creb3l1	Gria4	Slc18a2	Ppp3ca	Slc6a3	Jun
0.0166223	2.42521	Systemic lupus erythematosus	RT1-Ba	C1r	C1qb	C1qc	C1qa	Actn4	RT1-Bb	RT1-Da	RT1-Db1	C3	C2
0.0167717	2.91827	Type I diabetes mellitus	RT1-Ba	RT1-CE5	RT1-A2	RT1-CE7	RT1-Bb	RT1-Da	RT1-Db1	RT1-CE1
0.0170221	2.69505	Renal cell carcinoma	Cdkn1a	Flcn	Ets1	Kras	Map2k1	Gab1	Tgfb1	Jun	Akt1
0.0170221	2.69505	Acute myeloid leukemia	Kras	Map2k1	Cebpa	Jup	Csf1r	Itgam	Stat3	Akt1	Rela
0.0173299	2.39885	Phosphatidylinositol signaling system	Synj1	Itpkb	Prkca	Sacm1l	Itpr1	Itpk1	Inpp5d	Dgkz	Pik3c2b	Plcb4	Plcg1
0.0179903	2.86616	Autoimmune thyroid disease	RT1-Ba	RT1-CE5	RT1-A2	RT1-CE7	RT1-Bb	RT1-Da	RT1-Db1	RT1-CE1
0.0182461	2.37306	Endocrine resistance	Notch4	Cdkn1a	Notch3	Kras	Map2k1	Jag2	Mmp2	Notch2	Notch1	Jun	Akt1
0.0182461	2.37306	Aldosterone synthesis and secretion	Atf6b	Prkca	Creb3l1	Gna11	Itpr1	Ldlr	Npr1	Lipe	Dagla	Plcb4	Atf1
0.0190904	2.81588	Notch signaling pathway	Notch4	Ncor2	Notch3	Dtx3	Jag2	Notch2	Notch1	Dtx1
0.0190904	2.81588	VEGF signaling pathway	Prkca	Mapkapk2	Rac2	Kras	Ppp3ca	Map2k1	Akt1	Plcg1
0.0190904	2.81588	Endometrial cancer	Bak1	Cdkn1a	Kras	Elk1	Map2k1	Apc	Akt1	Apc2
0.0191139	2.61693	Adherens junction	Tgfbr1	Rac2	Wasf2	Ptpn1	Tgfbr2	Fgfr1	Nectin2	Ptprf	Actn4
0.0212272	1.95738	CGMP-PKG signaling pathway	Atf6b	Gna12	Adora1	Creb3l1	Gna11	Itpr1	Slc8a1	Ppp3ca	Map2k1	Pde3b	Npr1	Vasp	Gnai2	Akt1	Rock1	Plcb4
0.0212272	2.00631	Retrograde endocannabinoid signaling	Gnb2	Kcnj6	Gabra4	Prkca	Cacna1b	Gria4	Itpr1	Kcnj9	Grm1	Slc32a1	Gnai2	Dagla	Plcb4	Ndufs2	Gabrb3
0.0212272	1.66128	Herpes simplex virus 1 infection	Srsf2	RT1-Ba	Tap1	Bak1	RT1-CE5	Ifih1	Srsf6	Ddx58	Zfp597	Syk	Nectin2	Cd74	Akt1	RT1-A2	Rela	RT1-CE7	Tnfrsf1a	RT1-Bb	RT1-Da	RT1-Db1	Oas1f	C3	Tlr9	RT1-CE1	Card9	Pou2f2
0.0217627	3.85829	Asthma	RT1-Ba	Fcer1g	RT1-Bb	RT1-Da	RT1-Db1
0.0219754	2.54321	Renin secretion	Adora1	Itpr1	Edn3	Ppp3ca	Pde3b	Npr1	Gnai2	Plcb4	Pde1a
0.0229326	2.10339	FoxO signaling pathway	Cdkn1a	Tgfbr1	Prkaa2	Kras	Map2k1	Tgfbr2	Grm1	Stat3	Homer3	Tgfb1	Agap2	Akt1	Kmt2d
0.0242991	2.36037	Gap junction	Prkca	Gna11	Itpr1	Drd2	Kras	Htr2a	Map2k1	Grm1	Gnai2	Plcb4
0.0250986	2.14962	Glutamatergic synapse	Gnb2	Prkca	Gria4	Itpr1	Ppp3ca	Grm1	Gnai2	Shank1	Pld2	Homer3	Plcb4	Shank3
0.0251683	1.86379	Transcriptional misregulation in cancer	Bak1	Cdkn1a	Klf3	Pbx1	Fli1	Plau	Cebpa	Maf	Tgfbr2	Jup	Baiap3	Csf1r	Itgam	Fus	Rela	Dot1l	Atf1
0.0251683	2.47354	Arrhythmogenic right ventricular cardiomyopathy	Cacnb1	Cacnb4	Slc8a1	Jup	Cacnb2	Dag1	Cacna2d3	Cacng7	Cacng8
0.0274697	2.30611	PD-L1 expression and PD-1 checkpoint pathway in cancer	Kras	Ppp3ca	Map2k1	Cd4	Stat3	Jun	Akt1	Rela	Tlr9	Plcg1
0.0280471	2.03766	Apoptosis	Csf2rb	Bak1	Itpr1	Septin4	Kras	Map2k1	Ctsc	Jun	Akt1	Rela	Tnfrsf1a	Ctsz	Dab2ip
0.0295655	2.02186	Insulin signaling pathway	Srebf1	Hk2	Prkaa2	Kras	Elk1	Map2k1	Ptpn1	Pde3b	Ptprf	Lipe	Akt1	Hk1	Kmt2d
0.0302044	2.5477	Long-term potentiation	Prkca	Itpr1	Kras	Ppp3ca	Map2k1	Grm1	Plcb4	Rapgef3
0.0307856	2.0755	Thyroid hormone signaling pathway	Notch4	Prkca	Notch3	Slc9a1	Kras	Map2k1	Rcan2	Notch2	Notch1	Akt1	Plcb4	Plcg1
0.0319416	3.00947	Nicotine addiction	Gabra4	Cacna1b	Gria4	Chrna6	Slc32a1	Gabrb3
0.0324504	10.0316	Neomycin, kanamycin and gentamicin biosynthesis	Hk2	Hk1
0.0354714	2.31498	EGFR tyrosine kinase inhibitor resistance	Prkca	Kras	Map2k1	Nf1	Fgfr3	Gab1	Stat3	Akt1	Plcg1
0.0357773	1.8577	Tight junction	Arpc1b	Map2k7	Llgl1	Prkaa2	Amotl2	Sympk	Vasp	Synpo	Arhgef2	Actn4	Dlg2	Jun	Rock1	Hcls1	Kmt2d
0.038883	2.86616	Other types of O-glycan biosynthesis	Plod3	Pofut1	Colgalt1	Eogt	Galnt6	Galntl6
0.0392328	2.15732	Melanogenesis	Fzd9	Prkca	Creb3l1	Kras	Map2k1	Gnai2	Fzd2	Plcb4	Wnt2	Fzd8
0.0396518	2.06256	HIF-1 signaling pathway	Prkca	Eno3	Hk2	Map2k1	Timp1	Hmox1	Stat3	Akt1	Rela	Hk1	Plcg1
0.0400788	1.5525	PI3K-Akt signaling pathway	Atf6b	Cdkn1a	Gnb2	Phlpp1	Prkca	Il2rg	Ppp2r5e	Creb3l1	Prkaa2	Kras	Col9a3	Map2k1	Col9a2	Syk	Fgf1	Erbb4	Fgfr1	Col4a1	Fgfr3	Csf1r	Vwf	Akt1	Rela	Lamb2	F2r	Ccnd3
0.0428986	2.36037	Adipocytokine signaling pathway	Socs3	Prkaa2	Tnfrsf1b	Stat3	Akt1	Rela	Tnfrsf1a	Kmt2d
0.0435684	2.11191	Choline metabolism in cancer	Prkca	Rac2	Kras	Wasf2	Map2k1	Dgkz	Pld2	Jun	Akt1	Plcg1
[truncated: 6 more columns]
