# Supplementary material for: Transcriptomic profiling of early synucleinopathy in rats induced with preformed fibrils
Source: NPJ Parkinsons Dis. 2024 Jan 3;10:7. doi: 10.1038/s41531-023-00620-y (PMC10764951; doi:10.1038/s41531-023-00620-y)
Supplement: Supplementary file 7 — Supplementary Data 5 [file 41531_2023_620_MOESM7_ESM.xlsx]

## Sheet: Male DropViz (Neuron)
target_id	ens_gene	ext_gene	predicted_function	pval	qval	test_stat	rss	degrees_free	mean_obs	var_obs	tech_var	sigma_sq	smooth_sigma_sq	final_sigma_sq	b	se_b	gene.x	RGD.symbol	MGI.symbol	mouse_gene	Cyp26b1	Anxa1	Grin2c	Vcan
ENSRNOT00000082793	ENSRNOG00000004067	Nrcam	neuronal cell adhesion molecule [Source:RGD Symbol;Acc:3209]	1.40085e-06	0.0208366	23.2795	111.125	1	4.09775	15.875	1.90857	13.9664	0.0444296	13.9664	7.66544	1.02032	Nrcam	Nrcam	Nrcam	Nrcam	38	48	63	81
ENSRNOT00000041789	ENSRNOG00000016638	Gnb1	G protein subunit beta 1 [Source:RGD Symbol;Acc:2718]	7.38309e-06	0.0262774	20.0913	0.451356	1	7.78426	0.0644794	0.00445657	0.0600229	0.00633039	0.0600229	-0.475177	0.0660773	Gnb1	Gnb1	Gnb1	Gnb1	141	236	319	367
ENSRNOT00000023519	ENSRNOG00000017444	Nrsn1	neurensin 1 [Source:RGD Symbol;Acc:1307833]	1.06443e-05	0.0262774	19.3922	0.127577	1	8.58733	0.0182253	0.000216951	0.0180083	0.00575068	0.0180083	-0.254628	0.0401267	Nrsn1	Nrsn1	Nrsn1	Nrsn1	107	78	158	180
ENSRNOT00000014170	ENSRNOG00000010199	Glrb	glycine receptor, beta [Source:RGD Symbol;Acc:2706]	1.13833e-05	0.0262774	19.264	0.104651	1	9.00941	0.0149502	0.000112653	0.0148375	0.00574173	0.0148375	-0.23157	0.037677	Glrb	Glrb	Glrb	Glrb	62	67	99	127
ENSRNOT00000005612	ENSRNOG00000004078	Eno3	enolase 3 [Source:RGD Symbol;Acc:2555]	5.60825e-06	0.0262774	20.6175	1.14328	1	5.47335	0.163326	0.00682917	0.156497	0.016421	0.156497	-0.761475	0.107044	Eno3	Eno3	Eno3	Eno3	3	9	6	5
ENSRNOT00000039383	ENSRNOG00000024899	Cxcl13	C-X-C motif chemokine ligand 13 [Source:RGD Symbol;Acc:1564256]	1.1198e-05	0.0262774	19.2953	83.5771	1	3.29382	11.9396	0.0592974	11.8803	0.126126	11.8803	6.37914	0.80426	Cxcl13	Cxcl13	Cxcl13	Cxcl13	0	1	1	1
ENSRNOT00000001114	ENSRNOG00000000840	Atp6v1g2	ATPase H+ transporting V1 subunit G2 [Source:RGD Symbol;Acc:1303186]	5.46129e-06	0.0262774	20.6683	0.167118	1	8.83728	0.023874	0.000155397	0.0237186	0.00572171	0.0237186	-0.289684	0.0385854	Atp6v1g2	Atp6v1g2	Atp6v1g2	Atp6v1g2	42	79	95	102
ENSRNOT00000027417	ENSRNOG00000020248	Ina	internexin neuronal intermediate filament protein, alpha [Source:RGD Symbol;Acc:2911]	9.98902e-06	0.0262774	19.5135	0.134976	1	8.99148	0.0192823	0.0001423	0.01914	0.00573812	0.01914	-0.259533	0.0379432	Ina	Ina	Ina	Ina	214	231	276	371
ENSRNOT00000026539	ENSRNOG00000019570	Gng3	G protein subunit gamma 3 [Source:RGD Symbol;Acc:620805]	1.15076e-05	0.0262774	19.2433	0.169987	1	8.51621	0.0242839	0.00023319	0.0240507	0.00577155	0.0240507	-0.289239	0.0406068	Gng3	Gng3	Gng3	Gng3	130	164	271	268
ENSRNOT00000011429	ENSRNOG00000008103	Mdh1	malate dehydrogenase 1 [Source:RGD Symbol;Acc:3072]	1.103e-05	0.0262774	19.3242	0.0987334	1	9.39052	0.0141048	7.48061e-05	0.01403	0.00590397	0.01403	-0.225035	0.036528	Mdh1	Mdh1	Mdh1	Mdh1	256	283	345	438
ENSRNOT00000012219	ENSRNOG00000009198	Rab6b	RAB6B, member RAS oncogene family [Source:RGD Symbol;Acc:1309958]	5.70586e-06	0.0262774	20.5844	0.256384	1	10.1614	0.0366263	4.79028e-05	0.0365784	0.00678076	0.0365784	-0.355815	0.0410968	Rab6b	Rab6b	Rab6b	Rab6b	231	351	530	687
ENSRNOT00000025355	ENSRNOG00000018690	Rgs17	regulator of G-protein signaling 17 [Source:RGD Symbol;Acc:1305515]	8.00911e-06	0.0262774	19.9357	0.275357	1	8.19089	0.0393368	0.000421536	0.0389152	0.00594019	0.0389152	-0.367497	0.0443527	Rgs17	Rgs17	Rgs17	Rgs17	146	197	241	315
ENSRNOT00000016495	ENSRNOG00000011905	Atp6v1e1	ATPase H+ transporting V1 subunit E1 [Source:RGD Symbol;Acc:735157]	9.46675e-06	0.0262774	19.6161	0.112434	1	8.63266	0.0160619	0.000190392	0.0158716	0.00574031	0.0158716	-0.241903	0.0397239	Atp6v1e1	Atp6v1e1	Atp6v1e1	Atp6v1e1	140	175	193	259
ENSRNOT00000025381	ENSRNOG00000018651	Agtpbp1	ATP/GTP binding protein 1 [Source:RGD Symbol;Acc:1306307]	2.38797e-05	0.0269654	17.8518	0.237186	1	8.51311	0.0338837	0.00267256	0.0312111	0.00577259	0.0312111	-0.340209	0.0543256	Agtpbp1	Agtpbp1	Agtpbp1	Agtpbp1	51	93	93	142
ENSRNOT00000084437	ENSRNOG00000023861	Snap91	synaptosome associated protein 91 [Source:RGD Symbol;Acc:69276]	2.13855e-05	0.0269654	18.0618	0.171132	1	8.77181	0.0244474	0.00139359	0.0230539	0.00572265	0.0230539	-0.290076	0.0465821	Snap91	Snap91	Snap91	Snap91	79	113	185	205
ENSRNOT00000074404	ENSRNOG00000048682	Zwint	ZW10 interacting kinetochore protein [Source:RGD Symbol;Acc:628671]	1.77367e-05	0.0269654	18.4181	0.10212	1	11.2523	0.0145886	1.32312e-05	0.0145754	0.00974919	0.0145754	-0.230672	0.0412648	Zwint	Zwint	Zwint	Zwint	313	282	452	431
ENSRNOT00000090882	ENSRNOG00000013920	Arhgap26	Rho GTPase activating protein 26 [Source:RGD Symbol;Acc:1310923]	2.05325e-05	0.0269654	18.1393	61.2153	1	2.87367	8.74505	1.88832	6.85673	0.271607	6.85673	5.70691	1.07189	Arhgap26	Arhgap26	Arhgap26	Arhgap26	15	14	27	27
ENSRNOT00000027301	ENSRNOG00000020150	Il18bp	interleukin 18 binding protein [Source:RGD Symbol;Acc:620042]	1.85822e-05	0.0269654	18.3294	40.1735	1	2.19185	5.73906	0.420856	5.31821	0.962074	5.31821	4.616	0.853073	Il18bp	Il18bp	Il18bp	Il18bp	1	2	0	3
ENSRNOT00000064254	ENSRNOG00000019534	Ap2a2	adaptor related protein complex 2 subunit alpha 2 [Source:RGD Symbol;Acc:71015]	1.41132e-05	0.0269654	18.8538	0.166686	1	8.18019	0.0238122	0.000471845	0.0233404	0.00594783	0.0233404	-0.287734	0.0441764	Ap2a2	Ap2a2	Ap2a2	Ap2a2	132	193	258	316
ENSRNOT00000067854	ENSRNOG00000025715	Dynlrb1	dynein light chain roadblock-type 1 [Source:RGD Symbol;Acc:619910]	2.40208e-05	0.0269654	17.8406	0.0942901	1	8.61657	0.01347	0.00019546	0.0132746	0.00574373	0.0132746	-0.21982	0.0398369	Dynlrb1	Dynlrb1	Dynlrb1	Dynlrb1	95	95	144	169
ENSRNOT00000081845	ENSRNOG00000046912	Nr1d2	nuclear receptor subfamily 1, group D, member 2 [Source:RGD Symbol;Acc:628828]	1.52765e-05	0.0269654	18.7027	0.221112	1	8.0415	0.0315874	0.000640625	0.0309468	0.00605936	0.0309468	-0.328054	0.0461706	Nr1d2	Nr1d2	Nr1d2	Nr1d2	10	9	23	19
ENSRNOT00000036092	ENSRNOG00000022686	Zdhhc2	zinc finger DHHC-type palmitoyltransferase 2 [Source:RGD Symbol;Acc:628681]	2.33991e-05	0.0269654	17.8905	0.374267	1	7.18876	0.0534667	0.0017158	0.0517509	0.00732157	0.0517509	-0.423247	0.059728	Zdhhc2	Zdhhc2	Zdhhc2	Zdhhc2	90	149	219	241
ENSRNOT00000090346	ENSRNOG00000042458	AABR07046707.1		1.58191e-05	0.0269654	18.6362	0.12423	1	8.12237	0.0177471	0.000465611	0.0172815	0.00599149	0.0172815	-0.254057	0.0445472	AABR07046707.1	AABR07046707.1	Stau2	Stau2	56	58	76	119
ENSRNOT00000071784	ENSRNOG00000047143	Fkbp1b	FKBP prolyl isomerase 1B [Source:RGD Symbol;Acc:61835]	1.97133e-05	0.0269654	18.2168	0.438248	1	6.38213	0.0626069	0.00193765	0.0606692	0.00989997	0.0606692	-0.463676	0.0725765	Fkbp1b	Fkbp1b	Fkbp1b	Fkbp1b	17	7	23	42
ENSRNOT00000076822	ENSRNOG00000006086	Lynx1	Ly6/neurotoxin 1 [Source:RGD Symbol;Acc:1312017]	1.6536e-05	0.0269654	18.5517	0.305687	1	6.96848	0.0436695	0.00170702	0.0419625	0.00784016	0.0419625	-0.390291	0.0624485	Lynx1	Lynx1	Lynx1	Lynx1	36	50	65	114
ENSRNOT00000084339	ENSRNOG00000011202	Chrna4	cholinergic receptor nicotinic alpha 4 subunit [Source:RGD Symbol;Acc:2346]	2.27178e-05	0.0269654	17.9467	0.358327	1	8.05088	0.0511896	0.000517835	0.0506717	0.00605108	0.0506717	-0.414021	0.0572927	Chrna4	Chrna4	Chrna4	Chrna4	218	227	380	583
ENSRNOT00000038207	ENSRNOG00000042289	Plcxd2	phosphatidylinositol-specific phospholipase C, X domain containing 2 [Source:RGD Symbol;Acc:1563504]	1.94728e-05	0.0269654	18.2402	0.315341	1	9.15289	0.0450488	0.00011302	0.0449357	0.00578349	0.0449357	-0.389197	0.0527696	Plcxd2	Plcxd2	Plcxd2	Plcxd2	203	296	332	522
ENSRNOT00000083366	ENSRNOG00000002369	Rgs8	regulator of G-protein signaling 8 [Source:RGD Symbol;Acc:3571]	2.06913e-05	0.0269654	18.1246	0.216256	1	8.21046	0.0308937	0.000737514	0.0301562	0.00592657	0.0301562	-0.322529	0.0455525	Rgs8	Rgs8	Rgs8	Rgs8	29	56	55	96
ENSRNOT00000089814	ENSRNOG00000056870	Gdi1	GDP dissociation inhibitor 1 [Source:RGD Symbol;Acc:2676]	1.5982e-05	0.0269654	18.6166	0.0985546	1	9.61321	0.0140792	8.35995e-05	0.0139956	0.00607734	0.0139956	-0.222616	0.036379	Gdi1	Gdi1	Gdi1	Gdi1	139	166	176	221
ENSRNOT00000006361	ENSRNOG00000003905	Nsf	N-ethylmaleimide sensitive factor, vesicle fusing ATPase [Source:RGD Symbol;Acc:621594]	2.99879e-05	0.0287973	17.4186	0.0980055	1	9.76143	0.0140008	6.49444e-05	0.0139358	0.00622699	0.0139358	-0.218373	0.0362212	Nsf	Nsf	Nsf	Nsf	159	188	208	320
ENSRNOT00000016981	ENSRNOG00000010945	Ywhab	tyrosine 3-monooxygenase/tryptophan 5-monooxygenase activation protein, beta [Source:RGD Symbol;Acc:61998]	3.59791e-05	0.0287973	17.0725	0.107138	1	10.0272	0.0153054	4.5357e-05	0.01526	0.00656923	0.01526	-0.226238	0.0362833	Ywhab	Ywhab	Ywhab	Ywhab	493	401	539	721
ENSRNOT00000004010	ENSRNOG00000002823	Mapk9	mitogen-activated protein kinase 9 [Source:RGD Symbol;Acc:628847]	2.68811e-05	0.0287973	17.6265	0.153877	1	8.25374	0.0219824	0.00144522	0.0205372	0.00589806	0.0205372	-0.277994	0.0492677	Mapk9	Mapk9	Mapk9	Mapk9	98	127	207	251
ENSRNOT00000032613	ENSRNOG00000023150	Gpi	glucose-6-phosphate isomerase [Source:RGD Symbol;Acc:2727]	3.48196e-05	0.0287973	17.1347	0.0938162	1	9.56866	0.0134023	7.87832e-05	0.0133235	0.00603781	0.0133235	-0.213513	0.0363689	Gpi	Gpi	Gpi1	Gpi1	191	183	278	295
ENSRNOT00000019511	ENSRNOG00000014363	Arhgef3	Rho guanine nucleotide exchange factor 3 [Source:RGD Symbol;Acc:1310672]	3.03594e-05	0.0287973	17.3952	0.264368	1	6.93373	0.0377669	0.00187707	0.0358898	0.00793146	0.0358898	-0.362103	0.0636328	Arhgef3	Arhgef3	Arhgef3	Arhgef3	12	14	19	20
ENSRNOT00000090026	ENSRNOG00000056246	Gls	glutaminase [Source:RGD Symbol;Acc:2707]	2.71167e-05	0.0287973	17.6099	0.116794	1	8.95537	0.0166849	0.000204247	0.0164806	0.00573193	0.0164806	-0.238246	0.0384941	Gls	Gls	Gls	Gls	64	59	122	141
ENSRNOT00000071965	ENSRNOG00000050585	Pgam1	phosphoglycerate mutase 1 [Source:RGD Symbol;Acc:3312]	3.60869e-05	0.0287973	17.0668	0.087794	1	9.48468	0.012542	8.28798e-05	0.0124591	0.00596994	0.0124591	-0.207427	0.03647	Pgam1	Pgam1	Pgam1	Pgam1	10	14	24	23
ENSRNOT00000065458	ENSRNOG00000002152	Dcun1d4	defective in cullin neddylation 1 domain containing 4 [Source:RGD Symbol;Acc:1310422]	3.91779e-05	0.0287973	16.9108	0.164783	1	8.18042	0.0235404	0.000712644	0.0228277	0.00594767	0.0228277	-0.280328	0.0456052	Dcun1d4	Dcun1d4	Dcun1d4	Dcun1d4	29	34	57	50
ENSRNOT00000086136	ENSRNOG00000008082	Rgs6	regulator of G-protein signaling 6 [Source:RGD Symbol;Acc:3569]	3.10971e-05	0.0287973	17.3496	0.203828	1	7.75964	0.0291183	0.000971536	0.0281467	0.00636091	0.0281467	-0.313309	0.0502891	Rgs6	Rgs6	Rgs6	Rgs6	28	62	93	97
ENSRNOT00000008477	ENSRNOG00000006375	Vdac1	voltage-dependent anion channel 1 [Source:RGD Symbol;Acc:621575]	3.9205e-05	0.0287973	16.9095	0.0913574	1	9.21943	0.0130511	9.88115e-05	0.0129523	0.00581071	0.0129523	-0.210916	0.0370152	Vdac1	Vdac1	Vdac1	Vdac1	162	142	227	319
ENSRNOT00000043082	ENSRNOG00000018317	Aak1	AP2 associated kinase 1 [Source:RGD Symbol;Acc:1305520]	3.7587e-05	0.0287973	16.9895	0.0811309	1	9.292	0.0115901	0.000104277	0.0114859	0.00584613	0.0114859	-0.200984	0.0369063	Aak1	Aak1	Aak1	Aak1	36	51	66	73
ENSRNOT00000004797	ENSRNOG00000003597	Tuba4a	tubulin, alpha 4A [Source:RGD Symbol;Acc:1359623]	3.43971e-05	0.0287973	17.1579	0.104376	1	8.4173	0.0149109	0.000242015	0.0146689	0.00581	0.0146689	-0.227924	0.0412234	Tuba4a	Tuba4a	Tuba4a	Tuba4a	142	159	241	313
ENSRNOT00000002091	ENSRNOG00000001528	Gap43	growth associated protein 43 [Source:RGD Symbol;Acc:62071]	3.81686e-05	0.0287973	16.9604	0.121963	1	9.15504	0.0174233	0.000125512	0.0172978	0.00578429	0.0172978	-0.240376	0.0373578	Gap43	Gap43	Gap43	Gap43	905	673	922	1260
ENSRNOT00000002775	ENSRNOG00000002028	Tmem50b	transmembrane protein 50B [Source:RGD Symbol;Acc:1307561]	3.55367e-05	0.0287973	17.096	0.106973	1	8.35343	0.0152818	0.000386945	0.0148949	0.00584073	0.0148949	-0.231365	0.0425291	Tmem50b	Tmem50b	Tmem50b	Tmem50b	45	39	69	91
ENSRNOT00000034152	ENSRNOG00000022769	Sp100	SP100 nuclear antigen [Source:RGD Symbol;Acc:1359550]	3.98986e-05	0.0289493	16.8762	44.3719	1	2.24723	6.33885	0.584167	5.75468	0.869296	5.75468	4.7046	0.875313	Sp100	Sp100	Sp100	Sp100	0	1	0	0
ENSRNOT00000006887	ENSRNOG00000005184	Nop10	NOP10 ribonucleoprotein [Source:RGD Symbol;Acc:1582780]	4.09321e-05	0.0290293	16.8277	0.123168	1	7.81386	0.0175954	0.000452904	0.0171425	0.00629478	0.0171425	-0.248628	0.0469647	Nop10	Nop10	Nop10	Nop10	60	49	70	85
ENSRNOT00000009817	ENSRNOG00000007457	Serping1	serpin family G member 1 [Source:RGD Symbol;Acc:735225]	4.41884e-05	0.029212	16.6824	3.35938	1	5.35154	0.479912	0.00528721	0.474625	0.0177713	0.474625	1.25516	0.189848	Serping1	Serping1	Serping1	Serping1	0	1	0	0
ENSRNOT00000055073	ENSRNOG00000003491	Prkca	protein kinase C, alpha [Source:RGD Symbol;Acc:3395]	4.23461e-05	0.029212	16.7632	0.25313	1	8.32586	0.0361614	0.00192885	0.0342325	0.00585543	0.0342325	-0.344778	0.0518507	Prkca	Prkca	Prkca	Prkca	123	227	310	366
ENSRNOT00000023530	ENSRNOG00000017206	Igfbp5	insulin-like growth factor binding protein 5 [Source:RGD Symbol;Acc:2876]	4.49195e-05	0.029369	16.6513	0.235794	1	8.34506	0.0336848	0.000221776	0.033463	0.0058451	0.033463	0.332444	0.0503949	Igfbp5	Igfbp5	Igfbp5	Igfbp5	39	66	182	80
ENSRNOT00000015931	ENSRNOG00000011891	Atp6v1b2	ATPase H+ transporting V1 subunit B2 [Source:RGD Symbol;Acc:620284]	4.60013e-05	0.0294052	16.6062	0.0912011	1	9.63265	0.0130287	7.11725e-05	0.0129576	0.00609537	0.0129576	-0.209201	0.0362796	Atp6v1b2	Atp6v1b2	Atp6v1b2	Atp6v1b2	151	167	302	352
ENSRNOT00000079262	ENSRNOG00000013657	Stmn3	stathmin 3 [Source:RGD Symbol;Acc:3628]	4.90202e-05	0.0294623	16.4856	0.198292	1	8.03042	0.0283275	0.000540752	0.0277867	0.00606929	0.0277867	-0.304423	0.046695	Stmn3	Stmn3	Stmn3	Stmn3	323	274	500	592
ENSRNOT00000019319	ENSRNOG00000014290	Grm1	glutamate metabotropic receptor 1 [Source:RGD Symbol;Acc:2742]	5.16298e-05	0.0294623	16.3873	0.287207	1	8.09317	0.0410296	0.00253929	0.0384903	0.00601507	0.0384903	-0.366052	0.0565436	Grm1	Grm1	Grm1	Grm1	71	79	150	315
ENSRNOT00000066966	ENSRNOG00000022356	Zc2hc1a	zinc finger, C2HC-type containing 1A [Source:RGD Symbol;Acc:1311970]	4.81535e-05	0.0294623	16.5195	0.153182	1	7.85404	0.0218831	0.000628052	0.0212551	0.00624833	0.0212551	-0.271208	0.0476009	Zc2hc1a	Zc2hc1a	Zc2hc1a	Zc2hc1a	36	26	33	69
ENSRNOT00000050443	ENSRNOG00000018630	LOC108351137	glyceraldehyde-3-phosphate dehydrogenase [Source:RGD Symbol;Acc:11369796]	4.8978e-05	0.0294623	16.4873	0.0990574	1	9.46622	0.0141511	0.000217363	0.0139337	0.00595617	0.0139337	-0.217387	0.0374598	LOC108351137	LOC108351137	Gm3839	Gm3839	2	0	2	1
ENSRNOT00000010586	ENSRNOG00000007923	Cgref1	cell growth regulator with EF hand domain 1 [Source:RGD Symbol;Acc:620801]	5.26774e-05	0.0295674	16.3492	0.23928	1	6.34357	0.0341828	0.0014604	0.0327224	0.0100821	0.0327224	-0.351359	0.0715412	Cgref1	Cgref1	Cgref1	Cgref1	24	15	31	29
ENSRNOT00000003248	ENSRNOG00000002343	Uchl1	ubiquitin C-terminal hydrolase L1 [Source:RGD Symbol;Acc:3928]	5.43664e-05	0.0302302	16.2894	0.10608	1	9.78495	0.0151543	5.58136e-05	0.0150984	0.00625337	0.0150984	-0.222864	0.0361596	Uchl1	Uchl1	Uchl1	Uchl1	577	631	1033	1157
ENSRNOT00000008734	ENSRNOG00000006037	Snap25	synaptosome associated protein 25 [Source:RGD Symbol;Acc:3728]	5.70897e-05	0.0306547	16.1968	0.110877	1	10.1934	0.0158396	5.74515e-05	0.0157822	0.00683524	0.0157822	-0.227443	0.0366606	Snap25	Snap25	Snap25	Snap25	581	561	843	1100
ENSRNOT00000077270	ENSRNOG00000011441	Tpd52	tumor protein D52 [Source:RGD Symbol;Acc:1306767]	5.62823e-05	0.0306547	16.2238	0.167556	1	8.42293	0.0239366	0.000336428	0.0236002	0.00580751	0.0236002	-0.279179	0.0436319	Tpd52	Tpd52	Tpd52	Tpd52	26	31	45	58
ENSRNOT00000007044	ENSRNOG00000005214	Plek	pleckstrin [Source:RGD Symbol;Acc:1308269]	5.85595e-05	0.0308329	16.1487	2.34209	1	5.6342	0.334584	0.00768857	0.326895	0.0148342	0.326895	1.04305	0.163895	Plek	Plek	Plek	Plek	4	1	1	4
ENSRNOT00000004176	ENSRNOG00000003125	Rogdi	rogdi atypical leucine zipper [Source:RGD Symbol;Acc:1560021]	5.95836e-05	0.0308379	16.1158	0.128543	1	7.70605	0.0183633	0.000443682	0.0179196	0.00643024	0.0179196	-0.250681	0.0479143	Rogdi	Rogdi	Rogdi	Rogdi	58	66	114	110
ENSRNOT00000023874	ENSRNOG00000017568	Rit2	Ras-like without CAAX 2 [Source:RGD Symbol;Acc:1307654]	6.20904e-05	0.0313312	16.0378	0.208277	1	8.66843	0.0297538	0.00016447	0.0295894	0.00573374	0.0295894	-0.310723	0.0492146	Rit2	Rit2	Rit2	Rit2	154	151	217	276
ENSRNOT00000076708	ENSRNOG00000006086	Lynx1	Ly6/neurotoxin 1 [Source:RGD Symbol;Acc:1312017]	6.21403e-05	0.0313312	16.0363	0.249619	1	8.23636	0.0356599	0.000346233	0.0353136	0.00590925	0.0353136	-0.340161	0.0538832	Lynx1	Lynx1	Lynx1	Lynx1	36	50	65	114
ENSRNOT00000003950	ENSRNOG00000002941	Uhmk1	U2AF homology motif kinase 1 [Source:RGD Symbol;Acc:2968]	6.56627e-05	0.0316722	15.9319	0.197628	1	7.71349	0.0282325	0.00115821	0.0270743	0.00642038	0.0270743	-0.303811	0.0516723	Uhmk1	Uhmk1	Uhmk1	Uhmk1	66	95	154	211
ENSRNOT00000000658	ENSRNOG00000000547	Tspyl4	TSPY-like 4 [Source:RGD Symbol;Acc:1306653]	6.96181e-05	0.0318792	15.8212	0.0756428	1	8.97245	0.0108061	0.000133301	0.0106728	0.00573468	0.0106728	-0.192527	0.0379422	Tspyl4	Tspyl4	Tspyl4	Tspyl4	192	221	263	325
ENSRNOT00000012537	ENSRNOG00000009329	Nr1d1	nuclear receptor subfamily 1, group D, member 1 [Source:RGD Symbol;Acc:628827]	6.96949e-05	0.0318792	15.8191	0.289802	1	7.06481	0.0414002	0.000983417	0.0404168	0.00760193	0.0404168	-0.365759	0.0588518	Nr1d1	Nr1d1	Nr1d1	Nr1d1	3	7	4	3
ENSRNOT00000015019	ENSRNOG00000011282	Ppp2r1a	protein phosphatase 2 scaffold subunit A alpha [Source:RGD Symbol;Acc:620907]	7.10176e-05	0.0319677	15.7835	0.0897746	1	9.05639	0.0128249	0.000111358	0.0127136	0.00575288	0.0127136	-0.206018	0.0375246	Ppp2r1a	Ppp2r1a	Ppp2r1a	Ppp2r1a	127	104	149	235
ENSRNOT00000076190	ENSRNOG00000007733	Arhgef9	Cdc42 guanine nucleotide exchange factor 9 [Source:RGD Symbol;Acc:620719]	7.14607e-05	0.0319677	15.7718	0.0860191	1	8.6557	0.0122884	0.000170966	0.0121175	0.00573591	0.0121175	-0.204062	0.0394818	Arhgef9	Arhgef9	Arhgef9	Arhgef9	85	106	134	176
ENSRNOT00000006329	ENSRNOG00000004753	Napb	NSF attachment protein beta [Source:RGD Symbol;Acc:1589649]	7.20633e-05	0.0319966	15.7559	0.1686	1	7.89549	0.0240857	0.000485295	0.0236004	0.00620265	0.0236004	-0.279313	0.0464389	Napb	Napb	Napb	Napb	287	372	499	745
ENSRNOT00000085027	ENSRNOG00000057729	Strip2	striatin interacting protein 2 [Source:RGD Symbol;Acc:1588437]	7.92659e-05	0.0336863	15.5757	0.589982	1	7.24484	0.0842831	0.00105586	0.0832272	0.00720387	0.0832272	-0.520618	0.085258	Strip2	Strip2	Strip2	Strip2	4	2	5	3
ENSRNOT00000013552	ENSRNOG00000009891	Pcf11	PCF11 cleavage and polyadenylation factor subunit [Source:RGD Symbol;Acc:1563397]	8.48292e-05	0.0341019	15.4475	0.196257	1	8.18815	0.0280367	0.000351648	0.0276851	0.00594214	0.0276851	-0.29988	0.0495688	Pcf11	Pcf11	Pcf11	Pcf11	28	27	44	59
ENSRNOT00000015598	ENSRNOG00000011302	Rab11a	RAB11a, member RAS oncogene family [Source:RGD Symbol;Acc:619762]	8.61252e-05	0.0341981	15.4188	0.0649015	1	8.70664	0.00927165	0.00015371	0.00911794	0.00572827	0.00911794	-0.182052	0.0391272	Rab11a	Rab11a	Rab11a	Rab11a	54	47	72	97
ENSRNOT00000006373	ENSRNOG00000004794	Rtn1	reticulon 1 [Source:RGD Symbol;Acc:620986]	8.79985e-05	0.0344451	15.3782	0.0906074	1	9.85755	0.0129439	5.17627e-05	0.0128922	0.00633946	0.0128922	-0.204633	0.0361625	Rtn1	Rtn1	Rtn1	Rtn1	918	848	1039	1411
ENSRNOT00000034401	ENSRNOG00000002919	Gfap	glial fibrillary acidic protein [Source:RGD Symbol;Acc:2679]	8.76897e-05	0.0344451	15.3848	1.6701	1	9.61512	0.238585	7.31663e-05	0.238512	0.00607909	0.238512	0.874229	0.145167	Gfap	Gfap	Gfap	Gfap	1	0	3	2
ENSRNOT00000023477	ENSRNOG00000017243	Bnip3	BCL2 interacting protein 3 [Source:RGD Symbol;Acc:620800]	9.18552e-05	0.0345235	15.2971	0.0750881	1	8.49184	0.0107269	0.000204573	0.0105223	0.00578	0.0105223	-0.193106	0.0405524	Bnip3	Bnip3	Bnip3	Bnip3	23	25	38	38
ENSRNOT00000016076	ENSRNOG00000012062	Npc2	NPC intracellular cholesterol transporter 2 [Source:RGD Symbol;Acc:628756]	9.1429e-05	0.0345235	15.3059	0.670414	1	7.72844	0.0957734	0.000536463	0.095237	0.00640079	0.095237	0.553439	0.0924294	Npc2	Npc2	Npc2	Npc2	25	23	31	39
ENSRNOT00000026391	ENSRNOG00000019433	Rab3a	RAB3A, member RAS oncogene family [Source:RGD Symbol;Acc:3528]	9.9286e-05	0.0358988	15.1502	0.111938	1	9.07584	0.0159911	0.000149122	0.015842	0.00575821	0.015842	-0.225773	0.0381376	Rab3a	Rab3a	Rab3a	Rab3a	203	275	421	464
ENSRNOT00000073746	ENSRNOG00000046493	Pnpo	pyridoxamine 5'-phosphate oxidase [Source:RGD Symbol;Acc:621456]	0.000103133	0.0361398	15.0785	0.178515	1	7.52225	0.0255021	0.000654785	0.0248474	0.00669919	0.0248474	-0.285956	0.050905	Pnpo	Pnpo	Pnpo	Pnpo	24	27	40	59
ENSRNOT00000010679	ENSRNOG00000007542	Scg5	secretogranin V [Source:RGD Symbol;Acc:3669]	0.000102183	0.0361398	15.0959	0.135063	1	8.34061	0.0192947	0.000690988	0.0186037	0.00584745	0.0186037	-0.248898	0.0444697	Scg5	Scg5	Scg5	Scg5	72	75	92	111
ENSRNOT00000067636	ENSRNOG00000012940	Vps41	VPS41 subunit of HOPS complex [Source:RGD Symbol;Acc:1560511]	0.000103262	0.0361398	15.0761	0.0692719	1	8.76413	0.00989599	0.000163547	0.00973244	0.00572307	0.00973244	-0.184559	0.0389411	Vps41	Vps41	Vps41	Vps41	34	37	61	79
ENSRNOT00000002484	ENSRNOG00000001815	Eif4a2	eukaryotic translation initiation factor 4A2 [Source:RGD Symbol;Acc:1309225]	0.000108021	0.0364495	14.9911	0.0672578	1	9.49621	0.00960825	0.000106009	0.00950225	0.00597875	0.00950225	-0.179465	0.0366272	Eif4a2	Eif4a2	Eif4a2	Eif4a2	44	34	56	58
ENSRNOT00000065288	ENSRNOG00000013290	Nrip3	nuclear receptor interacting protein 3 [Source:RGD Symbol;Acc:1304777]	0.000106652	0.0364495	15.0151	0.28572	1	9.28629	0.0408172	8.68529e-05	0.0407304	0.00584313	0.0407304	-0.36018	0.0614472	Nrip3	Nrip3	Nrip3	Nrip3	154	393	397	526
ENSRNOT00000024648	ENSRNOG00000017751	Arl6ip1	ADP-ribosylation factor like GTPase 6 interacting protein 1 [Source:RGD Symbol;Acc:735205]	0.000106988	0.0364495	15.0092	0.0646583	1	8.89619	0.00923689	0.000144316	0.00909258	0.00572489	0.00909258	-0.178911	0.0382851	Arl6ip1	Arl6ip1	Arl6ip1	Arl6ip1	307	271	412	510
ENSRNOT00000004808	ENSRNOG00000003611	Dynlt3	dynein light chain Tctex-type 3 [Source:RGD Symbol;Acc:1549755]	0.000113685	0.0367735	14.8946	0.141346	1	8.25782	0.0201922	0.000480574	0.0197117	0.00589549	0.0197117	-0.253054	0.0437094	Dynlt3	Dynlt3	Dynlt3	Dynlt3	81	71	84	150
ENSRNOT00000065642	ENSRNOG00000033528	Tll1	tolloid-like 1 [Source:RGD Symbol;Acc:1306120]	0.000114343	0.0367735	14.8838	0.280976	1	6.53743	0.0401395	0.00235998	0.0377795	0.00923279	0.0377795	-0.362688	0.0714296	Tll1	Tll1	Tll1	Tll1	6	1	4	6
ENSRNOT00000082963	ENSRNOG00000054118	Tpgs2	tubulin polyglutamylase complex subunit 2 [Source:RGD Symbol;Acc:1310571]	0.000112391	0.0367735	14.9163	0.107186	1	7.32123	0.0153123	0.000759806	0.0145525	0.0070523	0.0145525	-0.236562	0.0536785	Tpgs2	Tpgs2	Tpgs2	Tpgs2	27	43	46	51
ENSRNOT00000014058	ENSRNOG00000010452	Cycs	cytochrome c, somatic [Source:RGD Symbol;Acc:2451]	0.00011348	0.0367735	14.8981	0.0671978	1	8.78141	0.00959968	0.000157147	0.00944254	0.00572222	0.00944254	-0.181655	0.0388241	Cycs	Cycs	Gm10053	Gm10053	1	0	0	1
ENSRNOT00000005144	ENSRNOG00000003815	Slc25a11	solute carrier family 25 member 11 [Source:RGD Symbol;Acc:708476]	0.000113761	0.0367735	14.8934	0.119751	1	7.32368	0.0171073	0.000830279	0.0162771	0.0070476	0.0162771	-0.245507	0.0539989	Slc25a11	Slc25a11	Slc25a11	Slc25a11	36	42	51	65
ENSRNOT00000025580	ENSRNOG00000018915	Tagap	T-cell activation RhoGTPase activating protein [Source:RGD Symbol;Acc:1308618]	0.000114309	0.0367735	14.8843	2.06392	1	4.32953	0.294845	0.0164163	0.278429	0.0358092	0.278429	0.96665	0.166506	Tagap	Tagap	Tagap1	Tagap1	6	3	7	8
ENSRNOT00000002028	ENSRNOG00000001480	Ncf1	neutrophil cytosolic factor 1 [Source:RGD Symbol;Acc:61307]	0.000118792	0.0370363	14.8118	1.72465	1	6.06844	0.246378	0.00313718	0.243241	0.0115989	0.243241	0.882919	0.152898	Ncf1	Ncf1	Ncf1	Ncf1	0	1	0	0
ENSRNOT00000065600	ENSRNOG00000001682	Ttc3	tetratricopeptide repeat domain 3 [Source:RGD Symbol;Acc:1308654]	0.000120798	0.0370982	14.7802	0.0550593	1	9.91821	0.00786561	7.56814e-05	0.00778993	0.00641693	0.00778993	-0.165678	0.0363835	Ttc3	Ttc3	Ttc3	Ttc3	1388	1319	1668	2360
ENSRNOT00000075420	ENSRNOG00000047085	Lrrtm2	leucine rich repeat transmembrane neuronal 2 [Source:RGD Symbol;Acc:1593785]	0.000127423	0.0374344	14.6795	0.0824815	1	8.55404	0.0117831	0.000180401	0.0116027	0.00575975	0.0116027	-0.196945	0.0400558	Lrrtm2	Lrrtm2	Lrrtm2	Lrrtm2	45	72	74	99
ENSRNOT00000019320	ENSRNOG00000014230	Map1a	microtubule-associated protein 1A [Source:RGD Symbol;Acc:3042]	0.000132577	0.0374344	14.6048	0.12067	1	10.327	0.0172386	0.000130428	0.0171081	0.00708087	0.0171081	-0.232993	0.0409703	Map1a	Map1a	Map1a	Map1a	332	377	518	820
ENSRNOT00000077776	ENSRNOG00000049944	LOC100911440	mitochondrial glutamate carrier 1-like [Source:RGD Symbol;Acc:6492572]	0.000129085	0.0374344	14.6551	0.184027	1	7.09919	0.0262896	0.00134096	0.0249486	0.0075213	0.0249486	-0.293379	0.0591404	LOC100911440	LOC100911440	Slc25a22	Slc25a22	37	45	62	60
ENSRNOT00000022419	ENSRNOG00000016474	Tspan3	tetraspanin 3 [Source:RGD Symbol;Acc:1359444]	0.000130647	0.0374344	14.6324	0.0744944	1	8.94365	0.0106421	0.000154523	0.0104875	0.00573023	0.0104875	-0.187101	0.038188	Tspan3	Tspan3	Tspan3	Tspan3	132	136	210	266
ENSRNOT00000013956	ENSRNOG00000010350	Rcan2	regulator of calcineurin 2 [Source:RGD Symbol;Acc:69198]	0.000125576	0.0374344	14.707	0.351113	1	9.74714	0.050159	0.000220144	0.0499389	0.00621132	0.0499389	-0.397904	0.0694413	Rcan2	Rcan2	Rcan2	Rcan2	149	189	276	286
ENSRNOT00000025165	ENSRNOG00000039300	Ahcyl2	adenosylhomocysteinase-like 2 [Source:RGD Symbol;Acc:1564895]	0.000132304	0.0374344	14.6087	0.154476	1	8.02145	0.022068	0.00094153	0.0211264	0.00607744	0.0211264	-0.264316	0.0480229	Ahcyl2	Ahcyl2	Ahcyl2	Ahcyl2	18	20	35	45
ENSRNOT00000086635	ENSRNOG00000006553	Bnc2	basonuclin 2 [Source:RGD Symbol;Acc:1310694]	0.00014164	0.0375338	14.4802	1.01537	1	5.98274	0.145052	0.0109877	0.134065	0.0121459	0.134065	-0.674873	0.119774	Bnc2	Bnc2	Bnc2	Bnc2	24	8	25	46
ENSRNOT00000005168	ENSRNOG00000003887	Lgi2	leucine-rich repeat LGI family, member 2 [Source:RGD Symbol;Acc:1310391]	0.000140894	0.0375338	14.4902	0.124396	1	8.01174	0.0177709	0.000547622	0.0172233	0.00608637	0.0172233	-0.238257	0.0458582	Lgi2	Lgi2	Lgi2	Lgi2	32	54	59	93
ENSRNOT00000007609	ENSRNOG00000005345	Vsnl1	visinin-like 1 [Source:RGD Symbol;Acc:3966]	0.000136687	0.0375338	14.5473	0.172077	1	10.0295	0.0245824	4.73904e-05	0.024535	0.00657253	0.024535	-0.278044	0.0491012	Vsnl1	Vsnl1	Vsnl1	Vsnl1	365	391	438	608
ENSRNOT00000031007	ENSRNOG00000027514	Ube2m	ubiquitin-conjugating enzyme E2M [Source:RGD Symbol;Acc:1307614]	0.00013971	0.0375338	14.5061	0.157288	1	8.01222	0.0224697	0.000328172	0.0221415	0.00608593	0.0221415	-0.2657	0.047065	Ube2m	Ube2m	Ube2m	Ube2m	52	83	104	150
ENSRNOT00000019524	ENSRNOG00000014550	Plcxd3	phosphatidylinositol-specific phospholipase C, X domain containing 3 [Source:RGD Symbol;Acc:1308448]	0.000140456	0.0375338	14.496	0.160363	1	7.58817	0.022909	0.000506962	0.022402	0.00659703	0.022402	-0.269038	0.0494333	Plcxd3	Plcxd3	Plcxd3	Plcxd3	50	35	35	63
ENSRNOT00000020647	ENSRNOG00000015290	Tpi1	triosephosphate isomerase 1 [Source:RGD Symbol;Acc:3896]	0.000158328	0.0378468	14.2705	0.0818987	1	9.21749	0.0116998	0.000148786	0.011551	0.00580984	0.011551	-0.19264	0.0373778	Tpi1	Tpi1	Tpi1	Tpi1	130	168	284	335
ENSRNOT00000005124	ENSRNOG00000003853	Scoc	short coiled-coil protein [Source:RGD Symbol;Acc:1311860]	0.000147005	0.0378468	14.4102	0.0816567	1	8.45615	0.0116652	0.000194308	0.0114709	0.00579358	0.0114709	-0.195662	0.0406866	Scoc	Scoc	Scoc	Scoc	97	115	142	153
ENSRNOT00000023072	ENSRNOG00000016727	Akr1a1	aldo-keto reductase family 1 member A1 [Source:RGD Symbol;Acc:68346]	0.000160132	0.0378468	14.2492	0.0719721	1	8.85237	0.0102817	0.000170381	0.0101114	0.00572216	0.0101114	-0.183483	0.0386302	Akr1a1	Akr1a1	Akr1a1	Akr1a1	115	104	160	179
ENSRNOT00000015102	ENSRNOG00000010277	Idh3a	isocitrate dehydrogenase (NAD(+)) 3 catalytic subunit alpha [Source:RGD Symbol;Acc:70889]	0.000155842	0.0378468	14.3003	0.054945	1	8.79666	0.00784929	0.000157976	0.00769132	0.00572174	0.00769132	-0.167208	0.0387665	Idh3a	Idh3a	Idh3a	Idh3a	49	54	68	96
ENSRNOT00000002727	ENSRNOG00000001992	Atp6v1a	ATPase H+ transporting V1 subunit A [Source:RGD Symbol;Acc:1596464]	0.000154409	0.0378468	14.3177	0.0820707	1	9.42691	0.0117244	0.000976387	0.010748	0.00592821	0.010748	-0.197668	0.0425616	Atp6v1a	Atp6v1a	Atp6v1a	Atp6v1a	208	252	301	403
ENSRNOT00000087197	ENSRNOG00000010169	Atpaf1	ATP synthase mitochondrial F1 complex assembly factor 1 [Source:RGD Symbol;Acc:1305417]	0.000159189	0.0378468	14.2603	0.078758	1	7.82137	0.0112511	0.000417175	0.010834	0.00628593	0.010834	-0.200438	0.046694	Atpaf1	Atpaf1	Atpaf1	Atpaf1	13	6	23	18
ENSRNOT00000017413	ENSRNOG00000012482	Ndrg4	NDRG family member 4 [Source:RGD Symbol;Acc:621593]	0.000152085	0.0378468	14.3462	0.151729	1	9.86868	0.0216756	0.000101626	0.021574	0.0063533	0.021574	-0.260466	0.04669	Ndrg4	Ndrg4	Ndrg4	Ndrg4	313	349	546	682
ENSRNOT00000003932	ENSRNOG00000002934	Atp1b1	ATPase Na+/K+ transporting subunit beta 1 [Source:RGD Symbol;Acc:2170]	0.000145925	0.0378468	14.4241	0.0871931	1	10.4988	0.0124562	3.52159e-05	0.0124209	0.00744143	0.0124209	-0.198606	0.0373593	Atp1b1	Atp1b1	Atp1b1	Atp1b1	875	725	1113	1500
ENSRNOT00000022406	ENSRNOG00000016227	Glrx3	glutaredoxin 3 [Source:RGD Symbol;Acc:69414]	0.000161339	0.0378468	14.235	0.0881934	1	8.0152	0.0125991	0.000315196	0.0122839	0.00608318	0.0122839	-0.20491	0.0444585	Glrx3	Glrx3	Glrx3	Glrx3	19	19	31	29
ENSRNOT00000024781	ENSRNOG00000018343	Isca1	iron-sulfur cluster assembly 1 [Source:RGD Symbol;Acc:727792]	0.000150161	0.0378468	14.3702	0.0865625	1	7.95975	0.0123661	0.000921703	0.0114444	0.00613624	0.0114444	-0.209802	0.048376	Isca1	Isca1	Isca1	Isca1	31	41	52	64
ENSRNOT00000064949	ENSRNOG00000042502	Smim17	small integral membrane protein 17 [Source:RGD Symbol;Acc:1559613]	0.000156278	0.0378468	14.295	0.127187	1	7.67903	0.0181696	0.000421157	0.0177485	0.00646671	0.0177485	-0.24121	0.0480515	Smim17	Smim17	Smim17	Smim17	11	16	14	23
ENSRNOT00000045357	ENSRNOG00000025528	Efr3a	EFR3 homolog A [Source:RGD Symbol;Acc:1305976]	0.000167399	0.0379738	14.1656	0.0728861	1	8.7475	0.0104123	0.000322303	0.01009	0.0057242	0.01009	-0.185592	0.0400831	Efr3a	Efr3a	Efr3a	Efr3a	40	54	57	100
ENSRNOT00000013620	ENSRNOG00000010205	Mturn	maturin, neural progenitor differentiation regulator homolog [Source:RGD Symbol;Acc:1549700]	0.000165417	0.0379738	14.1881	0.113611	1	7.31147	0.0162301	0.00076871	0.0154614	0.00707113	0.0154614	-0.236765	0.0538377	Mturn	Mturn	Mturn	Mturn	51	54	104	115
ENSRNOT00000019571	ENSRNOG00000014090	Retsat	retinol saturase [Source:RGD Symbol;Acc:628802]	0.000169462	0.0379738	14.1426	0.377603	1	6.59565	0.0539433	0.00170118	0.0522421	0.00900793	0.0522421	0.409876	0.074599	Retsat	Retsat	Retsat	Retsat	1	2	3	1
ENSRNOT00000008913	ENSRNOG00000006369	Alg2	ALG2, alpha-1,3/1,6-mannosyltransferase [Source:RGD Symbol;Acc:1309940]	0.000170707	0.0379738	14.1288	0.0775054	1	8.56079	0.0110722	0.000169033	0.0109032	0.00575781	0.0109032	-0.189755	0.0399445	Alg2	Alg2	Alg2	Alg2	58	54	77	71
ENSRNOT00000014704	ENSRNOG00000010830	Slc25a4	solute carrier family 25 member 4 [Source:RGD Symbol;Acc:620352]	0.000170153	0.0379738	14.1349	0.0733511	1	9.28125	0.0104787	0.000114723	0.010364	0.0058405	0.010364	-0.182984	0.0370021	Slc25a4	Slc25a4	Slc25a4	Slc25a4	461	421	654	791
ENSRNOT00000025344	ENSRNOG00000018735	Cd74	CD74 molecule [Source:RGD Symbol;Acc:2313]	0.000169759	0.0379738	14.1393	11.7991	1	6.75255	1.68559	0.00285207	1.68274	0.00846299	1.68274	2.29109	0.41709	Cd74	Cd74	Cd74	Cd74	0	0	2	0
ENSRNOT00000001958	ENSRNOG00000001440	Mdh2	malate dehydrogenase 2 [Source:RGD Symbol;Acc:619719]	0.000174735	0.0385044	14.085	0.0747324	1	8.51537	0.0106761	0.000186091	0.01049	0.00577183	0.01049	-0.187258	0.0403009	Mdh2	Mdh2	Mdh2	Mdh2	71	70	126	146
ENSRNOT00000010853	ENSRNOG00000008218	Atp6v0e2	ATPase, H+ transporting V0 subunit e2 [Source:RGD Symbol;Acc:1303238]	0.000176834	0.0386806	14.0625	0.0895673	1	7.68627	0.0127953	0.000436215	0.0123591	0.00645684	0.0123591	-0.209921	0.0480643	Atp6v0e2	Atp6v0e2	Atp6v0e2	Atp6v0e2	88	144	212	226
ENSRNOT00000018038	ENSRNOG00000013300	Atp5if1	ATP synthase inhibitory factor subunit 1 [Source:RGD Symbol;Acc:2181]	0.00017648	0.0386806	14.0663	0.106367	1	8.01087	0.0151953	0.000313794	0.0148815	0.00608719	0.0148815	-0.219984	0.0444847	Atp5if1	Atp5if1	Atpif1	Atpif1	83	73	132	144
ENSRNOT00000007994	ENSRNOG00000005850	Gdap1	ganglioside-induced differentiation-associated-protein 1 [Source:RGD Symbol;Acc:1309005]	0.000179967	0.0389364	14.0295	0.0722548	1	8.41344	0.0103221	0.000300033	0.0100221	0.00581172	0.0100221	-0.18625	0.0416196	Gdap1	Gdap1	Gdap1	Gdap1	125	153	207	303
ENSRNOT00000001079	ENSRNOG00000000814	Fabp7	fatty acid binding protein 7 [Source:RGD Symbol;Acc:69312]	0.000182177	0.0389891	14.0065	0.233503	1	6.81537	0.0333576	0.00101276	0.0323449	0.00826765	0.0323449	0.32285	0.0616439	Fabp7	Fabp7	Fabp7	Fabp7	3	3	1	5
ENSRNOT00000043476	ENSRNOG00000030269	Atp2b2	ATPase plasma membrane Ca2+ transporting 2 [Source:RGD Symbol;Acc:2176]	0.000186871	0.039089	13.9587	0.162513	1	8.54149	0.0232162	0.0025227	0.0206935	0.00576349	0.0206935	-0.270266	0.0534698	Atp2b2	Atp2b2	Atp2b2	Atp2b2	101	149	222	281
ENSRNOT00000016608	ENSRNOG00000012228	Skap2	src kinase associated phosphoprotein 2 [Source:RGD Symbol;Acc:620159]	0.000186865	0.039089	13.9588	0.333528	1	6.29578	0.0476468	0.00200086	0.0456459	0.0103177	0.0456459	0.385914	0.0744449	Skap2	Skap2	Skap2	Skap2	0	1	2	2
ENSRNOT00000001642	ENSRNOG00000001227	Adarb1	adenosine deaminase, RNA-specific, B1 [Source:RGD Symbol;Acc:2033]	0.000185022	0.039089	13.9774	0.174633	1	8.27067	0.0249476	0.000821645	0.0241259	0.00588751	0.0241259	-0.278161	0.0512582	Adarb1	Adarb1	Adarb1	Adarb1	29	45	46	69
ENSRNOT00000027088	ENSRNOG00000019980	Tomm20	translocase of outer mitochondrial membrane 20 [Source:RGD Symbol;Acc:708467]	0.000191056	0.039089	13.9171	0.0763382	1	8.1955	0.0109055	0.000263782	0.0106417	0.00593694	0.0106417	-0.19092	0.0427938	Tomm20	Tomm20	Tomm20	Tomm20	35	38	54	85
ENSRNOT00000028284	ENSRNOG00000020845	Tyrobp	Tyro protein tyrosine kinase binding protein [Source:RGD Symbol;Acc:1303081]	0.000184157	0.039089	13.9862	1.55678	1	6.12794	0.222397	0.0030335	0.219363	0.0112388	0.219363	0.830604	0.152959	Tyrobp	Tyrobp	Tyrobp	Tyrobp	0	0	0	4
ENSRNOT00000015034	ENSRNOG00000010881	Trak2	trafficking kinesin protein 2 [Source:RGD Symbol;Acc:620915]	0.00018652	0.039089	13.9622	0.167114	1	8.60535	0.0238735	0.0050165	0.018857	0.00574629	0.018857	-0.284391	0.0645186	Trak2	Trak2	Trak2	Trak2	18	18	30	51
ENSRNOT00000023460	ENSRNOG00000017428	Map1b	microtubule-associated protein 1B [Source:RGD Symbol;Acc:3043]	0.000189196	0.039089	13.9355	0.0752937	1	11.9189	0.0107562	8.54182e-06	0.0107477	0.0131543	0.0131543	-0.195296	0.047406	Map1b	Map1b	Map1b	Map1b	3122	3675	5131	6819
ENSRNOT00000064772	ENSRNOG00000008481	Reep1	receptor accessory protein 1 [Source:RGD Symbol;Acc:1305230]	0.000193372	0.0392664	13.8944	0.143673	1	8.44959	0.0205248	0.000259465	0.0202653	0.00579623	0.0202653	-0.252034	0.0467348	Reep1	Reep1	Reep1	Reep1	58	87	113	150
ENSRNOT00000084092	ENSRNOG00000010219	Ralgds	ral guanine nucleotide dissociation stimulator [Source:RGD Symbol;Acc:3533]	0.000200687	0.0396	13.8246	54.6309	1	2.56335	7.80441	2.34451	5.4599	0.484238	5.4599	5.21039	1.2261	Ralgds	Ralgds	Ralgds	Ralgds	19	22	24	33
ENSRNOT00000026364	ENSRNOG00000019478	Irf9	interferon regulatory factor 9 [Source:RGD Symbol;Acc:1308766]	0.000199772	0.0396	13.8332	1.68438	1	5.61041	0.240626	0.00637074	0.234255	0.0150524	0.234255	0.862276	0.160632	Irf9	Irf9	Irf9	Irf9	10	1	8	3
ENSRNOT00000029587	ENSRNOG00000027582	Dpysl4	dihydropyrimidinase-like 4 [Source:RGD Symbol;Acc:2409]	0.000200438	0.0396	13.827	0.253272	1	6.78401	0.0361818	0.00103684	0.0351449	0.00836362	0.0351449	-0.334337	0.0623127	Dpysl4	Dpysl4	Dpysl4	Dpysl4	15	21	41	30
ENSRNOT00000081952	ENSRNOG00000009198	Rab6b	RAB6B, member RAS oncogene family [Source:RGD Symbol;Acc:1309958]	0.000200197	0.0396	13.8292	0.269196	1	7.56092	0.0384566	0.000962152	0.0374945	0.00663848	0.0374945	-0.344698	0.0642326	Rab6b	Rab6b	Rab6b	Rab6b	231	351	530	687
ENSRNOT00000071853	ENSRNOG00000050404	Pmepa1	prostate transmembrane protein, androgen induced 1 [Source:RGD Symbol;Acc:1308255]	0.000212092	0.0407059	13.7208	0.356875	1	5.99402	0.0509821	0.00313369	0.0478484	0.0120719	0.0478484	-0.402401	0.0844769	Pmepa1	Pmepa1	Pmepa1	Pmepa1	67	133	273	476
ENSRNOT00000076052	ENSRNOG00000016810	Stmn1	stathmin 1 [Source:RGD Symbol;Acc:2992]	0.000210417	0.0407059	13.7357	0.0728169	1	9.62367	0.0104024	7.48385e-05	0.0103276	0.00608698	0.0103276	-0.180443	0.0363101	Stmn1	Stmn1	Stmn1	Stmn1	20	24	33	43
ENSRNOT00000091677	ENSRNOG00000004067	Nrcam	neuronal cell adhesion molecule [Source:RGD Symbol;Acc:3209]	0.000211541	0.0407059	13.7257	1.44274	1	6.71612	0.206106	0.0184657	0.18764	0.00858204	0.18764	0.796907	0.149667	Nrcam	Nrcam	Nrcam	Nrcam	38	48	63	81
ENSRNOT00000038612	ENSRNOG00000024128	Aco2	aconitase 2 [Source:RGD Symbol;Acc:621360]	0.000213199	0.0407868	13.711	0.0481147	1	9.31916	0.00687353	9.48332e-05	0.00677869	0.00586095	0.00677869	-0.154774	0.0367884	Aco2	Aco2	Aco2	Aco2	98	107	151	207
ENSRNOT00000082970	ENSRNOG00000029885	Stag2	stromal antigen 2 [Source:RGD Symbol;Acc:1562042]	0.000214253	0.0408571	13.7018	0.478898	1	6.82862	0.0684141	0.0100415	0.0583726	0.00822799	0.0583726	0.462156	0.0926855	Stag2	Stag2	Stag2	Stag2	13	15	27	37
ENSRNOT00000009612	ENSRNOG00000007332	Sstr3	somatostatin receptor 3 [Source:RGD Symbol;Acc:620308]	0.000217385	0.0409937	13.6745	39.3385	1	2.16094	5.61979	1.41138	4.20842	1.01792	4.20842	4.56654	1.13371	Sstr3	Sstr3	Sstr3	Sstr3	3	0	3	5
ENSRNOT00000015956	ENSRNOG00000011782	Got2	glutamic-oxaloacetic transaminase 2 [Source:RGD Symbol;Acc:2722]	0.000217726	0.0409937	13.6716	0.101378	1	8.84184	0.0144825	0.000145343	0.0143372	0.00572182	0.0143372	-0.211092	0.0398081	Got2	Got2	Got2	Got2	55	62	94	126
ENSRNOT00000021711	ENSRNOG00000015843	Itfg1	integrin alpha FG-GAP repeat containing 1 [Source:RGD Symbol;Acc:619898]	0.000216234	0.0409937	13.6845	0.0726931	1	9.30257	0.0103847	0.000124329	0.0102604	0.0058518	0.0102604	-0.180615	0.0370313	Itfg1	Itfg1	Itfg1	Itfg1	66	42	73	96
ENSRNOT00000086679	ENSRNOG00000010440	Gnal	G protein subunit alpha L [Source:RGD Symbol;Acc:2715]	0.000220947	0.0413387	13.644	0.194713	1	6.64082	0.0278161	0.00414584	0.0236703	0.00884223	0.0236703	-0.314581	0.0763009	Gnal	Gnal	Gnal	Gnal	45	84	73	89
ENSRNOT00000001820	ENSRNOG00000001346	Cops6	COP9 signalosome subunit 6 [Source:RGD Symbol;Acc:1309919]	0.000228314	0.0418158	13.5824	0.146408	1	7.65769	0.0209154	0.000541298	0.0203741	0.00649626	0.0203741	-0.253708	0.0489216	Cops6	Cops6	Cops6	Cops6	26	38	56	55
ENSRNOT00000083007	ENSRNOG00000056580	En1	engrailed homeobox 1 [Source:RGD Symbol;Acc:1595088]	0.000228417	0.0418158	13.5816	0.215418	1	6.87921	0.0307741	0.000966945	0.0298071	0.00808134	0.0298071	-0.308282	0.0604887	En1	En1	En1	En1	255	142	253	286
ENSRNOT00000078037	ENSRNOG00000058337	Plcb2	phospholipase C, beta 2 [Source:RGD Symbol;Acc:621004]	0.000232267	0.0421317	13.5502	1.10871	1	4.53798	0.158387	0.0201927	0.138195	0.030904	0.138195	0.72088	0.163104	Plcb2	Plcb2	Plcb2	Plcb2	0	1	0	0
ENSRNOT00000033537	ENSRNOG00000027049	Atp5mf	ATP synthase membrane subunit f [Source:RGD Symbol;Acc:1596067]	0.00023204	0.0421317	13.552	0.0830232	1	7.92307	0.0118605	0.000377771	0.0114827	0.0061735	0.0114827	-0.198463	0.0455832	Atp5mf	Atp5mf	Atp5j2	Atp5j2	46	31	60	65
ENSRNOT00000089729	ENSRNOG00000018337	Caly	calcyon neuron-specific vesicular protein [Source:RGD Symbol;Acc:621719]	0.000241512	0.0423727	13.477	0.0933963	1	8.0127	0.0133423	0.000493342	0.012849	0.00608549	0.012849	-0.206848	0.0455339	Caly	Caly	Caly	Caly	82	61	98	76
ENSRNOT00000039410	ENSRNOG00000025278	Scai	suppressor of cancer cell invasion [Source:RGD Symbol;Acc:1594720]	0.000238308	0.0423727	13.502	0.22683	1	7.72282	0.0324042	0.000429855	0.0319744	0.00640812	0.0319744	-0.315033	0.0601801	Scai	Scai	Scai	Scai	35	35	57	73
ENSRNOT00000077884	ENSRNOG00000054775	Fkbp11	FKBP prolyl isomerase 11 [Source:RGD Symbol;Acc:1306161]	0.000237415	0.0423727	13.5091	0.121293	1	9.03913	0.0173275	0.000138025	0.0171895	0.0057485	0.0171895	-0.230391	0.0439875	Fkbp11	Fkbp11	Fkbp11	Fkbp11	14	6	15	20
ENSRNOT00000020924	ENSRNOG00000015585	Suv39h2	suppressor of variegation 3-9 homolog 2 [Source:RGD Symbol;Acc:1306969]	0.000234545	0.0423727	13.5319	53.8396	1	2.64426	7.69138	2.94443	4.74695	0.416448	4.74695	5.33986	1.33709	Suv39h2	Suv39h2	Suv39h2	Suv39h2	3	8	4	2
ENSRNOT00000080277	ENSRNOG00000056558	Gabra3	gamma-aminobutyric acid type A receptor alpha3 subunit [Source:RGD Symbol;Acc:2648]	0.000245931	0.0425801	13.4429	0.114241	1	7.4341	0.0163202	0.00111032	0.0152099	0.00684614	0.0152099	-0.23302	0.0541503	Gabra3	Gabra3	Gabra3	Gabra3	32	33	43	48
ENSRNOT00000049884	ENSRNOG00000031168	Arhgap15	Rho GTPase activating protein 15 [Source:RGD Symbol;Acc:1359304]	0.000249857	0.0427176	13.4132	1.45946	1	5.10083	0.208494	0.00843608	0.200058	0.0207103	0.200058	0.798125	0.1535	Arhgap15	Arhgap15	Arhgap15	Arhgap15	0	0	1	0
ENSRNOT00000010263	ENSRNOG00000007808	Nap1l5	nucleosome assembly protein 1-like 5 [Source:RGD Symbol;Acc:1584123]	0.000253758	0.0431368	13.3842	0.0448983	1	9.84541	0.00641405	7.08519e-05	0.00634319	0.00632457	0.00634319	-0.14933	0.0362959	Nap1l5	Nap1l5	Nap1l5	Nap1l5	322	220	392	419
ENSRNOT00000081110	ENSRNOG00000060694	Adam17	ADAM metallopeptidase domain 17 [Source:RGD Symbol;Acc:620404]	0.000258703	0.0433068	13.348	0.163354	1	6.7564	0.0233364	0.00175069	0.0215857	0.00845065	0.0215857	0.279101	0.0656247	Adam17	Adam17	Adam17	Adam17	3	3	2	5
ENSRNOT00000046085	ENSRNOG00000005063	Atl1	atlastin GTPase 1 [Source:RGD Symbol;Acc:1359232]	0.000259308	0.0433068	13.3436	0.059265	1	8.29607	0.00846644	0.000317964	0.00814847	0.00587231	0.00814847	-0.172626	0.0424555	Atl1	Atl1	Atl1	Atl1	54	36	54	61
ENSRNOT00000081744	ENSRNOG00000004680	Kif5c	kinesin family member 5C [Source:RGD Symbol;Acc:1308539]	0.000257482	0.0433068	13.3568	0.0805806	1	9.23545	0.0115115	0.000652585	0.0108589	0.00581801	0.0108589	-0.190186	0.0407786	Kif5c	Kif5c	Kif5c	Kif5c	148	208	274	297
ENSRNOT00000013272	ENSRNOG00000009236	Necap1	NECAP endocytosis associated 1 [Source:RGD Symbol;Acc:1306053]	0.000266548	0.0439629	13.292	0.0694951	1	8.65636	0.00992787	0.00016207	0.0097658	0.0057358	0.0097658	-0.177765	0.0394186	Necap1	Necap1	Necap1	Necap1	48	39	63	85
ENSRNOT00000005317	ENSRNOG00000003988	Dnajc27	DnaJ heat shock protein family (Hsp40) member C27 [Source:RGD Symbol;Acc:1564414]	0.000268535	0.0441354	13.278	0.105797	1	8.63526	0.0151139	0.000481907	0.014632	0.00573979	0.014632	-0.214481	0.0416793	Dnajc27	Dnajc27	Dnajc27	Dnajc27	48	56	92	105
ENSRNOT00000023648	ENSRNOG00000017227	Ppme1	protein phosphatase methylesterase 1 [Source:RGD Symbol;Acc:1309683]	0.000279112	0.0442122	13.2056	0.0733343	1	7.97024	0.0104763	0.000442402	0.0100339	0.0061259	0.0100339	-0.188565	0.0455725	Ppme1	Ppme1	Ppme1	Ppme1	69	64	79	108
ENSRNOT00000063943	ENSRNOG00000012644	Nup58	nucleoporin 58 [Source:RGD Symbol;Acc:631334]	0.000277443	0.0442122	13.2169	0.256777	1	6.23539	0.0366824	0.00571444	0.030968	0.0106318	0.030968	-0.356923	0.0877637	Nup58	Nup58	Nupl1	Nupl1	3	4	1	3
ENSRNOT00000077053	ENSRNOG00000014371	Cdh13	cadherin 13 [Source:RGD Symbol;Acc:619745]	0.000276276	0.0442122	13.2248	0.105591	1	8.07777	0.0150845	0.000399489	0.014685	0.00602793	0.014685	-0.215473	0.0444798	Cdh13	Cdh13	Cdh13	Cdh13	135	84	138	220
ENSRNOT00000023606	ENSRNOG00000017235	Atp6v0d1	ATPase H+ transporting V0 subunit D1 [Source:RGD Symbol;Acc:1306159]	0.000269909	0.0442122	13.2685	0.0749782	1	8.53439	0.0107112	0.000265122	0.0104461	0.00576568	0.0104461	-0.184318	0.040719	Atp6v0d1	Atp6v0d1	Atp6v0d1	Atp6v0d1	96	130	171	216
ENSRNOT00000000674	ENSRNOG00000000557	Ppa1	inorganic pyrophosphatase 1 [Source:RGD Symbol;Acc:1589773]	0.000281019	0.0442188	13.1928	0.101003	1	7.62095	0.014429	0.000684721	0.0137443	0.00654864	0.0137443	-0.216547	0.050056	Ppa1	Ppa1	Ppa1	Ppa1	30	27	37	53
ENSRNOT00000016084	ENSRNOG00000011887	RGD1307929	similar to CG14967-PA [Source:RGD Symbol;Acc:1307929]	0.000283163	0.0442188	13.1786	0.0573624	1	8.75805	0.00819463	0.000217076	0.00797755	0.00572345	0.00797755	-0.165222	0.0393317	RGD1307929	RGD1307929	2610507B11Rik	2610507B11Rik	32	29	48	77
ENSRNOT00000074572	ENSRNOG00000016753	Slc14a1	solute carrier family 14 member 1 (Kidd blood group) [Source:RGD Symbol;Acc:3688]	0.000281956	0.0442188	13.1866	0.19607	1	7.30772	0.02801	0.00335845	0.0246516	0.00707839	0.0246516	0.2971	0.0654558	Slc14a1	Slc14a1	Slc14a1	Slc14a1	1	0	1	0
ENSRNOT00000090007	ENSRNOG00000054689	Cox7b	cytochrome c oxidase subunit 7B [Source:RGD Symbol;Acc:727789]	0.000287442	0.0443055	13.1505	0.0737339	1	8.09969	0.0105334	0.00031548	0.0102179	0.00600972	0.0102179	-0.186113	0.0438077	Cox7b	Cox7b	Cox7b	Cox7b	96	92	132	188
ENSRNOT00000057295	ENSRNOG00000006989	Vamp2	vesicle-associated membrane protein 2 [Source:RGD Symbol;Acc:3949]	0.000290244	0.0445069	13.1323	0.137766	1	9.59849	0.0196809	7.78331e-05	0.019603	0.006064	0.019603	-0.24424	0.0479964	Vamp2	Vamp2	Vamp2	Vamp2	141	210	323	382
ENSRNOT00000031555	ENSRNOG00000023546	Hspb1	heat shock protein family B (small) member 1 [Source:RGD Symbol;Acc:61306]	0.000292378	0.0446149	13.1186	1.10456	1	4.65424	0.157794	0.00896961	0.148825	0.0285296	0.148825	0.692673	0.138885	Hspb1	Hspb1	Hspb1	Hspb1	0	0	0	3
ENSRNOT00000005910	ENSRNOG00000004284	Btg1	BTG anti-proliferation factor 1 [Source:RGD Symbol;Acc:2224]	0.000296858	0.0448739	13.0901	0.173729	1	6.5526	0.0248184	0.00171555	0.0231028	0.00917292	0.0231028	0.287196	0.0687244	Btg1	Btg1	Btg1	Btg1	1	5	3	5
ENSRNOT00000026225	ENSRNOG00000019387	Ifi30	IFI30, lysosomal thiol reductase [Source:RGD Symbol;Acc:1310758]	0.000297163	0.0448739	13.0882	1.05854	1	5.16847	0.15122	0.00593818	0.145282	0.0198705	0.145282	0.676584	0.13341	Ifi30	Ifi30	Ifi30	Ifi30	1	1	1	1
ENSRNOT00000019419	ENSRNOG00000014162	Plekhb2	pleckstrin homology domain containing B2 [Source:RGD Symbol;Acc:1310954]	0.000299286	0.0449337	13.0749	0.0402767	1	9.55044	0.00575382	7.03466e-05	0.00568347	0.00602235	0.00602235	-0.143158	0.0363198	Plekhb2	Plekhb2	Plekhb2	Plekhb2	35	39	40	76
ENSRNOT00000018734	ENSRNOG00000013816	Cmas	cytidine monophosphate N-acetylneuraminic acid synthetase [Source:RGD Symbol;Acc:1310911]	0.000300641	0.0449428	13.0664	0.102367	1	7.84565	0.0146239	0.000418216	0.0142057	0.00625785	0.0142057	-0.213344	0.0464842	Cmas	Cmas	Cmas	Cmas	54	45	84	102
ENSRNOT00000036366	ENSRNOG00000014635	Clta	clathrin, light chain A [Source:RGD Symbol;Acc:70919]	0.00030256	0.0449971	13.0545	0.468779	1	6.24271	0.0669685	0.00486356	0.0621049	0.0105927	0.0621049	0.450026	0.0889682	Clta	Clta	Clta	Clta	88	67	113	134
ENSRNOT00000033964	ENSRNOG00000023312	Lonrf2	LON peptidase N-terminal domain and ring finger 2 [Source:RGD Symbol;Acc:1562137]	0.000303601	0.0449971	13.048	0.0673822	1	9.67685	0.00962602	6.7462e-05	0.00955856	0.00613814	0.00955856	-0.17192	0.0362398	Lonrf2	Lonrf2	Lonrf2	Lonrf2	47	37	52	64
ENSRNOT00000064851	ENSRNOG00000007518	Nckap1	NCK-associated protein 1 [Source:RGD Symbol;Acc:61939]	0.00030513	0.0449971	13.0386	0.0547313	1	9.25264	0.00781876	0.000213381	0.00760538	0.00582617	0.00760538	-0.159874	0.0377623	Nckap1	Nckap1	Nckap1	Nckap1	99	98	141	151
ENSRNOT00000010641	ENSRNOG00000036934	Abhd12	abhydrolase domain containing 12 [Source:RGD Symbol;Acc:1562570]	0.000305542	0.0449971	13.0361	0.0745285	1	8.41263	0.0106469	0.000261595	0.0103853	0.00581209	0.0103853	-0.18347	0.0413774	Abhd12	Abhd12	Abhd12	Abhd12	78	58	133	156
ENSRNOT00000017736	ENSRNOG00000013045	Setd7	SET domain containing 7, histone lysine methyltransferase [Source:RGD Symbol;Acc:1586346]	0.000303694	0.0449971	13.0475	0.0891436	1	7.72439	0.0127348	0.000484642	0.0122502	0.00640606	0.0122502	-0.203797	0.0479672	Setd7	Setd7	Setd7	Setd7	51	57	76	100
ENSRNOT00000024000	ENSRNOG00000017619	Aldh1a1	aldehyde dehydrogenase 1 family, member A1 [Source:RGD Symbol;Acc:2087]	0.000311013	0.0454652	13.0029	1.16234	1	9.00261	0.166048	0.000206467	0.165842	0.00574032	0.165842	-0.708092	0.140546	Aldh1a1	Aldh1a1	Aldh1a1	Aldh1a1	168	529	1693	689
ENSRNOT00000004799	ENSRNOG00000003520	Prdx2	peroxiredoxin 2 [Source:RGD Symbol;Acc:3838]	0.000318648	0.0458072	12.9575	0.109901	1	8.31459	0.0157001	0.00022508	0.015475	0.00586169	0.015475	-0.217586	0.0433396	Prdx2	Prdx2	Prdx2	Prdx2	92	89	164	175
ENSRNOT00000060765	ENSRNOG00000006384	Ddx58	DEXD/H-box helicase 58 [Source:RGD Symbol;Acc:1309460]	0.000315909	0.0458072	12.9736	3.31974	1	5.43972	0.474248	0.0107813	0.463467	0.0167889	0.463467	1.19616	0.237956	Ddx58	Ddx58	Ddx58	Ddx58	2	0	1	0
ENSRNOT00000015365	ENSRNOG00000011521	Filip1	filamin A interacting protein 1 [Source:RGD Symbol;Acc:628597]	0.000321904	0.0461502	12.9384	58.6934	1	2.79234	8.38477	3.63415	4.75061	0.31598	4.75061	5.57678	1.45024	Filip1	Filip1	Filip1	Filip1	1	0	0	1
ENSRNOT00000033745	ENSRNOG00000028014	Cryzl1	crystallin zeta like 1 [Source:RGD Symbol;Acc:1310219]	0.00032928	0.0467663	12.896	0.114165	1	7.43494	0.0163093	0.0010068	0.0153025	0.00684467	0.0153025	-0.228871	0.053629	Cryzl1	Cryzl1	Cryzl1	Cryzl1	19	13	22	20
ENSRNOT00000041328	ENSRNOG00000030963	LOC108351137	glyceraldehyde-3-phosphate dehydrogenase [Source:RGD Symbol;Acc:11369796]	0.000335332	0.0472778	12.8619	0.0642338	1	10.6416	0.00917626	3.72969e-05	0.00913896	0.0077825	0.00913896	-0.169113	0.0379254	LOC108351137	LOC108351137	Gm3839	Gm3839	2	0	2	1
ENSRNOT00000084917	ENSRNOG00000061216	Tubb5	tubulin, beta 5 class I [Source:RGD Symbol;Acc:628596]	0.000339419	0.0474048	12.8393	0.325176	1	7.3102	0.0464537	0.00384795	0.0426057	0.00707358	0.0426057	-0.373611	0.0751019	Tubb5	Tubb5	Tubb5	Tubb5	227	175	289	302
ENSRNOT00000032926	ENSRNOG00000026647	Cxcl16	C-X-C motif chemokine ligand 16 [Source:RGD Symbol;Acc:1562928]	0.000343445	0.0474543	12.8172	4.32168	1	5.18025	0.617382	0.0264164	0.590966	0.0197293	0.590966	1.36157	0.274168	Cxcl16	Cxcl16	Cxcl16	Cxcl16	1	0	0	1
ENSRNOT00000016051	ENSRNOG00000011949	Ndufb5	NADH:ubiquinone oxidoreductase subunit B5 [Source:RGD Symbol;Acc:1305909]	0.000346432	0.0475247	12.801	0.0715824	1	7.58035	0.0102261	0.00040885	0.0098172	0.00660881	0.0098172	-0.190615	0.0489826	Ndufb5	Ndufb5	Ndufb5	Ndufb5	38	22	58	76
ENSRNOT00000001464	ENSRNOG00000001098	Pds5b	PDS5 cohesin associated factor B [Source:RGD Symbol;Acc:1310838]	0.00034729	0.0475247	12.7964	0.0607096	1	8.75118	0.00867281	0.000357171	0.00831563	0.00572393	0.00831563	-0.167908	0.040299	Pds5b	Pds5b	Pds5b	Pds5b	40	35	49	46
ENSRNOT00000007567	ENSRNOG00000005512	Ndufa4	NDUFA4, mitochondrial complex associated [Source:RGD Symbol;Acc:1584719]	0.000347467	0.0475247	12.7954	0.0702414	1	8.1056	0.0100345	0.000275923	0.00975856	0.0060049	0.00975856	-0.180833	0.0435218	Ndufa4	Ndufa4	Ndufa4	Ndufa4	75	76	125	148
ENSRNOT00000050137	ENSRNOG00000005708	Mmp16	matrix metallopeptidase 16 [Source:RGD Symbol;Acc:620199]	0.000349274	0.0476623	12.7857	0.102005	1	7.38116	0.0145721	0.000595955	0.0139761	0.00694026	0.0139761	-0.217476	0.0521557	Mmp16	Mmp16	Mmp16	Mmp16	31	56	51	91
ENSRNOT00000081819	ENSRNOG00000055572	Idh3g	isocitrate dehydrogenase (NAD(+)) 3 non-catalytic subunit gamma [Source:RGD Symbol;Acc:2863]	0.000350782	0.0477058	12.7777	0.0939458	1	8.15125	0.0134208	0.000420143	0.0130007	0.00596918	0.0130007	-0.202627	0.0440666	Idh3g	Idh3g	Idh3g	Idh3g	24	19	37	45
ENSRNOT00000006531	ENSRNOG00000004629	Fkbp3	FKBP prolyl isomerase 3 [Source:RGD Symbol;Acc:1304992]	0.000351197	0.0477058	12.7755	0.0679407	1	7.98586	0.00970581	0.000378716	0.0093271	0.00611077	0.0093271	-0.181015	0.0450718	Fkbp3	Fkbp3	Fkbp3	Fkbp3	119	109	145	230
ENSRNOT00000032881	ENSRNOG00000023935	Nrsn2	neurensin 2 [Source:RGD Symbol;Acc:1586322]	0.000352723	0.0477219	12.7673	0.0883167	1	8.06575	0.0126167	0.000367752	0.0122489	0.00603817	0.0122489	-0.197745	0.0443803	Nrsn2	Nrsn2	Nrsn2	Nrsn2	70	67	92	101
ENSRNOT00000008980	ENSRNOG00000006364	Dld	dihydrolipoamide dehydrogenase [Source:RGD Symbol;Acc:735073]	0.000353022	0.0477219	12.7658	0.0821156	1	7.96796	0.0117308	0.000510171	0.0112206	0.00612813	0.0112206	-0.194003	0.0459856	Dld	Dld	Dld	Dld	15	24	28	31
ENSRNOT00000013997	ENSRNOG00000010038	Psmc5	proteasome 26S subunit, ATPase 5 [Source:RGD Symbol;Acc:708376]	0.000354523	0.0477219	12.7578	0.0832486	1	8.10093	0.0118927	0.000330478	0.0115622	0.0060087	0.0115622	-0.192681	0.0438896	Psmc5	Psmc5	Psmc5	Psmc5	37	51	102	99
ENSRNOT00000079987	ENSRNOG00000017302	Slc6a3	solute carrier family 6 member 3 [Source:RGD Symbol;Acc:3715]	0.000359717	0.0480583	12.7306	0.538402	1	10.5716	0.0769146	4.24493e-05	0.0768721	0.00761031	0.0768721	-0.479947	0.0972959	Slc6a3	Slc6a3	Slc6a3	Slc6a3	1338	1589	2335	2680
ENSRNOT00000022530	ENSRNOG00000016675	Kcnn2	potassium calcium-activated channel subfamily N member 2 [Source:RGD Symbol;Acc:2963]	0.000373339	0.0484668	12.6611	56.7704	1	2.72517	8.11006	3.55981	4.55025	0.35812	4.55025	5.46931	1.44414	Kcnn2	Kcnn2	Kcnn2	Kcnn2	2	5	4	4
ENSRNOT00000083394	ENSRNOG00000005130	LOC103693780	2-oxoglutarate dehydrogenase, mitochondrial-like [Source:RGD Symbol;Acc:9122992]	0.000371789	0.0484668	12.6689	0.0525193	1	8.56837	0.00750276	0.000350331	0.00715243	0.00575569	0.00715243	-0.161032	0.0410986	LOC103693780	LOC103693780	Ogdh	Ogdh	99	129	199	213
ENSRNOT00000028859	ENSRNOG00000021245	RGD1311739	similar to RIKEN cDNA 1700037H04 [Source:RGD Symbol;Acc:1311739]	0.000374873	0.0484866	12.6535	0.192638	1	6.7565	0.0275196	0.00157576	0.0259439	0.00845035	0.0259439	-0.290675	0.0649085	RGD1311739	RGD1311739	1700037H04Rik	1700037H04Rik	20	23	30	46
ENSRNOT00000010303	ENSRNOG00000007817	Kctd6	potassium channel tetramerization domain containing 6 [Source:RGD Symbol;Acc:1308208]	0.000388446	0.0489138	12.587	0.157014	1	6.58038	0.0224306	0.0020138	0.0204168	0.00906566	0.0204168	-0.274967	0.0694146	Kctd6	Kctd6	Kctd6	Kctd6	15	71	58	54
ENSRNOT00000018782	ENSRNOG00000013948	Zc3hav1	zinc finger CCCH-type containing, antiviral 1 [Source:RGD Symbol;Acc:628694]	0.00039067	0.0489138	12.5763	1.87367	1	6.56488	0.267667	0.00364397	0.264023	0.00912516	0.264023	0.893182	0.183264	Zc3hav1	Zc3hav1	Zc3hav1	Zc3hav1	0	2	3	2
ENSRNOT00000058181	ENSRNOG00000008082	Rgs6	regulator of G-protein signaling 6 [Source:RGD Symbol;Acc:3569]	0.000397531	0.0493487	12.5438	0.348253	1	6.28991	0.0497504	0.00808497	0.0416655	0.0103474	0.0416655	-0.396032	0.0938294	Rgs6	Rgs6	Rgs6	Rgs6	28	62	93	97
ENSRNOT00000022115	ENSRNOG00000016708	Necab3	N-terminal EF-hand calcium binding protein 3 [Source:RGD Symbol;Acc:1310124]	0.000400724	0.0493625	12.5288	0.294872	1	6.19194	0.0421246	0.00238515	0.0397394	0.0108696	0.0397394	-0.356725	0.0778614	Necab3	Necab3	E2f1	E2f1	2	3	12	12
ENSRNOT00000019824	ENSRNOG00000014599	Dhx36	DEAH-box helicase 36 [Source:RGD Symbol;Acc:1308767]	0.000405511	0.0496501	12.5066	0.0890269	1	8.33371	0.0127181	0.000326629	0.0123915	0.00585116	0.0123915	-0.195581	0.0422713	Dhx36	Dhx36	Dhx36	Dhx36	69	72	90	103
ENSRNOT00000073294	ENSRNOG00000050430	Vav1	vav guanine nucleotide exchange factor 1 [Source:RGD Symbol;Acc:3951]	0.000407812	0.0497205	12.4961	2.43657	1	4.45253	0.348081	0.0168693	0.331212	0.0327473	0.331212	1.01725	0.210038	Vav1	Vav1	Vav1	Vav1	0	0	0	1
ENSRNOT00000016230	ENSRNOG00000011751	Ncdn	neurochondrin [Source:RGD Symbol;Acc:621734]	0.000409543	0.0497259	12.4881	0.262011	1	8.5129	0.0374302	0.00123739	0.0361928	0.00577266	0.0361928	-0.333538	0.0689101	Ncdn	Ncdn	Ncdn	Ncdn	192	286	433	494
ENSRNOT00000003674	ENSRNOG00000002721	Ndufb4	NADH:ubiquinone oxidoreductase subunit B4 [Source:RGD Symbol;Acc:1307072]	0.0004112	0.0497259	12.4806	0.0705401	1	7.9726	0.0100772	0.000337494	0.00973966	0.00612359	0.00973966	-0.181311	0.0449351	Ndufb4	Ndufb4	Ndufb4	Ndufb4	15	11	19	28
ENSRNOT00000012545	ENSRNOG00000009161	Clasp2	cytoplasmic linker associated protein 2 [Source:RGD Symbol;Acc:619789]	0.000413304	0.049879	12.4711	0.0783533	1	9.02459	0.0111933	0.00152707	0.00966626	0.00574506	0.00966626	-0.189985	0.0465869	Clasp2	Clasp2	Clasp2	Clasp2	41	34	63	59
ENSRNOT00000007223	ENSRNOG00000005149	Sacm1l	SAC1 like phosphatidylinositide phosphatase [Source:RGD Symbol;Acc:69223]	0.000415942	0.0499946	12.4592	0.0702652	1	8.37602	0.0100379	0.000338624	0.00969926	0.00582932	0.00969926	-0.177403	0.0420877	Sacm1l	Sacm1l	Sacm1l	Sacm1l	36	54	74	106
ENSRNOT00000024347	ENSRNOG00000001285	Atp2a2	ATPase sarcoplasmic/endoplasmic reticulum Ca2+ transporting 2 [Source:RGD Symbol;Acc:2174]	0.000415138	0.0499946	12.4628	0.0643101	1	9.66583	0.00918716	9.75842e-05	0.00908957	0.00612724	0.00908957	-0.166398	0.036463	Atp2a2	Atp2a2	Atp2a2	Atp2a2	131	129	150	210
ENSRNOT00000001201	ENSRNOG00000000902	Hsph1	heat shock protein family H (Hsp110) member 1 [Source:RGD Symbol;Acc:1311609]	0.000429035	0.0511549	12.4013	0.0412332	1	8.82715	0.00589046	0.000185227	0.00570523	0.00572155	0.00572155	-0.145865	0.0388308	Hsph1	Hsph1	Hsph1	Hsph1	111	77	125	160
ENSRNOT00000058234	ENSRNOG00000001596	Atp5mc3	ATP synthase membrane subunit c locus 3 [Source:RGD Symbol;Acc:620052]	0.000431872	0.0512713	12.389	0.0570506	1	8.43587	0.00815009	0.000397905	0.00775218	0.00580194	0.00775218	-0.165123	0.0421137	Atp5mc3	Atp5mc3	Atp5g3	Atp5g3	54	44	93	121
ENSRNOT00000039842	ENSRNOG00000028743	Gal3st3	galactose-3-O-sulfotransferase 3 [Source:RGD Symbol;Acc:1564991]	0.000436263	0.0515007	12.3701	0.286942	1	5.85786	0.0409917	0.00310779	0.037884	0.0130135	0.037884	-0.360264	0.087391	Gal3st3	Gal3st3	Gal3st3	Gal3st3	10	2	3	1
ENSRNOT00000085821	ENSRNOG00000046698	Gps1	G protein pathway suppressor 1 [Source:RGD Symbol;Acc:621532]	0.000452111	0.0527436	12.3035	0.115654	1	7.25746	0.016522	0.00174824	0.0147737	0.00717815	0.0147737	-0.233106	0.0590852	Gps1	Gps1	Gps1	Gps1	2	8	16	18
ENSRNOT00000082288	ENSRNOG00000058866	Myo5a	myosin VA [Source:RGD Symbol;Acc:3143]	0.000458402	0.0532686	12.2777	0.147861	1	8.84947	0.021123	0.00176396	0.019359	0.00572206	0.019359	-0.249704	0.052452	Myo5a	Myo5a	Myo5a	Myo5a	260	293	417	548
ENSRNOT00000068683	ENSRNOG00000031743	Gbp2	guanylate binding protein 2 [Source:RGD Symbol;Acc:621810]	0.000463393	0.0534312	12.2575	7.87295	1	5.77256	1.12471	0.0049594	1.11975	0.0136629	1.11975	1.82147	0.383224	Gbp2	Gbp2	Gbp2	Gbp2	0	0	1	0
ENSRNOT00000037339	ENSRNOG00000032240	Gbp5	guanylate binding protein 5 [Source:RGD Symbol;Acc:1311040]	0.000466198	0.0535931	12.2462	5.26981	1	5.0222	0.752829	0.00871086	0.744119	0.0217647	0.744119	1.48994	0.313752	Gbp5	Gbp5	Gbp5	Gbp5	0	0	0	1
ENSRNOT00000091117	ENSRNOG00000060045	Pi4ka	phosphatidylinositol 4-kinase alpha [Source:RGD Symbol;Acc:621213]	0.00048163	0.0539744	12.1855	0.054473	1	8.8447	0.00778185	0.000330885	0.00745097	0.0057219	0.00745097	-0.158238	0.0397516	Pi4ka	Pi4ka	Pi4ka	Pi4ka	56	64	86	116
ENSRNOT00000027360	ENSRNOG00000020182	Mvp	major vault protein [Source:RGD Symbol;Acc:70932]	0.000492291	0.0546081	12.1446	0.347515	1	6.12747	0.049645	0.0031648	0.0464802	0.0112416	0.0464802	0.382271	0.0817883	Mvp	Mvp	Mvp	Mvp	3	0	0	1
ENSRNOT00000027206	ENSRNOG00000020084	Pcdhb5	protocadherin beta 5 [Source:RGD Symbol;Acc:1304665]	0.00049049	0.0546081	12.1515	0.244532	1	5.87566	0.0349332	0.00293048	0.0320027	0.0128841	0.0320027	-0.338077	0.086443	Pcdhb5	Pcdhb5	Pcdhb5	Pcdhb5	1	0	5	3
ENSRNOT00000041762	ENSRNOG00000034075	Ube2ql1	ubiquitin-conjugating enzyme E2Q family-like 1 [Source:RGD Symbol;Acc:1598121]	0.000495013	0.0546081	12.1344	0.121341	1	7.73924	0.0173344	0.000445013	0.0168894	0.00638683	0.0168894	-0.225663	0.0479435	Ube2ql1	Ube2ql1	Ube2ql1	Ube2ql1	24	26	37	60
ENSRNOT00000027345	ENSRNOG00000020167	Reep5	receptor accessory protein 5 [Source:RGD Symbol;Acc:1306047]	0.000492136	0.0546081	12.1452	0.115006	1	9.41747	0.0164295	8.24404e-05	0.016347	0.00592177	0.016347	-0.219734	0.0466435	Reep5	Reep5	Reep5	Reep5	212	231	390	524
ENSRNOT00000000467	ENSRNOG00000000411	Nus1	NUS1 dehydrodolichyl diphosphate synthase subunit [Source:RGD Symbol;Acc:1307879]	0.00049626	0.0546081	12.1297	0.0830892	1	8.14895	0.0118699	0.000321484	0.0115484	0.00597092	0.0115484	-0.189035	0.0434821	Nus1	Nus1	Nus1	Nus1	41	45	60	65
ENSRNOT00000090499	ENSRNOG00000059461	B4galt1	beta-1,4-galactosyltransferase 1 [Source:RGD Symbol;Acc:620900]	0.00049028	0.0546081	12.1523	0.826443	1	4.52279	0.118063	0.0174488	0.100615	0.0312217	0.100615	0.621828	0.159112	B4galt1	B4galt1	B4galt1	B4galt1	0	3	0	1
ENSRNOT00000050878	ENSRNOG00000028884	Atp5mg	ATP synthase membrane subunit g [Source:RGD Symbol;Acc:1303259]	0.000498564	0.0546951	12.121	0.0662691	1	7.76168	0.00946702	0.000386973	0.00908005	0.00635835	0.00908005	-0.179134	0.0470684	Atp5mg	Atp5mg	Atp5l	Atp5l	2	0	0	1
ENSRNOT00000064060	ENSRNOG00000011912	Tmem38a	transmembrane protein 38a [Source:RGD Symbol;Acc:1307901]	0.00050443	0.0548667	12.0992	0.134433	1	7.03627	0.0192047	0.000979022	0.0182256	0.00767056	0.0182256	-0.242994	0.0583229	Tmem38a	Tmem38a	Tmem38a	Tmem38a	45	56	91	111
ENSRNOT00000087572	ENSRNOG00000055650	Pou2f2	POU class 2 homeobox 2 [Source:RGD Symbol;Acc:621690]	0.000509716	0.0552397	12.0798	0.849842	1	5.33577	0.121406	0.00713367	0.114272	0.0179471	0.114272	0.596654	0.127314	Pou2f2	Pou2f2	Pou2f2	Pou2f2	34	10	20	27
ENSRNOT00000049891	ENSRNOG00000023708	Tmem176a	transmembrane protein 176A [Source:RGD Symbol;Acc:1310725]	0.000509031	0.0552397	12.0823	0.984461	1	7.07936	0.140637	0.000870154	0.139767	0.00756754	0.139767	0.642201	0.137006	Tmem176a	Tmem176a	Tmem176a	Tmem176a	1	0	0	0
ENSRNOT00000072819	ENSRNOG00000050104	Clip3	CAP-GLY domain containing linker protein 3 [Source:RGD Symbol;Acc:1306245]	0.000516358	0.0554245	12.0556	0.110325	1	9.36856	0.0157607	8.56658e-05	0.0156751	0.0058901	0.0156751	-0.214888	0.0459409	Clip3	Clip3	Clip3	Clip3	118	147	187	232
ENSRNOT00000003859	ENSRNOG00000024730	Ppm1e	protein phosphatase, Mg2+/Mn2+ dependent, 1E [Source:RGD Symbol;Acc:735028]	0.000515603	0.0554245	12.0584	0.0955681	1	7.72556	0.0136526	0.000428014	0.0132246	0.00640454	0.0132246	-0.203186	0.0476402	Ppm1e	Ppm1e	Ppm1e	Ppm1e	17	34	29	45
ENSRNOT00000017325	ENSRNOG00000012879	Fabp3	fatty acid binding protein 3 [Source:RGD Symbol;Acc:69048]	0.000513444	0.0554245	12.0662	0.216707	1	6.31798	0.0309581	0.00186535	0.0290927	0.0102069	0.0290927	-0.307698	0.0735258	Fabp3	Fabp3	Fabp3	Fabp3	47	67	93	121
ENSRNOT00000077681	ENSRNOG00000013604	Gpx4	glutathione peroxidase 4 [Source:RGD Symbol;Acc:69226]	0.000513333	0.0554245	12.0666	0.0737721	1	7.89278	0.0105389	0.000427312	0.0101116	0.00620556	0.0101116	-0.183277	0.0461278	Gpx4	Gpx4	Gpx4	Gpx4	9	6	8	7
ENSRNOT00000046229	ENSRNOG00000014806	Pnkd	PNKD metallo-beta-lactamase domain containing [Source:RGD Symbol;Acc:2300155]	0.000518723	0.055508	12.0471	0.333389	1	6.83129	0.047627	0.00671545	0.0409115	0.00822005	0.0409115	-0.374787	0.0825334	Pnkd	Pnkd	Pnkd	Pnkd	18	25	44	37
ENSRNOT00000022467	ENSRNOG00000016589	Mlf2	myeloid leukemia factor 2 [Source:RGD Symbol;Acc:1306294]	0.000521411	0.0556955	12.0375	0.104528	1	7.9937	0.0149325	0.000737622	0.0141949	0.0061033	0.0141949	-0.210325	0.0470873	Mlf2	Mlf2	Mlf2	Mlf2	40	37	42	61
ENSRNOT00000091520	ENSRNOG00000056248	Marf1	meiosis regulator and mRNA stability factor 1 [Source:RGD Symbol;Acc:619770]	0.00052736	0.05623	12.0163	0.154274	1	9.04115	0.0220391	0.000679709	0.0213594	0.00574899	0.0213594	-0.253938	0.0544597	Marf1	Marf1	Marf1	Marf1	22	41	47	80
ENSRNOT00000084601	ENSRNOG00000052256	Dact3	dishevelled-binding antagonist of beta-catenin 3 [Source:RGD Symbol;Acc:1563892]	0.00053528	0.0563674	11.9886	0.111579	1	7.4315	0.0159399	0.000623672	0.0153162	0.00685064	0.0153162	-0.219344	0.0517272	Dact3	Dact3	Dact3	Dact3	34	24	56	48
ENSRNOT00000078473	ENSRNOG00000008465	Tmem176b	transmembrane protein 176B [Source:RGD Symbol;Acc:708403]	0.000541902	0.0569638	11.9657	1.1019	1	5.48344	0.157414	0.0116181	0.145796	0.0163132	0.145796	0.678062	0.146008	Tmem176b	Tmem176b	Tmem176b	Tmem176b	1	1	1	0
ENSRNOT00000022943	ENSRNOG00000016977	Calb2	calbindin 2 [Source:RGD Symbol;Acc:620981]	0.000546945	0.0571407	11.9484	0.330761	1	8.86953	0.0472516	0.0001365	0.0471151	0.00572298	0.0471151	-0.371387	0.0800813	Calb2	Calb2	Calb2	Calb2	92	50	169	25
ENSRNOT00000010712	ENSRNOG00000008015	Fos	Fos proto-oncogene, AP-1 transcription factor subunit [Source:RGD Symbol;Acc:2626]	0.000545917	0.0571407	11.9519	0.628924	1	4.89994	0.0898462	0.00700917	0.0828371	0.0236439	0.0828371	0.52198	0.124739	Fos	Fos	Fos	Fos	3	0	1	3
ENSRNOT00000021171	ENSRNOG00000015442	Sfxn3	sideroflexin 3 [Source:RGD Symbol;Acc:620716]	0.00055198	0.057192	11.9313	0.136861	1	7.52478	0.0195516	0.000719516	0.0188321	0.00669514	0.0188321	-0.238825	0.0515676	Sfxn3	Sfxn3	Sfxn3	Sfxn3	31	48	100	85
ENSRNOT00000082236	ENSRNOG00000054782	Ppp3cb	protein phosphatase 3 catalytic subunit beta [Source:RGD Symbol;Acc:3383]	0.000549984	0.057192	11.9381	0.103677	1	8.19753	0.014811	0.000390618	0.0144204	0.00593552	0.0144204	-0.207889	0.0448637	Ppp3cb	Ppp3cb	Ppp3cb	Ppp3cb	63	70	110	108
ENSRNOT00000077701	ENSRNOG00000015397	Cpne7	copine 7 [Source:RGD Symbol;Acc:1307466]	0.000558167	0.0573562	11.9106	0.981629	1	7.02523	0.140233	0.00414276	0.13609	0.00769755	0.13609	-0.639374	0.138285	Cpne7	Cpne7	Cpne7	Cpne7	293	352	573	636
ENSRNOT00000012415	ENSRNOG00000009079	Prkar2b	protein kinase cAMP-dependent type II regulatory subunit beta [Source:RGD Symbol;Acc:3394]	0.000559189	0.0573622	11.9072	0.0995877	1	7.40991	0.0142268	0.000906783	0.01332	0.00688858	0.01332	-0.211618	0.0534025	Prkar2b	Prkar2b	Prkar2b	Prkar2b	23	33	43	39
ENSRNOT00000031401	ENSRNOG00000001829	Ube2v2	ubiquitin conjugating enzyme E2 V2 [Source:RGD Symbol;Acc:727838]	0.000572193	0.0583941	11.8643	0.12206	1	7.37265	0.0174372	0.00114513	0.0162921	0.0069558	0.0162921	-0.229409	0.0549851	Ube2v2	Ube2v2	Ube2v2	Ube2v2	5	7	9	14
ENSRNOT00000071484	ENSRNOG00000050206	Shank2	SH3 and multiple ankyrin repeat domains 2 [Source:RGD Symbol;Acc:628772]	0.000586821	0.0592769	11.8173	0.071785	1	7.401	0.010255	0.000892865	0.00936214	0.00690445	0.00936214	-0.192848	0.0534313	Shank2	Shank2	Shank2	Shank2	5	12	12	20
ENSRNOT00000038352	ENSRNOG00000025383	Pdha1	pyruvate dehydrogenase E1 alpha 1 subunit [Source:RGD Symbol;Acc:3286]	0.000595604	0.059836	11.7897	0.0451401	1	8.82685	0.00644858	0.000183867	0.00626471	0.00572155	0.00626471	-0.146103	0.0388227	Pdha1	Pdha1	Pdha1	Pdha1	33	41	61	80
ENSRNOT00000026728	ENSRNOG00000019743	Tmem63b	transmembrane protein 63B [Source:RGD Symbol;Acc:1305862]	0.000598391	0.059836	11.781	0.0746649	1	7.90077	0.0106664	0.000559506	0.0101069	0.00619699	0.0101069	-0.183242	0.046819	Tmem63b	Tmem63b	Tmem63b	Tmem63b	62	68	89	127
ENSRNOT00000073967	ENSRNOG00000050767	Nrn1	neuritin 1 [Source:RGD Symbol;Acc:621586]	0.00060206	0.0599593	11.7696	0.130283	1	7.03782	0.0186119	0.000839123	0.0177728	0.0076668	0.0177728	-0.237167	0.0576585	Nrn1	Nrn1	Nrn1	Nrn1	38	63	92	113
ENSRNOT00000025354	ENSRNOG00000018735	Cd74	CD74 molecule [Source:RGD Symbol;Acc:2313]	0.000609672	0.0602552	11.7462	8.03679	1	4.39758	1.14811	0.20571	0.942404	0.0340367	0.942404	1.82412	0.399763	Cd74	Cd74	Cd74	Cd74	0	0	2	0
ENSRNOT00000001545	ENSRNOG00000001170	Cox6a1	cytochrome c oxidase subunit 6A1 [Source:RGD Symbol;Acc:2384]	0.000616922	0.0605861	11.7242	0.0544637	1	8.3708	0.00778053	0.00023121	0.00754932	0.00583191	0.00754932	-0.158228	0.0414336	Cox6a1	Cox6a1	Cox6a1	Cox6a1	51	63	98	96
ENSRNOT00000021318	ENSRNOG00000015670	Stx7	syntaxin 7 [Source:RGD Symbol;Acc:619747]	0.000621998	0.0607427	11.709	0.0706711	1	8.41589	0.0100959	0.000458212	0.00963767	0.00581063	0.00963767	-0.174499	0.042607	Stx7	Stx7	Stx7	Stx7	27	30	41	43
ENSRNOT00000038946	ENSRNOG00000014844	Kif21a	kinesin family member 21A [Source:RGD Symbol;Acc:1305126]	0.000622802	0.0607427	11.7066	74.8895	1	4.39253	10.6985	3.62099	7.07752	0.0341608	7.07752	5.68901	1.396	Kif21a	Kif21a	Kif21a	Kif21a	471	449	552	834
ENSRNOT00000088878	ENSRNOG00000029598	Robo2	roundabout guidance receptor 2 [Source:RGD Symbol;Acc:620167]	0.000625692	0.0607427	11.6979	0.104545	1	8.04575	0.014935	0.002374	0.012561	0.0060556	0.012561	-0.216054	0.0552563	Robo2	Robo2	Robo2	Robo2	69	101	123	163
ENSRNOT00000041111	ENSRNOG00000032576	Nlgn1	neuroligin 1 [Source:RGD Symbol;Acc:621117]	0.000626856	0.0607427	11.6945	0.101793	1	7.34923	0.0145419	0.000772812	0.0137691	0.00699922	0.0137691	-0.211801	0.0534173	Nlgn1	Nlgn1	Nlgn1	Nlgn1	96	76	74	121
ENSRNOT00000046973	ENSRNOG00000042848	Jam2	junctional adhesion molecule 2 [Source:RGD Symbol;Acc:1561692]	0.000630613	0.0610075	11.6834	0.0651803	1	8.30167	0.00931147	0.0002483	0.00906317	0.00586906	0.00906317	-0.168552	0.0419793	Jam2	Jam2	Jam2	Jam2	5	2	7	5
ENSRNOT00000032026	ENSRNOG00000024309	Cox6b1	cytochrome c oxidase subunit 6B1 [Source:RGD Symbol;Acc:1584097]	0.000642392	0.0616979	11.6489	0.143773	1	7.68518	0.0205389	0.000868679	0.0196703	0.00645832	0.0196703	-0.243548	0.0537948	Cox6b1	Cox6b1	Cox6b1	Cox6b1	91	100	156	158
ENSRNOT00000027505	ENSRNOG00000020277	Cntnap1	contactin associated protein 1 [Source:RGD Symbol;Acc:70902]	0.000654283	0.0621608	11.6148	0.191366	1	8.17856	0.027338	0.000326043	0.027012	0.00594901	0.027012	-0.280806	0.0621957	Cntnap1	Cntnap1	Cntnap1	Cntnap1	30	50	77	91
ENSRNOT00000033155	ENSRNOG00000024000	Cd22	CD22 molecule [Source:RGD Symbol;Acc:1311610]	0.000659584	0.0621922	11.5998	5.8542	1	3.68135	0.836314	0.0738234	0.762491	0.0702374	0.762491	1.5527	0.344325	Cd22	Cd22	Cd22	Cd22	0	0	1	1
ENSRNOT00000064526	ENSRNOG00000000961	Glt1d1	glycosyltransferase 1 domain containing 1 [Source:RGD Symbol;Acc:1304896]	0.000668652	0.0627489	11.5744	0.150971	1	6.67548	0.0215673	0.00119503	0.0203723	0.00872003	0.0203723	-0.256445	0.0646094	Glt1d1	Glt1d1	Glt1d1	Glt1d1	6	8	2	4
ENSRNOT00000008685	ENSRNOG00000006604	Thy1	Thy-1 cell surface antigen [Source:RGD Symbol;Acc:3860]	0.000667967	0.0627489	11.5763	0.177784	1	8.47417	0.0253977	0.00063482	0.0247629	0.00578655	0.0247629	-0.270466	0.0600924	Thy1	Thy1	Thy1	Thy1	112	246	323	424
ENSRNOT00000009034	ENSRNOG00000006853	Elavl2	ELAV like RNA binding protein 2 [Source:RGD Symbol;Acc:628611]	0.00067377	0.0631296	11.5602	0.116312	1	8.69932	0.016616	0.000354444	0.0162615	0.00572919	0.0162615	-0.2187	0.0486543	Elavl2	Elavl2	Elavl2	Elavl2	388	585	668	802
ENSRNOT00000015232	ENSRNOG00000010702	Ube3c	ubiquitin protein ligase E3C [Source:RGD Symbol;Acc:1559986]	0.000675641	0.0632009	11.5551	0.0514444	1	8.06112	0.0073492	0.000566175	0.00678303	0.00604215	0.00678303	-0.16235	0.0455913	Ube3c	Ube3c	Ube3c	Ube3c	26	25	63	53
ENSRNOT00000024885	ENSRNOG00000018373	Tln2	talin 2 [Source:RGD Symbol;Acc:1565416]	0.00068002	0.0632691	11.5431	0.116551	1	7.74598	0.0166501	0.000908208	0.0157419	0.00637821	0.0157419	-0.219512	0.0500733	Tln2	Tln2	Tln2	Tln2	45	35	53	62
ENSRNOT00000037490	ENSRNOG00000027156	Morn4	MORN repeat containing 4 [Source:RGD Symbol;Acc:1307336]	0.000680741	0.0632691	11.5411	0.173506	1	6.93577	0.0247866	0.00169808	0.0230885	0.00792603	0.0230885	-0.268891	0.0628506	Morn4	Morn4	Morn4	Morn4	17	23	47	41
ENSRNOT00000000529	ENSRNOG00000000457	Tap1	transporter 1, ATP binding cassette subfamily B member [Source:RGD Symbol;Acc:3817]	0.000685039	0.0633664	11.5294	2.6062	1	4.61941	0.372315	0.0186753	0.35364	0.0292378	0.35364	1.03464	0.230755	Tap1	Tap1	Tap1	Tap1	1	0	1	1
ENSRNOT00000015720	ENSRNOG00000011705	Stmn2	stathmin 2 [Source:RGD Symbol;Acc:68947]	0.000688333	0.0634942	11.5205	0.124782	1	9.18911	0.017826	0.000186812	0.0176391	0.00579768	0.0176391	-0.226355	0.0505201	Stmn2	Stmn2	Stmn2	Stmn2	503	515	734	875
ENSRNOT00000002599	ENSRNOG00000001893	LOC100362453	serine/threonine-protein phosphatase 2A catalytic subunit alpha-like [Source:RGD Symbol;Acc:2318135]	0.000697877	0.064106	11.4949	0.0501119	1	8.44918	0.00715884	0.000260368	0.00689847	0.0057964	0.00689847	-0.152732	0.041157	LOC100362453	LOC100362453	Ppp2ca	Ppp2ca	74	78	143	164
ENSRNOT00000035692	ENSRNOG00000046366	Dmd	dystrophin [Source:RGD Symbol;Acc:2507]	0.000698198	0.064106	11.494	0.151269	1	8.27307	0.0216099	0.00212325	0.0194867	0.00588604	0.0194867	-0.249101	0.0557163	Dmd	Dmd	Dmd	Dmd	34	52	86	115
ENSRNOT00000028096	ENSRNOG00000020694	Icam5	intercellular adhesion molecule 5 [Source:RGD Symbol;Acc:1305039]	0.000705663	0.0641164	11.4743	1.30539	1	3.84229	0.186484	0.0275625	0.158921	0.0586898	0.158921	0.784198	0.213246	Icam5	Icam5	Icam5	Icam5	2	1	2	2
ENSRNOT00000016965	ENSRNOG00000042503	Ndufv2	NADH:ubiquinone oxidoreductase core subunit V2 [Source:RGD Symbol;Acc:621733]	0.000705854	0.0641164	11.4738	0.0635107	1	8.01138	0.00907295	0.000294736	0.00877822	0.00608671	0.00877822	-0.168861	0.0443662	Ndufv2	Ndufv2	Ndufv2	Ndufv2	53	57	67	76
ENSRNOT00000025827	ENSRNOG00000018873	Fam168a	family with sequence similarity 168, member A [Source:RGD Symbol;Acc:1308929]	0.000713328	0.0641235	11.4542	0.0987945	1	8.53275	0.0141135	0.00283964	0.0112739	0.00576619	0.0112739	-0.210092	0.0550619	Fam168a	Fam168a	Fam168a	Fam168a	117	143	272	289
ENSRNOT00000088950	ENSRNOG00000006426	Syt1	synaptotagmin 1 [Source:RGD Symbol;Acc:3803]	0.000710958	0.0641235	11.4604	0.323016	1	10.5179	0.0461451	0.000141749	0.0460034	0.00748468	0.0460034	-0.363778	0.0815891	Syt1	Syt1	Syt1	Syt1	2220	2078	2617	3561
ENSRNOT00000000049	ENSRNOG00000000042	Xpr1	xenotropic and polytropic retrovirus receptor 1 [Source:RGD Symbol;Acc:1306554]	0.000715612	0.0642184	11.4483	0.116282	1	7.78554	0.0166117	0.00273175	0.01388	0.00632882	0.01388	-0.226517	0.0586959	Xpr1	Xpr1	Xpr1	Xpr1	88	92	105	119
ENSRNOT00000035362	ENSRNOG00000026742	Ypel5	yippee-like 5 [Source:RGD Symbol;Acc:1309657]	0.000723297	0.0642698	11.4284	0.0622515	1	8.26023	0.00889307	0.000519172	0.0083739	0.00589398	0.0083739	-0.166924	0.0439288	Ypel5	Ypel5	Ypel5	Ypel5	27	33	52	58
ENSRNOT00000056047	ENSRNOG00000000387	Slc25a16	solute carrier family 25 member 16 [Source:RGD Symbol;Acc:1311311]	0.000723102	0.0642698	11.4289	0.101512	1	7.26425	0.0145016	0.000876142	0.0136255	0.00716442	0.0136255	-0.211613	0.0549268	Slc25a16	Slc25a16	Dna2	Dna2	0	3	1	1
ENSRNOT00000024487	ENSRNOG00000018181	Stk25	serine/threonine kinase 25 [Source:RGD Symbol;Acc:727809]	0.00072398	0.0642698	11.4267	0.0767358	1	7.77698	0.0109623	0.00065606	0.0103062	0.00633932	0.0103062	-0.184853	0.0484311	Stk25	Stk25	Stk25	Stk25	55	64	106	97
ENSRNOT00000027435	ENSRNOG00000020233	Rabac1	Rab acceptor 1 [Source:RGD Symbol;Acc:621002]	0.000722767	0.0642698	11.4298	0.0785691	1	7.61029	0.0112242	0.000404525	0.0108196	0.00656422	0.0108196	-0.186596	0.0486493	Rabac1	Rabac1	Rabac1	Rabac1	71	76	139	146
ENSRNOT00000009620	ENSRNOG00000006227	Ifih1	interferon induced with helicase C domain 1 [Source:RGD Symbol;Acc:1560496]	0.000720276	0.0642698	11.4362	2.74865	1	5.97026	0.392664	0.0028339	0.38983	0.0122287	0.38983	1.06068	0.238362	Ifih1	Ifih1	Ifih1	Ifih1	0	0	1	1
ENSRNOT00000005601	ENSRNOG00000013141	Eno2	enolase 2 [Source:RGD Symbol;Acc:2554]	0.000732653	0.0644832	11.4045	0.10176	1	9.28612	0.0145371	0.000360046	0.0141771	0.00584303	0.0141771	-0.203964	0.0459541	Eno2	Eno2	Eno2	Eno2	235	285	439	515
ENSRNOT00000007091	ENSRNOG00000005332	Csdc2	cold shock domain containing C2 [Source:RGD Symbol;Acc:628780]	0.000732391	0.0644832	11.4052	0.152743	1	7.6758	0.0218204	0.000603338	0.0212171	0.00647115	0.0212171	-0.249891	0.0562987	Csdc2	Csdc2	Csdc2	Csdc2	18	43	55	72
ENSRNOT00000090847	ENSRNOG00000005652	Cntn4	contactin 4 [Source:RGD Symbol;Acc:621361]	0.000734421	0.0645433	11.4001	0.54573	1	6.81034	0.0779614	0.00658399	0.0713774	0.00828282	0.0713774	-0.472299	0.10645	Cntn4	Cntn4	Cntn4	Cntn4	33	31	41	47
ENSRNOT00000036061	ENSRNOG00000023993	Kif1a	kinesin family member 1A [Source:RGD Symbol;Acc:1304996]	0.000736979	0.0646719	11.3936	0.107501	1	10.3456	0.0153573	4.61648e-05	0.0153112	0.00711738	0.0153112	-0.209595	0.047265	Kif1a	Kif1a	Kif1a	Kif1a	205	260	365	453
ENSRNOT00000075099	ENSRNOG00000046975	Sult4a1	sulfotransferase family 4A, member 1 [Source:RGD Symbol;Acc:69292]	0.000738852	0.0646719	11.3889	0.114768	1	8.32459	0.0163954	0.000332237	0.0160632	0.00585613	0.0160632	-0.216544	0.0488507	Sult4a1	Sult4a1	Sult4a1	Sult4a1	86	159	207	260
ENSRNOT00000018336	ENSRNOG00000013331	Sdha	succinate dehydrogenase complex flavoprotein subunit A [Source:RGD Symbol;Acc:621557]	0.000743616	0.0648724	11.3769	0.0406615	1	8.78916	0.00580879	0.000159591	0.0056492	0.00572195	0.00572195	-0.139888	0.0388086	Sdha	Sdha	Sdha	Sdha	54	47	86	88
ENSRNOT00000009839	ENSRNOG00000006803	Dnajc10	DnaJ heat shock protein family (Hsp40) member C10 [Source:RGD Symbol;Acc:1307813]	0.000745352	0.0649286	11.3726	0.0359147	1	8.83393	0.00513068	0.000176678	0.004954	0.00572165	0.00572165	-0.134914	0.0387453	Dnajc10	Dnajc10	Dnajc10	Dnajc10	40	31	48	46
ENSRNOT00000018499	ENSRNOG00000013562	Ndfip1	Nedd4 family interacting protein 1 [Source:RGD Symbol;Acc:1310053]	0.000750233	0.0649732	11.3605	0.0637245	1	9.09963	0.0091035	0.000387347	0.00871615	0.00576531	0.00871615	-0.163016	0.0393203	Ndfip1	Ndfip1	Ndfip1	Ndfip1	5	11	13	14
ENSRNOT00000038816	ENSRNOG00000033970	Moap1	modulator of apoptosis 1 [Source:RGD Symbol;Acc:1307230]	0.000751611	0.064998	11.3571	0.0977015	1	7.93244	0.0139574	0.00120935	0.012748	0.00616381	0.012748	-0.203051	0.0501416	Moap1	Moap1	Moap1	Moap1	0	0	1	0
ENSRNOT00000089336	ENSRNOG00000051671	Herc1	HECT and RLD domain containing E3 ubiquitin protein ligase family member 1 [Source:RGD Symbol;Acc:1306366]	0.000753014	0.0650248	11.3536	0.0326821	1	9.40604	0.00466887	0.000207108	0.00446176	0.00591412	0.00591412	-0.128029	0.0374599	Herc1	Herc1	Herc1	Herc1	122	120	166	229
ENSRNOT00000051895	ENSRNOG00000030237	Cox7c	cytochrome c oxidase subunit 7C [Source:RGD Symbol;Acc:2300145]	0.00076081	0.0652502	11.3345	0.0640125	1	7.88575	0.00914464	0.000309299	0.00883534	0.00621318	0.00883534	-0.170066	0.0455015	Cox7c	Cox7c	Cox7c	Cox7c	14	9	15	28
ENSRNOT00000009681	ENSRNOG00000007316	Idh3b	isocitrate dehydrogenase (NAD(+)) 3 non-catalytic subunit beta [Source:RGD Symbol;Acc:621881]	0.000760967	0.0652502	11.3341	0.0725015	1	7.89041	0.0103574	0.000349857	0.0100075	0.00620812	0.0100075	-0.177391	0.0456983	Idh3b	Idh3b	Idh3b	Idh3b	47	73	90	107
ENSRNOT00000015085	ENSRNOG00000039980	Slc25a5	solute carrier family 25 member 5 [Source:RGD Symbol;Acc:620353]	0.00075872	0.0652502	11.3396	0.0553368	1	8.71728	0.00790526	0.000169977	0.00773529	0.00572703	0.00773529	-0.154176	0.0391899	Slc25a5	Slc25a5	Slc25a5	Slc25a5	38	47	54	80
ENSRNOT00000028363	ENSRNOG00000020892	Dpf2	double PHD fingers 2 [Source:RGD Symbol;Acc:1311699]	0.000766385	0.0654991	11.3209	54.6463	1	2.62271	7.80662	3.88397	3.92264	0.433527	3.92264	5.30537	1.51586	Dpf2	Dpf2	Dpf2	Dpf2	9	4	23	17
ENSRNOT00000027759	ENSRNOG00000020465	Ripk3	receptor-interacting serine-threonine kinase 3 [Source:RGD Symbol;Acc:628899]	0.000768086	0.0654991	11.3168	4.45669	1	3.50814	0.63667	0.0483642	0.588306	0.0882661	0.588306	1.34754	0.30579	Ripk3	Ripk3	Ripk3	Ripk3	0	0	1	0
ENSRNOT00000058166	ENSRNOG00000011073	Htt	huntingtin [Source:RGD Symbol;Acc:68337]	0.000768415	0.0654991	11.316	0.0688227	1	8.52138	0.00983181	0.00166737	0.00816444	0.00576984	0.00816444	-0.179244	0.0491075	Htt	Htt	Htt	Htt	18	28	45	58
ENSRNOT00000085332	ENSRNOG00000017297	Cab39	calcium binding protein 39 [Source:RGD Symbol;Acc:1306390]	0.000775892	0.0656654	11.298	0.154447	1	7.49845	0.0220638	0.0012581	0.0208057	0.00673768	0.0208057	-0.250764	0.0569922	Cab39	Cab39	Cab39	Cab39	46	42	65	88
ENSRNOT00000002862	ENSRNOG00000002100	LOC108348180	signal recognition particle subunit SRP72-like [Source:RGD Symbol;Acc:11405956]	0.000772955	0.0656654	11.3051	0.0534005	1	8.2139	0.00762865	0.000377868	0.00725078	0.00592423	0.00725078	-0.158018	0.0433726	LOC108348180	LOC108348180	Srp72	Srp72	117	121	152	211
ENSRNOT00000021817	ENSRNOG00000015780	Rcn2	reticulocalbin 2 [Source:RGD Symbol;Acc:3548]	0.000775631	0.0656654	11.2987	0.0576129	1	8.48857	0.00823041	0.000251439	0.00797897	0.00578119	0.00797897	-0.15811	0.0408774	Rcn2	Rcn2	Rcn2	Rcn2	61	46	76	93
ENSRNOT00000027785	ENSRNOG00000020444	Hcn3	hyperpolarization-activated cyclic nucleotide-gated potassium channel 3 [Source:RGD Symbol;Acc:620691]	0.000772641	0.0656654	11.3058	0.157429	1	7.00274	0.0224899	0.000950021	0.0215398	0.00775323	0.0215398	-0.253775	0.0586497	Hcn3	Hcn3	Hcn3	Hcn3	30	37	44	56
ENSRNOT00000091896	ENSRNOG00000020255	Sars1	seryl-tRNA synthetase 1 [Source:RGD Symbol;Acc:628813]	0.000780299	0.0656654	11.2875	0.331494	1	6.19039	0.0473563	0.0112249	0.0361314	0.0108783	0.0361314	-0.386784	0.103836	Sars1	Sars1	Sars	Sars	88	110	186	205
ENSRNOT00000005368	ENSRNOG00000003846	Pitpna	phosphatidylinositol transfer protein, alpha [Source:RGD Symbol;Acc:61885]	0.000778483	0.0656654	11.2918	0.0625431	1	7.96047	0.00893473	0.000743322	0.00819141	0.00613553	0.00819141	-0.171673	0.0473769	Pitpna	Pitpna	Pitpna	Pitpna	117	123	196	248
ENSRNOT00000061812	ENSRNOG00000040166	Ankrd34b	ankyrin repeat domain 34B [Source:RGD Symbol;Acc:1594383]	0.000778819	0.0656654	11.291	0.159798	1	8.58898	0.0228282	0.000179079	0.0226491	0.00575026	0.0226491	-0.255037	0.0579965	Ankrd34b	Ankrd34b	Ankrd34b	Ankrd34b	182	135	167	249
ENSRNOT00000010968	ENSRNOG00000008144	Irf1	interferon regulatory factor 1 [Source:RGD Symbol;Acc:2920]	0.000789072	0.0662263	11.2668	2.07018	1	4.65163	0.295739	0.0298194	0.26592	0.0285828	0.26592	0.917522	0.209064	Irf1	Irf1	Irf1	Irf1	0	1	1	4
ENSRNOT00000018146	ENSRNOG00000013368	Plcl2	phospholipase C-like 2 [Source:RGD Symbol;Acc:1305941]	0.000795189	0.0664333	11.2524	0.0710075	1	7.60018	0.0101439	0.00069372	0.0094502	0.00657913	0.0094502	-0.182354	0.0503103	Plcl2	Plcl2	Plcl2	Plcl2	7	5	22	27
ENSRNOT00000019443	ENSRNOG00000014415	Hsbp1	heat shock factor binding protein 1 [Source:RGD Symbol;Acc:628632]	0.000800987	0.0667455	11.2389	0.0530444	1	8.67021	0.00757777	0.000185362	0.00739241	0.00573344	0.00739241	-0.15175	0.0395103	Hsbp1	Hsbp1	Hsbp1	Hsbp1	91	88	113	146
ENSRNOT00000028885	ENSRNOG00000021262	Slc23a2	solute carrier family 23 member 2 [Source:RGD Symbol;Acc:619876]	0.000806697	0.0670336	11.2258	0.172132	1	8.01167	0.0245903	0.00145913	0.0231312	0.00608644	0.0231312	-0.264361	0.0604393	Slc23a2	Slc23a2	Slc23a2	Slc23a2	49	54	70	87
ENSRNOT00000047152	ENSRNOG00000030238	Fndc5	fibronectin type III domain containing 5 [Source:RGD Symbol;Acc:708525]	0.000811143	0.0672096	11.2156	0.0758204	1	7.36692	0.0108315	0.000997432	0.00983406	0.00696635	0.00983406	-0.192416	0.0543282	Fndc5	Fndc5	Fndc5	Fndc5	29	41	78	80
ENSRNOT00000016089	ENSRNOG00000012085	Isca2	iron-sulfur cluster assembly 2 [Source:RGD Symbol;Acc:1563216]	0.000819842	0.0674885	11.1958	0.110048	1	6.84744	0.0157211	0.00208851	0.0136326	0.00817254	0.0136326	-0.23208	0.0656838	Isca2	Isca2	Isca2	Isca2	16	14	18	16
ENSRNOT00000011459	ENSRNOG00000008000	Syt13	synaptotagmin 13 [Source:RGD Symbol;Acc:621877]	0.000828321	0.0675104	11.1767	0.114334	1	8.15348	0.0163334	0.000450374	0.015883	0.00596749	0.015883	-0.215245	0.0494092	Syt13	Syt13	Syt13	Syt13	67	86	147	165
ENSRNOT00000022695	ENSRNOG00000016921	Klhl11	kelch-like family member 11 [Source:RGD Symbol;Acc:1306673]	0.000831997	0.0675685	11.1685	0.0507997	1	8.20315	0.00725711	0.000260922	0.00699618	0.0059316	0.00699618	-0.154031	0.0427223	Klhl11	Klhl11	Klhl11	Klhl11	0	3	4	1
ENSRNOT00000040291	ENSRNOG00000017302	Slc6a3	solute carrier family 6 member 3 [Source:RGD Symbol;Acc:3715]	0.000834712	0.0675685	11.1624	0.498684	1	8.82578	0.0712406	0.000566564	0.0706741	0.00572154	0.0706741	-0.449403	0.103281	Slc6a3	Slc6a3	Slc6a3	Slc6a3	1338	1589	2335	2680
ENSRNOT00000009452	ENSRNOG00000007036	Tgfbr1	transforming growth factor, beta receptor 1 [Source:RGD Symbol;Acc:3852]	0.000841944	0.0676934	11.1464	0.293114	1	7.85598	0.0418735	0.000840759	0.0410327	0.00624614	0.0410327	0.344432	0.0792612	Tgfbr1	Tgfbr1	Tgfbr1	Tgfbr1	1	8	7	3
ENSRNOT00000087451	ENSRNOG00000007304	Herc3	HECT and RLD domain containing E3 ubiquitin protein ligase 3 [Source:RGD Symbol;Acc:1307803]	0.000838145	0.0676934	11.1548	0.0672568	1	7.95502	0.00960811	0.000664701	0.00894341	0.00614094	0.00894341	-0.173682	0.0469754	Herc3	Herc3	Herc3	Herc3	18	14	22	37
ENSRNOT00000029443	ENSRNOG00000021644	Slc15a3	solute carrier family 15 member 3 [Source:RGD Symbol;Acc:628663]	0.000847576	0.0680126	11.134	1.69773	1	4.9855	0.242533	0.00884954	0.233684	0.0222938	0.233684	0.82873	0.190903	Slc15a3	Slc15a3	Slc15a3	Slc15a3	0	2	0	0
ENSRNOT00000089478	ENSRNOG00000028362	Unc80	unc-80 homolog, NALCN channel complex subunit [Source:RGD Symbol;Acc:1309976]	0.000850984	0.0680126	11.1266	0.0777559	1	7.80558	0.011108	0.000456085	0.0106519	0.00630462	0.0106519	-0.182139	0.0470572	Unc80	Unc80	Unc80	Unc80	158	218	243	322
ENSRNOT00000071215	ENSRNOG00000047374	Gnas	GNAS complex locus [Source:RGD Symbol;Acc:2716]	0.00086039	0.0680167	11.1062	0.0596421	1	9.50942	0.00852029	7.59274e-05	0.00844437	0.00598903	0.00844437	-0.155516	0.0363949	Gnas	Gnas	Gnas	Gnas	1019	830	1042	1302
ENSRNOT00000085033	ENSRNOG00000053258	Faim2	Fas apoptotic inhibitory molecule 2 [Source:RGD Symbol;Acc:628744]	0.000854931	0.0680167	11.118	0.0993196	1	8.81134	0.0141885	0.000273127	0.0139154	0.00572152	0.0139154	-0.200381	0.04622	Faim2	Faim2	Faim2	Faim2	113	146	206	213
ENSRNOT00000008034	ENSRNOG00000005900	Slc2a6	solute carrier family 2 member 6 [Source:RGD Symbol;Acc:1309317]	0.000856312	0.0680167	11.115	0.432069	1	5.42728	0.0617241	0.00586497	0.0558592	0.0169278	0.0558592	-0.424254	0.105923	Slc2a6	Slc2a6	Slc2a6	Slc2a6	24	21	19	33
ENSRNOT00000021153	ENSRNOG00000015741	Slc2a13	solute carrier family 2 member 13 [Source:RGD Symbol;Acc:621814]	0.00086154	0.0680167	11.1037	0.0662681	1	8.33583	0.00946687	0.00024076	0.00922611	0.00585001	0.00922611	-0.166296	0.0417126	Slc2a13	Slc2a13	Slc2a13	Slc2a13	47	40	58	58
ENSRNOT00000009100	ENSRNOG00000006652	Ddx1	DEAD-box helicase 1 [Source:RGD Symbol;Acc:619903]	0.000865134	0.0680235	11.096	0.0490483	1	8.24444	0.0070069	0.000260036	0.00674686	0.005904	0.00674686	-0.15171	0.0424327	Ddx1	Ddx1	Ddx1	Ddx1	37	32	40	59
ENSRNOT00000065195	ENSRNOG00000017481	Sucla2	succinate-CoA ligase ADP-forming beta subunit [Source:RGD Symbol;Acc:1309397]	0.000865685	0.0680235	11.0948	0.042826	1	8.30013	0.00611801	0.000238286	0.00587972	0.00586995	0.00587972	-0.146081	0.0419256	Sucla2	Sucla2	Sucla2	Sucla2	40	43	76	83
ENSRNOT00000064802	ENSRNOG00000019223	Atp5f1c	ATP synthase F1 subunit gamma [Source:RGD Symbol;Acc:620011]	0.000874766	0.0680716	11.0755	0.0570827	1	8.36424	0.00815467	0.000312681	0.00784199	0.0058352	0.00784199	-0.157786	0.0419946	Atp5f1c	Atp5f1c	Taf3	Taf3	47	60	99	72
ENSRNOT00000005346	ENSRNOG00000003983	Pfdn2	prefoldin subunit 2 [Source:RGD Symbol;Acc:1591406]	0.000884057	0.0683912	11.0559	0.0510267	1	7.80098	0.00728953	0.000433205	0.00685633	0.00631013	0.00685633	-0.161747	0.0469689	Pfdn2	Pfdn2	Pfdn2	Pfdn2	46	52	74	105
ENSRNOT00000079546	ENSRNOG00000058750	Vkorc1l1	vitamin K epoxide reductase complex, subunit 1-like 1 [Source:RGD Symbol;Acc:1303249]	0.000881953	0.0683912	11.0603	0.301427	1	5.7211	0.043061	0.00676584	0.0362952	0.0140802	0.0362952	-0.368438	0.100815	Vkorc1l1	Vkorc1l1	Crcp	Crcp	9	21	13	14
ENSRNOT00000015198	ENSRNOG00000011054	Laptm5	lysosomal protein transmembrane 5 [Source:RGD Symbol;Acc:621838]	0.000885107	0.0683912	11.0537	0.54309	1	6.74464	0.0775842	0.00160795	0.0759763	0.00848846	0.0759763	0.467967	0.108516	Laptm5	Laptm5	Laptm5	Laptm5	3	1	0	1
ENSRNOT00000024096	ENSRNOG00000017843	Polr3k	RNA polymerase III subunit K [Source:RGD Symbol;Acc:1587294]	0.000892262	0.0686765	11.0388	0.172663	1	6.59714	0.0246661	0.00148188	0.0231842	0.00900237	0.0231842	0.267641	0.0670595	Polr3k	Polr3k	Polr3k	Polr3k	7	17	19	25
ENSRNOT00000034567	ENSRNOG00000024852	Tmx4	thioredoxin-related transmembrane protein 4 [Source:RGD Symbol;Acc:1305146]	0.00089505	0.0686921	11.033	0.0287875	1	9.52941	0.0041125	8.19612e-05	0.00403054	0.00600501	0.00600501	-0.119237	0.0364215	Tmx4	Tmx4	Tmx4	Tmx4	183	157	265	343
ENSRNOT00000020304	ENSRNOG00000026243	Ap2a1	adaptor related protein complex 2 subunit alpha 1 [Source:RGD Symbol;Acc:1306254]	0.000898788	0.0687342	11.0253	0.167315	1	7.60313	0.0239021	0.000776144	0.023126	0.00657476	0.023126	-0.259596	0.060339	Ap2a1	Ap2a1	Ap2a1	Ap2a1	48	80	89	116
ENSRNOT00000007914	ENSRNOG00000005308	Tmx2	thioredoxin-related transmembrane protein 2 [Source:RGD Symbol;Acc:1359456]	0.000898322	0.0687342	11.0262	0.058719	1	8.09552	0.00838842	0.000335247	0.00805318	0.00601313	0.00805318	-0.161615	0.043959	Tmx2	Tmx2	Tmx2	Tmx2	51	79	118	154
ENSRNOT00000047439	ENSRNOG00000042905	RT1-T24-4	RT1 class I, locus T24, gene 4 [Source:RGD Symbol;Acc:1598233]	0.000918224	0.0692416	10.9856	0.68746	1	5.61614	0.0982086	0.00599833	0.0922103	0.0149993	0.0922103	0.52578	0.122611	RT1-T24-4	RT1-T24-4	H2-T24	H2-T24	1	0	1	1
ENSRNOT00000073811	ENSRNOG00000046744	Ankrd29	ankyrin repeat domain 29 [Source:RGD Symbol;Acc:1587260]	0.000914725	0.0692416	10.9927	0.133377	1	7.17018	0.0190539	0.000754132	0.0182998	0.00736181	0.0182998	-0.232423	0.0555048	Ankrd29	Ankrd29	Ankrd29	Ankrd29	13	6	12	28
ENSRNOT00000017232	ENSRNOG00000012881	Fgl2	fibrinogen-like 2 [Source:RGD Symbol;Acc:620170]	0.000910809	0.0692416	11.0006	0.259361	1	5.87444	0.0370516	0.00274893	0.0343027	0.012893	0.0343027	0.331213	0.0859091	Fgl2	Fgl2	Fgl2	Fgl2	10	6	10	17
ENSRNOT00000091873	ENSRNOG00000027864	Ppia	peptidylprolyl isomerase A [Source:RGD Symbol;Acc:3372]	0.000913912	0.0692416	10.9943	0.065936	1	9.7182	0.00941943	5.952e-05	0.00935991	0.00618041	0.00935991	-0.162862	0.0379517	Ppia	Ppia	Ppia	Ppia	13	12	25	21
ENSRNOT00000018058	ENSRNOG00000013389	Rgs7bp	regulator of G-protein signaling 7 binding protein [Source:RGD Symbol;Acc:1309360]	0.000907903	0.0692416	11.0066	0.113858	1	6.69726	0.0162654	0.00128177	0.0149837	0.0086454	0.0149837	-0.230278	0.0646175	Rgs7bp	Rgs7bp	Rgs7bp	Rgs7bp	98	160	214	265
ENSRNOT00000028752	ENSRNOG00000021175	Otub1	OTU deubiquitinase, ubiquitin aldehyde binding 1 [Source:RGD Symbol;Acc:1311329]	0.000928742	0.0695936	10.9645	0.0911146	1	7.91907	0.0130164	0.000415027	0.0126013	0.00617765	0.0126013	-0.191923	0.0458341	Otub1	Otub1	Otub1	Otub1	69	104	134	165
ENSRNOT00000016792	ENSRNOG00000012329	Saraf	store-operated calcium entry-associated regulatory factor [Source:RGD Symbol;Acc:1303011]	0.000927726	0.0695936	10.9665	0.0561755	1	8.36064	0.00802507	0.000279824	0.00774525	0.00583702	0.00774525	-0.156111	0.0418075	Saraf	Saraf	Saraf	Saraf	102	64	110	152
ENSRNOT00000078998	ENSRNOG00000053859	Ranbp6	RAN binding protein 6 [Source:RGD Symbol;Acc:1305165]	0.000941822	0.0701339	10.9386	0.0560747	1	7.97844	0.00801068	0.000328945	0.00768173	0.00611792	0.00768173	-0.160313	0.0448367	Ranbp6	Ranbp6	Ranbp6	Ranbp6	28	32	34	38
ENSRNOT00000009122	ENSRNOG00000006399	Synj2bp	synaptojanin 2 binding protein [Source:RGD Symbol;Acc:69400]	0.000945168	0.0702505	10.932	0.0571882	1	8.37781	0.00816974	0.00048351	0.00768623	0.00582845	0.00768623	-0.158382	0.0429854	Synj2bp	Synj2bp	Synj2bp	Synj2bp	37	56	60	91
ENSRNOT00000042750	ENSRNOG00000002001	Itsn1	intersectin 1 [Source:RGD Symbol;Acc:2935]	0.000946328	0.0702505	10.9297	0.0608933	1	8.13284	0.00869904	0.000523517	0.00817552	0.00598328	0.00817552	-0.164066	0.0448177	Itsn1	Itsn1	Itsn1	Itsn1	33	43	50	73
ENSRNOT00000031583	ENSRNOG00000021866	Bola3	bolA family member 3 [Source:RGD Symbol;Acc:1305975]	0.000951622	0.0702522	10.9194	0.149256	1	6.54672	0.0213223	0.00147411	0.0198482	0.00919601	0.0198482	-0.253698	0.0678819	Bola3	Bola3	Bola3	Bola3	18	17	24	41
ENSRNOT00000021458	ENSRNOG00000015987	Rap1gds1	Rap1 GTPase-GDP dissociation stimulator 1 [Source:RGD Symbol;Acc:1308558]	0.000950509	0.0702522	10.9216	0.111599	1	9.13071	0.0159428	0.000105028	0.0158378	0.00577553	0.0158378	-0.211564	0.0495994	Rap1gds1	Rap1gds1	Rap1gds1	Rap1gds1	127	125	216	318
ENSRNOT00000046370	ENSRNOG00000030840	Cadm2	cell adhesion molecule 2 [Source:RGD Symbol;Acc:1305678]	0.00096411	0.0707295	10.8953	0.214717	1	7.19426	0.0306738	0.00147841	0.0291954	0.00730978	0.0291954	-0.293296	0.0689116	Cadm2	Cadm2	Cadm2	Cadm2	396	531	618	929
ENSRNOT00000025294	ENSRNOG00000018567	Slc20a1	solute carrier family 20 member 1 [Source:RGD Symbol;Acc:621079]	0.000982834	0.0719258	10.8596	0.054794	1	8.31275	0.00782772	0.000270595	0.00755712	0.00586273	0.00755712	-0.154581	0.0420494	Slc20a1	Slc20a1	Slc20a1	Slc20a1	24	28	70	71
ENSRNOT00000016265	ENSRNOG00000011944	Snx10	sorting nexin 10 [Source:RGD Symbol;Acc:1305782]	0.000995163	0.0722748	10.8365	0.111101	1	7.80789	0.0158716	0.00121155	0.01466	0.00630187	0.01466	-0.211456	0.0511404	Snx10	Snx10	Snx10	Snx10	66	42	94	109
ENSRNOT00000001853	ENSRNOG00000033220	Oas1f	2 ' -5 ' oligoadenylate synthetase 1F [Source:RGD Symbol;Acc:1359647]	0.00100278	0.0724272	10.8224	2.40486	1	5.28302	0.343552	0.00795329	0.335598	0.018539	0.335598	0.980076	0.231676	Oas1f	Oas1f	Oas1f	Oas1f	1	0	0	0
ENSRNOT00000080945	ENSRNOG00000061230	L1cam	L1 cell adhesion molecule [Source:RGD Symbol;Acc:619777]	0.00101263	0.0725008	10.8043	0.123852	1	8.56754	0.0176932	0.000790891	0.0169023	0.00575592	0.0169023	-0.222332	0.0526355	L1cam	L1cam	L1cam	L1cam	82	106	150	148
ENSRNOT00000085843	ENSRNOG00000057676	Polr2m	RNA polymerase II subunit M [Source:RGD Symbol;Acc:619847]	0.00101244	0.0725008	10.8047	0.0502797	1	8.52683	0.00718281	0.000156282	0.00702653	0.00576808	0.00702653	-0.147457	0.0400407	Polr2m	Polr2m	Myzap	Myzap	1	0	0	1
ENSRNOT00000018091	ENSRNOG00000013358	Aqp11	aquaporin 11 [Source:RGD Symbol;Acc:628763]	0.00101157	0.0725008	10.8063	0.318287	1	5.69395	0.0454696	0.00316048	0.0423091	0.0143088	0.0423091	-0.361054	0.0914533	Aqp11	Aqp11	Aqp11	Aqp11	2	2	4	2
ENSRNOT00000073638	ENSRNOG00000047635	Tmem178b	transmembrane protein 178B [Source:RGD Symbol;Acc:1585938]	0.00101629	0.072676	10.7976	0.150596	1	8.78383	0.0215137	0.00061627	0.0208975	0.00572213	0.0208975	-0.24513	0.0580652	Tmem178b	Tmem178b	Tmem178b	Tmem178b	109	102	100	162
ENSRNOT00000022319	ENSRNOG00000016163	Slc1a3	solute carrier family 1 member 3 [Source:RGD Symbol;Acc:3698]	0.0010237	0.0729221	10.7842	0.105464	1	9.07997	0.0150663	0.00279747	0.0122688	0.0057594	0.0122688	0.208205	0.0532502	Slc1a3	Slc1a3	Slc1a3	Slc1a3	2	5	2	3
ENSRNOT00000007312	ENSRNOG00000005515	Rhbdl3	rhomboid like 3 [Source:RGD Symbol;Acc:1311901]	0.00103484	0.0732972	10.7642	0.249027	1	5.97028	0.0355753	0.00303519	0.0325401	0.0122285	0.0325401	-0.322467	0.0846764	Rhbdl3	Rhbdl3	Rhbdl3	Rhbdl3	0	5	7	4
ENSRNOT00000023989	ENSRNOG00000017404	Pcmtd2	protein-L-isoaspartate (D-aspartate) O-methyltransferase domain containing 2 [Source:RGD Symbol;Acc:1305684]	0.00103476	0.0732972	10.7643	0.064625	1	7.66226	0.00923214	0.000790656	0.00844149	0.00648988	0.00844149	-0.174532	0.0502189	Pcmtd2	Pcmtd2	Pcmtd2	Pcmtd2	20	32	33	45
ENSRNOT00000085735	ENSRNOG00000055471	Ywhah	tyrosine 3-monooxygenase/tryptophan 5-monooxygenase activation protein, eta [Source:RGD Symbol;Acc:3978]	0.00105278	0.0741268	10.7324	0.0408736	1	9.77478	0.00583909	5.04928e-05	0.0057886	0.00624187	0.00624187	-0.132154	0.0361176	Ywhah	Ywhah	Ywhah	Ywhah	124	117	190	243
ENSRNOT00000066139	ENSRNOG00000007779	Kank4	KN motif and ankyrin repeat domains 4 [Source:RGD Symbol;Acc:1307635]	0.00106323	0.0747003	10.7141	0.403619	1	7.22131	0.0576599	0.00106747	0.0565924	0.00725257	0.0565924	-0.400595	0.0955571	Kank4	Kank4	Kank4	Kank4	30	25	40	47
ENSRNOT00000085135	ENSRNOG00000002544	Kifap3	kinesin-associated protein 3 [Source:RGD Symbol;Acc:1305191]	0.00107668	0.0751872	10.6908	0.0882969	1	8.03926	0.0126138	0.0012721	0.0113417	0.00606136	0.0113417	-0.190812	0.0496997	Kifap3	Kifap3	Kifap3	Kifap3	143	159	215	271
ENSRNOT00000081914	ENSRNOG00000054352	Atp6ap1	ATPase H+ transporting accessory protein 1 [Source:RGD Symbol;Acc:620423]	0.00108239	0.0753203	10.681	0.0590575	1	9.03181	0.00843679	0.000153099	0.00828369	0.00574674	0.00828369	-0.153825	0.0378932	Atp6ap1	Atp6ap1	Atp6ap1	Atp6ap1	71	83	160	131
ENSRNOT00000039215	ENSRNOG00000023400	Dtx3l	deltex E3 ubiquitin ligase 3L [Source:RGD Symbol;Acc:1565144]	0.00109379	0.0755454	10.6617	3.68199	1	6.24309	0.525998	0.00481309	0.521185	0.0105907	0.521185	1.20857	0.289562	Dtx3l	Dtx3l	Dtx3l	Dtx3l	3	3	1	4
ENSRNOT00000029179	ENSRNOG00000024159	Fcer1g	Fc fragment of IgE receptor Ig [Source:RGD Symbol;Acc:2599]	0.00109578	0.0755454	10.6583	1.37927	1	7.0052	0.197039	0.00111473	0.195924	0.00774709	0.195924	0.739649	0.177262	Fcer1g	Fcer1g	Fcer1g	Fcer1g	0	0	1	0
ENSRNOT00000003696	ENSRNOG00000002755	Pafah1b1	platelet-activating factor acetylhydrolase 1b, regulatory subunit 1 [Source:RGD Symbol;Acc:620331]	0.00109189	0.0755454	10.6649	0.0384493	1	10.0067	0.00549275	5.96285e-05	0.00543312	0.00653924	0.00653924	-0.128637	0.0363609	Pafah1b1	Pafah1b1	Pafah1b1	Pafah1b1	159	163	224	308
ENSRNOT00000017081	ENSRNOG00000012543	Mcm3	minichromosome maintenance complex component 3 [Source:RGD Symbol;Acc:1305168]	0.00110385	0.0760133	10.6447	1.4821	1	3.98231	0.211728	0.0202372	0.191491	0.0505799	0.191491	0.771797	0.192953	Mcm3	Mcm3	Mcm3	Mcm3	0	0	1	0
ENSRNOT00000035821	ENSRNOG00000016163	Slc1a3	solute carrier family 1 member 3 [Source:RGD Symbol;Acc:3698]	0.00110778	0.0761082	10.6382	0.68489	1	7.77128	0.0978415	0.0275033	0.0703382	0.00634638	0.0703382	-0.523201	0.129109	Slc1a3	Slc1a3	Slc1a3	Slc1a3	2	5	2	3
ENSRNOT00000015927	ENSRNOG00000011460	Arfgef3	ARFGEF family member 3 [Source:RGD Symbol;Acc:1309903]	0.0011119	0.0763028	10.6313	0.0922821	1	7.48886	0.0131832	0.000978536	0.0122046	0.00675342	0.0122046	-0.196881	0.0529176	Arfgef3	Arfgef3	Arfgef3	Arfgef3	17	25	27	40
ENSRNOT00000075947	ENSRNOG00000038436	RGD1307100	similar to RIKEN cDNA D630029K19 [Source:RGD Symbol;Acc:1307100]	0.00112457	0.076818	10.6103	0.0341702	1	9.66144	0.00488146	0.00030792	0.00457354	0.00612294	0.00612294	-0.125958	0.0379712	RGD1307100	RGD1307100	4932438A13Rik	4932438A13Rik	73	64	80	98
ENSRNOT00000025104	ENSRNOG00000018176	Rab6a	RAB6A, member RAS oncogene family [Source:RGD Symbol;Acc:619737]	0.00113004	0.0769265	10.6014	0.0527161	1	9.59926	0.00753087	7.75812e-05	0.00745328	0.00606469	0.00745328	-0.145328	0.0363418	Rab6a	Rab6a	Rab6a	Rab6a	264	191	270	381
ENSRNOT00000004646	ENSRNOG00000003469	MAST1	microtubule associated serine/threonine kinase 1 [Source:RGD Symbol;Acc:631372]	0.00113508	0.0770883	10.5931	0.107959	1	7.88503	0.0154227	0.00038425	0.0150384	0.00621396	0.0150384	-0.206641	0.0497953	MAST1	MAST1	Mast1	Mast1	9	25	32	47
ENSRNOT00000017965	ENSRNOG00000013000	Ldhb	lactate dehydrogenase B [Source:RGD Symbol;Acc:2997]	0.00117948	0.078991	10.5222	0.079206	1	8.96637	0.0113151	0.000124898	0.0111902	0.00573366	0.0111902	-0.176723	0.0428414	Ldhb	Ldhb	Ldhb	Ldhb	170	203	337	462
ENSRNOT00000017067	ENSRNOG00000012457	Cyc1	cytochrome c-1 [Source:RGD Symbol;Acc:1306597]	0.0011764	0.078991	10.527	0.109378	1	7.48811	0.0156255	0.00053862	0.0150868	0.00675468	0.0150868	-0.20786	0.0506605	Cyc1	Cyc1	Cyc1	Cyc1	37	39	62	78
ENSRNOT00000005329	ENSRNOG00000003951	Psmc1	proteasome 26S subunit, ATPase 1 [Source:RGD Symbol;Acc:621097]	0.00118028	0.078991	10.521	0.0377262	1	8.40378	0.00538946	0.000234187	0.00515527	0.00581611	0.00581611	-0.13676	0.041253	Psmc1	Psmc1	Psmc1	Psmc1	168	161	200	277
ENSRNOT00000072069	ENSRNOG00000050697	Ctsz	cathepsin Z [Source:RGD Symbol;Acc:708479]	0.00118753	0.0792949	10.5096	2.2566	1	6.17666	0.322372	0.002243	0.320129	0.0109558	0.320129	0.943018	0.228852	Ctsz	Ctsz	Ctsz	Ctsz	0	1	1	1
ENSRNOT00000004121	ENSRNOG00000003069	Cd38	CD38 molecule [Source:RGD Symbol;Acc:2303]	0.00118964	0.0792949	10.5064	0.162742	1	6.84804	0.0232489	0.00110772	0.0221411	0.0081708	0.0221411	0.253274	0.0615645	Cd38	Cd38	Cd38	Cd38	1	0	0	0
ENSRNOT00000072309	ENSRNOG00000045554	LOC102551901	protein lifeguard 2-like [Source:RGD Symbol;Acc:7636626]	0.00119077	0.0792949	10.5046	0.182939	1	7.6915	0.0261341	0.00121966	0.0249145	0.00644975	0.0249145	-0.268471	0.0651802	LOC102551901	LOC102551901	Faim2	Faim2	113	146	206	213
ENSRNOT00000028888	ENSRNOG00000021265	Cds2	CDP-diacylglycerol synthase 2 [Source:RGD Symbol;Acc:621186]	0.00119599	0.0793288	10.4965	0.0920416	1	8.44509	0.0131488	0.000201047	0.0129477	0.00579808	0.0129477	-0.190396	0.0462567	Cds2	Cds2	Cds2	Cds2	108	152	205	264
ENSRNOT00000011565	ENSRNOG00000008279	Mrps15	mitochondrial ribosomal protein S15 [Source:RGD Symbol;Acc:1359675]	0.00119734	0.0793298	10.4944	0.103949	1	6.76138	0.0148499	0.00105704	0.0137929	0.0084348	0.0137929	-0.217079	0.062665	Mrps15	Mrps15	Mrps15	Mrps15	17	26	48	45
ENSRNOT00000038183	ENSRNOG00000027697	Nmnat2	nicotinamide nucleotide adenylyltransferase 2 [Source:RGD Symbol;Acc:1307331]	0.00120853	0.079639	10.4773	0.0818223	1	7.42422	0.0116889	0.000620259	0.0110686	0.00686336	0.0110686	-0.186731	0.051791	Nmnat2	Nmnat2	Nmnat2	Nmnat2	54	60	70	107
ENSRNOT00000043846	ENSRNOG00000033719	Pcdhb12	protocadherin beta 12 [Source:RGD Symbol;Acc:3266]	0.00122027	0.0796964	10.4594	0.243954	1	5.67432	0.0348505	0.00380566	0.0310449	0.014478	0.0310449	-0.32849	0.0938016	Pcdhb12	Pcdhb12	Pcdhb12	Pcdhb12	0	1	1	2
ENSRNOT00000077111	ENSRNOG00000038909	Pou3f3	POU class 3 homeobox 3 [Source:RGD Symbol;Acc:619768]	0.00121848	0.0796964	10.4621	0.0768361	1	7.47635	0.0109766	0.00055355	0.010423	0.00677419	0.010423	-0.181759	0.0508671	Pou3f3	Pou3f3	Pou3f3	Pou3f3	44	13	42	68
ENSRNOT00000044565	ENSRNOG00000029394	Dusp8	dual specificity phosphatase 8 [Source:RGD Symbol;Acc:1306425]	0.00122753	0.0797317	10.4484	0.116972	1	6.85063	0.0167102	0.00103118	0.015679	0.00816325	0.015679	-0.222087	0.0611935	Dusp8	Dusp8	Dusp8	Dusp8	67	101	147	124
ENSRNOT00000087712	ENSRNOG00000000007	Gad1	glutamate decarboxylase 1 [Source:RGD Symbol;Acc:2652]	0.00123111	0.0798773	10.4431	0.259886	1	7.01783	0.0371266	0.0109987	0.0261279	0.00771576	0.0261279	-0.334197	0.0936737	Gad1	Gad1	Gad1	Gad1	1	2	7	3
ENSRNOT00000003586	ENSRNOG00000002572	Cacybp	calcyclin binding protein [Source:RGD Symbol;Acc:1303146]	0.00124672	0.080626	10.4198	0.0430718	1	8.30456	0.00615311	0.000244735	0.00590838	0.00586739	0.00590838	-0.142163	0.0419379	Cacybp	Cacybp	Cacybp	Cacybp	63	59	109	132
ENSRNOT00000028200	ENSRNOG00000020778	Chrnb2	cholinergic receptor nicotinic beta 2 subunit [Source:RGD Symbol;Acc:2350]	0.00125898	0.0810658	10.4017	0.137404	1	7.09125	0.0196291	0.000944014	0.0186851	0.00753972	0.0186851	-0.232432	0.057427	Chrnb2	Chrnb2	Chrnb2	Chrnb2	24	33	49	57
ENSRNOT00000059580	ENSRNOG00000038976	Galntl6	polypeptide N-acetylgalactosaminyltransferase-like 6 [Source:RGD Symbol;Acc:1564773]	0.00126512	0.0812857	10.3927	0.412064	1	5.06542	0.0588663	0.00649314	0.0523732	0.0211732	0.0523732	-0.420029	0.117986	Galntl6	Galntl6	Galntl6	Galntl6	3	4	4	3
ENSRNOT00000082445	ENSRNOG00000003241	Gabrg2	gamma-aminobutyric acid type A receptor gamma 2 subunit [Source:RGD Symbol;Acc:61966]	0.00127417	0.0816031	10.3796	0.0784952	1	8.07288	0.0112136	0.000578307	0.0106353	0.00603207	0.0106353	-0.176948	0.0455751	Gabrg2	Gabrg2	Gabrg2	Gabrg2	43	35	40	52
ENSRNOT00000003219	ENSRNOG00000002358	Scpep1	serine carboxypeptidase 1 [Source:RGD Symbol;Acc:620067]	0.00128427	0.0818188	10.365	0.311237	1	6.80068	0.0444624	0.00230948	0.0421529	0.00831223	0.0421529	0.349087	0.0857626	Scpep1	Scpep1	Scpep1	Scpep1	19	10	21	23
ENSRNOT00000010824	ENSRNOG00000046256	Ralgapa1	Ral GTPase activating protein catalytic alpha subunit 1 [Source:RGD Symbol;Acc:620642]	0.00129211	0.0818188	10.3538	0.0902625	1	7.75441	0.0128946	0.00235839	0.0105363	0.00636751	0.0105363	-0.199191	0.0572126	Ralgapa1	Ralgapa1	Ralgapa1	Ralgapa1	56	49	68	85
ENSRNOT00000083303	ENSRNOG00000056596	Alas1	5'-aminolevulinate synthase 1 [Source:RGD Symbol;Acc:68392]	0.00129542	0.0818188	10.349	0.0753894	1	7.1018	0.0107699	0.000836738	0.00993318	0.00751527	0.00993318	-0.190038	0.0567868	Alas1	Alas1	Alas1	Alas1	7	6	6	10
ENSRNOT00000031384	ENSRNOG00000023538	Aldh5a1	aldehyde dehydrogenase 5 family, member A1 [Source:RGD Symbol;Acc:621422]	0.00128615	0.0818188	10.3623	0.0391729	1	9.12248	0.00559613	0.000148133	0.005448	0.00577272	0.00577272	-0.130768	0.0376019	Aldh5a1	Aldh5a1	Aldh5a1	Aldh5a1	12	21	24	47
ENSRNOT00000017626	ENSRNOG00000012799	Prkaa1	protein kinase AMP-activated catalytic subunit alpha 1 [Source:RGD Symbol;Acc:3387]	0.00130306	0.0821271	10.3382	0.1009	1	7.90107	0.0144143	0.002376	0.0120383	0.00619666	0.0120383	-0.204669	0.056219	Prkaa1	Prkaa1	Prkaa1	Prkaa1	7	10	15	28
ENSRNOT00000031045	ENSRNOG00000023095	Npepps	aminopeptidase puromycin sensitive [Source:RGD Symbol;Acc:619962]	0.00130445	0.0821277	10.3362	0.0420214	1	8.35608	0.00600306	0.000495956	0.00550711	0.00583936	0.00583936	-0.143021	0.0431913	Npepps	Npepps	Npepps	Npepps	144	162	203	266
ENSRNOT00000002640	ENSRNOG00000001926	Cldn1	claudin 1 [Source:RGD Symbol;Acc:68422]	0.00131026	0.0823198	10.328	2.18223	1	3.34476	0.311747	0.0476409	0.264106	0.115266	0.264106	0.997323	0.292733	Cldn1	Cldn1	Cldn1	Cldn1	13	10	16	21
ENSRNOT00000009425	ENSRNOG00000006939	Ndufa7	NADH:ubiquinone oxidoreductase subunit A7 [Source:RGD Symbol;Acc:1304597]	0.00132035	0.0827785	10.3139	0.0925446	1	6.6586	0.0132207	0.00130654	0.0119141	0.00877903	0.0119141	-0.215338	0.0653413	Ndufa7	Ndufa7	Cd320	Cd320	3	6	8	6
ENSRNOT00000088707	ENSRNOG00000059097	AABR07025140.1		0.00134121	0.0832294	10.2849	10.7614	1	5.43283	1.53734	0.0185342	1.51881	0.0168658	1.51881	2.04894	0.506827	AABR07025140.1	AABR07025140.1	Ddx60	Ddx60	2	0	0	0
ENSRNOT00000015217	ENSRNOG00000011383	Ndufs4	NADH:ubiquinone oxidoreductase subunit S4 [Source:RGD Symbol;Acc:1594380]	0.00133286	0.0832294	10.2965	0.0435668	1	8.19386	0.00622383	0.000446901	0.00577693	0.00593809	0.00593809	-0.145504	0.0439313	Ndufs4	Ndufs4	Ndufs4	Ndufs4	16	15	32	25
ENSRNOT00000010545	ENSRNOG00000007895	Pdhb	pyruvate dehydrogenase E1 beta subunit [Source:RGD Symbol;Acc:1359146]	0.00133727	0.0832294	10.2904	0.0596273	1	7.5863	0.00851818	0.000614303	0.00790388	0.00659984	0.00790388	-0.167629	0.050028	Pdhb	Pdhb	Pdhb	Pdhb	25	27	37	52
ENSRNOT00000039780	ENSRNOG00000028708	Ntsr1	neurotensin receptor 1 [Source:RGD Symbol;Acc:1306076]	0.00134409	0.0833014	10.281	0.498165	1	7.86994	0.0711665	0.0005178	0.0706487	0.00623054	0.0706487	-0.440801	0.109074	Ntsr1	Ntsr1	Ntsr1	Ntsr1	70	62	101	141
ENSRNOT00000010720	ENSRNOG00000007834	Cand1	cullin-associated and neddylation-dissociated 1 [Source:RGD Symbol;Acc:620479]	0.00135125	0.0836579	10.2712	0.0280918	1	8.88619	0.00401312	0.000131123	0.003882	0.00572408	0.00572408	-0.118763	0.03823	Cand1	Cand1	Cand1	Cand1	44	31	55	60
ENSRNOT00000074653	ENSRNOG00000045728	AABR07033887.1		0.00135552	0.0838353	10.2653	0.117798	1	6.90218	0.0168283	0.00110237	0.015726	0.00801719	0.015726	0.220542	0.0607498	AABR07033887.1	AABR07033887.1	Crybg3	Crybg3	1	0	1	0
ENSRNOT00000035628	ENSRNOG00000008195	Ywhaz	tyrosine 3-monooxygenase/tryptophan 5-monooxygenase activation protein, zeta [Source:RGD Symbol;Acc:3980]	0.00135934	0.0839838	10.2602	0.0283384	1	9.88468	0.00404834	5.25164e-05	0.00399582	0.00637348	0.00637348	-0.112674	0.0361863	Ywhaz	Ywhaz	Ywhaz	Ywhaz	195	214	309	322
ENSRNOT00000014087	ENSRNOG00000010607	Rnf208	ring finger protein 208 [Source:RGD Symbol;Acc:1565957]	0.00136623	0.0840142	10.2508	0.175058	1	6.42616	0.0250083	0.00170515	0.0233031	0.0097003	0.0233031	-0.265453	0.0709035	Rnf208	Rnf208	Rnf208	Rnf208	39	59	72	72
ENSRNOT00000000079	ENSRNOG00000010580	Acot7	acyl-CoA thioesterase 7 [Source:RGD Symbol;Acc:628856]	0.0013637	0.0840142	10.2543	0.0973503	1	7.87665	0.0139072	0.00113862	0.0127686	0.00622312	0.0127686	-0.19585	0.0501988	Acot7	Acot7	Acot7	Acot7	135	174	258	266
ENSRNOT00000018629	ENSRNOG00000013907	Sall1	spalt-like transcription factor 1 [Source:RGD Symbol;Acc:1309916]	0.00136546	0.0840142	10.2519	0.483017	1	7.30055	0.0690025	0.00113025	0.0678722	0.00709236	0.0678722	0.433757	0.107598	Sall1	Sall1	Sall1	Sall1	0	1	1	0
ENSRNOT00000025019	ENSRNOG00000018509	Cx3cr1	C-X3-C motif chemokine receptor 1 [Source:RGD Symbol;Acc:620137]	0.00138252	0.0843765	10.229	0.534714	1	7.13959	0.0763877	0.000964064	0.0754236	0.00742939	0.0754236	0.456138	0.113372	Cx3cr1	Cx3cr1	Cx3cr1	Cx3cr1	1	2	0	2
ENSRNOT00000019410	ENSRNOG00000014285	Ssh2	slingshot protein phosphatase 2 [Source:RGD Symbol;Acc:1309389]	0.00138666	0.0843765	10.2235	0.651774	1	6.43148	0.0931106	0.0075775	0.085533	0.00967674	0.085533	0.503533	0.125211	Ssh2	Ssh2	Ssh2	Ssh2	11	11	18	31
ENSRNOT00000013188	ENSRNOG00000009888	Timm8b	translocase of inner mitochondrial membrane 8 homolog B [Source:RGD Symbol;Acc:619840]	0.0013881	0.0843765	10.2215	0.057136	1	7.51965	0.00816229	0.000577236	0.00758505	0.00670335	0.00758505	-0.166722	0.0505247	Timm8b	Timm8b	Timm8b	Timm8b	33	31	46	45
ENSRNOT00000008030	ENSRNOG00000005700	Nsg1	neuronal vesicle trafficking associated 1 [Source:RGD Symbol;Acc:2222]	0.00139645	0.0844244	10.2105	0.0794146	1	8.7331	0.0113449	0.000168105	0.0111768	0.00572543	0.0111768	-0.175711	0.0437418	Nsg1	Nsg1	Nsg1	Nsg1	104	89	163	166
ENSRNOT00000011485	ENSRNOG00000008615	Mal2	mal, T-cell differentiation protein 2 [Source:RGD Symbol;Acc:735066]	0.00139968	0.0844244	10.2062	0.138908	1	7.98709	0.019844	0.00036573	0.0194783	0.00610959	0.0194783	-0.232365	0.0578664	Mal2	Mal2	Mal2	Mal2	23	39	46	64
ENSRNOT00000011983	ENSRNOG00000008890	Slc18a2	solute carrier family 18 member A2 [Source:RGD Symbol;Acc:3694]	0.00139933	0.0844244	10.2067	0.32164	1	8.56584	0.0459486	0.00149906	0.0444495	0.00575639	0.0444495	-0.353586	0.0880511	Slc18a2	Slc18a2	Slc18a2	Slc18a2	993	756	1182	1586
ENSRNOT00000003965	ENSRNOG00000002840	Atp5f1b	ATP synthase F1 subunit beta [Source:RGD Symbol;Acc:621368]	0.00140052	0.0844244	10.2051	0.0599393	1	9.62101	0.00856276	7.50858e-05	0.00848768	0.00608451	0.00848768	-0.152634	0.0380144	Atp5f1b	Atp5f1b	Atp5b	Atp5b	101	103	181	228
ENSRNOT00000006621	ENSRNOG00000004773	Yaf2	YY1 associated factor 2 [Source:RGD Symbol;Acc:1582851]	0.00139748	0.0844244	10.2091	0.0804105	1	7.40418	0.0114872	0.000808697	0.0106785	0.00689878	0.0106785	-0.185372	0.0529742	Yaf2	Yaf2	Yaf2	Yaf2	15	28	29	37
ENSRNOT00000074725	ENSRNOG00000045665	Amigo1	adhesion molecule with Ig like domain 1 [Source:RGD Symbol;Acc:1303079]	0.00140694	0.0846687	10.1967	0.0855181	1	7.53678	0.0122169	0.00060028	0.0116166	0.00667611	0.0116166	-0.186042	0.0504654	Amigo1	Amigo1	Amigo1	Amigo1	14	15	30	34
ENSRNOT00000011494	ENSRNOG00000008289	Slc25a3	solute carrier family 25 member 3 [Source:RGD Symbol;Acc:70986]	0.00142612	0.0851052	10.1717	0.049793	1	8.89785	0.00711329	0.00015374	0.00695955	0.00572503	0.00695955	-0.141669	0.0383446	Slc25a3	Slc25a3	Slc25a3	Slc25a3	124	150	205	232
ENSRNOT00000020919	ENSRNOG00000015461	Serpine2	serpin family E member 2 [Source:RGD Symbol;Acc:3748]	0.00142508	0.0851052	10.1731	0.0528967	1	8.53839	0.00755667	0.00100714	0.00654953	0.00576444	0.00654953	-0.15376	0.0452996	Serpine2	Serpine2	Serpine2	Serpine2	131	214	405	418
ENSRNOT00000010210	ENSRNOG00000007665	Cse1l	chromosome segregation 1 like [Source:RGD Symbol;Acc:1307536]	0.00142443	0.0851052	10.1739	0.0571748	1	7.83035	0.00816783	0.00043193	0.00773591	0.00627546	0.00773591	-0.159195	0.0466981	Cse1l	Cse1l	Cse1l	Cse1l	10	18	31	26
ENSRNOT00000079269	ENSRNOG00000051837	Nwd2	NACHT and WD repeat domain containing 2 [Source:RGD Symbol;Acc:1563065]	0.00143364	0.0852616	10.162	0.255275	1	7.62472	0.0364678	0.000564713	0.0359031	0.00654318	0.0359031	-0.314674	0.0786622	Nwd2	Nwd2	Nwd2	Nwd2	181	172	193	363
ENSRNOT00000004038	ENSRNOG00000003025	AABR07039336.2		0.00144035	0.0852616	10.1534	0.0596034	1	7.4459	0.00851477	0.000580834	0.00793394	0.00682576	0.00793394	-0.169212	0.0513452	AABR07039336.2	AABR07039336.2	Nap1l2	Nap1l2	27	27	38	39
ENSRNOT00000081881	ENSRNOG00000018657	Scrn3	secernin 3 [Source:RGD Symbol;Acc:1305064]	0.00145531	0.0857793	10.1344	0.0804073	1	6.89721	0.0114868	0.00125163	0.0102351	0.00803094	0.0102351	-0.200304	0.0614725	Scrn3	Scrn3	Scrn3	Scrn3	10	9	19	25
ENSRNOT00000009041	ENSRNOG00000011202	Chrna4	cholinergic receptor nicotinic alpha 4 subunit [Source:RGD Symbol;Acc:2346]	0.00147692	0.0865739	10.1072	0.405629	1	6.57536	0.0579471	0.00519654	0.0527505	0.00908484	0.0527505	-0.396152	0.0994982	Chrna4	Chrna4	Chrna4	Chrna4	218	227	380	583
ENSRNOT00000022487	ENSRNOG00000016660	Cox5b	cytochrome c oxidase subunit 5B [Source:RGD Symbol;Acc:620608]	0.00148079	0.0866297	10.1024	0.0746973	1	7.94467	0.010671	0.000336235	0.0103348	0.00615135	0.0103348	-0.171526	0.0451582	Cox5b	Cox5b	Cox5b	Cox5b	55	56	101	102
ENSRNOT00000022309	ENSRNOG00000016356	Got1	glutamic-oxaloacetic transaminase 1 [Source:RGD Symbol;Acc:2721]	0.00148946	0.0869014	10.0916	0.110953	1	8.92007	0.0158504	0.000134527	0.0157159	0.00572727	0.0157159	-0.207112	0.0520885	Got1	Got1	Got1	Got1	55	75	114	146
ENSRNOT00000004770	ENSRNOG00000003289	Lap3	leucine aminopeptidase 3 [Source:RGD Symbol;Acc:1307985]	0.00148981	0.0869014	10.0912	0.0496064	1	7.91914	0.00708663	0.00051441	0.00657222	0.00617758	0.00657222	0.153049	0.0464081	Lap3	Lap3	Lap3	Lap3	13	9	7	15
ENSRNOT00000077236	ENSRNOG00000020667	Shisa5	shisa family member 5 [Source:RGD Symbol;Acc:1359661]	0.00149754	0.0871167	10.0816	0.342959	1	5.22137	0.0489941	0.00756697	0.0414272	0.0192449	0.0414272	0.390774	0.115827	Shisa5	Shisa5	Shisa5	Shisa5	22	22	29	32
ENSRNOT00000087876	ENSRNOG00000018992	Dpysl3	dihydropyrimidinase-like 3 [Source:RGD Symbol;Acc:2410]	0.00149883	0.0871167	10.08	0.170646	1	6.88446	0.0243781	0.00276793	0.0216101	0.00806653	0.0216101	-0.258789	0.0678975	Dpysl3	Dpysl3	Dpysl3	Dpysl3	40	57	65	75
ENSRNOT00000018794	ENSRNOG00000014025	Rasgrf1	RAS protein-specific guanine nucleotide-releasing factor 1 [Source:RGD Symbol;Acc:620395]	0.00150444	0.0873263	10.0732	0.0611025	1	9.01964	0.00872894	0.000363167	0.00836577	0.00574395	0.00836577	-0.154	0.0393796	Rasgrf1	Rasgrf1	Rasgrf1	Rasgrf1	1	12	11	12
ENSRNOT00000017601	ENSRNOG00000013190	Rnaset2	ribonuclease T2 [Source:RGD Symbol;Acc:1309918]	0.00151505	0.0876142	10.0602	0.895625	1	6.62259	0.127946	0.00157596	0.12637	0.00890821	0.12637	0.587998	0.148282	Rnaset2	Rnaset2	Rnaset2b	Rnaset2b	7	1	4	5
ENSRNOT00000035730	ENSRNOG00000021719	Slfn5	schlafen family member 5 [Source:RGD Symbol;Acc:1312025]	0.00151339	0.0876142	10.0622	0.896394	1	5.79361	0.128056	0.00969782	0.118358	0.0134979	0.118358	0.588278	0.148327	Slfn5	Slfn5	Slfn5	Slfn5	1	1	0	0
ENSRNOT00000077164	ENSRNOG00000003773	Hmox2	heme oxygenase 2 [Source:RGD Symbol;Acc:67402]	0.00152798	0.088006	10.0446	0.0632477	1	7.5476	0.00903538	0.000830142	0.00820524	0.00665913	0.00820524	-0.1708	0.0515551	Hmox2	Hmox2	Hmox2	Hmox2	20	27	28	47
ENSRNOT00000090552	ENSRNOG00000055314	Msrb1	methionine sulfoxide reductase B1 [Source:RGD Symbol;Acc:1583243]	0.00155555	0.0886499	10.0116	0.170996	1	6.07912	0.024428	0.00288947	0.0215385	0.0115331	0.0215385	-0.275261	0.0818938	Msrb1	Msrb1	Msrb1	Msrb1	10	10	19	29
ENSRNOT00000009345	ENSRNOG00000006934	Acvr1b	activin A receptor type 1B [Source:RGD Symbol;Acc:735207]	0.00155448	0.0886499	10.0129	0.124056	1	7.36076	0.0177224	0.000613541	0.0171088	0.00697774	0.0171088	-0.21859	0.0553502	Acvr1b	Acvr1b	Acvr1b	Acvr1b	30	43	36	63
ENSRNOT00000016032	ENSRNOG00000011683	Fes	FES proto-oncogene, tyrosine kinase [Source:RGD Symbol;Acc:1564385]	0.00156193	0.0888435	10.0041	1.51134	1	4.51687	0.215905	0.0134182	0.202487	0.0313463	0.202487	0.762797	0.193299	Fes	Fes	Fes	Fes	0	1	0	0
ENSRNOT00000083487	ENSRNOG00000012663	Mfsd6	major facilitator superfamily domain containing 6 [Source:RGD Symbol;Acc:1562317]	0.0015761	0.0893741	9.98746	0.180177	1	7.90379	0.0257396	0.00131054	0.0244291	0.00619376	0.0244291	-0.263272	0.0668113	Mfsd6	Mfsd6	Mfsd6	Mfsd6	142	138	160	200
ENSRNOT00000025081	ENSRNOG00000019219	Vamp1	vesicle-associated membrane protein 1 [Source:RGD Symbol;Acc:3948]	0.00158081	0.0894047	9.98196	0.108453	1	9.35971	0.0154933	9.24372e-05	0.0154009	0.00588466	0.0154009	-0.204229	0.0518526	Vamp1	Vamp1	Vamp1	Vamp1	20	18	19	25
ENSRNOT00000041891	ENSRNOG00000018454	Apoe	apolipoprotein E [Source:RGD Symbol;Acc:2138]	0.00158606	0.0896028	9.97585	1.48845	1	5.69953	0.212635	0.0720827	0.140552	0.0142614	0.140552	0.771588	0.21236	Apoe	Apoe	Apoe	Apoe	23	29	42	39
ENSRNOT00000026013	ENSRNOG00000019194	Pitx3	paired-like homeodomain 3 [Source:RGD Symbol;Acc:3332]	0.0015964	0.0899441	9.9639	0.528033	1	5.11958	0.0754333	0.00683521	0.0685981	0.0204722	0.0685981	-0.451869	0.117099	Pitx3	Pitx3	Pitx3	Pitx3	16	22	30	27
ENSRNOT00000004283	ENSRNOG00000003117	Psmd12	proteasome 26S subunit, non-ATPase 12 [Source:RGD Symbol;Acc:1359305]	0.00160218	0.0901426	9.95724	0.0399387	1	8.07487	0.00570553	0.000283083	0.00542244	0.00603038	0.00603038	-0.140115	0.0437985	Psmd12	Psmd12	Psmd12	Psmd12	30	30	51	49
ENSRNOT00000026040	ENSRNOG00000019047	Ola1	Obg-like ATPase 1 [Source:RGD Symbol;Acc:1307982]	0.00160295	0.0901426	9.95635	0.0716124	1	7.56925	0.0102303	0.00054	0.00969035	0.00662569	0.00969035	-0.172871	0.0498061	Ola1	Ola1	Ola1	Ola1	51	53	54	48
ENSRNOT00000022892	ENSRNOG00000017032	Atp5f1a	ATP synthase F1 subunit alpha [Source:RGD Symbol;Acc:619993]	0.00161491	0.0905097	9.94268	0.052163	1	9.39717	0.00745186	8.44365e-05	0.00736742	0.00590828	0.00736742	-0.141796	0.0365887	Atp5f1a	Atp5f1a	Atp5a1	Atp5a1	134	183	323	343
ENSRNOT00000091484	ENSRNOG00000051470	Card9	caspase recruitment domain family, member 9 [Source:RGD Symbol;Acc:708370]	0.0016151	0.0905097	9.94245	1.56784	1	3.78735	0.223978	0.0236563	0.200321	0.0622658	0.200321	0.786153	0.212804	Card9	Card9	Card9	Card9	0	1	0	0
ENSRNOT00000016452	ENSRNOG00000012283	Chrna6	cholinergic receptor nicotinic alpha 6 subunit [Source:RGD Symbol;Acc:69281]	0.00162436	0.0906065	9.93193	0.498126	1	8.89152	0.0711608	0.00019928	0.0709616	0.0057245	0.0709616	-0.437158	0.111475	Chrna6	Chrna6	Chrna6	Chrna6	90	194	271	207
ENSRNOT00000010609	ENSRNOG00000007934	Elfn2	extracellular leucine-rich repeat and fibronectin type III domain containing 2 [Source:RGD Symbol;Acc:1559693]	0.00162287	0.0906065	9.93362	0.278645	1	6.01637	0.0398064	0.00974436	0.030062	0.011927	0.030062	-0.347435	0.102869	Elfn2	Elfn2	Elfn2	Elfn2	17	23	21	31
ENSRNOT00000015918	ENSRNOG00000011517	Tnfrsf21	TNF receptor superfamily member 21 [Source:RGD Symbol;Acc:1307308]	0.00162593	0.0906065	9.93015	0.0559323	1	8.09326	0.00799033	0.000291829	0.0076985	0.006015	0.0076985	-0.15221	0.0437119	Tnfrsf21	Tnfrsf21	Tnfrsf21	Tnfrsf21	32	22	21	41
ENSRNOT00000009866	ENSRNOG00000007512	Srp14	signal recognition particle 14 [Source:RGD Symbol;Acc:1308506]	0.00162996	0.0906124	9.9256	0.062989	1	7.1777	0.00899843	0.000716707	0.00828172	0.00734544	0.00828172	-0.177364	0.0552282	Srp14	Srp14	Srp14	Srp14	56	53	103	98
ENSRNOT00000084729	ENSRNOG00000061582	Scamp1	secretory carrier membrane protein 1 [Source:RGD Symbol;Acc:3625]	0.00163111	0.0906124	9.9243	0.0503642	1	8.59868	0.00719489	0.000205032	0.00698986	0.00574787	0.00698986	-0.142618	0.0399901	Scamp1	Scamp1	Scamp1	Scamp1	73	67	110	156
ENSRNOT00000072733	ENSRNOG00000050317	Uhrf1bp1l	UHRF1 binding protein 1-like [Source:RGD Symbol;Acc:1594520]	0.00164069	0.0906418	9.91353	0.0525022	1	8.13886	0.00750031	0.00113115	0.00636916	0.00597862	0.00636916	-0.157188	0.0482584	Uhrf1bp1l	Uhrf1bp1l	Uhrf1bp1l	Uhrf1bp1l	36	41	52	68
ENSRNOT00000007600	ENSRNOG00000005550	Lrfn5	leucine rich repeat and fibronectin type III domain containing 5 [Source:RGD Symbol;Acc:1309357]	0.00164951	0.0907032	9.90365	0.127134	1	7.41781	0.018162	0.00255976	0.0156022	0.00687462	0.0156022	-0.223919	0.061026	Lrfn5	Lrfn5	Lrfn5	Lrfn5	20	30	38	48
ENSRNOT00000065313	ENSRNOG00000043094	Oxct1	3-oxoacid CoA transferase 1 [Source:RGD Symbol;Acc:1584008]	0.00165414	0.0907065	9.89849	0.0454612	1	8.7292	0.00649445	0.000211712	0.00628274	0.0057258	0.00628274	-0.137061	0.0394201	Oxct1	Oxct1	Oxct1	Oxct1	86	94	139	227
ENSRNOT00000030485	ENSRNOG00000027088	Ube2k	ubiquitin-conjugating enzyme E2K [Source:RGD Symbol;Acc:1311626]	0.00165636	0.090733	9.89603	0.0363163	1	8.38523	0.00518804	0.000285281	0.00490276	0.00582485	0.00582485	-0.132287	0.0416928	Ube2k	Ube2k	Ube2k	Ube2k	46	48	86	95
ENSRNOT00000010180	ENSRNOG00000007650	Cd63	Cd63 molecule [Source:RGD Symbol;Acc:62080]	0.00167498	0.0912889	9.87546	0.121496	1	7.34201	0.0173565	0.000603928	0.0167526	0.00701278	0.0167526	0.2156	0.0552485	Cd63	Cd63	Cd63	Cd63	4	5	3	6
ENSRNOT00000048782	ENSRNOG00000033220	Oas1f	2 ' -5 ' oligoadenylate synthetase 1F [Source:RGD Symbol;Acc:1359647]	0.00169729	0.0918869	9.85111	13.1956	1	3.54462	1.88509	0.18854	1.69655	0.0837696	1.69655	2.24555	0.576655	Oas1f	Oas1f	Oas1f	Oas1f	1	0	0	0
ENSRNOT00000006607	ENSRNOG00000004959	Actr2	actin related protein 2 [Source:RGD Symbol;Acc:1310826]	0.00169589	0.0918869	9.85263	0.058234	1	8.46231	0.00831914	0.00045201	0.00786713	0.00579114	0.00786713	-0.152202	0.0423081	Actr2	Actr2	Actr2	Actr2	69	69	72	108
ENSRNOT00000085579	ENSRNOG00000054458	Kcnmb4	potassium calcium-activated channel subfamily M regulatory beta subunit 4 [Source:RGD Symbol;Acc:620728]	0.00169465	0.0918869	9.85397	0.588792	1	4.64489	0.0841132	0.00888383	0.0752294	0.0287201	0.0752294	-0.488959	0.139104	Kcnmb4	Kcnmb4	Kcnmb4	Kcnmb4	0	3	18	3
ENSRNOT00000010318	ENSRNOG00000007775	Cmpk1	cytidine/uridine monophosphate kinase 1 [Source:RGD Symbol;Acc:1310116]	0.00171518	0.0924935	9.83183	0.0570883	1	7.79185	0.00815547	0.000336759	0.00781871	0.00632115	0.00781871	-0.156464	0.0465021	Cmpk1	Cmpk1	Cmpk1	Cmpk1	26	29	36	51
ENSRNOT00000011158	ENSRNOG00000008374	Nipsnap1	nipsnap homolog 1 [Source:RGD Symbol;Acc:1310419]	0.00171927	0.0924935	9.82745	0.106109	1	7.11398	0.0151584	0.00127591	0.0138825	0.0074873	0.0138825	-0.206896	0.0586581	Nipsnap1	Nipsnap1	Nipsnap1	Nipsnap1	44	38	41	59
ENSRNOT00000022478	ENSRNOG00000016575	Tnfrsf1b	TNF receptor superfamily member 1B [Source:RGD Symbol;Acc:621238]	0.00172019	0.0924935	9.82646	1.21323	1	4.84688	0.173319	0.00841995	0.164899	0.0245804	0.164899	0.680478	0.175123	Tnfrsf1b	Tnfrsf1b	Tnfrsf1b	Tnfrsf1b	0	1	0	0
ENSRNOT00000011052	ENSRNOG00000008017	Cdk5	cyclin-dependent kinase 5 [Source:RGD Symbol;Acc:70514]	0.00172956	0.0924935	9.81647	0.0666643	1	7.03784	0.00952347	0.00092106	0.00860241	0.00766674	0.00860241	-0.184315	0.0580359	Cdk5	Cdk5	Cdk5	Cdk5	27	50	58	69
ENSRNOT00000001500	ENSRNOG00000001136	Pebp1	phosphatidylethanolamine binding protein 1 [Source:RGD Symbol;Acc:62017]	0.00172389	0.0924935	9.82251	0.0858247	1	8.71019	0.0122607	0.000206635	0.012054	0.00572784	0.012054	-0.18097	0.046589	Pebp1	Pebp1	Pebp1	Pebp1	73	74	123	152
ENSRNOT00000049683	ENSRNOG00000030700	Mt-co3	mitochondrially encoded cytochrome c oxidase III [Source:RGD Symbol;Acc:621873]	0.00174608	0.0925698	9.79899	0.0481559	1	12.7776	0.00687941	2.90924e-06	0.0068765	0.0205999	0.0205999	-0.141975	0.0596774	Mt-co3	Mt-co3	mt-Co3	mt-Co3	0	0	1	3
ENSRNOT00000078761	ENSRNOG00000001269	Ppp1cc	protein phosphatase 1 catalytic subunit gamma [Source:RGD Symbol;Acc:3377]	0.00174494	0.0925698	9.80018	0.0434997	1	8.35693	0.00621424	0.000262033	0.00595221	0.00583892	0.00595221	-0.138219	0.0417168	Ppp1cc	Ppp1cc	Ppp1cc	Ppp1cc	3	3	3	4
ENSRNOT00000064282	ENSRNOG00000005348	Pamr1	peptidase domain containing associated with muscle regeneration 1 [Source:RGD Symbol;Acc:1308745]	0.00174598	0.0925698	9.79909	0.283731	1	5.87525	0.0405331	0.00345816	0.0370749	0.0128871	0.0370749	0.330802	0.088065	Pamr1	Pamr1	Pamr1	Pamr1	2	0	0	3
ENSRNOT00000037133	ENSRNOG00000024808	Stk39	serine threonine kinase 39 [Source:RGD Symbol;Acc:621643]	0.00176869	0.0932077	9.77533	0.154133	1	8.92741	0.022019	0.000275228	0.0217437	0.00572812	0.0217437	-0.242234	0.0626189	Stk39	Stk39	Stk39	Stk39	85	114	89	123
ENSRNOT00000025916	ENSRNOG00000019113	Hnrnpk	heterogeneous nuclear ribonucleoprotein K [Source:RGD Symbol;Acc:71058]	0.00179465	0.09385	9.74854	0.0472251	1	8.60787	0.00674644	0.000485729	0.00626071	0.0057457	0.00626071	-0.141003	0.041776	Hnrnpk	Hnrnpk	Hnrnpk	Hnrnpk	69	42	72	96
ENSRNOT00000077526	ENSRNOG00000056038	Ehbp1l1	EH domain binding protein 1-like 1 [Source:RGD Symbol;Acc:1563823]	0.00179507	0.09385	9.74811	0.685074	1	4.72592	0.0978677	0.0197024	0.0781654	0.0270472	0.0781654	0.531971	0.155513	Ehbp1l1	Ehbp1l1	Ehbp1l1	Ehbp1l1	12	7	13	19
ENSRNOT00000045944	ENSRNOG00000008428	Drd2	dopamine receptor D2 [Source:RGD Symbol;Acc:2520]	0.00181006	0.094259	9.73283	0.3766	1	7.3875	0.0537999	0.00350469	0.0502953	0.00692874	0.0502953	-0.378237	0.0981413	Drd2	Drd2	Drd2	Drd2	6	5	7	14
ENSRNOT00000006942	ENSRNOG00000005003	Ptprn2	protein tyrosine phosphatase, receptor type N2 [Source:RGD Symbol;Acc:61904]	0.00181091	0.094259	9.73196	0.0898577	1	8.58915	0.0128368	0.000232939	0.0126039	0.00575022	0.0126039	-0.184753	0.0479416	Ptprn2	Ptprn2	Ptprn2	Ptprn2	21	32	36	45
ENSRNOT00000089068	ENSRNOG00000051440	Ppp1r12b	protein phosphatase 1, regulatory subunit 12B [Source:RGD Symbol;Acc:1309287]	0.0018124	0.094259	9.73045	0.125551	1	7.63272	0.0179358	0.00058386	0.017352	0.00653164	0.017352	-0.218377	0.0566742	Ppp1r12b	Ppp1r12b	Ppp1r12b	Ppp1r12b	14	14	34	19
ENSRNOT00000019192	ENSRNOG00000014117	Hmox1	heme oxygenase 1 [Source:RGD Symbol;Acc:2806]	0.00182507	0.0946697	9.71765	0.464442	1	5.63266	0.0663489	0.00387108	0.0624778	0.0148482	0.0624778	0.419878	0.109091	Hmox1	Hmox1	Hmox1	Hmox1	1	1	1	0
ENSRNOT00000037895	ENSRNOG00000026053	Grem1	gremlin 1, DAN family BMP antagonist [Source:RGD Symbol;Acc:2359]	0.00182325	0.0946697	9.71948	0.301937	1	5.74952	0.0431338	0.00407952	0.0390543	0.0138472	0.0390543	-0.341675	0.0927663	Grem1	Grem1	Grem1	Grem1	0	0	1	1
ENSRNOT00000011837	ENSRNOG00000008831	Hcn2	hyperpolarization activated cyclic nucleotide gated potassium and sodium channel 2 [Source:RGD Symbol;Acc:620689]	0.00182986	0.0946708	9.71283	0.134055	1	7.83066	0.0191507	0.000442287	0.0187084	0.0062751	0.0187084	-0.225551	0.0586268	Hcn2	Hcn2	Hcn2	Hcn2	23	41	74	71
ENSRNOT00000023478	ENSRNOG00000017431	RGD1304884	similar to RIKEN cDNA 6430548M08 [Source:RGD Symbol;Acc:1304884]	0.0018452	0.0950511	9.69749	0.23833	1	7.55589	0.0340471	0.00799133	0.0260558	0.00664625	0.0260558	-0.301901	0.0804274	RGD1304884	RGD1304884	6430548M08Rik	6430548M08Rik	95	102	146	195
ENSRNOT00000018882	ENSRNOG00000037695	Sgpp2	sphingosine-1-phosphate phosphatase 2 [Source:RGD Symbol;Acc:1565739]	0.00185198	0.0952352	9.69075	0.121215	1	7.58847	0.0173164	0.0006315	0.0166849	0.00659659	0.0166849	-0.214358	0.0558254	Sgpp2	Sgpp2	Sgpp2	Sgpp2	6	10	9	4
ENSRNOT00000025881	ENSRNOG00000019014	Ndst1	N-deacetylase and N-sulfotransferase 1 [Source:RGD Symbol;Acc:69303]	0.00185586	0.0953523	9.68691	0.0673101	1	7.38027	0.00961573	0.000928714	0.00868702	0.00694188	0.00868702	-0.17452	0.0538401	Ndst1	Ndst1	Ndst1	Ndst1	17	13	18	11
ENSRNOT00000006443	ENSRNOG00000004621	Rtn4	reticulon 4 [Source:RGD Symbol;Acc:620989]	0.0018663	0.0956401	9.6766	0.0322035	1	10.026	0.0046005	5.77059e-05	0.0045428	0.00656738	0.00656738	-0.114669	0.0363722	Rtn4	Rtn4	Rtn4	Rtn4	282	279	368	504
ENSRNOT00000091300	ENSRNOG00000005733	Cpsf2	cleavage and polyadenylation specific factor 2 [Source:RGD Symbol;Acc:1309687]	0.0018767	0.0960086	9.66639	0.0516121	1	7.71032	0.00737315	0.00112971	0.00624344	0.00642457	0.00642457	-0.161906	0.0515532	Cpsf2	Cpsf2	Cpsf2	Cpsf2	61	67	61	91
ENSRNOT00000029208	ENSRNOG00000027468	Slc6a15	solute carrier family 6 member 15 [Source:RGD Symbol;Acc:628664]	0.00189175	0.0960723	9.65171	0.0631273	1	7.6093	0.00901819	0.00119674	0.00782145	0.00656566	0.00782145	-0.170037	0.0528229	Slc6a15	Slc6a15	Slc6a15	Slc6a15	20	21	32	34
ENSRNOT00000008325	ENSRNOG00000005698	Ndufa5	NADH:ubiquinone oxidoreductase subunit A5 [Source:RGD Symbol;Acc:3155]	0.00189894	0.0960723	9.64475	0.0600101	1	7.45477	0.00857287	0.000702244	0.00787062	0.00681059	0.00787062	-0.166466	0.0518749	Ndufa5	Ndufa5	Ndufa5	Ndufa5	42	43	97	95
ENSRNOT00000011380	ENSRNOG00000008616	Ubr3	ubiquitin protein ligase E3 component n-recognin 3 [Source:RGD Symbol;Acc:1565257]	0.00189555	0.0960723	9.64802	0.0424761	1	8.4349	0.00606801	0.000686854	0.00538115	0.00580235	0.00580235	-0.140044	0.0439106	Ubr3	Ubr3	Ubr3	Ubr3	35	38	46	75
ENSRNOT00000015474	ENSRNOG00000010819	Hspa4l	heat shock protein family A (Hsp70) member 4 like [Source:RGD Symbol;Acc:1306528]	0.00189672	0.0960723	9.6469	0.080503	1	8.36769	0.0115004	0.000563371	0.0109371	0.00583346	0.0109371	-0.174494	0.0456195	Hspa4l	Hspa4l	Hspa4l	Hspa4l	91	79	92	154
ENSRNOT00000018293	ENSRNOG00000013557	Lancl1	LanC like 1 [Source:RGD Symbol;Acc:69416]	0.00189231	0.0960723	9.65117	0.0584229	1	8.61568	0.00834612	0.000210453	0.00813567	0.00574393	0.00813567	-0.149307	0.0399415	Lancl1	Lancl1	Lancl1	Lancl1	26	36	36	58
ENSRNOT00000010001	ENSRNOG00000007437	Irf5	interferon regulatory factor 5 [Source:RGD Symbol;Acc:1310447]	0.00189847	0.0960723	9.6452	0.776794	1	5.27016	0.110971	0.0183017	0.0926689	0.0186847	0.0926689	0.542011	0.141724	Irf5	Irf5	Irf5	Irf5	2	3	4	5
ENSRNOT00000048554	ENSRNOG00000025274	Hexb	hexosaminidase subunit beta [Source:RGD Symbol;Acc:1307607]	0.00190714	0.0960812	9.63683	0.21717	1	8.26666	0.0310243	0.000294634	0.0307297	0.00588998	0.0307297	0.286525	0.0749751	Hexb	Hexb	Hexb	Hexb	16	14	32	40
ENSRNOT00000044293	ENSRNOG00000031266	Siae	sialic acid acetylesterase [Source:RGD Symbol;Acc:1310431]	0.00192297	0.0966932	9.62165	0.129704	1	6.26489	0.0185292	0.00264631	0.0158829	0.010476	0.0158829	-0.246582	0.0773114	Siae	Siae	Siae	Siae	9	6	15	9
ENSRNOT00000081766	ENSRNOG00000053541	Kansl2	KAT8 regulatory NSL complex subunit 2 [Source:RGD Symbol;Acc:1303127]	0.00193783	0.0970498	9.60751	0.478591	1	5.70535	0.0683701	0.0188183	0.0495519	0.0142121	0.0495519	-0.440795	0.129083	Kansl2	Kansl2	Kansl2	Kansl2	3	2	9	8
ENSRNOT00000004320	ENSRNOG00000003217	Lgals3bp	galectin 3 binding protein [Source:RGD Symbol;Acc:620837]	0.00194167	0.0970788	9.60387	3.81299	1	5.89444	0.544712	0.0309392	0.513773	0.0127498	0.513773	1.19957	0.314807	Lgals3bp	Lgals3bp	Lgals3bp	Lgals3bp	3	1	3	2
ENSRNOT00000068745	ENSRNOG00000017939	Chn1	chimerin 1 [Source:RGD Symbol;Acc:620139]	0.00194754	0.0971834	9.59833	0.101963	1	8.87496	0.0145661	0.000175659	0.0143905	0.0057233	0.0143905	-0.196134	0.0514972	Chn1	Chn1	Chn1	Chn1	46	61	71	79
ENSRNOT00000028066	ENSRNOG00000020679	Icam1	intercellular adhesion molecule 1 [Source:RGD Symbol;Acc:2857]	0.00194788	0.0971834	9.59802	0.687164	1	4.53541	0.0981663	0.0139831	0.0841832	0.0309577	0.0841832	0.525546	0.152713	Icam1	Icam1	Icam1	Icam1	1	1	1	0
ENSRNOT00000016145	ENSRNOG00000011904	Trappc4	trafficking protein particle complex 4 [Source:RGD Symbol;Acc:1302991]	0.00195035	0.097186	9.59568	0.151806	1	6.20294	0.0216865	0.00270479	0.0189817	0.0108084	0.0189817	-0.257134	0.0787277	Trappc4	Trappc4	Trappc4	Trappc4	23	20	36	62
ENSRNOT00000008987	ENSRNOG00000006623	Cd302	CD302 molecule [Source:RGD Symbol;Acc:1307606]	0.00195499	0.0972425	9.59132	0.21221	1	6.62303	0.0303158	0.00149097	0.0288248	0.00890662	0.0288248	0.282902	0.0743252	Cd302	Cd302	Cd302	Cd302	0	2	2	3
ENSRNOT00000075610	ENSRNOG00000010947	Mmp14	matrix metallopeptidase 14 [Source:RGD Symbol;Acc:620198]	0.00195772	0.0972425	9.58876	0.325497	1	5.52295	0.0464995	0.00441522	0.0420843	0.0159024	0.0420843	0.355622	0.0994508	Mmp14	Mmp14	Mmp14	Mmp14	0	4	1	0
ENSRNOT00000028069	ENSRNOG00000020644	Nsg2	neuronal vesicle trafficking associated 2 [Source:RGD Symbol;Acc:1563944]	0.00196215	0.0973653	9.58461	0.105419	1	8.85204	0.0150599	0.000135783	0.0149241	0.00572215	0.0149241	-0.199359	0.0524076	Nsg2	Nsg2	Nsg2	Nsg2	140	117	226	247
ENSRNOT00000028785	ENSRNOG00000021202	Rtn3	reticulon 3 [Source:RGD Symbol;Acc:620988]	0.00197002	0.0974411	9.57726	0.0514432	1	8.33043	0.00734903	0.000541261	0.00680777	0.00585293	0.00680777	-0.146087	0.0436241	Rtn3	Rtn3	Rtn3	Rtn3	395	377	588	728
ENSRNOT00000020670	ENSRNOG00000014625	Atp5f1d	ATP synthase F1 subunit delta [Source:RGD Symbol;Acc:621372]	0.00197056	0.0974411	9.57676	0.0797838	1	7.13245	0.0113977	0.000793562	0.0106041	0.00744541	0.0106041	-0.184757	0.0561806	Atp5f1d	Atp5f1d	Atp5d	Atp5d	89	99	158	160
ENSRNOT00000006752	ENSRNOG00000005046	Tspan13	tetraspanin 13 [Source:RGD Symbol;Acc:1311788]	0.00198198	0.0977641	9.56615	0.0423323	1	8.62489	0.00604748	0.000161999	0.00588548	0.00574193	0.00588548	-0.132452	0.039571	Tspan13	Tspan13	Tspan13	Tspan13	108	102	165	157
ENSRNOT00000007175	ENSRNOG00000005195	Cst3	cystatin C [Source:RGD Symbol;Acc:2432]	0.00198496	0.0977641	9.56339	0.269673	1	10.9068	0.0385246	1.78127e-05	0.0385068	0.00852739	0.0385068	0.318681	0.0839323	Cst3	Cst3	Cst3	Cst3	219	201	306	286
ENSRNOT00000073687	ENSRNOG00000047453	Casd1	CAS1 domain containing 1 [Source:RGD Symbol;Acc:1596912]	0.00198757	0.0978117	9.56098	0.0628289	1	7.32223	0.00897555	0.000741971	0.00823358	0.00705039	0.00823358	-0.170636	0.0535781	Casd1	Casd1	Casd1	Casd1	26	24	44	45
ENSRNOT00000008931	ENSRNOG00000006795	Apmap	adipocyte plasma membrane associated protein [Source:RGD Symbol;Acc:1308874]	0.00199319	0.0979446	9.55579	0.194518	1	6.03288	0.0277882	0.00570903	0.0220792	0.0118216	0.0220792	-0.294762	0.0914947	Apmap	Apmap	Apmap	Apmap	7	8	12	17
ENSRNOT00000037918	ENSRNOG00000026866	Syn3	synapsin III [Source:RGD Symbol;Acc:3799]	0.00204397	0.0994359	9.50962	0.113232	1	6.52836	0.0161761	0.00167813	0.0144979	0.00926898	0.0144979	-0.222914	0.0689922	Syn3	Syn3	Syn3	Syn3	3	1	2	2
ENSRNOT00000015452	ENSRNOG00000011560	Mtmr9	myotubularin related protein 9 [Source:RGD Symbol;Acc:628840]	0.0020592	0.099859	9.49601	0.0840051	1	8.45606	0.0120007	0.000303181	0.0116975	0.00579362	0.0116975	-0.177552	0.0470427	Mtmr9	Mtmr9	Mtmr9	Mtmr9	3	0	7	2
ENSRNOT00000057368	ENSRNOG00000037793	Cdk5r2	cyclin-dependent kinase 5 regulatory subunit 2 [Source:RGD Symbol;Acc:1562530]	0.00206252	0.099859	9.49304	0.197308	1	6.92327	0.0281869	0.000994288	0.0271926	0.00795959	0.0271926	-0.272089	0.0721096	Cdk5r2	Cdk5r2	Cdk5r2	Cdk5r2	73	41	99	112
ENSRNOT00000042528	ENSRNOG00000030714	Bsn	bassoon (presynaptic cytomatrix protein) [Source:RGD Symbol;Acc:2223]	0.00207518	0.100298	9.48182	0.24396	1	9.4731	0.0348515	6.56224e-05	0.0347859	0.00596125	0.0347859	-0.302461	0.0802388	Bsn	Bsn	Bsn	Bsn	56	117	164	247
ENSRNOT00000020537	ENSRNOG00000014981	Usp14	ubiquitin specific peptidase 14 [Source:RGD Symbol;Acc:1311825]	0.00208542	0.100548	9.47279	0.0536438	1	8.66183	0.00766339	0.000348147	0.00731525	0.00573484	0.00731525	-0.143944	0.0406326	Usp14	Usp14	Usp14	Usp14	32	33	66	77
ENSRNOT00000022938	ENSRNOG00000017071	Babam1	BRISC and BRCA1 A complex member 1 [Source:RGD Symbol;Acc:1359516]	0.0020951	0.100933	9.46429	0.101722	1	6.8388	0.0145317	0.00107698	0.0134548	0.00819786	0.0134548	-0.204708	0.0615688	Babam1	Babam1	Babam1	Babam1	16	24	19	26
ENSRNOT00000014458	ENSRNOG00000010873	Pithd1	PITH domain containing 1 [Source:RGD Symbol;Acc:1308048]	0.00210974	0.101397	9.45152	0.052523	1	7.6956	0.00750329	0.000422118	0.00708117	0.00644422	0.00708117	-0.153049	0.0478952	Pithd1	Pithd1	Pithd1	Pithd1	38	43	50	70
ENSRNOT00000038139	ENSRNOG00000022432	Tmem59l	transmembrane protein 59-like [Source:RGD Symbol;Acc:1305557]	0.00210847	0.101397	9.45262	0.0713823	1	7.64286	0.0101975	0.00176819	0.00842928	0.00651717	0.00842928	-0.177506	0.0553352	Tmem59l	Tmem59l	Tmem59l	Tmem59l	59	51	62	86
ENSRNOT00000072565	ENSRNOG00000049949	Hapln4	hyaluronan and proteoglycan link protein 4 [Source:RGD Symbol;Acc:1308408]	0.00211512	0.101568	9.44685	0.157628	1	7.56493	0.0225182	0.000492839	0.0220254	0.00663231	0.0220254	-0.242898	0.0646384	Hapln4	Hapln4	Hapln4	Hapln4	2	4	4	12
ENSRNOT00000015223	ENSRNOG00000011154	Adgrf5	adhesion G protein-coupled receptor F5 [Source:RGD Symbol;Acc:621679]	0.00212688	0.101723	9.43668	0.155362	1	6.74779	0.0221946	0.00624767	0.0159469	0.00847829	0.0159469	0.262316	0.0819875	Adgrf5	Adgrf5	Adgrf5	Adgrf5	1	2	3	1
ENSRNOT00000056050	ENSRNOG00000043006	Epm2aip1	EPM2A interacting protein 1 [Source:RGD Symbol;Acc:1310977]	0.00213542	0.101782	9.42933	0.0341259	1	9.93397	0.00487513	4.93918e-05	0.00482574	0.00643789	0.00643789	-0.116133	0.0362048	Epm2aip1	Epm2aip1	Epm2aip1	Epm2aip1	60	55	74	114
ENSRNOT00000026197	ENSRNOG00000019277	Vdac3	voltage-dependent anion channel 3 [Source:RGD Symbol;Acc:621577]	0.00213352	0.101782	9.43096	0.0328759	1	8.57236	0.00469656	0.000216445	0.00448011	0.00575461	0.00575461	-0.122911	0.0401999	Vdac3	Vdac3	Vdac3	Vdac3	20	20	15	26
ENSRNOT00000007578	ENSRNOG00000005561	Brinp1	BMP/retinoic acid inducible neural specific 1 [Source:RGD Symbol;Acc:708519]	0.00213512	0.101782	9.42959	0.0912662	1	7.41373	0.013038	0.000635238	0.0124028	0.00688182	0.0124028	-0.186571	0.0519859	Brinp1	Brinp1	Brinp1	Brinp1	33	35	66	93
ENSRNOT00000076577	ENSRNOG00000017945	Serf1	small EDRK-rich factor 1 [Source:RGD Symbol;Acc:1565105]	0.00214312	0.101844	9.42273	0.385576	1	5.24493	0.0550823	0.00570316	0.0493791	0.0189727	0.0493791	-0.386867	0.110768	Serf1	Serf1	Serf1	Serf1	16	20	19	32
ENSRNOT00000080651	ENSRNOG00000003261	Usp9x	ubiquitin specific peptidase 9, X-linked [Source:RGD Symbol;Acc:1560056]	0.00214112	0.101844	9.42445	0.0598887	1	9.97652	0.00855553	0.000296242	0.00825929	0.00649624	0.00825929	-0.149631	0.0398983	Usp9x	Usp9x	Usp9x	Usp9x	20	23	36	37
ENSRNOT00000046108	ENSRNOG00000031979	Mt-atp6	mitochondrially encoded ATP synthase 6 [Source:RGD Symbol;Acc:621239]	0.00216392	0.102668	9.40502	0.0291825	1	12.4867	0.00416892	3.87516e-06	0.00416505	0.0175814	0.0175814	-0.107407	0.0548985	Mt-atp6	Mt-atp6	mt-Atp6	mt-Atp6	0	0	2	0
ENSRNOT00000000772	ENSRNOG00000000622	Hint1	histidine triad nucleotide binding protein 1 [Source:RGD Symbol;Acc:1593411]	0.00216653	0.102668	9.40281	0.0680351	1	7.97054	0.0097193	0.000384559	0.00933474	0.00612561	0.00933474	-0.161198	0.0452303	Hint1	Hint1	Hint1	Hint1	51	60	105	158
ENSRNOT00000027682	ENSRNOG00000020410	Th	tyrosine hydroxylase [Source:RGD Symbol;Acc:3853]	0.00216789	0.102668	9.40166	0.609257	1	9.80137	0.0870367	6.16503e-05	0.086975	0.00627222	0.086975	-0.476963	0.127439	Th	Th	Th	Th	807	733	1028	1310
ENSRNOT00000032015	ENSRNOG00000026605	Ifi27l2b	interferon, alpha-inducible protein 27 like 2B [Source:RGD Symbol;Acc:1559721]	0.00217341	0.10271	9.397	11.0339	1	3.44931	1.57628	0.0963422	1.47994	0.0965626	1.47994	2.02953	0.542491	Ifi27l2b	Ifi27l2b	Ifi27l2a	Ifi27l2a	1	0	0	0
ENSRNOT00000000184	ENSRNOG00000000170	Slc30a4	solute carrier family 30 member 4 [Source:RGD Symbol;Acc:619750]	0.0021726	0.10271	9.39768	0.0465806	1	7.81467	0.00665437	0.000492494	0.00616187	0.00629383	0.00629383	-0.147742	0.0471818	Slc30a4	Slc30a4	Slc30a4	Slc30a4	9	17	33	30
ENSRNOT00000024576	ENSRNOG00000018212	Abhd17a	abhydrolase domain containing 17A [Source:RGD Symbol;Acc:1359682]	0.00219083	0.102914	9.38236	0.140346	1	6.61068	0.0200495	0.0017464	0.0183031	0.00895199	0.0183031	-0.234088	0.0678818	Abhd17a	Abhd17a	Abhd17a	Abhd17a	42	40	57	67
ENSRNOT00000028632	ENSRNOG00000021087	Lgi4	leucine-rich repeat LGI family, member 4 [Source:RGD Symbol;Acc:735035]	0.00218751	0.102914	9.38514	0.179459	1	6.96055	0.0256369	0.00373165	0.0219053	0.00786071	0.0219053	0.259578	0.0706602	Lgi4	Lgi4	Lgi4	Lgi4	2	0	0	1
ENSRNOT00000083472	ENSRNOG00000006789	Ddit3	DNA-damage inducible transcript 3 [Source:RGD Symbol;Acc:62391]	0.00219046	0.102914	9.38268	0.394201	1	5.67514	0.0563145	0.0124571	0.0438573	0.0144709	0.0438573	0.394568	0.115797	Ddit3	Ddit3	Ddit3	Ddit3	15	23	45	36
ENSRNOT00000006917	ENSRNOG00000004846	Atp6v1c1	ATPase H+ transporting V1 subunit C1 [Source:RGD Symbol;Acc:1311082]	0.00219157	0.102914	9.38174	0.0403984	1	8.11341	0.00577119	0.000587826	0.00518337	0.00599861	0.00599861	-0.139319	0.0453366	Atp6v1c1	Atp6v1c1	Atp6v1c1	Atp6v1c1	44	50	92	96
ENSRNOT00000006349	ENSRNOG00000004731	Ano3	anoctamin 3 [Source:RGD Symbol;Acc:1308873]	0.002195	0.102958	9.37888	0.159125	1	6.55676	0.0227322	0.00252256	0.0202096	0.00915667	0.0202096	-0.24864	0.0717204	Ano3	Ano3	Ano3	Ano3	3	0	0	3
ENSRNOT00000005668	ENSRNOG00000004152	Lrp12	LDL receptor related protein 12 [Source:RGD Symbol;Acc:1304943]	0.00222876	0.103678	9.3509	0.150535	1	7.16009	0.0215051	0.00412798	0.0173771	0.0073839	0.0173771	-0.241761	0.0699611	Lrp12	Lrp12	Lrp12	Lrp12	11	3	2	13
ENSRNOT00000017442	ENSRNOG00000012988	Lix1	limb and CNS expressed 1 [Source:RGD Symbol;Acc:1309454]	0.00224344	0.104198	9.33887	0.0972956	1	8.59878	0.0138994	0.000231199	0.0136682	0.00574785	0.0136682	-0.190282	0.0511272	Lix1	Lix1	Lix1	Lix1	56	66	89	163
ENSRNOT00000079360	ENSRNOG00000018414	Csf1r	colony stimulating factor 1 receptor [Source:RGD Symbol;Acc:2425]	0.0022486	0.104275	9.33466	71.2691	1	4.32348	10.1813	3.51381	6.66749	0.0359782	6.66749	5.14934	1.38411	Csf1r	Csf1r	Csf1r	Csf1r	0	4	0	1
ENSRNOT00000023032	ENSRNOG00000017091	Slc25a46	solute carrier family 25, member 46 [Source:RGD Symbol;Acc:1305072]	0.002275	0.104602	9.31327	0.0625489	1	7.89518	0.00893555	0.000426973	0.00850858	0.00620298	0.00850858	-0.156677	0.0461055	Slc25a46	Slc25a46	Slc25a46	Slc25a46	24	31	36	63
ENSRNOT00000051338	ENSRNOG00000017020	Inpp5d	inositol polyphosphate-5-phosphatase D [Source:RGD Symbol;Acc:2914]	0.00227361	0.104602	9.31439	0.695874	1	6.57279	0.0994105	0.00346476	0.0959457	0.00909467	0.0959457	0.508542	0.136941	Inpp5d	Inpp5d	Inpp5d	Inpp5d	0	1	0	0
ENSRNOT00000007414	ENSRNOG00000005096	Bzw2	basic leucine zipper and W2 domains 2 [Source:RGD Symbol;Acc:621507]	0.00227687	0.104608	9.31176	0.112611	1	6.7683	0.0160874	0.00126492	0.0148224	0.00841286	0.0148224	-0.212106	0.0634372	Bzw2	Bzw2	Bzw2	Bzw2	31	42	59	69
ENSRNOT00000025763	ENSRNOG00000019018	Plat	plasminogen activator, tissue type [Source:RGD Symbol;Acc:3342]	0.00229275	0.105256	9.29904	0.114873	1	7.38307	0.0164105	0.000579543	0.0158309	0.00693678	0.0158309	0.206533	0.0556924	Plat	Plat	Plat	Plat	8	6	3	8
ENSRNOT00000008976	ENSRNOG00000006733	Srgap2	SLIT-ROBO Rho GTPase activating protein 2 [Source:RGD Symbol;Acc:1566016]	0.00229488	0.105273	9.29733	0.381807	1	7.00568	0.0545439	0.00556633	0.0489775	0.00774589	0.0489775	0.376515	0.101544	Srgap2	Srgap2	Srgap2	Srgap2	15	11	34	21
ENSRNOT00000066101	ENSRNOG00000004812	Sema6d	semaphorin 6D [Source:RGD Symbol;Acc:1310910]	0.00230145	0.105422	9.29209	0.0338908	1	9.0778	0.00484154	0.000234315	0.00460722	0.00575877	0.00575877	-0.119507	0.0383279	Sema6d	Sema6d	Sema6d	Sema6d	60	77	104	115
ENSRNOT00000002732	ENSRNOG00000001991	Atp5po	ATP synthase peripheral stalk subunit OSCP [Source:RGD Symbol;Acc:621379]	0.00232561	0.106102	9.27296	0.0434089	1	7.90157	0.00620127	0.000403463	0.0057978	0.00619614	0.00619614	-0.142088	0.0459148	Atp5po	Atp5po	Atp5o	Atp5o	38	40	86	93
ENSRNOT00000048781	ENSRNOG00000011927	Sdc3	syndecan 3 [Source:RGD Symbol;Acc:621486]	0.00235981	0.107254	9.24623	0.062205	1	8.45727	0.00888643	0.000266953	0.00861948	0.00579313	0.00861948	-0.151782	0.0411536	Sdc3	Sdc3	Sdc3	Sdc3	35	41	60	53
ENSRNOT00000049311	ENSRNOG00000019659	Aspa	aspartoacylase [Source:RGD Symbol;Acc:621693]	0.00236236	0.107254	9.24425	0.166632	1	6.74826	0.0238046	0.00321066	0.020594	0.00847677	0.020594	0.251215	0.0714232	Aspa	Aspa	Aspa	Aspa	1	2	2	3
ENSRNOT00000063994	ENSRNOG00000010601	Srpk2	SRSF protein kinase 2 [Source:RGD Symbol;Acc:1305107]	0.00236511	0.107254	9.24212	0.0272514	1	8.59493	0.00389306	0.000273579	0.00361948	0.00574878	0.00574878	-0.115893	0.0404633	Srpk2	Srpk2	Srpk2	Srpk2	205	172	234	357
ENSRNOT00000090987	ENSRNOG00000059474	Mob1a	MOB kinase activator 1A [Source:RGD Symbol;Acc:1307014]	0.00236851	0.107326	9.23949	0.187296	1	7.36613	0.0267566	0.000576864	0.0261798	0.00696781	0.0261798	0.263291	0.0713784	Mob1a	Mob1a	Mob1a	Mob1a	6	5	4	14
ENSRNOT00000056174	ENSRNOG00000037198	Usp18	ubiquitin specific peptidase 18 [Source:RGD Symbol;Acc:1359153]	0.00237921	0.107647	9.23123	9.30076	1	5.03889	1.32868	0.0120162	1.31666	0.0215325	1.31666	1.85495	0.503252	Usp18	Usp18	Usp18	Usp18	0	1	1	2
ENSRNOT00000041281	ENSRNOG00000001143	Cit	citron rho-interacting serine/threonine kinase [Source:RGD Symbol;Acc:70878]	0.00238706	0.107838	9.2252	0.0667663	1	7.40369	0.00953804	0.00177002	0.00776803	0.00689966	0.00776803	-0.177932	0.0576155	Cit	Cit	Cit	Cit	118	101	149	215
ENSRNOT00000019874	ENSRNOG00000014675	Pi4k2a	phosphatidylinositol 4-kinase type 2 alpha [Source:RGD Symbol;Acc:620485]	0.00239722	0.108051	9.21743	0.141481	1	6.56216	0.0202115	0.00241529	0.0177963	0.00913568	0.0177963	-0.2369	0.071233	Pi4k2a	Pi4k2a	Pi4k2a	Pi4k2a	37	47	57	75
ENSRNOT00000064535	ENSRNOG00000017158	Eif4g2	eukaryotic translation initiation factor 4, gamma 2 [Source:RGD Symbol;Acc:1305294]	0.00240038	0.108112	9.21502	0.0134341	1	9.98492	0.00191916	9.90173e-05	0.00182015	0.00650807	0.00650807	-0.0802024	0.0366222	Eif4g2	Eif4g2	Eif4g2	Eif4g2	68	73	100	115
ENSRNOT00000014532	ENSRNOG00000010434	Dync1li1	dynein cytoplasmic 1 light intermediate chain 1 [Source:RGD Symbol;Acc:71072]	0.00245547	0.109428	9.17348	0.123435	1	7.07058	0.0176336	0.00176888	0.0158647	0.00758823	0.0158647	-0.215533	0.0613948	Dync1li1	Dync1li1	Dync1li1	Dync1li1	29	53	70	89
ENSRNOT00000011726	ENSRNOG00000008704	Nlk	nemo like kinase [Source:RGD Symbol;Acc:1561602]	0.00245047	0.109428	9.17721	0.0724887	1	7.47692	0.0103555	0.000719121	0.00963641	0.00677324	0.00963641	-0.170209	0.0517217	Nlk	Nlk	Nlk	Nlk	47	84	88	119
ENSRNOT00000077161	ENSRNOG00000029043	Zfp84	zinc finger protein 84 [Source:RGD Symbol;Acc:1309815]	0.00246711	0.10946	9.16483	39.0928	1	3.09058	5.58469	1.12655	4.45814	0.182012	4.45814	3.79595	1.03604	Zfp84	Zfp84	Zfp84	Zfp84	4	6	3	5
ENSRNOT00000006804	ENSRNOG00000005041	Crip2	cysteine-rich protein 2 [Source:RGD Symbol;Acc:1302959]	0.00246273	0.10946	9.16808	0.0649232	1	7.32779	0.00927474	0.000583665	0.00869107	0.00703976	0.00869107	-0.166832	0.0527181	Crip2	Crip2	Crip2	Crip2	37	16	43	42
ENSRNOT00000024054	ENSRNOG00000017693	Slc2a5	solute carrier family 2 member 5 [Source:RGD Symbol;Acc:68328]	0.00248704	0.109626	9.1501	1.1996	1	5.66937	0.171372	0.00659771	0.164774	0.0145212	0.164774	0.664677	0.181655	Slc2a5	Slc2a5	Slc2a5	Slc2a5	0	2	0	0
ENSRNOT00000019500	ENSRNOG00000014369	Slc27a4	solute carrier family 27 member 4 [Source:RGD Symbol;Acc:1307383]	0.00247981	0.109626	9.15543	0.10708	1	7.23429	0.0152972	0.000682446	0.0146148	0.00722559	0.0146148	-0.198666	0.0543476	Slc27a4	Slc27a4	Slc27a4	Slc27a4	36	51	97	89
ENSRNOT00000020411	ENSRNOG00000014758	Lgi1	leucine-rich, glioma inactivated 1 [Source:RGD Symbol;Acc:628742]	0.00249599	0.109759	9.14353	0.097727	1	8.51509	0.013961	0.000187701	0.0137733	0.00577193	0.0137733	-0.189679	0.0518698	Lgi1	Lgi1	Lgi1	Lgi1	38	56	62	49
ENSRNOT00000012610	ENSRNOG00000009037	Sulf1	sulfatase 1 [Source:RGD Symbol;Acc:708554]	0.00250638	0.109845	9.13593	0.596877	1	5.07731	0.0852681	0.0291251	0.056143	0.0210157	0.056143	0.506981	0.160945	Sulf1	Sulf1	Sulf1	Sulf1	1	0	0	0
ENSRNOT00000078994	ENSRNOG00000014152	Kcnip3	potassium voltage-gated channel interacting protein 3 [Source:RGD Symbol;Acc:70888]	0.00251463	0.11009	9.12992	0.237582	1	6.1082	0.0339403	0.00637785	0.0275624	0.0113566	0.0275624	-0.305419	0.0920212	Kcnip3	Kcnip3	Kcnip3	Kcnip3	13	43	48	49
ENSRNOT00000014603	ENSRNOG00000010833	Mthfd2	methylenetetrahydrofolate dehydrogenase (NADP+ dependent) 2, methenyltetrahydrofolate cyclohydrolase [Source:RGD Symbol;Acc:1311313]	0.00251763	0.110141	9.12773	0.334314	1	5.57379	0.0477591	0.00419655	0.0435626	0.0153988	0.0435626	0.351515	0.0974799	Mthfd2	Mthfd2	Mthfd2	Mthfd2	10	2	3	14
ENSRNOT00000008298	ENSRNOG00000006248	Trim37	tripartite motif-containing 37 [Source:RGD Symbol;Acc:1308349]	0.00252683	0.1103	9.12106	0.144177	1	7.64064	0.0205967	0.00340496	0.0171918	0.00652033	0.0171918	-0.230243	0.0630907	Trim37	Trim37	Trim37	Trim37	40	57	81	81
ENSRNOT00000018723	ENSRNOG00000013961	Ghitm	growth hormone inducible transmembrane protein [Source:RGD Symbol;Acc:1359301]	0.00252528	0.1103	9.12219	0.0598184	1	8.62054	0.00854549	0.000168755	0.00837673	0.00574286	0.00837673	-0.14831	0.0406354	Ghitm	Ghitm	Ghitm	Ghitm	96	96	159	190
ENSRNOT00000019583	ENSRNOG00000014476	Evl	Enah/Vasp-like [Source:RGD Symbol;Acc:621150]	0.00252874	0.110303	9.11968	0.099015	1	7.60344	0.014145	0.000976387	0.0131686	0.0065743	0.0131686	-0.190797	0.0522884	Evl	Evl	Evl	Evl	68	78	105	109
ENSRNOT00000045153	ENSRNOG00000031367	Hprt1	hypoxanthine phosphoribosyltransferase 1 [Source:RGD Symbol;Acc:2826]	0.00253405	0.110313	9.11585	0.0541455	1	7.58629	0.00773507	0.000891712	0.00684336	0.00659987	0.00684336	-0.158451	0.0514857	Hprt1	Hprt1	Hprt	Hprt	27	28	47	56
ENSRNOT00000054757	ENSRNOG00000036604	Ifit2	interferon-induced protein with tetratricopeptide repeats 2 [Source:RGD Symbol;Acc:1307804]	0.00253455	0.110313	9.11548	5.10516	1	6.41182	0.729308	0.00196131	0.727347	0.00976437	0.727347	1.36986	0.375555	Ifit2	Ifit2	Ifit2	Ifit2	1	0	2	1
ENSRNOT00000089841	ENSRNOG00000003745	Atf3	activating transcription factor 3 [Source:RGD Symbol;Acc:2165]	0.00254119	0.110521	9.1107	1.29467	1	3.92356	0.184953	0.0404941	0.144459	0.0538542	0.144459	0.723373	0.223141	Atf3	Atf3	Atf3	Atf3	0	1	0	0
ENSRNOT00000060871	ENSRNOG00000030515	Nfasc	neurofascin [Source:RGD Symbol;Acc:620911]	0.00255326	0.110884	9.10203	0.106272	1	8.7993	0.0151818	0.00104016	0.0141416	0.00572168	0.0141416	-0.197567	0.0542305	Nfasc	Nfasc	Nfasc	Nfasc	99	108	138	169
ENSRNOT00000014391	ENSRNOG00000010296	Slc7a7	solute carrier family 7 member 7 [Source:RGD Symbol;Acc:619902]	0.00257577	0.111617	9.08597	30.402	1	2.63912	4.34314	0.290527	4.05262	0.420461	4.05262	3.3401	0.918165	Slc7a7	Slc7a7	Slc7a7	Slc7a7	0	0	1	0
ENSRNOT00000045223	ENSRNOG00000001082	Abcb9	ATP binding cassette subfamily B member 9 [Source:RGD Symbol;Acc:620254]	0.00260723	0.11208	9.06378	1.72716	1	4.29689	0.246737	0.0322688	0.214468	0.0367487	0.214468	-0.795611	0.219148	Abcb9	Abcb9	Abcb9	Abcb9	11	18	21	33
ENSRNOT00000058339	ENSRNOG00000011199	Parp6	poly (ADP-ribose) polymerase family, member 6 [Source:RGD Symbol;Acc:1310937]	0.00259738	0.11208	9.0707	0.0823266	1	7.47235	0.0117609	0.00135625	0.0104047	0.00678089	0.0104047	-0.180284	0.0549548	Parp6	Parp6	Parp6	Parp6	22	39	54	58
ENSRNOT00000033378	ENSRNOG00000027707	Exd2	exonuclease 3'-5' domain containing 2 [Source:RGD Symbol;Acc:1311087]	0.00260904	0.11208	9.06251	0.0797661	1	7.0744	0.0113952	0.00123037	0.0101648	0.00757921	0.0101648	-0.184868	0.0589598	Exd2	Exd2	Exd2	Exd2	4	3	4	2
ENSRNOT00000007164	ENSRNOG00000005358	Pmm1	phosphomannomutase 1 [Source:RGD Symbol;Acc:1310897]	0.00260472	0.11208	9.06554	0.106734	1	7.0375	0.0152477	0.000898685	0.014349	0.00766758	0.014349	-0.200241	0.0579377	Pmm1	Pmm1	Pmm1	Pmm1	76	80	120	126
ENSRNOT00000085291	ENSRNOG00000016443	Vps13d	vacuolar protein sorting 13 homolog D [Source:RGD Symbol;Acc:1308403]	0.00260807	0.11208	9.06319	0.0423854	1	8.70844	0.00605506	0.000735787	0.00531927	0.00572805	0.00572805	-0.134084	0.0429038	Vps13d	Vps13d	Vps13d	Vps13d	12	25	41	59
ENSRNOT00000040993	ENSRNOG00000031033	Mt-nd2	mitochondrially encoded NADH dehydrogenase 2 [Source:RGD Symbol;Acc:620556]	0.00261735	0.11218	9.05669	0.0690547	1	12.7159	0.00986496	3.19344e-06	0.00986176	0.0199089	0.0199089	-0.15814	0.0586062	Mt-nd2	Mt-nd2	mt-Nd2	mt-Nd2	1142	1662	2254	2352
ENSRNOT00000028615	ENSRNOG00000021063	Grin2d	glutamate ionotropic receptor NMDA type subunit 2D [Source:RGD Symbol;Acc:2740]	0.00261477	0.11218	9.05849	0.518263	1	6.0062	0.0740375	0.0142116	0.0598259	0.0119926	0.0598259	-0.435756	0.120085	Grin2d	Grin2d	Grin2d	Grin2d	21	23	27	36
ENSRNOT00000024867	ENSRNOG00000018448	Cend1	cell cycle exit and neuronal differentiation 1 [Source:RGD Symbol;Acc:1309401]	0.00263392	0.112637	9.04515	0.116961	1	8.3484	0.0167088	0.000306853	0.0164019	0.00584334	0.0164019	-0.206931	0.0570951	Cend1	Cend1	Cend1	Cend1	121	189	201	363
ENSRNOT00000029191	ENSRNOG00000027623	LOC680039	DNA segment, Chr 5, ERATO Doi 579, expressed [Source:MGI Symbol;Acc:MGI:1261849]	0.00263339	0.112637	9.04553	0.0526191	1	8.04986	0.00751701	0.000710105	0.0068069	0.00605198	0.0068069	-0.147684	0.0465084	LOC680039	LOC680039	D5Ertd579e	D5Ertd579e	24	40	27	57
ENSRNOT00000014234	ENSRNOG00000010691	Cmtm3	CKLF-like MARVEL transmembrane domain containing 3 [Source:RGD Symbol;Acc:1308763]	0.00265024	0.113024	9.03386	1.03412	1	4.45317	0.147731	0.011775	0.135956	0.0327328	0.135956	0.615103	0.16989	Cmtm3	Cmtm3	Cmtm3	Cmtm3	0	0	0	3
ENSRNOT00000021514	ENSRNOG00000036742	Uqcrc2	ubiquinol cytochrome c reductase core protein 2 [Source:RGD Symbol;Acc:1359150]	0.00266515	0.113425	9.02361	0.0247664	1	8.48518	0.00353805	0.000252799	0.00328525	0.00578243	0.00578243	-0.11262	0.0409051	Uqcrc2	Uqcrc2	Uqcrc2	Uqcrc2	83	88	89	102
ENSRNOT00000004173	ENSRNOG00000003127	Spryd4	SPRY domain containing 4 [Source:RGD Symbol;Acc:1306649]	0.00269508	0.113951	9.0032	0.300094	1	5.19175	0.0428706	0.00551761	0.037353	0.0195925	0.037353	-0.353264	0.111881	Spryd4	Spryd4	Spryd4	Spryd4	2	1	7	3
ENSRNOT00000019618	ENSRNOG00000014311	Slc7a8	solute carrier family 7 member 8 [Source:RGD Symbol;Acc:619904]	0.00269417	0.113951	9.00381	0.352828	1	6.94426	0.050404	0.00163493	0.0487691	0.00790346	0.0487691	-0.35898	0.0994217	Slc7a8	Slc7a8	Slc7a8	Slc7a8	16	12	22	23
ENSRNOT00000088288	ENSRNOG00000058842	Sptbn2	spectrin, beta, non-erythrocytic 2 [Source:RGD Symbol;Acc:3751]	0.00271337	0.114332	8.99084	0.223951	1	8.16017	0.031993	0.000777153	0.0312159	0.00596249	0.0312159	-0.285893	0.0792736	Sptbn2	Sptbn2	Sptbn2	Sptbn2	26	30	49	63
ENSRNOT00000080663	ENSRNOG00000055860	Arl8b	ADP-ribosylation factor like GTPase 8B [Source:RGD Symbol;Acc:1562830]	0.00271301	0.114332	8.99108	0.031751	1	9.10826	0.00453586	0.000804052	0.00373181	0.00576804	0.00576804	-0.120827	0.0420306	Arl8b	Arl8b	Arl8b	Arl8b	31	29	52	60
ENSRNOT00000075540	ENSRNOG00000047057	Gpr26	G protein-coupled receptor 26 [Source:RGD Symbol;Acc:619843]	0.00271034	0.114332	8.99288	0.308736	1	6.39788	0.0441052	0.00192965	0.0421756	0.00982754	0.0421756	-0.335696	0.0930658	Gpr26	Gpr26	Gpr26	Gpr26	75	63	65	131
ENSRNOT00000089707	ENSRNOG00000055530	Panx2	pannexin 2 [Source:RGD Symbol;Acc:735191]	0.00272579	0.114774	8.98249	0.10097	1	7.48107	0.0144244	0.000616418	0.0138079	0.00676633	0.0138079	-0.19192	0.0532569	Panx2	Panx2	Panx2	Panx2	14	30	57	60
ENSRNOT00000064039	ENSRNOG00000033835	Dnm1	dynamin 1 [Source:RGD Symbol;Acc:71096]	0.00273703	0.115132	8.97497	0.17055	1	8.84767	0.0243643	0.000970796	0.0233935	0.005722	0.0233935	-0.249376	0.0692483	Dnm1	Dnm1	Dnm1	Dnm1	214	266	413	488
ENSRNOT00000024367	ENSRNOG00000018048	Dctn5	dynactin subunit 5 [Source:RGD Symbol;Acc:1305654]	0.00274323	0.115264	8.97084	0.0603758	1	7.31412	0.00862511	0.000771918	0.00785319	0.007066	0.00785319	-0.164901	0.0538223	Dctn5	Dctn5	Dctn5	Dctn5	19	21	25	39
ENSRNOT00000017556	ENSRNOG00000012942	Satb1	SATB homeobox 1 [Source:RGD Symbol;Acc:1305561]	0.00275327	0.115461	8.96416	0.18218	1	7.19955	0.0260257	0.00205289	0.0239728	0.00729849	0.0239728	-0.257657	0.0716187	Satb1	Satb1	Satb1	Satb1	108	146	246	252
ENSRNOT00000011481	ENSRNOG00000008196	Parp12	poly (ADP-ribose) polymerase family, member 12 [Source:RGD Symbol;Acc:1308628]	0.00276285	0.115517	8.95782	1.69239	1	5.70053	0.24177	0.00377569	0.237994	0.0142529	0.237994	0.785167	0.218373	Parp12	Parp12	Parp12	Parp12	2	2	6	2
ENSRNOT00000035994	ENSRNOG00000029043	Zfp84	zinc finger protein 84 [Source:RGD Symbol;Acc:1309815]	0.00278453	0.115815	8.94354	0.11752	1	6.72279	0.0167886	0.00355118	0.0132374	0.0085599	0.0132374	-0.225697	0.0730324	Zfp84	Zfp84	Zfp84	Zfp84	4	6	3	5
ENSRNOT00000012826	ENSRNOG00000009243	Oaf	out at first homolog [Source:RGD Symbol;Acc:1305890]	0.0027846	0.115815	8.94349	0.704682	1	5.25349	0.100669	0.00600179	0.0946671	0.0188747	0.0946671	0.50644	0.141037	Oaf	Oaf	Oaf	Oaf	0	0	0	2
ENSRNOT00000020325	ENSRNOG00000014645	Aldh7a1	aldehyde dehydrogenase 7 family, member A1 [Source:RGD Symbol;Acc:1308614]	0.00280292	0.116375	8.93151	0.171793	1	6.47841	0.0245418	0.00431123	0.0202306	0.00947433	0.0202306	0.258606	0.0792787	Aldh7a1	Aldh7a1	Aldh7a1	Aldh7a1	16	13	10	8
ENSRNOT00000000468	ENSRNOG00000000412	Slc35f1	solute carrier family 35, member F1 [Source:RGD Symbol;Acc:1559576]	0.00280493	0.116377	8.9302	0.0782311	1	8.21093	0.0111759	0.00030689	0.010869	0.00592625	0.010869	-0.168676	0.0470313	Slc35f1	Slc35f1	Slc35f1	Slc35f1	125	153	143	191
ENSRNOT00000089218	ENSRNOG00000055382	Hcn1	hyperpolarization-activated cyclic nucleotide-gated potassium channel 1 [Source:RGD Symbol;Acc:620688]	0.00281566	0.116497	8.92323	0.154068	1	6.54967	0.0220096	0.00122901	0.0207806	0.00918443	0.0207806	-0.237152	0.0668608	Hcn1	Hcn1	Hcn1	Hcn1	0	0	1	2
ENSRNOT00000080934	ENSRNOG00000003496	Tbc1d9	TBC1 domain family member 9 [Source:RGD Symbol;Acc:1308221]	0.00281533	0.116497	8.92344	0.1209	1	8.12012	0.0172715	0.00106534	0.0162062	0.00599327	0.0162062	-0.209648	0.0584918	Tbc1d9	Tbc1d9	Tbc1d9	Tbc1d9	36	31	36	62
ENSRNOT00000066322	ENSRNOG00000042740	Mrpl42	mitochondrial ribosomal protein L42 [Source:RGD Symbol;Acc:1304915]	0.00282575	0.116834	8.9167	0.178676	1	6.25416	0.0255251	0.0092171	0.016308	0.0105322	0.016308	-0.293694	0.0975378	Mrpl42	Mrpl42	Mrpl42	Mrpl42	13	16	22	32
ENSRNOT00000016751	ENSRNOG00000012550	Uqcrh	ubiquinol-cytochrome c reductase hinge protein [Source:RGD Symbol;Acc:1305987]	0.002844	0.117335	8.90494	0.0549138	1	7.31881	0.00784484	0.000719987	0.00712485	0.00705696	0.00712485	-0.161411	0.0535089	Uqcrh	Uqcrh	Uqcrh	Uqcrh	46	36	71	82
ENSRNOT00000087162	ENSRNOG00000059900	Bst2	bone marrow stromal cell antigen 2 [Source:RGD Symbol;Acc:727849]	0.00285867	0.117386	8.89555	5.10628	1	4.25099	0.729469	0.0250778	0.704391	0.038192	0.704391	1.36137	0.380794	Bst2	Bst2	Bst2	Bst2	1	0	0	0
ENSRNOT00000021193	ENSRNOG00000015514	Bcat1	branched chain amino acid transaminase 1 [Source:RGD Symbol;Acc:2195]	0.00284908	0.117386	8.90168	0.105025	1	9.54816	0.0150035	0.000339545	0.014664	0.00602044	0.014664	-0.195275	0.0545906	Bcat1	Bcat1	Bcat1	Bcat1	43	65	90	152
ENSRNOT00000036472	ENSRNOG00000028085	Tmem255a	transmembrane protein 255A [Source:RGD Symbol;Acc:727788]	0.00285207	0.117386	8.89977	0.360216	1	8.03316	0.0514595	0.00066462	0.0507948	0.00606682	0.0507948	-0.361625	0.101113	Tmem255a	Tmem255a	Tmem255a	Tmem255a	102	82	107	142
ENSRNOT00000016656	ENSRNOG00000012448	Chrnb3	cholinergic receptor nicotinic beta 3 subunit [Source:RGD Symbol;Acc:621544]	0.00286816	0.117688	8.88949	0.390561	1	8.9252	0.0557944	0.000131632	0.0556627	0.00572786	0.0556627	-0.376435	0.105353	Chrnb3	Chrnb3	Chrnb3	Chrnb3	117	74	93	120
ENSRNOT00000004702	ENSRNOG00000003542	Hcfc1r1	host cell factor C1 regulator 1 [Source:RGD Symbol;Acc:727975]	0.00289005	0.118422	8.87561	0.170537	1	6.78731	0.0243624	0.00117901	0.0231834	0.00835337	0.0231834	-0.248644	0.0696768	Hcfc1r1	Hcfc1r1	Hcfc1r1	Hcfc1r1	48	64	67	92
ENSRNOT00000045946	ENSRNOG00000001190	Git2	GIT ArfGAP 2 [Source:RGD Symbol;Acc:1359708]	0.00290271	0.118793	8.86763	0.0840429	1	6.99619	0.0120061	0.00115088	0.0108553	0.00776965	0.0108553	0.186387	0.0596454	Git2	Git2	Git2	Git2	28	26	36	32
ENSRNOT00000001315	ENSRNOG00000000991	Arpc1b	actin related protein 2/3 complex, subunit 1B [Source:RGD Symbol;Acc:2155]	0.00290309	0.118793	8.8674	1.02785	1	5.58549	0.146836	0.00421998	0.142616	0.0152867	0.142616	0.61028	0.171147	Arpc1b	Arpc1b	Arpc1b	Arpc1b	1	3	3	4
ENSRNOT00000049357	ENSRNOG00000018414	Csf1r	colony stimulating factor 1 receptor [Source:RGD Symbol;Acc:2425]	0.00291038	0.118928	8.86282	0.580337	1	8.13392	0.0829052	0.000989687	0.0819155	0.00598244	0.0819155	0.458506	0.128637	Csf1r	Csf1r	Csf1r	Csf1r	0	4	0	1
ENSRNOT00000007654	ENSRNOG00000005724	LOC100910771	mitogen-activated protein kinase kinase kinase 7-like [Source:RGD Symbol;Acc:6496502]	0.00291708	0.11912	8.85862	0.299016	1	6.94066	0.0427166	0.017124	0.0255926	0.007913	0.0255926	0.347915	0.110313	LOC100910771	LOC100910771	Map3k7	Map3k7	10	17	16	28
ENSRNOT00000004776	ENSRNOG00000003428	Rufy3	RUN and FYVE domain containing 3 [Source:RGD Symbol;Acc:1565242]	0.00292114	0.119187	8.85608	0.0354716	1	8.33551	0.00506737	0.000321638	0.00474573	0.00585018	0.00585018	-0.12537	0.0422286	Rufy3	Rufy3	Rufy3	Rufy3	105	142	202	224
ENSRNOT00000037393	ENSRNOG00000023322	Ostc	oligosaccharyltransferase complex non-catalytic subunit [Source:RGD Symbol;Acc:1560708]	0.00296447	0.120281	8.82921	0.0646498	1	7.2228	0.00923568	0.000756809	0.00847888	0.00724946	0.00847888	-0.167688	0.0548535	Ostc	Ostc	Ostc	Ostc	12	6	13	20
ENSRNOT00000089392	ENSRNOG00000050841	Ache	acetylcholinesterase [Source:RGD Symbol;Acc:69313]	0.00296684	0.120281	8.82775	0.289001	1	7.38654	0.0412859	0.0014807	0.0398052	0.00693048	0.0398052	-0.323224	0.0909763	Ache	Ache	Ache	Ache	86	96	124	133
ENSRNOT00000012478	ENSRNOG00000009266	Anp32b	acidic nuclear phosphoprotein 32 family member B [Source:RGD Symbol;Acc:621285]	0.00296776	0.120281	8.82718	0.100515	1	6.95598	0.0143593	0.00118812	0.0131712	0.00787264	0.0131712	0.196507	0.0603655	Anp32b	Anp32b	Anp32b	Anp32b	63	55	100	126
ENSRNOT00000005987	ENSRNOG00000004291	Cltc	clathrin heavy chain [Source:RGD Symbol;Acc:2364]	0.00297806	0.120289	8.82086	0.0621946	1	10.2274	0.00888494	0.000474012	0.00841093	0.00689503	0.00841093	-0.149914	0.0422223	Cltc	Cltc	Cltc	Cltc	172	142	246	289
ENSRNOT00000088205	ENSRNOG00000055765	Rasl10b	RAS-like, family 10, member B [Source:RGD Symbol;Acc:1310873]	0.00297466	0.120289	8.82295	0.196546	1	7.22425	0.028078	0.00795556	0.0201225	0.00724644	0.0201225	-0.272833	0.0827422	Rasl10b	Rasl10b	Rasl10b	Rasl10b	13	14	33	39
ENSRNOT00000021178	ENSRNOG00000015420	Stxbp1	syntaxin binding protein 1 [Source:RGD Symbol;Acc:3785]	0.00297614	0.120289	8.82204	0.0948902	1	9.38265	0.0135557	0.000255509	0.0133002	0.00589893	0.0133002	-0.185179	0.0521488	Stxbp1	Stxbp1	Stxbp1	Stxbp1	259	296	472	504
ENSRNOT00000040770	ENSRNOG00000032472	Adgrg2	adhesion G protein-coupled receptor G2 [Source:RGD Symbol;Acc:628618]	0.00297551	0.120289	8.82243	0.619247	1	6.28046	0.0884639	0.0340461	0.0544178	0.0103956	0.0544178	-0.488552	0.150591	Adgrg2	Adgrg2	Adgrg2	Adgrg2	1	5	2	1
ENSRNOT00000086259	ENSRNOG00000052887	Dnajc6	DnaJ heat shock protein family (Hsp40) member C6 [Source:RGD Symbol;Acc:1309900]	0.00298274	0.120396	8.818	0.246621	1	9.0763	0.0352315	0.00375642	0.0314751	0.00575834	0.0314751	-0.298499	0.0840926	Dnajc6	Dnajc6	Dnajc6	Dnajc6	53	61	107	97
ENSRNOT00000073910	ENSRNOG00000050997	Ifrd1	interferon-related developmental regulator 1 [Source:RGD Symbol;Acc:2867]	0.00298751	0.120425	8.81508	0.211651	1	6.08121	0.0302359	0.00257636	0.0276596	0.0115203	0.0276596	0.278413	0.0808235	Ifrd1	Ifrd1	Ifrd1	Ifrd1	6	9	11	13
ENSRNOT00000006071	ENSRNOG00000004473	Ppargc1a	PPARG coactivator 1 alpha [Source:RGD Symbol;Acc:620925]	0.00299241	0.12046	8.81209	0.108099	1	6.97698	0.0154427	0.00140793	0.0140348	0.00781832	0.0140348	-0.201896	0.0610426	Ppargc1a	Ppargc1a	Ppargc1a	Ppargc1a	20	24	25	46
ENSRNOT00000026235	ENSRNOG00000019311	Nfkb2	nuclear factor kappa B subunit 2 [Source:RGD Symbol;Acc:1307189]	0.0030059	0.120839	8.80389	1.86929	1	4.0587	0.267041	0.0285381	0.238503	0.0464668	0.238503	0.821454	0.23172	Nfkb2	Nfkb2	Nfkb2	Nfkb2	1	0	1	0
ENSRNOT00000031896	ENSRNOG00000028733	Prkar1b	protein kinase cAMP-dependent type I regulatory subunit beta [Source:RGD Symbol;Acc:3392]	0.00300986	0.120908	8.80148	0.0815691	1	7.95184	0.0116527	0.000279726	0.011373	0.00614413	0.011373	-0.171584	0.0484121	Prkar1b	Prkar1b	Prkar1b	Prkar1b	206	246	359	393
ENSRNOT00000065978	ENSRNOG00000023587	Dhtkd1	dehydrogenase E1 and transketolase domain containing 1 [Source:RGD Symbol;Acc:1308092]	0.00303101	0.121361	8.78871	0.331837	1	6.66006	0.0474053	0.00839519	0.0390101	0.00877389	0.0390101	-0.345948	0.0977239	Dhtkd1	Dhtkd1	Dhtkd1	Dhtkd1	1	0	5	2
ENSRNOT00000052407	ENSRNOG00000003562	Susd4	sushi domain containing 4 [Source:RGD Symbol;Acc:1564043]	0.00304239	0.121562	8.78187	0.0669806	1	7.45793	0.00956866	0.000572663	0.00899599	0.00680521	0.00899599	-0.162511	0.0511695	Susd4	Susd4	Susd4	Susd4	42	68	59	106
ENSRNOT00000046159	ENSRNOG00000001862	Ube2l3	ubiquitin-conjugating enzyme E2L 3 [Source:RGD Symbol;Acc:1308361]	0.00305453	0.121562	8.77461	0.0266491	1	8.53537	0.00380701	0.000216623	0.00359039	0.00576537	0.00576537	-0.111843	0.0403948	Ube2l3	Ube2l3	Ube2l3	Ube2l3	56	66	117	90
ENSRNOT00000013088	ENSRNOG00000009636	Scrn1	secernin 1 [Source:RGD Symbol;Acc:1560999]	0.00307021	0.121933	8.76527	0.0269282	1	9.11155	0.00384689	0.000117226	0.00372966	0.0057691	0.0057691	-0.105743	0.0374112	Scrn1	Scrn1	Scrn1	Scrn1	90	92	130	185
ENSRNOT00000079510	ENSRNOG00000001126	Fbxw8	F-box and WD repeat domain containing 8 [Source:RGD Symbol;Acc:1306032]	0.00308221	0.122101	8.75815	29.7957	1	2.57188	4.25653	1.8134	2.44314	0.476604	2.44314	3.45778	1.10275	Fbxw8	Fbxw8	Fbxw8	Fbxw8	12	16	24	17
ENSRNOT00000057160	ENSRNOG00000045558	Cd34	CD34 molecule [Source:RGD Symbol;Acc:1306863]	0.00309602	0.122232	8.75	0.461224	1	5.17265	0.0658892	0.0106806	0.0552086	0.0198202	0.0552086	0.413874	0.12409	Cd34	Cd34	Cd34	Cd34	0	0	2	0
ENSRNOT00000022528	ENSRNOG00000016603	Rtn2	reticulon 2 [Source:RGD Symbol;Acc:1303245]	0.00312044	0.122752	8.73568	0.139837	1	6.56525	0.0199767	0.00240595	0.0175707	0.00912371	0.0175707	-0.230714	0.0711481	Rtn2	Rtn2	Rtn2	Rtn2	16	22	33	31
ENSRNOT00000086272	ENSRNOG00000001182	Ndufv3	NADH:ubiquinone oxidoreductase subunit V3 [Source:RGD Symbol;Acc:621020]	0.00312157	0.122752	8.73502	0.207779	1	6.37758	0.0296828	0.00364009	0.0260427	0.00992109	0.0260427	-0.273952	0.078661	Ndufv3	Ndufv3	Ndufv3	Ndufv3	76	68	105	102
ENSRNOT00000039149	ENSRNOG00000025235	Tmem130	transmembrane protein 130 [Source:RGD Symbol;Acc:1563248]	0.00312	0.122752	8.73593	0.0479113	1	9.72144	0.00684448	6.59776e-05	0.0067785	0.00618382	0.0067785	-0.131244	0.0372555	Tmem130	Tmem130	Tmem130	Tmem130	326	252	392	473
ENSRNOT00000048656	ENSRNOG00000030667	Ppm1b	protein phosphatase, Mg2+/Mn2+ dependent, 1B [Source:RGD Symbol;Acc:3374]	0.00312442	0.122783	8.73335	0.0574836	1	8.0415	0.00821194	0.000472067	0.00773988	0.00605936	0.00773988	-0.147416	0.0451866	Ppm1b	Ppm1b	Ppm1b	Ppm1b	16	23	28	28
ENSRNOT00000006223	ENSRNOG00000004474	Klhdc2	kelch domain containing 2 [Source:RGD Symbol;Acc:1306504]	0.00313409	0.122875	8.72772	0.0913319	1	7.71362	0.0130474	0.000515585	0.0125318	0.00642021	0.0125318	-0.18116	0.0514642	Klhdc2	Klhdc2	Klhdc2	Klhdc2	37	37	62	77
ENSRNOT00000050156	ENSRNOG00000034234	Mt-co1	mitochondrially encoded cytochrome c oxidase I [Source:RGD Symbol;Acc:621871]	0.00314018	0.122959	8.72418	0.0305538	1	13.7411	0.00436483	1.0223e-06	0.0043638	0.0360155	0.0360155	-0.107295	0.0809384	Mt-co1	Mt-co1	mt-Co1	mt-Co1	465	722	896	914
ENSRNOT00000087765	ENSRNOG00000002436	Mmd	monocyte to macrophage differentiation-associated [Source:RGD Symbol;Acc:1592079]	0.00314912	0.122959	8.71899	0.0560507	1	7.4451	0.00800724	0.000850624	0.00715662	0.00682712	0.00715662	-0.158532	0.0527364	Mmd	Mmd	Mmd	Mmd	12	17	34	26
ENSRNOT00000018101	ENSRNOG00000013526	Rassf4	Ras association domain family member 4 [Source:RGD Symbol;Acc:1307785]	0.00316101	0.123083	8.71212	0.349053	1	5.88668	0.0498648	0.00313781	0.046727	0.0128051	0.046727	0.353991	0.100708	Rassf4	Rassf4	Rassf4	Rassf4	1	2	1	1
ENSRNOT00000024272	ENSRNOG00000017803	Apbb1ip	amyloid beta precursor protein binding family B member 1 interacting protein [Source:RGD Symbol;Acc:1304795]	0.00315759	0.123083	8.71409	0.486184	1	6.00287	0.0694549	0.00493135	0.0645235	0.0120142	0.0645235	0.417804	0.11884	Apbb1ip	Apbb1ip	Apbb1ip	Apbb1ip	0	0	0	1
ENSRNOT00000019997	ENSRNOG00000014686	Kcnd3	potassium voltage-gated channel subfamily D member 3 [Source:RGD Symbol;Acc:68394]	0.0031587	0.123083	8.71346	0.10892	1	9.54635	0.01556	0.000850673	0.0147094	0.00601893	0.0147094	-0.197751	0.0562516	Kcnd3	Kcnd3	Kcnd3	Kcnd3	173	277	314	309
ENSRNOT00000002540	ENSRNOG00000001859	Sdf2l1	stromal cell-derived factor 2-like 1 [Source:RGD Symbol;Acc:1585844]	0.00318405	0.123537	8.69888	0.411986	1	5.38502	0.0588552	0.00410486	0.0547503	0.0173987	0.0547503	0.384426	0.109501	Sdf2l1	Sdf2l1	Sdf2l1	Sdf2l1	5	3	4	11
ENSRNOT00000022014	ENSRNOG00000016273	Fam136a	family with sequence similarity 136, member A [Source:RGD Symbol;Acc:1304825]	0.00319109	0.123666	8.69486	0.185286	1	6.03795	0.0264695	0.00264095	0.0238285	0.0117894	0.0238285	-0.265127	0.081958	Fam136a	Fam136a	Fam136a	Fam136a	18	20	17	16
ENSRNOT00000045773	ENSRNOG00000030547	Dpp6	dipeptidyl peptidase like 6 [Source:RGD Symbol;Acc:68402]	0.00319261	0.123666	8.69399	0.0803911	1	8.96564	0.0114844	0.000763456	0.010721	0.00573354	0.010721	-0.169789	0.0483853	Dpp6	Dpp6	Dpp6	Dpp6	63	111	145	140
ENSRNOT00000039428	ENSRNOG00000026942	RGD1311595	similar to KIAA2026 protein [Source:RGD Symbol;Acc:1311595]	0.00321135	0.124069	8.68332	0.138393	1	7.7131	0.0197705	0.00672504	0.0130455	0.00642089	0.0130455	-0.234668	0.0750957	RGD1311595	RGD1311595	9930021J03Rik	9930021J03Rik	59	65	81	112
ENSRNOT00000015426	ENSRNOG00000011519	Orc5	origin recognition complex, subunit 5 [Source:RGD Symbol;Acc:1561088]	0.00322509	0.124438	8.67554	0.223701	1	6.03139	0.0319573	0.00661304	0.0253442	0.011831	0.0253442	-0.296266	0.0941205	Orc5	Orc5	Orc5	Orc5	5	4	9	14
ENSRNOT00000007104	ENSRNOG00000005326	Cnrip1	cannabinoid receptor interacting protein 1 [Source:RGD Symbol;Acc:1308373]	0.00324745	0.124919	8.66295	0.0867889	1	6.92847	0.0123984	0.00141963	0.0109788	0.00794557	0.0109788	-0.189316	0.061759	Cnrip1	Cnrip1	Cnrip1	Cnrip1	33	27	57	51
ENSRNOT00000017006	ENSRNOG00000012684	Bloc1s2	biogenesis of lysosomal organelles complex-1, subunit 2 [Source:RGD Symbol;Acc:1306551]	0.00326613	0.125371	8.6525	0.117461	1	6.3863	0.0167801	0.00222833	0.0145518	0.00988066	0.0145518	-0.223177	0.0735607	Bloc1s2	Bloc1s2	Bloc1s2	Bloc1s2	6	15	23	12
ENSRNOT00000015195	ENSRNOG00000011400	Ralyl	RALY RNA binding protein-like [Source:RGD Symbol;Acc:1305844]	0.0032763	0.125599	8.64683	0.341281	1	6.21663	0.0487545	0.00631899	0.0424355	0.0107332	0.0424355	-0.349331	0.0999875	Ralyl	Ralyl	Ralyl	Ralyl	23	14	54	44
ENSRNOT00000015871	ENSRNOG00000011623	Rab3c	RAB3C, member RAS oncogene family [Source:RGD Symbol;Acc:620923]	0.00330402	0.12577	8.63149	0.293257	1	8.21289	0.0418938	0.000546052	0.0413477	0.00592491	0.0413477	-0.323667	0.0927747	Rab3c	Rab3c	Rab3c	Rab3c	932	1235	1999	2675
ENSRNOT00000012091	ENSRNOG00000009029	Nptn	neuroplastin [Source:RGD Symbol;Acc:620296]	0.0032909	0.12577	8.63873	0.150641	1	6.98477	0.0215202	0.00417967	0.0173405	0.00779847	0.0173405	-0.236432	0.0720529	Nptn	Nptn	Nptn	Nptn	112	123	155	196
ENSRNOT00000026748	ENSRNOG00000019728	Itgam	integrin subunit alpha M [Source:RGD Symbol;Acc:2926]	0.00330963	0.12577	8.62839	2.04828	1	6.75729	0.292612	0.00161153	0.291001	0.00844781	0.291001	0.85532	0.245236	Itgam	Itgam	Itgam	Itgam	1	2	0	1
ENSRNOT00000076133	ENSRNOG00000021719	Slfn5	schlafen family member 5 [Source:RGD Symbol;Acc:1312025]	0.00331247	0.12577	8.62683	1.00724	1	6.33093	0.143892	0.00975185	0.13414	0.0101433	0.13414	0.599764	0.171989	Slfn5	Slfn5	Slfn5	Slfn5	1	1	0	0
ENSRNOT00000067653	ENSRNOG00000026490	Dnm3	dynamin 3 [Source:RGD Symbol;Acc:727949]	0.00332282	0.126003	8.62115	0.0406124	1	8.56385	0.00580177	0.000382797	0.00541897	0.00575695	0.00575695	-0.12726	0.0413315	Dnm3	Dnm3	Dnm3	Dnm3	177	215	276	380
ENSRNOT00000005389	ENSRNOG00000003999	Adcy3	adenylate cyclase 3 [Source:RGD Symbol;Acc:71009]	0.00333087	0.126051	8.61674	0.581667	1	5.92508	0.0830953	0.0265848	0.0565105	0.0125353	0.0565105	-0.463599	0.14106	Adcy3	Adcy3	Adcy3	Adcy3	24	28	43	41
ENSRNOT00000091694	ENSRNOG00000059348	Ube2b	ubiquitin-conjugating enzyme E2B [Source:RGD Symbol;Acc:708345]	0.00333851	0.126115	8.61257	0.0734425	1	7.72251	0.0104918	0.000812427	0.00967937	0.00640853	0.00967937	-0.164366	0.0497733	Ube2b	Ube2b	Ube2b	Ube2b	90	85	107	151
ENSRNOT00000005257	ENSRNOG00000003931	Arsg	arylsulfatase G [Source:RGD Symbol;Acc:1306571]	0.00334578	0.12623	8.60861	66.021	1	2.16946	9.43157	1.94812	7.48345	1.00223	7.48345	-4.85299	1.39402	Arsg	Arsg	Arsg	Arsg	0	5	2	2
ENSRNOT00000020272	ENSRNOG00000014816	Slc1a1	solute carrier family 1 member 1 [Source:RGD Symbol;Acc:3696]	0.00334863	0.126248	8.60706	0.0591198	1	7.532	0.00844568	0.000541777	0.00790391	0.00668366	0.00790391	-0.154515	0.0502058	Slc1a1	Slc1a1	Slc1a1	Slc1a1	19	8	8	6
ENSRNOT00000073564	ENSRNOG00000049629	Reep2	receptor accessory protein 2 [Source:RGD Symbol;Acc:1586980]	0.00335228	0.126248	8.60507	0.153249	1	6.77246	0.0218927	0.00545207	0.0164407	0.00839973	0.0164407	-0.245995	0.0790528	Reep2	Reep2	Reep2	Reep2	87	129	178	173
ENSRNOT00000014772	ENSRNOG00000010813	Tspan14	tetraspanin 14 [Source:RGD Symbol;Acc:1305714]	0.00335645	0.126311	8.60281	0.190624	1	5.86316	0.027232	0.00364485	0.0235872	0.0129748	0.0235872	0.275421	0.0888967	Tspan14	Tspan14	Tspan14	Tspan14	1	5	0	3
ENSRNOT00000084126	ENSRNOG00000056643	Cdh8	cadherin 8 [Source:RGD Symbol;Acc:69286]	0.00341527	0.127654	8.57117	0.142623	1	8.10042	0.0203747	0.000525963	0.0198487	0.00600912	0.0198487	-0.225298	0.0649437	Cdh8	Cdh8	Cdh8	Cdh8	48	113	177	126
ENSRNOT00000026279	ENSRNOG00000019246	Psme2	proteasome activator subunit 2 [Source:RGD Symbol;Acc:3430]	0.00342253	0.127654	8.56731	0.159371	1	6.18167	0.0227673	0.00212626	0.020641	0.0109274	0.020641	0.245757	0.0771827	Psme2	Psme2	Psme2	Psme2	3	1	5	2
ENSRNOT00000010627	ENSRNOG00000062101	Ace	angiotensin I converting enzyme [Source:RGD Symbol;Acc:2493]	0.00341599	0.127654	8.57079	0.145651	1	6.31784	0.0208073	0.00176244	0.0190449	0.0102076	0.0190449	-0.234229	0.0731544	Ace	Ace	Ace	Ace	0	5	15	12
ENSRNOT00000058092	ENSRNOG00000001709	Ap2m1	adaptor related protein complex 2 subunit mu 1 [Source:RGD Symbol;Acc:620135]	0.00343497	0.127827	8.5607	0.13037	1	8.43357	0.0186242	0.000513184	0.0181111	0.00580292	0.0181111	-0.215333	0.062132	Ap2m1	Ap2m1	Ap2m1	Ap2m1	49	54	98	102
ENSRNOT00000047139	ENSRNOG00000029726	Gstm1	glutathione S-transferase mu 1 [Source:RGD Symbol;Acc:2755]	0.00347153	0.128794	8.54143	0.0604294	1	7.58632	0.00863277	0.000608745	0.00802403	0.00659982	0.00802403	-0.154494	0.0499982	Gstm1	Gstm1	Gstm1	Gstm1	2	10	6	7
ENSRNOT00000028542	ENSRNOG00000021025	Ppp2r5b	protein phosphatase 2, regulatory subunit B', beta [Source:RGD Symbol;Acc:727786]	0.00348127	0.128889	8.53633	0.161806	1	7.49058	0.0231151	0.00116338	0.0219517	0.0067506	0.0219517	-0.239711	0.0693243	Ppp2r5b	Ppp2r5b	Ppp2r5b	Ppp2r5b	42	52	100	99
ENSRNOT00000065550	ENSRNOG00000002246	Slc30a9	solute carrier family 30 member 9 [Source:RGD Symbol;Acc:1593180]	0.00348722	0.128949	8.53322	0.069896	1	7.88503	0.00998514	0.00111211	0.00887303	0.00621396	0.00887303	-0.161195	0.0499912	Slc30a9	Slc30a9	Slc30a9	Slc30a9	65	60	96	112
ENSRNOT00000009280	ENSRNOG00000039754	Rab7b	Rab7b, member RAS oncogene family [Source:RGD Symbol;Acc:1562617]	0.0034953	0.129167	8.52901	1.43668	1	3.92305	0.20524	0.0852819	0.119958	0.0538829	0.119958	0.803524	0.271466	Rab7b	Rab7b	Rab7b	Rab7b	0	0	0	1
ENSRNOT00000075397	ENSRNOG00000046005	Scd2	stearoyl-Coenzyme A desaturase 2 [Source:RGD Symbol;Acc:621177]	0.00351821	0.12975	8.51712	0.00375279	1	11.8958	0.000536113	6.96972e-06	0.000529144	0.0130075	0.0130075	0.0061213	0.047137	Scd2	Scd2	Scd2	Scd2	223	155	242	350
ENSRNOT00000036137	ENSRNOG00000021440	Pptc7	PTC7 protein phosphatase homolog [Source:RGD Symbol;Acc:1310383]	0.00352577	0.129839	8.51321	0.0735855	1	7.60086	0.0105122	0.000524887	0.00998733	0.00657812	0.00998733	-0.1634	0.0494003	Pptc7	Pptc7	Pptc7	Pptc7	22	27	44	56
ENSRNOT00000000635	ENSRNOG00000000527	Mtch1	mitochondrial carrier 1 [Source:RGD Symbol;Acc:1309262]	0.00353034	0.129839	8.51086	0.123018	1	8.05492	0.017574	0.00122573	0.0163483	0.00604754	0.0163483	-0.208846	0.0605431	Mtch1	Mtch1	Mtch1	Mtch1	156	235	361	397
ENSRNOT00000037699	ENSRNOG00000023910	Man2b1	mannosidase, alpha, class 2B, member 1 [Source:RGD Symbol;Acc:3039]	0.00353091	0.129839	8.51056	0.230895	1	7.03599	0.032985	0.000997303	0.0319877	0.00767126	0.0319877	0.286118	0.082946	Man2b1	Man2b1	Man2b1	Man2b1	3	10	12	8
ENSRNOT00000036904	ENSRNOG00000025504	Ankrd46	ankyrin repeat domain 46 [Source:RGD Symbol;Acc:1309382]	0.00354104	0.1299	8.50535	0.0421509	1	8.01735	0.00602156	0.000431462	0.0055901	0.0060812	0.0060812	-0.133887	0.0451336	Ankrd46	Ankrd46	Ankrd46	Ankrd46	20	18	26	38
ENSRNOT00000023084	ENSRNOG00000017193	Lingo1	leucine rich repeat and Ig domain containing 1 [Source:RGD Symbol;Acc:1308668]	0.00354395	0.1299	8.50385	0.152502	1	6.59775	0.021786	0.00521839	0.0165676	0.00900009	0.0165676	-0.246675	0.0805507	Lingo1	Lingo1	Lingo1	Lingo1	28	49	94	76
ENSRNOT00000050562	ENSRNOG00000019497	Mrpl17	mitochondrial ribosomal protein L17 [Source:RGD Symbol;Acc:70943]	0.00355261	0.130073	8.49942	0.0492149	1	7.35713	0.0070307	0.000646275	0.00638443	0.00698447	0.00698447	-0.153114	0.0526897	Mrpl17	Mrpl17	Mrpl17	Mrpl17	15	17	24	29
ENSRNOT00000042098	ENSRNOG00000031766	Mt-cyb	mitochondrially encoded cytochrome b [Source:RGD Symbol;Acc:620081]	0.00356783	0.13039	8.49164	0.0604612	1	12.6797	0.00863732	2.94903e-06	0.00863437	0.0195172	0.0195172	-0.141369	0.0579912	Mt-cyb	Mt-cyb	mt-Cytb	mt-Cytb	2576	4058	5466	5979
ENSRNOT00000015205	ENSRNOG00000010938	Slc7a10	solute carrier family 7 member 10 [Source:RGD Symbol;Acc:621672]	0.00357007	0.130392	8.49049	0.125268	1	6.21575	0.0178954	0.00346209	0.0144333	0.010738	0.0144333	-0.238583	0.0810052	Slc7a10	Slc7a10	Slc7a10	Slc7a10	5	3	8	2
ENSRNOT00000017566	ENSRNOG00000012951	Kctd9	potassium channel tetramerization domain containing 9 [Source:RGD Symbol;Acc:1312010]	0.00358159	0.130555	8.48463	0.0919547	1	6.99492	0.0131364	0.00118439	0.011952	0.00777284	0.011952	-0.187398	0.0598123	Kctd9	Kctd9	Kctd9	Kctd9	7	9	9	11
ENSRNOT00000027474	ENSRNOG00000020279	Syt11	synaptotagmin 11 [Source:RGD Symbol;Acc:62042]	0.00358773	0.130636	8.48152	0.057689	1	9.66865	0.00824128	0.000413321	0.00782796	0.00613002	0.00782796	-0.142885	0.0415358	Syt11	Syt11	Syt11	Syt11	784	1138	1394	1729
ENSRNOT00000042145	ENSRNOG00000018839	Ntrk2	neurotrophic receptor tyrosine kinase 2 [Source:RGD Symbol;Acc:3213]	0.00359861	0.130877	8.47601	0.106482	1	7.56584	0.0152118	0.00476187	0.0104499	0.00663092	0.0104499	-0.208294	0.0688175	Ntrk2	Ntrk2	Ntrk2	Ntrk2	94	117	141	193
ENSRNOT00000014583	ENSRNOG00000010479	Mycbp2	MYC binding protein 2 [Source:RGD Symbol;Acc:1312048]	0.00361425	0.130941	8.46812	0.0479695	1	9.11809	0.00685278	0.000590977	0.00626181	0.00577125	0.00626181	-0.132331	0.040632	Mycbp2	Mycbp2	Mycbp2	Mycbp2	335	452	494	665
ENSRNOT00000048606	ENSRNOG00000029871	Slc8a3	solute carrier family 8 member A3 [Source:RGD Symbol;Acc:620197]	0.00362714	0.131108	8.46164	0.0771085	1	6.93302	0.0110155	0.00153358	0.00948192	0.00793335	0.00948192	-0.183956	0.0621864	Slc8a3	Slc8a3	Slc8a3	Slc8a3	18	22	29	23
ENSRNOT00000046381	ENSRNOG00000025155	Lmtk2	lemur tyrosine kinase 2 [Source:RGD Symbol;Acc:1598332]	0.00366132	0.131703	8.44458	0.456866	1	7.75081	0.0652665	0.0268108	0.0384557	0.00637206	0.0384557	-0.410284	0.127741	Lmtk2	Lmtk2	Lmtk2	Lmtk2	10	16	37	34
ENSRNOT00000009115	ENSRNOG00000006816	Ubr5	ubiquitin protein ligase E3 component n-recognin 5 [Source:RGD Symbol;Acc:621236]	0.00368272	0.131847	8.43399	0.0465976	1	8.46844	0.00665679	0.000873041	0.00578375	0.00578874	0.00578874	-0.136357	0.0448518	Ubr5	Ubr5	Ubr5	Ubr5	19	26	50	50
ENSRNOT00000080048	ENSRNOG00000057589	Rnf11l1	ring finger protein 11-like 1 [Source:RGD Symbol;Acc:2321596]	0.0036804	0.131847	8.43513	0.0373613	1	7.83914	0.00533732	0.000449938	0.00488739	0.0062653	0.0062653	-0.132472	0.0467231	Rnf11l1	Rnf11l1	Rnf11	Rnf11	94	105	141	190
ENSRNOT00000075767	ENSRNOG00000047505	Tubb4a	tubulin, beta 4A class IVa [Source:RGD Symbol;Acc:619730]	0.00368526	0.131847	8.43273	0.0448483	1	10.5685	0.00640691	2.42606e-05	0.00638264	0.00760296	0.00760296	-0.124761	0.0375386	Tubb4a	Tubb4a	Tubb4a	Tubb4a	155	172	219	286
ENSRNOT00000029511	ENSRNOG00000025705	Armcx2	armadillo repeat containing, X-linked 2 [Source:RGD Symbol;Acc:1359132]	0.00371128	0.132086	8.41994	0.141616	1	7.64031	0.0202309	0.00266629	0.0175646	0.00652079	0.0175646	-0.223431	0.0653287	Armcx2	Armcx2	Armcx2	Armcx2	15	21	33	32
ENSRNOT00000087534	ENSRNOG00000018176	Rab6a	RAB6A, member RAS oncogene family [Source:RGD Symbol;Acc:619737]	0.00371907	0.132262	8.41613	0.0378118	1	7.83608	0.00540169	0.000526974	0.00487472	0.00626882	0.00626882	-0.133561	0.0471875	Rab6a	Rab6a	Rab6a	Rab6a	264	191	270	381
ENSRNOT00000090857	ENSRNOG00000052549	Chga	chromogranin A [Source:RGD Symbol;Acc:2338]	0.0037275	0.132403	8.41201	0.100788	1	7.57651	0.0143983	0.000620246	0.013778	0.00661463	0.013778	-0.188444	0.05514	Chga	Chga	Chga	Chga	49	53	97	140
ENSRNOT00000058241	ENSRNOG00000021800	Zfp541	zinc finger protein 541 [Source:RGD Symbol;Acc:1310756]	0.00372558	0.132403	8.41295	26.4276	1	1.64793	3.77537	0.652843	3.12253	2.53748	3.12253	3.74572	1.29595	Zfp541	Zfp541	Zfp541	Zfp541	0	0	1	0
ENSRNOT00000002684	ENSRNOG00000001958	Ift57	intraflagellar transport 57 [Source:RGD Symbol;Acc:1305947]	0.00374348	0.132891	8.40423	0.119801	1	6.88688	0.0171145	0.00100573	0.0161087	0.00805976	0.0161087	-0.205641	0.0605471	Ift57	Ift57	Ift57	Ift57	5	11	41	28
ENSRNOT00000010593	ENSRNOG00000007967	Sdhb	succinate dehydrogenase complex iron sulfur subunit B [Source:RGD Symbol;Acc:1308598]	0.00374769	0.132925	8.40219	0.056526	1	7.64324	0.00807515	0.000499601	0.00757555	0.00651663	0.00757555	-0.149049	0.0488368	Sdhb	Sdhb	Sdhb	Sdhb	43	42	46	78
ENSRNOT00000025608	ENSRNOG00000018945	Nutf2	nuclear transport factor 2 [Source:RGD Symbol;Acc:1359213]	0.00375783	0.132925	8.39728	0.0417861	1	7.54882	0.00596945	0.000552895	0.00541655	0.00665724	0.00665724	-0.142273	0.0500878	Nutf2	Nutf2	Nutf2	Nutf2	16	4	38	24
ENSRNOT00000051804	ENSRNOG00000031671	Rasgef1a	RasGEF domain family, member 1A [Source:RGD Symbol;Acc:1305836]	0.00375522	0.132925	8.39854	0.420862	1	5.5698	0.0601232	0.0114528	0.0486704	0.0154374	0.0486704	-0.386844	0.115728	Rasgef1a	Rasgef1a	Rasgef1a	Rasgef1a	25	23	50	50
ENSRNOT00000015279	ENSRNOG00000010889	Fbxw7	F-box and WD repeat domain containing 7 [Source:RGD Symbol;Acc:2321145]	0.00375047	0.132925	8.40084	0.1843	1	6.05683	0.0263286	0.00553182	0.0207968	0.011671	0.0207968	-0.272869	0.0905148	Fbxw7	Fbxw7	Fbxw7	Fbxw7	73	64	101	97
ENSRNOT00000015786	ENSRNOG00000011684	Auh	AU RNA binding methylglutaconyl-CoA hydratase [Source:RGD Symbol;Acc:1306087]	0.00376807	0.133129	8.39233	0.100325	1	7.36176	0.0143322	0.000808899	0.0135233	0.00697589	0.0135233	-0.187891	0.055081	Auh	Auh	Auh	Auh	21	27	22	50
ENSRNOT00000065753	ENSRNOG00000036829	Nckap1l	NCK associated protein 1 like [Source:RGD Symbol;Acc:1312032]	0.00380764	0.133733	8.37335	1.15727	1	5.85316	0.165324	0.0126623	0.152661	0.013048	0.152661	0.637753	0.187296	Nckap1l	Nckap1l	Nckap1l	Nckap1l	0	1	1	2
ENSRNOT00000009094	ENSRNOG00000006857	AABR07060833.1		0.00380631	0.133733	8.37398	0.217506	1	7.99534	0.0310723	0.000366587	0.0307057	0.00610174	0.0307057	-0.276491	0.0811953	AABR07060833.1	AABR07060833.1	Ndnf	Ndnf	89	42	70	182
ENSRNOT00000071269	ENSRNOG00000048606	LOC103689964	vacuolar ATPase assembly integral membrane protein Vma21 [Source:RGD Symbol;Acc:9321656]	0.00380658	0.133733	8.37385	0.0638046	1	8.00017	0.00911494	0.00133426	0.00778068	0.00609717	0.00778068	-0.155851	0.0503067	LOC103689964	LOC103689964	Vma21	Vma21	18	28	28	46
ENSRNOT00000019285	ENSRNOG00000014064	Ctsh	cathepsin H [Source:RGD Symbol;Acc:2447]	0.00381006	0.133733	8.37219	1.09354	1	7.25422	0.156219	0.00114986	0.155069	0.00718472	0.155069	0.619921	0.182079	Ctsh	Ctsh	Ctsh	Ctsh	0	2	0	0
ENSRNOT00000026118	ENSRNOG00000019288	Ogfod1	2-oxoglutarate and iron-dependent oxygenase domain containing 1 [Source:RGD Symbol;Acc:1308848]	0.00383265	0.1339	8.36145	0.0569912	1	7.26055	0.00814159	0.000716507	0.00742509	0.00717188	0.00742509	-0.158762	0.0541913	Ogfod1	Ogfod1	Ogfod1	Ogfod1	37	33	51	68
ENSRNOT00000010010	ENSRNOG00000006895	Vps53	VPS53 subunit of GARP complex [Source:RGD Symbol;Acc:1311391]	0.00383747	0.133989	8.35916	0.0992413	1	7.24074	0.0141773	0.0016899	0.0124874	0.00721229	0.0124874	-0.1899	0.0590108	Vps53	Vps53	Vps53	Vps53	9	19	23	20
ENSRNOT00000016137	ENSRNOG00000010474	Hmces	5-hydroxymethylcytosine binding, ES cell specific [Source:RGD Symbol;Acc:1559800]	0.00386263	0.134316	8.34729	0.0538208	1	8.26958	0.00768869	0.000471577	0.00721712	0.00588818	0.00721712	-0.139886	0.0435785	Hmces	Hmces	Copg1	Copg1	46	55	78	76
ENSRNOT00000026753	ENSRNOG00000019704	Resp18	regulated endocrine-specific protein 18 [Source:RGD Symbol;Acc:3555]	0.00386178	0.134316	8.34769	0.0533434	1	8.15744	0.00762049	0.000283698	0.00733679	0.00596453	0.00733679	-0.139075	0.0431883	Resp18	Resp18	Resp18	Resp18	142	68	111	112
ENSRNOT00000042928	ENSRNOG00000029707	Mt-nd4	mitochondrially encoded NADH dehydrogenase 4 [Source:RGD Symbol;Acc:620559]	0.00388892	0.134779	8.33497	0.0586734	1	12.8067	0.00838191	2.71045e-06	0.0083792	0.0209346	0.0209346	-0.136793	0.0601914	Mt-nd4	Mt-nd4	mt-Nd4	mt-Nd4	1245	1814	2736	2835
ENSRNOT00000087129	ENSRNOG00000060817	Stam	signal transducing adaptor molecule [Source:RGD Symbol;Acc:1564499]	0.00389181	0.134779	8.33362	0.204412	1	6.39358	0.0292017	0.0141637	0.0150379	0.0098472	0.0150379	-0.313457	0.108431	Stam	Stam	Stam	Stam	25	29	45	48
ENSRNOT00000032240	ENSRNOG00000023210	Trappc10	trafficking protein particle complex 10 [Source:RGD Symbol;Acc:1311263]	0.00388457	0.134779	8.337	0.0348778	1	8.15249	0.00498255	0.000288108	0.00469444	0.00596824	0.00596824	-0.122916	0.0432513	Trappc10	Trappc10	Trappc10	Trappc10	32	33	57	69
ENSRNOT00000080635	ENSRNOG00000058006	Sncg	synuclein, gamma [Source:RGD Symbol;Acc:70996]	0.00389134	0.134779	8.33384	70.743	1	2.25145	10.1061	4.41077	5.69538	0.862577	5.69538	-5.1777	1.67437	Sncg	Sncg	Sncg	Sncg	325	241	405	514
ENSRNOT00000077941	ENSRNOG00000054204	Gria2	glutamate ionotropic receptor AMPA type subunit 2 [Source:RGD Symbol;Acc:61862]	0.00388684	0.134779	8.33594	0.226847	1	8.29328	0.0324067	0.00442815	0.0279786	0.00587394	0.0279786	-0.282017	0.0831179	Gria2	Gria2	Gria2	Gria2	353	349	448	579
ENSRNOT00000002238	ENSRNOG00000001640	Tomm70	translocase of outer mitochondrial membrane 70 [Source:RGD Symbol;Acc:1303049]	0.00390508	0.135082	8.32743	0.043971	1	7.6321	0.00628157	0.000625421	0.00565615	0.00653254	0.00653254	-0.142115	0.0496286	Tomm70	Tomm70	Tomm70a	Tomm70a	59	46	75	90
ENSRNOT00000016723	ENSRNOG00000012087	Ufsp2	UFM1-specific peptidase 2 [Source:RGD Symbol;Acc:1311161]	0.00391314	0.135108	8.32369	0.0885765	1	6.99061	0.0126538	0.00200128	0.0106525	0.0077837	0.0106525	-0.189479	0.0634053	Ufsp2	Ufsp2	Ufsp2	Ufsp2	26	15	14	35
ENSRNOT00000028680	ENSRNOG00000021118	Nomo1	nodal modulator 1 [Source:RGD Symbol;Acc:1305240]	0.00391445	0.135108	8.32308	0.167665	1	7.71663	0.0239522	0.00201564	0.0219366	0.00641623	0.0219366	-0.242353	0.0715153	Nomo1	Nomo1	Nomo1	Nomo1	31	37	60	76
ENSRNOT00000025325	ENSRNOG00000018387	Wdr7	WD repeat domain 7 [Source:RGD Symbol;Acc:619836]	0.00392399	0.135108	8.31866	0.0948011	1	8.7415	0.013543	0.00327076	0.0102722	0.00572468	0.0102722	-0.184084	0.0564022	Wdr7	Wdr7	Wdr7	Wdr7	44	61	114	114
ENSRNOT00000008200	ENSRNOG00000005877	Lrpprc	leucine-rich pentatricopeptide repeat containing [Source:RGD Symbol;Acc:1306575]	0.00392401	0.135108	8.31865	0.0250469	1	8.43838	0.00357813	0.000245607	0.00333252	0.00580088	0.00580088	-0.108113	0.0411235	Lrpprc	Lrpprc	Lrpprc	Lrpprc	20	24	46	41
ENSRNOT00000001054	ENSRNOG00000000805	Gja1	gap junction protein, alpha 1 [Source:RGD Symbol;Acc:2690]	0.00393516	0.135414	8.31349	0.0260972	1	9.46511	0.00372817	7.91459e-05	0.00364902	0.00595535	0.00595535	0.0990913	0.0364638	Gja1	Gja1	Gja1	Gja1	4	5	5	2
ENSRNOT00000004783	ENSRNOG00000003583	Smyd2	SET and MYND domain containing 2 [Source:RGD Symbol;Acc:727785]	0.00393967	0.135491	8.31141	0.0824239	1	6.9338	0.0117748	0.00148119	0.0102937	0.00793127	0.0102937	-0.184047	0.0619506	Smyd2	Smyd2	Smyd2	Smyd2	17	17	25	27
ENSRNOT00000083225	ENSRNOG00000018690	Rgs17	regulator of G-protein signaling 17 [Source:RGD Symbol;Acc:1305515]	0.00394819	0.135705	8.30749	0.328293	1	5.97862	0.0468989	0.00790693	0.038992	0.0121731	0.038992	-0.33895	0.100168	Rgs17	Rgs17	Rgs17	Rgs17	146	197	241	315
ENSRNOT00000024679	ENSRNOG00000023951	Tbc1d30	TBC1 domain family, member 30 [Source:RGD Symbol;Acc:1305255]	0.00396659	0.136259	8.29905	0.0989411	1	6.68073	0.0141344	0.00139014	0.0127443	0.00870189	0.0127443	-0.197198	0.0653258	Tbc1d30	Tbc1d30	Tbc1d30	Tbc1d30	14	13	9	17
ENSRNOT00000044613	ENSRNOG00000010944	Hyou1	hypoxia up-regulated 1 [Source:RGD Symbol;Acc:621146]	0.00400437	0.137016	8.28183	1.54433	1	6.10813	0.220619	0.0586048	0.162014	0.0113571	0.162014	-0.73453	0.217604	Hyou1	Hyou1	Hyou1	Hyou1	17	6	7	11
ENSRNOT00000077620	ENSRNOG00000053288	Ank3	ankyrin 3 [Source:RGD Symbol;Acc:620157]	0.00401041	0.137016	8.2791	0.0917594	1	9.15176	0.0131085	0.00035967	0.0127488	0.00578307	0.0127488	-0.17903	0.0530513	Ank3	Ank3	Ank3	Ank3	167	145	172	247
ENSRNOT00000091952	ENSRNOG00000029784	Pak1	p21 (RAC1) activated kinase 1 [Source:RGD Symbol;Acc:3250]	0.00400982	0.137016	8.27936	0.062084	1	7.96551	0.00886914	0.00152298	0.00734616	0.00613054	0.00734616	-0.155722	0.0515427	Pak1	Pak1	Pak1	Pak1	45	54	60	67
ENSRNOT00000005102	ENSRNOG00000003812	Nlgn3	neuroligin 3 [Source:RGD Symbol;Acc:621119]	0.00400132	0.137016	8.28321	0.0398628	1	8.09464	0.00569469	0.000825163	0.00486953	0.00601386	0.00601386	-0.133136	0.046843	Nlgn3	Nlgn3	Nlgn3	Nlgn3	47	55	65	92
ENSRNOT00000028557	ENSRNOG00000021031	Grn	granulin precursor [Source:RGD Symbol;Acc:61983]	0.00401677	0.137033	8.27622	1.67602	1	6.90909	0.239432	0.00683026	0.232602	0.00799818	0.232602	0.765067	0.226772	Grn	Grn	Grn	Grn	4	7	20	13
ENSRNOT00000024711	ENSRNOG00000018289	Park7	Parkinsonism associated deglycase [Source:RGD Symbol;Acc:621808]	0.00402834	0.137233	8.271	0.0470439	1	7.61929	0.00672055	0.00052839	0.00619216	0.00655106	0.00655106	-0.142956	0.0492329	Park7	Park7	Park7	Park7	48	55	92	112
ENSRNOT00000056405	ENSRNOG00000004742	Chp1	calcineurin-like EF-hand protein 1 [Source:RGD Symbol;Acc:620447]	0.00403405	0.137233	8.26842	0.0351447	1	8.45616	0.00502067	0.000305796	0.00471487	0.00579358	0.00579358	-0.119409	0.0414108	Chp1	Chp1	Chp1	Chp1	17	26	29	23
ENSRNOT00000040422	ENSRNOG00000014314	Slc39a4	solute carrier family 39 member 4 [Source:RGD Symbol;Acc:1306701]	0.00403416	0.137233	8.26837	0.738271	1	5.94389	0.105467	0.00266349	0.102804	0.0124062	0.102804	-0.507639	0.150581	Slc39a4	Slc39a4	Slc39a4	Slc39a4	21	5	20	12
ENSRNOT00000084069	ENSRNOG00000005668	Ndufa8	NADH:ubiquinone oxidoreductase subunit A8 [Source:RGD Symbol;Acc:1306283]	0.00403201	0.137233	8.26934	0.0349445	1	7.85029	0.00499208	0.000317527	0.00467455	0.00625257	0.00625257	-0.127494	0.0458615	Ndufa8	Ndufa8	Ndufa8	Ndufa8	22	29	58	63
ENSRNOT00000073501	ENSRNOG00000042478	Adam22	ADAM metallopeptidase domain 22 [Source:RGD Symbol;Acc:1585016]	0.00403029	0.137233	8.27012	0.101973	1	7.0126	0.0145676	0.0019164	0.0126512	0.00772869	0.0126512	-0.194896	0.0627634	Adam22	Adam22	Adam22	Adam22	49	76	85	93
ENSRNOT00000012670	ENSRNOG00000009409	Fbxo2	F-box protein 2 [Source:RGD Symbol;Acc:621751]	0.00404505	0.137446	8.26348	0.351341	1	6.86259	0.0501916	0.00107213	0.0491195	0.00812869	0.0491195	-0.35014	0.10391	Fbxo2	Fbxo2	Fbxo2	Fbxo2	5	14	21	21
ENSRNOT00000077135	ENSRNOG00000012196	Asah2	N-acylsphingosine amidohydrolase 2 [Source:RGD Symbol;Acc:69410]	0.00406498	0.137888	8.25456	0.0777996	1	7.35517	0.0111142	0.00152916	0.00958507	0.00698813	0.00958507	-0.173041	0.0570043	Asah2	Asah2	Asah2	Asah2	4	2	4	4
ENSRNOT00000001938	ENSRNOG00000001427	Orai2	ORAI calcium release-activated calcium modulator 2 [Source:RGD Symbol;Acc:1310213]	0.00406567	0.137888	8.25425	0.119106	1	6.61538	0.0170151	0.00157573	0.0154394	0.00893466	0.0154394	-0.209619	0.0671309	Orai2	Orai2	Orai2	Orai2	8	11	15	19
ENSRNOT00000008985	ENSRNOG00000006235	Nell2	neural EGFL like 2 [Source:RGD Symbol;Acc:620999]	0.00407217	0.137974	8.25135	0.15688	1	8.52592	0.0224114	0.000575747	0.0218356	0.00576837	0.0218356	-0.233876	0.0694876	Nell2	Nell2	Nell2	Nell2	58	19	44	47
ENSRNOT00000080421	ENSRNOG00000058412	Morf4l1	mortality factor 4 like 1 [Source:RGD Symbol;Acc:1307938]	0.00408865	0.138294	8.24402	0.0416761	1	8.53024	0.00595373	0.000363849	0.00558988	0.00576699	0.00576699	-0.125869	0.0413821	Morf4l1	Morf4l1	Morf4l1	Morf4l1	45	35	55	62
ENSRNOT00000035060	ENSRNOG00000025443	Map1lc3a	microtubule-associated protein 1 light chain 3 alpha [Source:RGD Symbol;Acc:735183]	0.00412604	0.139102	8.2275	0.0774464	1	7.05729	0.0110638	0.00100828	0.0100555	0.00761987	0.0100555	-0.174377	0.0581741	Map1lc3a	Map1lc3a	Map1lc3a	Map1lc3a	158	229	367	387
ENSRNOT00000011906	ENSRNOG00000008915	Prima1	proline rich membrane anchor 1 [Source:RGD Symbol;Acc:1583978]	0.00413664	0.139365	8.22284	0.208799	1	7.24652	0.0298285	0.00422136	0.0256071	0.00720044	0.0256071	-0.26956	0.0803087	Prima1	Prima1	Prima1	Prima1	11	8	9	17
ENSRNOT00000037483	ENSRNOG00000026662	Plekhf2	pleckstrin homology and FYVE domain containing 2 [Source:RGD Symbol;Acc:1312029]	0.00414691	0.139474	8.21834	0.155075	1	6.18294	0.0221536	0.00239883	0.0197547	0.0109202	0.0197547	0.240563	0.0780926	Plekhf2	Plekhf2	Plekhf2	Plekhf2	1	1	0	0
ENSRNOT00000046639	ENSRNOG00000002045	Anxa3	annexin A3 [Source:RGD Symbol;Acc:2119]	0.00415142	0.139546	8.21637	2.5207	1	3.20835	0.3601	0.0541456	0.305954	0.146966	0.305954	0.983909	0.32515	Anxa3	Anxa3	Anxa3	Anxa3	0	0	1	0
ENSRNOT00000029508	ENSRNOG00000027489	Mn1	MN1 proto-oncogene, transcriptional regulator [Source:RGD Symbol;Acc:1565571]	0.00416132	0.139721	8.21205	0.211021	1	6.45765	0.0301459	0.00165614	0.0284898	0.00956273	0.0284898	-0.270893	0.0807893	Mn1	Mn1	Mn1	Mn1	12	7	31	25
ENSRNOT00000089193	ENSRNOG00000061684	Ndufa9	NADH:ubiquinone oxidoreductase subunit A9 [Source:RGD Symbol;Acc:1307307]	0.0041762	0.139845	8.20557	0.0407112	1	7.74565	0.00581589	0.000457374	0.00535852	0.00637862	0.00637862	-0.134899	0.0476149	Ndufa9	Ndufa9	Ndufa9	Ndufa9	21	13	31	29
ENSRNOT00000013220	ENSRNOG00000009896	Tmem199	transmembrane protein 199 [Source:RGD Symbol;Acc:1566425]	0.0041791	0.139845	8.20431	0.0606041	1	6.95812	0.00865773	0.00102268	0.00763505	0.00786704	0.00786704	-0.170423	0.0595999	Tmem199	Tmem199	Tmem199	Tmem199	15	18	22	24
ENSRNOT00000067455	ENSRNOG00000042785	Sesn2	sestrin 2 [Source:RGD Symbol;Acc:1566319]	0.00418515	0.13989	8.20168	0.314242	1	6.18723	0.0448918	0.00204683	0.0428449	0.010896	0.0428449	0.330459	0.0986517	Sesn2	Sesn2	Sesn2	Sesn2	10	12	26	24
ENSRNOT00000078349	ENSRNOG00000011796	C1r	complement C1r [Source:RGD Symbol;Acc:1309091]	0.00419204	0.139963	8.1987	1.91809	1	5.83082	0.274013	0.0043404	0.269673	0.013214	0.269673	0.81635	0.243774	C1r	C1r	C1ra	C1ra	0	1	0	0
ENSRNOT00000004519	ENSRNOG00000003310	Tmem63a	transmembrane protein 63a [Source:RGD Symbol;Acc:1306829]	0.00418979	0.139963	8.19968	0.0684936	1	7.05416	0.0097848	0.00253241	0.00725239	0.00762736	0.00762736	0.184686	0.0648226	Tmem63a	Tmem63a	Tmem63a	Tmem63a	2	1	1	1
ENSRNOT00000057177	ENSRNOG00000018390	Pld3	phospholipase D family, member 3 [Source:RGD Symbol;Acc:1308248]	0.00420067	0.140043	8.19497	0.106003	1	8.73399	0.0151433	0.000450357	0.0146929	0.00572534	0.0146929	-0.191887	0.057321	Pld3	Pld3	Pld3	Pld3	133	111	198	211
ENSRNOT00000023066	ENSRNOG00000017108	Syngr1	synaptogyrin 1 [Source:RGD Symbol;Acc:3801]	0.00421065	0.140161	8.19066	0.196889	1	6.78596	0.028127	0.00156777	0.0265592	0.00835756	0.0265592	-0.261478	0.0781415	Syngr1	Syngr1	Syngr1	Syngr1	202	246	398	499
ENSRNOT00000077646	ENSRNOG00000054751	Lmbrd2	LMBR1 domain containing 2 [Source:RGD Symbol;Acc:1563920]	0.00421443	0.140161	8.18904	0.0605674	1	7.91356	0.00865249	0.000426252	0.00822623	0.00618343	0.00822623	-0.146986	0.0459456	Lmbrd2	Lmbrd2	Lmbrd2	Lmbrd2	18	11	21	32
ENSRNOT00000064175	ENSRNOG00000005564	Ubn2	ubinuclein 2 [Source:RGD Symbol;Acc:1310722]	0.00422305	0.140345	8.18533	0.0370188	1	8.36955	0.00528839	0.000440976	0.00484742	0.00583253	0.00583253	-0.122825	0.0427698	Ubn2	Ubn2	Ubn2	Ubn2	47	87	116	105
ENSRNOT00000013445	ENSRNOG00000009552	Serinc3	serine incorporator 3 [Source:RGD Symbol;Acc:1308390]	0.0042372	0.140603	8.17926	0.0313168	1	9.3346	0.00447383	8.28096e-05	0.00439102	0.00586975	0.00586975	-0.106707	0.0366744	Serinc3	Serinc3	Serinc3	Serinc3	41	53	65	113
ENSRNOT00000015250	ENSRNOG00000011421	Smap2	small ArfGAP2 [Source:RGD Symbol;Acc:1308418]	0.00424193	0.140681	8.17724	0.0619587	1	8.13501	0.00885125	0.000423906	0.00842734	0.0059816	0.00842734	-0.146822	0.0442054	Smap2	Smap2	Smap2	Smap2	67	58	70	100
ENSRNOT00000016190	ENSRNOG00000012136	Mrps30	mitochondrial ribosomal protein S30 [Source:RGD Symbol;Acc:1309697]	0.00425025	0.140879	8.17368	0.132016	1	6.74832	0.0188595	0.00170741	0.0171521	0.00847661	0.0171521	-0.214992	0.0655701	Mrps30	Mrps30	Mrps30	Mrps30	6	5	11	10
ENSRNOT00000032130	ENSRNOG00000002035	Paqr3	progestin and adipoQ receptor family member 3 [Source:RGD Symbol;Acc:1310426]	0.00426849	0.14094	8.16592	0.11627	1	6.23737	0.01661	0.00276722	0.0138428	0.0106212	0.0138428	-0.225981	0.0782597	Paqr3	Paqr3	Paqr3	Paqr3	6	6	17	8
ENSRNOT00000087143	ENSRNOG00000052289	Ptdss1	phosphatidylserine synthase 1 [Source:RGD Symbol;Acc:1308949]	0.00428243	0.141159	8.16	0.0638504	1	7.83323	0.00912148	0.000412082	0.0087094	0.00627211	0.0087094	-0.150166	0.046559	Ptdss1	Ptdss1	Ptdss1	Ptdss1	35	12	24	46
ENSRNOT00000084017	ENSRNOG00000058790	Fam120b	family with sequence similarity 120B [Source:RGD Symbol;Acc:1310304]	0.00429007	0.141254	8.15677	0.025404	1	8.16964	0.00362915	0.000386227	0.00324292	0.0059555	0.0059555	-0.112975	0.0437305	Fam120b	Fam120b	Fam120b	Fam120b	18	21	23	22
ENSRNOT00000010061	ENSRNOG00000007029	Dnaja1	DnaJ heat shock protein family (Hsp40) member A1 [Source:RGD Symbol;Acc:620942]	0.00433713	0.142146	8.13699	0.02531	1	8.48367	0.00361572	0.000239915	0.0033758	0.00578298	0.00578298	-0.106351	0.0408294	Dnaja1	Dnaja1	Dnaja1	Dnaja1	84	79	100	130
ENSRNOT00000086291	ENSRNOG00000009097	Immt	inner membrane mitochondrial protein [Source:RGD Symbol;Acc:1310684]	0.00437056	0.142955	8.12307	0.350183	1	6.27889	0.0500262	0.0245186	0.0255076	0.0104036	0.0255076	-0.384651	0.132668	Immt	Immt	Immt	Immt	39	45	61	94
ENSRNOT00000024536	ENSRNOG00000018141	RGD1307443	similar to mKIAA0319 protein [Source:RGD Symbol;Acc:1307443]	0.00438026	0.143194	8.11905	0.0918477	1	6.72013	0.0131211	0.00240934	0.0107118	0.0085687	0.0107118	-0.19864	0.0687758	RGD1307443	RGD1307443	D130043K22Rik	D130043K22Rik	17	23	27	36
ENSRNOT00000018927	ENSRNOG00000013895	Npdc1	neural proliferation, differentiation and control, 1 [Source:RGD Symbol;Acc:1303156]	0.00441319	0.144033	8.10547	0.145687	1	7.04927	0.0208124	0.00519173	0.0156206	0.0076391	0.0156206	-0.230957	0.0750193	Npdc1	Npdc1	Entpd2	Entpd2	1	0	2	0
ENSRNOT00000077368	ENSRNOG00000060817	Stam	signal transducing adaptor molecule [Source:RGD Symbol;Acc:1564499]	0.00443134	0.144165	8.09803	0.263016	1	7.11683	0.0375737	0.00845848	0.0291152	0.00748079	0.0291152	-0.30127	0.0908399	Stam	Stam	Stam	Stam	25	29	45	48
ENSRNOT00000024306	ENSRNOG00000017730	Psmd1	proteasome 26S subunit, non-ATPase 1 [Source:RGD Symbol;Acc:621669]	0.00443751	0.144165	8.09551	0.0272861	1	8.86713	0.00389802	0.000163806	0.00373421	0.00572285	0.00572285	-0.103894	0.0385285	Psmd1	Psmd1	Psmd1	Psmd1	118	76	166	226
ENSRNOT00000077452	ENSRNOG00000049792	Glra3	glycine receptor, alpha 3 [Source:RGD Symbol;Acc:621229]	0.00443469	0.144165	8.09666	0.089339	1	6.90814	0.0127627	0.00109875	0.011664	0.00800079	0.011664	-0.183221	0.0606482	Glra3	Glra3	Glra3	Glra3	0	3	3	2
ENSRNOT00000042024	ENSRNOG00000031852	Lsamp	limbic system-associated membrane protein [Source:RGD Symbol;Acc:71102]	0.00445469	0.144436	8.0885	0.155463	1	7.48884	0.022209	0.00656165	0.0156473	0.00675346	0.0156473	-0.236689	0.0760129	Lsamp	Lsamp	Lsamp	Lsamp	311	230	209	350
ENSRNOT00000013468	ENSRNOG00000010146	Ndn	necdin, MAGE family member [Source:RGD Symbol;Acc:1310526]	0.00447404	0.144754	8.08065	0.0781811	1	8.37845	0.0111687	0.000237832	0.0109309	0.00582813	0.0109309	-0.164157	0.0495802	Ndn	Ndn	Ndn	Ndn	207	131	264	339
ENSRNOT00000071796	ENSRNOG00000049229	Pomp	proteasome maturation protein [Source:RGD Symbol;Acc:1305831]	0.00448584	0.144754	8.07588	0.0555109	1	7.78354	0.00793013	0.000481461	0.00744866	0.00633127	0.00744866	-0.143712	0.0474002	Pomp	Pomp	Pomp	Pomp	21	12	39	36
ENSRNOT00000077830	ENSRNOG00000011914	Dtnb	dystrobrevin, beta [Source:RGD Symbol;Acc:1309579]	0.00447626	0.144754	8.07975	0.0644125	1	6.94104	0.00920179	0.0014134	0.00778839	0.007912	0.007912	-0.174794	0.061558	Dtnb	Dtnb	Dtnb	Dtnb	10	13	25	40
ENSRNOT00000034472	ENSRNOG00000025791	Dync1li2	dynein, cytoplasmic 1 light intermediate chain 2 [Source:RGD Symbol;Acc:621130]	0.00447811	0.144754	8.079	0.0146364	1	9.22466	0.00209091	0.000201655	0.00188926	0.00581306	0.00581306	-0.0812064	0.0377376	Dync1li2	Dync1li2	Dync1li2	Dync1li2	20	36	56	55
ENSRNOT00000016506	ENSRNOG00000011977	Sema5a	semaphorin 5A [Source:RGD Symbol;Acc:1308650]	0.00449191	0.144775	8.07343	0.0452205	1	8.44927	0.00646008	0.000533242	0.00592683	0.00579637	0.00592683	-0.129834	0.0428882	Sema5a	Sema5a	Sema5a	Sema5a	4	14	14	5
ENSRNOT00000073840	ENSRNOG00000049056	AABR07051450.1		0.00449694	0.144812	8.0714	0.0752606	1	7.39753	0.0107515	0.000945255	0.00980625	0.00691068	0.00980625	-0.165478	0.0537305	AABR07051450.1	AABR07051450.1	Ak1	Ak1	53	38	34	64
ENSRNOT00000031025	ENSRNOG00000022839	Ifit3	interferon-induced protein with tetratricopeptide repeats 3 [Source:RGD Symbol;Acc:1359681]	0.0045263	0.145094	8.05961	11.714	1	5.11896	1.67343	0.00826743	1.66516	0.02048	1.66516	2.00792	0.607689	Ifit3	Ifit3	Ifit3	Ifit3	1	0	1	0
ENSRNOT00000005293	ENSRNOG00000003834	Map2k4	mitogen activated protein kinase kinase 4 [Source:RGD Symbol;Acc:1307040]	0.00452862	0.145094	8.05868	0.0825847	1	7.67218	0.0117978	0.000504796	0.011293	0.00647613	0.011293	-0.168589	0.0510274	Map2k4	Map2k4	Map2k4	Map2k4	90	96	136	147
ENSRNOT00000043646	ENSRNOG00000007104	Itpr1	inositol 1,4,5-trisphosphate receptor, type 1 [Source:RGD Symbol;Acc:2933]	0.00453439	0.145201	8.05637	0.475002	1	7.98424	0.0678575	0.0135064	0.054351	0.00611232	0.054351	-0.404291	0.122395	Itpr1	Itpr1	Itpr1	Itpr1	26	32	38	37
ENSRNOT00000024106	ENSRNOG00000017895	Eno1	enolase 1 [Source:RGD Symbol;Acc:2553]	0.00454116	0.145339	8.05367	0.0700188	1	9.31283	0.0100027	0.000122192	0.00988049	0.00585742	0.00988049	-0.155208	0.0469999	Eno1	Eno1	Eno1b	Eno1b	1	2	3	2
ENSRNOT00000090153	ENSRNOG00000007323	Ric8b	RIC8 guanine nucleotide exchange factor B [Source:RGD Symbol;Acc:631419]	0.00454399	0.145351	8.05254	41.8663	1	3.1662	5.9809	3.0187	2.9622	0.158599	2.9622	3.94089	1.30111	Ric8b	Ric8b	Ric8b	Ric8b	13	13	27	25
ENSRNOT00000036646	ENSRNOG00000004279	Adgra3	adhesion G protein-coupled receptor A3 [Source:RGD Symbol;Acc:1304914]	0.00455795	0.145563	8.04698	0.121689	1	6.14813	0.0173842	0.00242577	0.0149584	0.0111201	0.0149584	0.227127	0.0789067	Adgra3	Adgra3	Adgra3	Adgra3	3	7	5	4
ENSRNOT00000017385	ENSRNOG00000012807	C1qa	complement C1q A chain [Source:RGD Symbol;Acc:1306716]	0.00458102	0.145987	8.03784	1.65735	1	7.10009	0.236764	0.000749993	0.236014	0.00751922	0.236014	0.754703	0.22889	C1qa	C1qa	C1qa	C1qa	0	0	1	0
ENSRNOT00000083471	ENSRNOG00000001420	Fis1	fission, mitochondrial 1 [Source:RGD Symbol;Acc:1306668]	0.00458731	0.14603	8.03535	0.0609681	1	7.51871	0.00870972	0.000581306	0.00812842	0.00670485	0.00812842	-0.151482	0.0505561	Fis1	Fis1	Fis1	Fis1	40	38	90	79
ENSRNOT00000068524	ENSRNOG00000002319	Tsn	translin [Source:RGD Symbol;Acc:621107]	0.00458566	0.14603	8.036	0.0805301	1	6.69071	0.0115043	0.0017338	0.0097705	0.00866766	0.0097705	-0.189725	0.0665583	Tsn	Tsn	Tsn	Tsn	141	154	222	290
ENSRNOT00000079304	ENSRNOG00000002506	Cdkl2	cyclin dependent kinase like 2 [Source:RGD Symbol;Acc:1309625]	0.00461083	0.146701	8.02609	0.145019	1	7.39945	0.020717	0.00297331	0.0177437	0.00690723	0.0177437	-0.223154	0.0677565	Cdkl2	Cdkl2	Cdkl2	Cdkl2	76	66	97	113
ENSRNOT00000028375	ENSRNOG00000020902	G6pc3	glucose 6 phosphatase catalytic subunit 3 [Source:RGD Symbol;Acc:727875]	0.00461735	0.146751	8.02353	0.128886	1	6.68504	0.0184123	0.00460973	0.0138025	0.00868709	0.0138025	-0.226074	0.0773021	G6pc3	G6pc3	G6pc3	G6pc3	18	19	25	26
ENSRNOT00000064492	ENSRNOG00000004402	Lpgat1	lysophosphatidylglycerol acyltransferase 1 [Source:RGD Symbol;Acc:1585897]	0.00465179	0.147531	8.01007	0.0650531	1	7.92539	0.0092933	0.00118705	0.00810625	0.00617109	0.00810625	-0.153491	0.0500766	Lpgat1	Lpgat1	Lpgat1	Lpgat1	180	139	181	275
ENSRNOT00000080032	ENSRNOG00000054371	Prkcg	protein kinase C, gamma [Source:RGD Symbol;Acc:3397]	0.00465497	0.147553	8.00883	0.167319	1	6.89456	0.0239027	0.000770356	0.0231323	0.00803831	0.0231323	-0.239555	0.0728583	Prkcg	Prkcg	Prkcg	Prkcg	4	11	10	8
ENSRNOT00000047550	ENSRNOG00000030644	Mt-nd1	mitochondrially encoded NADH dehydrogenase 1 [Source:RGD Symbol;Acc:620555]	0.00467275	0.14788	8.00193	0.0335638	1	12.7005	0.00479483	3.22681e-06	0.0047916	0.0197414	0.0197414	-0.0927332	0.0583443	Mt-nd1	Mt-nd1	mt-Nd1	mt-Nd1	2416	3481	4846	4933
ENSRNOT00000004619	ENSRNOG00000003241	Gabrg2	gamma-aminobutyric acid type A receptor gamma 2 subunit [Source:RGD Symbol;Acc:61966]	0.00470874	0.148624	7.98804	0.139149	1	6.81097	0.0198784	0.00519181	0.0146866	0.00828091	0.0146866	-0.230177	0.0776984	Gabrg2	Gabrg2	Gabrg2	Gabrg2	43	35	40	52
ENSRNOT00000051496	ENSRNOG00000031700	Map3k5	mitogen-activated protein kinase kinase kinase 5 [Source:RGD Symbol;Acc:1306565]	0.00472718	0.149048	7.98096	0.223992	1	6.39285	0.0319989	0.00475437	0.0272445	0.00985053	0.0272445	-0.276904	0.0844461	Map3k5	Map3k5	Map3k5	Map3k5	9	0	4	7
ENSRNOT00000012388	ENSRNOG00000009354	Nrarp	Notch-regulated ankyrin repeat protein [Source:RGD Symbol;Acc:1591939]	0.0047846	0.150142	7.95911	0.246142	1	6.00826	0.0351632	0.00296706	0.0321962	0.0119793	0.0321962	-0.290051	0.0886441	Nrarp	Nrarp	Nrarp	Nrarp	1	0	2	0
ENSRNOT00000002361	ENSRNOG00000001733	Ppp1r2	protein phosphatase 1, regulatory (inhibitor) subunit 2 [Source:RGD Symbol;Acc:621099]	0.00479975	0.150379	7.95339	0.0812283	1	8.03054	0.011604	0.000734138	0.0108699	0.00606919	0.0108699	-0.166589	0.0509408	Ppp1r2	Ppp1r2	Ppp1r2	Ppp1r2	20	15	38	31
ENSRNOT00000043693	ENSRNOG00000030371	Mt-co2	mitochondrially encoded cytochrome c oxidase II [Source:RGD Symbol;Acc:621872]	0.00483175	0.151223	7.94136	0.0553131	1	12.6551	0.00790187	2.77346e-06	0.0078991	0.0192559	0.0192559	-0.127729	0.0575786	Mt-co2	Mt-co2	mt-Co2	mt-Co2	1	1	2	1
ENSRNOT00000026526	ENSRNOG00000019575	Rell2	RELT-like 2 [Source:RGD Symbol;Acc:1305276]	0.0048794	0.151756	7.9236	0.257345	1	6.71341	0.0367636	0.00316679	0.0335968	0.00859107	0.0335968	-0.296208	0.0908402	Rell2	Rell2	Rell2	Rell2	37	53	63	74
ENSRNOT00000003240	ENSRNOG00000002360	Gabrg1	gamma-aminobutyric acid type A receptor gamma 1 subunit [Source:RGD Symbol;Acc:621732]	0.00487884	0.151756	7.92381	0.0656243	1	7.48114	0.0093749	0.000781462	0.00859344	0.00676621	0.00859344	-0.155561	0.0519971	Gabrg1	Gabrg1	Gabrg1	Gabrg1	0	7	1	0
ENSRNOT00000015186	ENSRNOG00000010958	Prdx3	peroxiredoxin 3 [Source:RGD Symbol;Acc:620040]	0.00490448	0.152377	7.91433	0.0419712	1	7.28799	0.00599588	0.000593364	0.00540252	0.00711704	0.00711704	-0.144759	0.0532457	Prdx3	Prdx3	Prdx3	Prdx3	19	8	23	35
ENSRNOT00000036235	ENSRNOG00000026328	Gpr137c	G protein-coupled receptor 137C [Source:RGD Symbol;Acc:1563070]	0.00490924	0.152445	7.91257	0.138896	1	6.26176	0.0198423	0.00178407	0.0180582	0.0104924	0.0180582	-0.224497	0.0743408	Gpr137c	Gpr137c	Gpr137c	Gpr137c	1	1	1	1
ENSRNOT00000039234	ENSRNOG00000022745	RGD1306502	RIKEN cDNA 6030458C11 gene [Source:MGI Symbol;Acc:MGI:1925127]	0.00493194	0.152831	7.90423	0.061892	1	7.26492	0.00884172	0.000697664	0.00814406	0.00716307	0.00814406	-0.15639	0.0540451	RGD1306502	RGD1306502	6030458C11Rik	6030458C11Rik	6	7	13	14
ENSRNOT00000028186	ENSRNOG00000020769	Crebrf	CREB3 regulatory factor [Source:RGD Symbol;Acc:1310862]	0.00495965	0.153107	7.89409	0.0371235	1	8.0682	0.00530336	0.000641638	0.00466172	0.00603607	0.00603607	-0.126151	0.0459785	Crebrf	Crebrf	Crebrf	Crebrf	77	82	101	102
ENSRNOT00000015779	ENSRNOG00000011859	Eif5a2	eukaryotic translation initiation factor 5A2 [Source:RGD Symbol;Acc:1306196]	0.00495594	0.153107	7.89545	0.0866845	1	8.55336	0.0123835	0.00290897	0.00947453	0.00575995	0.00947453	-0.173604	0.0553172	Eif5a2	Eif5a2	Eif5a2	Eif5a2	6	6	17	24
ENSRNOT00000061973	ENSRNOG00000033697	Casp4	caspase 4 [Source:RGD Symbol;Acc:621757]	0.00495903	0.153107	7.89432	0.810991	1	5.6021	0.115856	0.00480504	0.111051	0.0151299	0.111051	0.525287	0.161556	Casp4	Casp4	Casp4	Casp4	1	0	0	0
ENSRNOT00000018107	ENSRNOG00000013553	Ngrn	neugrin, neurite outgrowth associated [Source:RGD Symbol;Acc:1583734]	0.00497422	0.153343	7.88879	0.0751662	1	6.70341	0.010738	0.00129188	0.00944615	0.00862458	0.00944615	-0.182206	0.0645613	Ngrn	Ngrn	Ngrn	Ngrn	18	12	26	48
ENSRNOT00000007833	ENSRNOG00000005807	Ptpn7	protein tyrosine phosphatase, non-receptor type 7 [Source:RGD Symbol;Acc:708516]	0.00498128	0.153391	7.88622	4.69346	1	2.83363	0.670494	0.170069	0.500426	0.292599	0.500426	1.40368	0.493446	Ptpn7	Ptpn7	Ptpn7	Ptpn7	0	0	1	0
ENSRNOT00000028847	ENSRNOG00000021240	Atrn	attractin [Source:RGD Symbol;Acc:69063]	0.00499756	0.15354	7.88032	0.00666042	1	9.82458	0.000951488	6.52063e-05	0.000886282	0.00629948	0.00629948	-0.0505207	0.0362437	Atrn	Atrn	Atrn	Atrn	21	20	62	60
ENSRNOT00000020409	ENSRNOG00000015732	Bcl2l2	Bcl2-like 2 [Source:RGD Symbol;Acc:620717]	0.00504356	0.15444	7.86375	0.0822346	1	7.98357	0.0117478	0.00039531	0.0113525	0.00611297	0.0113525	-0.167087	0.0515433	Bcl2l2	Bcl2l2	Bcl2l2	Bcl2l2	40	44	52	61
ENSRNOT00000061159	ENSRNOG00000020577	Pip5k1c	phosphatidylinositol-4-phosphate 5-kinase type 1 gamma [Source:RGD Symbol;Acc:1309938]	0.00509489	0.155261	7.84544	0.282274	1	7.37719	0.0403248	0.00946734	0.0308575	0.00694751	0.0308575	-0.309362	0.0956042	Pip5k1c	Pip5k1c	Pip5k1c	Pip5k1c	25	25	39	57
ENSRNOT00000088824	ENSRNOG00000052376	Bend6	BEN domain containing 6 [Source:RGD Symbol;Acc:1310392]	0.0051054	0.155374	7.84172	0.0730318	1	7.5575	0.0104331	0.00161969	0.00881342	0.00664376	0.00881342	-0.164083	0.0553956	Bend6	Bend6	Bend6	Bend6	46	72	72	73
ENSRNOT00000068404	ENSRNOG00000007636	Cadps2	calcium dependent secretion activator 2 [Source:RGD Symbol;Acc:1559440]	0.00510509	0.155374	7.84183	0.248709	1	8.95523	0.0355299	0.000305451	0.0352244	0.00573191	0.0352244	-0.29035	0.0897606	Cadps2	Cadps2	Cadps2	Cadps2	130	161	99	151
ENSRNOT00000003928	ENSRNOG00000002863	Cacna1e	calcium voltage-gated channel subunit alpha1 E [Source:RGD Symbol;Acc:2246]	0.0051236	0.155609	7.83529	0.106734	1	7.63669	0.0152476	0.00186572	0.0133819	0.00652596	0.0133819	-0.190162	0.0588258	Cacna1e	Cacna1e	Cacna1e	Cacna1e	140	112	170	219
ENSRNOT00000012153	ENSRNOG00000008570	Cadps	calcium dependent secretion activator [Source:RGD Symbol;Acc:708573]	0.00517086	0.156633	7.81869	0.113637	1	8.21131	0.0162339	0.00043764	0.0157963	0.00592599	0.0157963	-0.196099	0.0607615	Cadps	Cadps	Cadps	Cadps	60	86	139	137
ENSRNOT00000018407	ENSRNOG00000013707	Spata13	spermatogenesis associated 13 [Source:RGD Symbol;Acc:1307364]	0.00517573	0.156633	7.81699	0.202825	1	7.23446	0.028975	0.000751668	0.0282233	0.00722524	0.0282233	0.261968	0.0811847	Spata13	Spata13	Spata13	Spata13	0	3	0	0
ENSRNOT00000080230	ENSRNOG00000014476	Evl	Enah/Vasp-like [Source:RGD Symbol;Acc:621150]	0.00519294	0.157074	7.81099	0.511866	1	5.70406	0.0731237	0.00854747	0.0645762	0.014223	0.0645762	-0.416076	0.129019	Evl	Evl	Evl	Evl	68	78	105	109
ENSRNOT00000006321	ENSRNOG00000004751	Jkamp	JNK1/MAPK8-associated membrane protein [Source:RGD Symbol;Acc:1308917]	0.00519643	0.1571	7.80978	0.102377	1	6.99506	0.0146253	0.00177659	0.0128488	0.00777247	0.0128488	-0.190026	0.0623948	Jkamp	Jkamp	Jkamp	Jkamp	49	31	50	50
ENSRNOT00000050494	ENSRNOG00000019087	Fam174a	family with sequence similarity 174, member A [Source:RGD Symbol;Acc:1309973]	0.0052555	0.158678	7.78935	0.172979	1	5.88977	0.0247113	0.00350321	0.0212081	0.0127831	0.0212081	-0.255599	0.08788	Fam174a	Fam174a	Fam174a	Fam174a	18	25	39	36
ENSRNOT00000019040	ENSRNOG00000014165	Ssr1	signal sequence receptor subunit 1 [Source:RGD Symbol;Acc:1310961]	0.00527093	0.158678	7.78406	0.0187118	1	8.36637	0.00267312	0.000237015	0.0024361	0.00583412	0.00583412	-0.0968416	0.0414981	Ssr1	Ssr1	Ssr1	Ssr1	52	60	81	93
ENSRNOT00000004475	ENSRNOG00000003348	Rasd1	ras related dexamethasone induced 1 [Source:RGD Symbol;Acc:619727]	0.00530966	0.159148	7.77083	0.751587	1	5.23879	0.10737	0.00575625	0.101613	0.0190433	0.101613	-0.503446	0.156732	Rasd1	Rasd1	Rasd1	Rasd1	1	5	10	9
ENSRNOT00000014980	ENSRNOG00000011111	Cipc	CLOCK-interacting pacemaker [Source:RGD Symbol;Acc:1309492]	0.00532476	0.159257	7.7657	0.0784698	1	7.5786	0.01121	0.00146855	0.00974142	0.00661147	0.00974142	-0.1658	0.0544634	Cipc	Cipc	Cipc	Cipc	20	14	29	25
ENSRNOT00000002996	ENSRNOG00000002205	Ociad1	OCIA domain containing 1 [Source:RGD Symbol;Acc:1359549]	0.00532274	0.159257	7.76639	0.0439684	1	8.13397	0.0062812	0.00111128	0.00516992	0.0059824	0.0059824	-0.134236	0.0481807	Ociad1	Ociad1	Ociad1	Ociad1	85	99	123	177
ENSRNOT00000002169	ENSRNOG00000001592	Cct8	chaperonin containing TCP1 subunit 8 [Source:RGD Symbol;Acc:1305452]	0.00533898	0.15942	7.76088	0.0212841	1	8.66508	0.00304059	0.000166463	0.00287413	0.00573429	0.00573429	-0.0950101	0.0394067	Cct8	Cct8	Cct8	Cct8	107	98	133	169
ENSRNOT00000050061	ENSRNOG00000032492	Usp22	ubiquitin specific peptidase 22 [Source:RGD Symbol;Acc:1310354]	0.00535976	0.159684	7.75387	0.053182	1	8.08928	0.00759743	0.000276776	0.00732066	0.00601829	0.00732066	-0.135273	0.0436501	Usp22	Usp22	Usp22	Usp22	55	47	69	95
ENSRNOT00000078579	ENSRNOG00000057988	Pfkm	phosphofructokinase, muscle [Source:RGD Symbol;Acc:68419]	0.00535935	0.159684	7.75401	0.108959	1	8.43403	0.0155655	0.000889331	0.0146762	0.00580272	0.0146762	-0.19157	0.0597385	Pfkm	Pfkm	Pfkm	Pfkm	73	61	79	107
ENSRNOT00000068150	ENSRNOG00000016043	Aqp4	aquaporin 4 [Source:RGD Symbol;Acc:2143]	0.00536633	0.1598	7.75166	0.0726852	1	9.94867	0.0103836	0.00243473	0.00794887	0.00645776	0.00794887	0.157955	0.0508332	Aqp4	Aqp4	Aqp4	Aqp4	5	5	3	8
ENSRNOT00000065168	ENSRNOG00000004863	Mpped2	metallophosphoesterase domain containing 2 [Source:RGD Symbol;Acc:735060]	0.00538279	0.160084	7.74613	0.049376	1	7.14286	0.00705372	0.00101427	0.00603945	0.00742208	0.00742208	-0.155222	0.0570858	Mpped2	Mpped2	Mpped2	Mpped2	60	84	108	119
ENSRNOT00000019876	ENSRNOG00000014811	Cyhr1	cysteine and histidine rich 1 [Source:RGD Symbol;Acc:2318728]	0.00538656	0.160084	7.74486	0.120468	1	6.14967	0.0172098	0.00231392	0.0148959	0.011111	0.0148959	-0.221797	0.0784953	Cyhr1	Cyhr1	Cyhr1	Cyhr1	29	40	76	67
ENSRNOT00000018697	ENSRNOG00000013657	Stmn3	stathmin 3 [Source:RGD Symbol;Acc:3628]	0.00539257	0.160101	7.74285	0.128555	1	7.95931	0.018365	0.000618385	0.0177466	0.00613668	0.0177466	-0.208	0.0649338	Stmn3	Stmn3	Stmn3	Stmn3	323	274	500	592
ENSRNOT00000051354	ENSRNOG00000014573	Ckmt1	creatine kinase, mitochondrial 1 [Source:RGD Symbol;Acc:61976]	0.00541002	0.160539	7.73701	0.0904752	1	8.21497	0.012925	0.000426553	0.0124985	0.0059235	0.0124985	-0.174459	0.0544941	Ckmt1	Ckmt1	Ckmt1	Ckmt1	50	23	58	65
ENSRNOT00000009914	ENSRNOG00000007025	Evc2	EvC ciliary complex subunit 2 [Source:RGD Symbol;Acc:1310417]	0.00543456	0.160898	7.72884	27.1773	1	2.47018	3.88247	1.32512	2.55735	0.575862	2.55735	3.06966	1.00379	Evc2	Evc2	Evc2	Evc2	0	0	3	1
ENSRNOT00000003125	ENSRNOG00000002278	Tec	tec protein tyrosine kinase [Source:RGD Symbol;Acc:620973]	0.0054478	0.160937	7.72445	1.68714	1	4.61517	0.24102	0.127039	0.113981	0.0293239	0.113981	0.817276	0.287583	Tec	Tec	Tec	Tec	0	1	0	1
ENSRNOT00000024752	ENSRNOG00000018305	St8sia3	ST8 alpha-N-acetyl-neuraminide alpha-2,8-sialyltransferase 3 [Source:RGD Symbol;Acc:3680]	0.00548251	0.161324	7.71298	0.156753	1	6.92939	0.0223933	0.00208847	0.0203049	0.0079431	0.0203049	-0.229432	0.0718366	St8sia3	St8sia3	St8sia3	St8sia3	58	55	84	83
ENSRNOT00000002554	ENSRNOG00000001870	Lztr1	leucine-zipper-like transcription regulator 1 [Source:RGD Symbol;Acc:1309100]	0.00548515	0.161324	7.71211	0.0964384	1	6.77011	0.0137769	0.00131678	0.0124601	0.00840712	0.0124601	-0.187115	0.0636271	Lztr1	Lztr1	Lztr1	Lztr1	18	32	46	42
ENSRNOT00000013009	ENSRNOG00000009821	Slitrk3	SLIT and NTRK-like family, member 3 [Source:RGD Symbol;Acc:1310506]	0.00548528	0.161324	7.71207	0.0516304	1	7.17093	0.00737577	0.000704796	0.00667097	0.00736017	0.00736017	-0.152206	0.0552576	Slitrk3	Slitrk3	Slitrk3	Slitrk3	20	26	21	19
ENSRNOT00000014317	ENSRNOG00000010210	Slc7a11	solute carrier family 7 member 11 [Source:RGD Symbol;Acc:1309275]	0.00548237	0.161324	7.71303	0.299982	1	8.02363	0.0428546	0.000339351	0.0425153	0.00607545	0.0425153	0.31739	0.0993765	Slc7a11	Slc7a11	Slc7a11	Slc7a11	0	1	0	1
ENSRNOT00000023017	ENSRNOG00000017123	B2m	beta-2 microglobulin [Source:RGD Symbol;Acc:2189]	0.00549969	0.161508	7.70733	0.768336	1	9.57631	0.109762	6.94398e-05	0.109693	0.00604441	0.109693	0.507844	0.159099	B2m	B2m	B2m	B2m	18	10	9	23
ENSRNOT00000034073	ENSRNOG00000018105	Thtpa	thiamine triphosphatase [Source:RGD Symbol;Acc:727917]	0.00551374	0.161681	7.70273	0.0871315	1	7.229	0.0124474	0.00110662	0.0113407	0.00723657	0.0113407	-0.173206	0.056454	Thtpa	Thtpa	Thtpa	Thtpa	8	10	5	12
ENSRNOT00000047633	ENSRNOG00000018939	Rexo2	RNA exonuclease 2 [Source:RGD Symbol;Acc:1304874]	0.00550942	0.161681	7.70414	0.269498	1	6.01312	0.0384997	0.00642364	0.0320761	0.0119479	0.0320761	0.300733	0.0942443	Rexo2	Rexo2	Rexo2	Rexo2	32	25	19	47
ENSRNOT00000049337	ENSRNOG00000017467	Rab4a	RAB4A, member RAS oncogene family [Source:RGD Symbol;Acc:3529]	0.0055223	0.161768	7.69993	0.0481093	1	7.35316	0.00687275	0.00104493	0.00582782	0.00699188	0.00699188	-0.148974	0.0547148	Rab4a	Rab4a	Rab4a	Rab4a	11	18	44	46
ENSRNOT00000024459	ENSRNOG00000018094	Sv2c	synaptic vesicle glycoprotein 2c [Source:RGD Symbol;Acc:619718]	0.00553482	0.16198	7.69584	0.28444	1	8.84921	0.0406343	0.00017171	0.0404626	0.00572205	0.0404626	-0.308863	0.0968719	Sv2c	Sv2c	Sv2c	Sv2c	200	142	271	376
ENSRNOT00000024657	ENSRNOG00000018111	Slc12a5	solute carrier family 12 member 5 [Source:RGD Symbol;Acc:620811]	0.00555649	0.162256	7.68879	0.148403	1	7.64072	0.0212004	0.00204247	0.0191579	0.00652021	0.0191579	-0.223038	0.0700027	Slc12a5	Slc12a5	Slc12a5	Slc12a5	61	68	103	147
ENSRNOT00000024959	ENSRNOG00000018467	Mitd1	microtubule interacting and trafficking domain containing 1 [Source:RGD Symbol;Acc:1307700]	0.00559019	0.16264	7.67788	0.304594	1	5.51483	0.0435134	0.00642312	0.0370903	0.0159854	0.0370903	0.32284	0.10491	Mitd1	Mitd1	Mitd1	Mitd1	4	5	7	8
ENSRNOT00000084661	ENSRNOG00000004186	Snx13	sorting nexin 13 [Source:RGD Symbol;Acc:1309778]	0.00559444	0.162684	7.67651	0.140206	1	7.59455	0.0200294	0.00654359	0.0134858	0.00658749	0.0134858	-0.223234	0.0752112	Snx13	Snx13	Snx13	Snx13	17	15	22	29
ENSRNOT00000075733	ENSRNOG00000046799	Phb	prohibitin [Source:RGD Symbol;Acc:3322]	0.00563248	0.163232	7.66428	0.0589472	1	7.34933	0.00842103	0.000601228	0.0078198	0.00699903	0.0078198	-0.150099	0.0525526	Phb	Phb	Phb	Phb	41	26	50	47
ENSRNOT00000015643	ENSRNOG00000011435	Osbpl10	oxysterol binding protein-like 10 [Source:RGD Symbol;Acc:1561652]	0.0056597	0.163702	7.65558	0.23444	1	5.34072	0.0334914	0.00608325	0.0274081	0.0178919	0.0274081	-0.306604	0.108946	Osbpl10	Osbpl10	Osbpl10	Osbpl10	1	0	1	1
ENSRNOT00000040029	ENSRNOG00000001738	Eif4g1	eukaryotic translation initiation factor 4 gamma, 1 [Source:RGD Symbol;Acc:1306144]	0.00566319	0.163723	7.65447	0.608918	1	7.17035	0.0869883	0.0358418	0.0511465	0.00736143	0.0511465	0.455293	0.147628	Eif4g1	Eif4g1	Eif4g1	Eif4g1	84	89	112	166
ENSRNOT00000007698	ENSRNOG00000005615	Gadd45a	growth arrest and DNA-damage-inducible, alpha [Source:RGD Symbol;Acc:2654]	0.00567558	0.163922	7.65053	0.201967	1	5.59313	0.0288524	0.00399977	0.0248526	0.0152143	0.0248526	0.276208	0.0964263	Gadd45a	Gadd45a	Gadd45a	Gadd45a	5	4	13	8
ENSRNOT00000088956	ENSRNOG00000036829	Nckap1l	NCK associated protein 1 like [Source:RGD Symbol;Acc:1312032]	0.00572081	0.164561	7.63621	1.10782	1	6.25711	0.15826	0.00582549	0.152435	0.0105167	0.152435	0.608197	0.191892	Nckap1l	Nckap1l	Nckap1l	Nckap1l	0	1	1	2
ENSRNOT00000007424	ENSRNOG00000005577	Desi1	desumoylating isopeptidase 1 [Source:RGD Symbol;Acc:1305776]	0.00578473	0.165433	7.61617	0.0726606	1	7.37283	0.0103801	0.000722525	0.00965756	0.00695547	0.00965756	-0.158749	0.0528938	Desi1	Desi1	Desi1	Desi1	15	22	32	37
ENSRNOT00000037030	ENSRNOG00000024967	Uqcrb	ubiquinol-cytochrome c reductase binding protein [Source:RGD Symbol;Acc:1311971]	0.00581987	0.166314	7.60525	0.063025	1	6.93925	0.00900357	0.00108588	0.00791768	0.00791676	0.00791768	-0.166156	0.0601478	Uqcrb	Uqcrb	Uqcrb	Uqcrb	31	31	50	65
ENSRNOT00000017573	ENSRNOG00000012852	Bin1	bridging integrator 1 [Source:RGD Symbol;Acc:621786]	0.00582549	0.166394	7.60351	0.289609	1	7.02812	0.0413728	0.00823852	0.0331342	0.00769046	0.0331342	-0.310587	0.0983139	Bin1	Bin1	Bin1	Bin1	81	115	171	155
ENSRNOT00000060410	ENSRNOG00000008741	Camsap2	calmodulin regulated spectrin-associated protein family, member 2 [Source:RGD Symbol;Acc:1310950]	0.00583403	0.166435	7.60087	0.035831	1	9.09842	0.00511871	0.000395507	0.00472321	0.00576493	0.00576493	-0.112083	0.0393787	Camsap2	Camsap2	Camsap2	Camsap2	43	52	75	85
ENSRNOT00000030559	ENSRNOG00000028185	Tstd3	thiosulfate sulfurtransferase like domain containing 3 [Source:RGD Symbol;Acc:1563572]	0.0058353	0.166435	7.60047	0.172166	1	7.55941	0.0245952	0.000777984	0.0238172	0.00664081	0.0238172	-0.239443	0.0758167	Tstd3	Tstd3	Tstd3	Tstd3	6	5	11	9
ENSRNOT00000019554	ENSRNOG00000014453	Anxa5	annexin A5 [Source:RGD Symbol;Acc:2120]	0.00584059	0.166506	7.59884	0.362353	1	6.7385	0.0517647	0.0141312	0.0376336	0.0085084	0.0376336	-0.34735	0.110002	Anxa5	Anxa5	Anxa5	Anxa5	23	22	28	30
ENSRNOT00000012760	ENSRNOG00000009565	Pdk4	pyruvate dehydrogenase kinase 4 [Source:RGD Symbol;Acc:69061]	0.00586824	0.167078	7.59032	0.235831	1	5.67623	0.0336902	0.00399034	0.0296999	0.0144614	0.0296999	0.28456	0.0942779	Pdk4	Pdk4	Pdk4	Pdk4	0	0	0	1
ENSRNOT00000075511	ENSRNOG00000048617	Ensa	endosulfine alpha [Source:RGD Symbol;Acc:62007]	0.00587747	0.167157	7.58749	0.119723	1	6.62024	0.0171033	0.0020019	0.0151014	0.00891682	0.0151014	-0.204347	0.0687252	Ensa	Ensa	Ensa	Ensa	47	81	124	113
ENSRNOT00000020074	ENSRNOG00000014192	Naa30	N(alpha)-acetyltransferase 30, NatC catalytic subunit [Source:RGD Symbol;Acc:1559923]	0.00588794	0.167375	7.58428	0.0734828	1	7.43346	0.0104975	0.00123756	0.00925998	0.00684725	0.00925998	-0.16116	0.0547801	Naa30	Naa30	Naa30	Naa30	7	12	15	8
ENSRNOT00000083331	ENSRNOG00000030775	Adarb2	adenosine deaminase, RNA-specific, B2 [Source:RGD Symbol;Acc:621519]	0.00589079	0.167376	7.58341	0.0754224	1	7.49458	0.0107746	0.000557548	0.0102171	0.00674402	0.0102171	-0.15868	0.0506898	Adarb2	Adarb2	Adarb2	Adarb2	32	27	16	43
ENSRNOT00000015119	ENSRNOG00000038044	Tsc22d2	TSC22 domain family, member 2 [Source:RGD Symbol;Acc:1593169]	0.00590818	0.16763	7.57809	0.0488612	1	7.3524	0.00698018	0.000722863	0.00625731	0.00699329	0.00699329	-0.145132	0.0531307	Tsc22d2	Tsc22d2	Tsc22d2	Tsc22d2	23	22	44	29
ENSRNOT00000087332	ENSRNOG00000011077	Tjp1	tight junction protein 1 [Source:RGD Symbol;Acc:1306305]	0.00590577	0.16763	7.57883	0.119643	1	7.87794	0.0170919	0.005477	0.0116149	0.00622171	0.0116149	0.205116	0.0695176	Tjp1	Tjp1	Tjp1	Tjp1	8	12	17	7
ENSRNOT00000076925	ENSRNOG00000013176	Far1	fatty acyl CoA reductase 1 [Source:RGD Symbol;Acc:1306647]	0.0059328	0.168008	7.5706	55.0871	1	1.92669	7.86958	1.8701	5.99948	1.55365	5.99948	-4.27823	1.35871	Far1	Far1	Far1	Far1	55	34	52	68
ENSRNOT00000081892	ENSRNOG00000000042	Xpr1	xenotropic and polytropic retrovirus receptor 1 [Source:RGD Symbol;Acc:1306554]	0.00593922	0.168109	7.56865	1.07701	1	6.02586	0.153858	0.0799687	0.0738894	0.0118663	0.0738894	0.629123	0.219092	Xpr1	Xpr1	Xpr1	Xpr1	88	92	105	119
ENSRNOT00000082734	ENSRNOG00000043436	Micu1	mitochondrial calcium uptake 1 [Source:RGD Symbol;Acc:735033]	0.00595136	0.168371	7.56497	0.244411	1	6.72498	0.0349159	0.0110052	0.0239107	0.00855269	0.0239107	-0.289766	0.0964615	Micu1	Micu1	Micu1	Micu1	30	25	28	59
ENSRNOT00000024779	ENSRNOG00000018255	Clptm1	CLPTM1 regulator of GABA type A receptor forward trafficking [Source:RGD Symbol;Acc:1310959]	0.00598378	0.168747	7.55518	0.0553576	1	8.51865	0.00790823	0.000194246	0.00771399	0.00577074	0.00771399	-0.135542	0.0431131	Clptm1	Clptm1	Clptm1	Clptm1	49	68	99	89
ENSRNOT00000089759	ENSRNOG00000055319	Mrfap1	Morf4 family associated protein 1 [Source:RGD Symbol;Acc:628631]	0.00598728	0.168747	7.55413	0.0265596	1	8.77972	0.00379422	0.000159603	0.00363462	0.00572229	0.00572229	-0.0995829	0.0388481	Mrfap1	Mrfap1	Man2b2	Man2b2	8	4	3	6
ENSRNOT00000014104	ENSRNOG00000009681	Flot2	flotillin 2 [Source:RGD Symbol;Acc:70993]	0.00603836	0.169704	7.53882	0.344005	1	6.60811	0.0491435	0.0273229	0.0218206	0.00896151	0.0218206	-0.374807	0.135109	Flot2	Flot2	Flot2	Flot2	26	14	36	34
ENSRNOT00000020419	ENSRNOG00000015095	Spryd7	SPRY domain containing 7 [Source:RGD Symbol;Acc:1306437]	0.00605085	0.169895	7.5351	0.0596089	1	7.38688	0.00851556	0.00118074	0.00733482	0.00692988	0.00733482	-0.153548	0.0550022	Spryd7	Spryd7	Spryd7	Spryd7	14	28	31	54
ENSRNOT00000079658	ENSRNOG00000032350	Kcnip4	potassium voltage-gated channel interacting protein 4 [Source:RGD Symbol;Acc:708539]	0.00607219	0.170333	7.52875	0.194547	1	7.76092	0.0277924	0.00107252	0.0267199	0.0063593	0.0267199	-0.25384	0.0809562	Kcnip4	Kcnip4	Kcnip4	Kcnip4	32	25	43	35
ENSRNOT00000026159	ENSRNOG00000019321	Cck	cholecystokinin [Source:RGD Symbol;Acc:2288]	0.00607125	0.170333	7.52903	0.209893	1	8.16077	0.0299848	0.000303728	0.029681	0.00596204	0.029681	-0.263665	0.0840871	Cck	Cck	Cck	Cck	84	47	64	95
ENSRNOT00000087076	ENSRNOG00000036814	Atp6v0a1	ATPase H+ transporting V0 subunit a1 [Source:RGD Symbol;Acc:68405]	0.00607827	0.170343	7.52695	0.154689	1	9.07484	0.0220984	0.000705666	0.0213928	0.00575793	0.0213928	-0.226333	0.0721965	Atp6v0a1	Atp6v0a1	Atp6v0a1	Atp6v0a1	161	215	349	439
ENSRNOT00000090739	ENSRNOG00000006615	Mtap	methylthioadenosine phosphorylase [Source:RGD Symbol;Acc:1310114]	0.00608649	0.170343	7.52452	0.0952746	1	6.72451	0.0136107	0.00184484	0.0117658	0.00855422	0.0117658	-0.188654	0.0664847	Mtap	Mtap	Mtap	Mtap	10	7	8	14
ENSRNOT00000034389	ENSRNOG00000027204	Map6	microtubule-associated protein 6 [Source:RGD Symbol;Acc:61804]	0.00608164	0.170343	7.52595	0.0773918	1	7.59279	0.011056	0.000909065	0.0101469	0.00659012	0.0101469	-0.160377	0.0515114	Map6	Map6	Map6	Map6	39	36	58	85
ENSRNOT00000017379	ENSRNOG00000012385	Naa15	N(alpha)-acetyltransferase 15, NatA auxiliary subunit [Source:RGD Symbol;Acc:1310984]	0.00611691	0.170383	7.51553	0.0182295	1	8.5037	0.00260422	0.000190211	0.00241401	0.00577581	0.00577581	-0.0909982	0.0403921	Naa15	Naa15	Naa15	Naa15	92	113	127	163
ENSRNOT00000017247	ENSRNOG00000012503	Dnajc16	DnaJ heat shock protein family (Hsp40) member C16 [Source:RGD Symbol;Acc:1359395]	0.00610981	0.170383	7.51763	0.0853531	1	6.95815	0.0121933	0.0012119	0.0109814	0.00786698	0.0109814	-0.17481	0.0604404	Dnajc16	Dnajc16	Dnajc16	Dnajc16	15	14	22	33
ENSRNOT00000041717	ENSRNOG00000005257	Prkaca	protein kinase cAMP-activated catalytic subunit alpha [Source:RGD Symbol;Acc:3389]	0.00614871	0.170949	7.5062	0.0979995	1	8.4	0.0139999	0.000277874	0.0137221	0.00581786	0.0137221	-0.180006	0.057539	Prkaca	Prkaca	Prkaca	Prkaca	112	158	215	277
ENSRNOT00000028544	ENSRNOG00000021023	Mag	myelin-associated glycoprotein [Source:RGD Symbol;Acc:3035]	0.00619501	0.171754	7.49268	0.424667	1	7.01819	0.0606667	0.0230477	0.037619	0.00771486	0.037619	0.376976	0.123289	Mag	Mag	Mag	Mag	10	21	29	15
ENSRNOT00000026920	ENSRNOG00000019834	Hsp90ab1	heat shock protein 90 alpha family class B member 1 [Source:RGD Symbol;Acc:1303075]	0.00621611	0.172099	7.48656	0.0205933	1	9.79528	0.0029419	0.000224732	0.00271717	0.00626519	0.00626519	-0.0829039	0.0373877	Hsp90ab1	Hsp90ab1	Hsp90ab1	Hsp90ab1	2441	2136	3343	4265
ENSRNOT00000007897	ENSRNOG00000005575	Abi3	ABI family, member 3 [Source:RGD Symbol;Acc:1311794]	0.00625508	0.172231	7.47531	0.963124	1	4.75365	0.137589	0.0158165	0.121773	0.0264571	0.121773	0.563637	0.18073	Abi3	Abi3	Abi3	Abi3	0	1	0	0
ENSRNOT00000020536	ENSRNOG00000014980	Mob4	MOB family member 4, phocein [Source:RGD Symbol;Acc:620183]	0.00625689	0.172231	7.47479	0.0549854	1	7.75257	0.00785505	0.000513867	0.00734119	0.00636982	0.00734119	-0.139111	0.047866	Mob4	Mob4	Mob4	Mob4	52	73	83	119
ENSRNOT00000010551	ENSRNOG00000007735	Pigm	phosphatidylinositol glycan anchor biosynthesis, class M [Source:RGD Symbol;Acc:71041]	0.00625527	0.172231	7.47525	0.0481982	1	7.21	0.00688546	0.000712616	0.00617284	0.00727635	0.00727635	-0.147076	0.0547987	Pigm	Pigm	Pigm	Pigm	6	2	7	7
ENSRNOT00000049898	ENSRNOG00000012852	Bin1	bridging integrator 1 [Source:RGD Symbol;Acc:621786]	0.00625239	0.172231	7.47609	69.8808	1	4.38774	9.98298	5.25232	4.73066	0.0342796	4.73066	4.92657	1.67897	Bin1	Bin1	Bin1	Bin1	81	115	171	155
ENSRNOT00000075964	ENSRNOG00000051232	Gbe1	1,4-alpha-glucan branching enzyme 1 [Source:RGD Symbol;Acc:1309968]	0.00622929	0.172231	7.48275	0.114372	1	7.2339	0.0163389	0.000911988	0.0154269	0.00722641	0.0154269	-0.194287	0.062251	Gbe1	Gbe1	Gbe1	Gbe1	17	9	22	28
ENSRNOT00000019966	ENSRNOG00000014516	Hs6st1	heparan sulfate 6-O-sulfotransferase 1 [Source:RGD Symbol;Acc:1309218]	0.00624344	0.172231	7.47866	0.208975	1	6.84007	0.0298536	0.00148145	0.0283721	0.00819414	0.0283721	-0.26258	0.0841675	Hs6st1	Hs6st1	Hs6st1	Hs6st1	14	20	20	20
ENSRNOT00000024952	ENSRNOG00000018091	Gdi2	GDP dissociation inhibitor 2 [Source:RGD Symbol;Acc:61802]	0.00626442	0.172314	7.47262	0.0205894	1	9.02636	0.00294134	0.00013453	0.00280681	0.00574547	0.00574547	-0.0875237	0.0377789	Gdi2	Gdi2	Gdi2	Gdi2	46	53	68	78
ENSRNOT00000014562	ENSRNOG00000010843	Nhlrc3	NHL repeat containing 3 [Source:RGD Symbol;Acc:1565414]	0.00627793	0.17237	7.46875	54.0099	1	1.90296	7.7157	2.08576	5.62993	1.62081	5.62993	-4.25419	1.40057	Nhlrc3	Nhlrc3	Nhlrc3	Nhlrc3	0	2	8	5
ENSRNOT00000037088	ENSRNOG00000021911	Camlg	calcium modulating ligand [Source:RGD Symbol;Acc:69297]	0.00627761	0.17237	7.46884	0.164108	1	6.0659	0.023444	0.00333586	0.0201081	0.0116146	0.0201081	-0.24142	0.0836078	Camlg	Camlg	Caml	Caml	23	20	19	23
ENSRNOT00000011484	ENSRNOG00000008569	Ndufa6	NADH:ubiquinone oxidoreductase subunit A6 [Source:RGD Symbol;Acc:1309818]	0.00627094	0.17237	7.47075	0.0507659	1	7.21169	0.00725227	0.000918269	0.006334	0.00727277	0.00727277	-0.150271	0.0557696	Ndufa6	Ndufa6	Ndufa6	Ndufa6	61	47	84	94
ENSRNOT00000091220	ENSRNOG00000018644	Slc6a7	solute carrier family 6 member 7 [Source:RGD Symbol;Acc:620928]	0.00628307	0.172428	7.46727	0.200913	1	5.88894	0.0287019	0.00458417	0.0241177	0.012789	0.0241177	-0.265326	0.0911187	Slc6a7	Slc6a7	Slc6a7	Slc6a7	10	4	8	8
ENSRNOT00000030246	ENSRNOG00000033688	Cep170b	centrosomal protein 170B [Source:RGD Symbol;Acc:1595689]	0.00628615	0.172433	7.46639	0.153056	1	8.5151	0.0218651	0.000223762	0.0216414	0.00577192	0.0216414	-0.224612	0.0720867	Cep170b	Cep170b	Cep170b	Cep170b	73	45	84	139
ENSRNOT00000015057	ENSRNOG00000011071	Nt5e	5' nucleotidase, ecto [Source:RGD Symbol;Acc:61956]	0.00630447	0.172697	7.46115	0.338303	1	6.33368	0.0483289	0.00220456	0.0461244	0.0101299	0.0461244	0.333867	0.107208	Nt5e	Nt5e	Nt5e	Nt5e	0	1	1	1
ENSRNOT00000022578	ENSRNOG00000016815	Tmem135	transmembrane protein 135 [Source:RGD Symbol;Acc:1309948]	0.00632894	0.173207	7.45418	0.0358036	1	7.67746	0.0051148	0.000577678	0.00453712	0.00646887	0.00646887	-0.12704	0.0489276	Tmem135	Tmem135	Tmem135	Tmem135	20	9	24	29
ENSRNOT00000003277	ENSRNOG00000002301	Uso1	USO1 vesicle transport factor [Source:RGD Symbol;Acc:621604]	0.00635545	0.173693	7.44665	0.0315443	1	8.20045	0.00450633	0.000387254	0.00411908	0.00593348	0.00593348	-0.112875	0.0435223	Uso1	Uso1	Uso1	Uso1	15	22	24	30
ENSRNOT00000064013	ENSRNOG00000018755	Acss2	acyl-CoA synthetase short-chain family member 2 [Source:RGD Symbol;Acc:1305489]	0.00639971	0.174422	7.43416	0.0483517	1	7.10217	0.00690738	0.000985631	0.00592175	0.00751443	0.00751443	-0.152287	0.057477	Acss2	Acss2	Acss2	Acss2	19	26	34	40
ENSRNOT00000090165	ENSRNOG00000051986	Plcg2	phospholipase C, gamma 2 [Source:RGD Symbol;Acc:3348]	0.00641306	0.174626	7.43041	0.892027	1	4.66173	0.127432	0.022505	0.104927	0.0283767	0.104927	0.541492	0.17442	Plcg2	Plcg2	Plcg2	Plcg2	1	0	3	3
ENSRNOT00000078158	ENSRNOG00000052775	RGD1305938	similar to expressed sequence AW549877 [Source:RGD Symbol;Acc:1305938]	0.00642905	0.174758	7.42593	0.0819108	1	7.69389	0.0117015	0.00140677	0.0102948	0.00644653	0.0102948	-0.164217	0.0531102	RGD1305938	RGD1305938	AW549877	AW549877	15	18	24	25
ENSRNOT00000050549	ENSRNOG00000010682	Clcn3	chloride voltage-gated channel 3 [Source:RGD Symbol;Acc:621219]	0.00646001	0.175343	7.41729	0.0560197	1	8.00725	0.00800281	0.000983416	0.0070194	0.00609055	0.0070194	-0.13999	0.048359	Clcn3	Clcn3	Clcn3	Clcn3	71	87	96	128
ENSRNOT00000083677	ENSRNOG00000058646	Zfp36l1	zinc finger protein 36, C3H type-like 1 [Source:RGD Symbol;Acc:62009]	0.00650337	0.176278	7.40525	0.15304	1	6.87244	0.0218629	0.00141622	0.0204467	0.00810053	0.0204467	0.224068	0.072359	Zfp36l1	Zfp36l1	Zfp36l1	Zfp36l1	0	1	1	1
ENSRNOT00000066593	ENSRNOG00000023176	Kidins220	kinase D-interacting substrate 220 [Source:RGD Symbol;Acc:619949]	0.00653535	0.176359	7.39643	0.0149244	1	9.2965	0.00213206	0.000349918	0.00178214	0.00584853	0.00584853	-0.0768755	0.0386323	Kidins220	Kidins220	Kidins220	Kidins220	58	72	107	109
ENSRNOT00000028546	ENSRNOG00000021027	Dbp	D-box binding PAR bZIP transcription factor [Source:RGD Symbol;Acc:2491]	0.00653836	0.176359	7.3956	0.560934	1	6.4032	0.0801335	0.00710496	0.0730285	0.00980333	0.0730285	-0.428814	0.138614	Dbp	Dbp	Dbp	Dbp	11	25	28	29
ENSRNOT00000071737	ENSRNOG00000050578	Rheb	Ras homolog, mTORC1 binding [Source:RGD Symbol;Acc:621840]	0.00652044	0.176359	7.40054	0.0550857	1	7.58269	0.00786938	0.000584632	0.00728475	0.00660529	0.00728475	-0.141348	0.0499066	Rheb	Rheb	Rheb	Rheb	48	44	60	80
ENSRNOT00000077049	ENSRNOG00000009932	Mctp2	multiple C2 and transmembrane domain containing 2 [Source:RGD Symbol;Acc:1562967]	0.00656307	0.176715	7.38881	0.296831	1	5.52654	0.0424044	0.010472	0.0319324	0.0158659	0.0319324	-0.325858	0.11446	Mctp2	Mctp2	Mctp2	Mctp2	1	1	2	1
ENSRNOT00000015967	ENSRNOG00000011535	Gcsh	glycine cleavage system protein H [Source:RGD Symbol;Acc:619946]	0.00657935	0.176728	7.38436	0.0451274	1	7.23361	0.00644676	0.000644975	0.00580179	0.00722699	0.00722699	-0.143203	0.0541718	Gcsh	Gcsh	Gcsh	Gcsh	18	18	51	43
ENSRNOT00000014312	ENSRNOG00000010731	Gpm6a	glycoprotein m6a [Source:RGD Symbol;Acc:631368]	0.00658435	0.176782	7.38299	0.0563369	1	9.00093	0.00804813	0.000545094	0.00750304	0.00573998	0.00750304	-0.13583	0.0439634	Gpm6a	Gpm6a	Gpm6a	Gpm6a	108	86	116	116
ENSRNOT00000082066	ENSRNOG00000055446	Amfr	autocrine motility factor receptor [Source:RGD Symbol;Acc:1311551]	0.00659182	0.176903	7.38095	0.0526038	1	7.97709	0.00751482	0.000370998	0.00714382	0.00611923	0.00714382	-0.133389	0.045097	Amfr	Amfr	Amfr	Amfr	41	33	53	52
ENSRNOT00000059447	ENSRNOG00000017149	Fam131b	family with sequence similarity 131, member B [Source:RGD Symbol;Acc:1560653]	0.00659972	0.177001	7.3788	0.100495	1	7.27126	0.0143564	0.00184769	0.0125087	0.00715032	0.0125087	-0.181823	0.0593791	Fam131b	Fam131b	Fam131b	Fam131b	13	16	31	16
ENSRNOT00000085905	ENSRNOG00000061782	Tspyl2	TSPY-like 2 [Source:RGD Symbol;Acc:1563283]	0.00663362	0.177704	7.36959	0.0781536	1	7.84236	0.0111648	0.0019557	0.0092091	0.0062616	0.0092091	-0.162143	0.0546212	Tspyl2	Tspyl2	Tspyl2	Tspyl2	37	21	42	33
ENSRNOT00000022280	ENSRNOG00000016516	Mbp	myelin basic protein [Source:RGD Symbol;Acc:3054]	0.00664666	0.177973	7.36605	0.0567585	1	11.1819	0.00810835	8.35191e-05	0.00802483	0.0094747	0.0094747	0.134852	0.0448818	Mbp	Mbp	Mbp	Mbp	200	319	433	428
ENSRNOT00000021071	ENSRNOG00000014637	Atxn10	ataxin 10 [Source:RGD Symbol;Acc:621813]	0.00666954	0.178425	7.35988	0.0320794	1	8.24811	0.00458277	0.000284116	0.00429866	0.00590165	0.00590165	-0.111167	0.042559	Atxn10	Atxn10	Atxn10	Atxn10	127	121	209	190
ENSRNOT00000061884	ENSRNOG00000006833	Rb1cc1	RB1-inducible coiled-coil 1 [Source:RGD Symbol;Acc:1309346]	0.00666666	0.178425	7.36065	0.0275995	1	8.69291	0.00394279	0.000192073	0.00375071	0.00573005	0.00573005	-0.100549	0.0394502	Rb1cc1	Rb1cc1	Rb1cc1	Rb1cc1	188	162	256	316
ENSRNOT00000084730	ENSRNOG00000001436	Ywhag	tyrosine 3-monooxygenase/tryptophan 5-monooxygenase activation protein, gamma [Source:RGD Symbol;Acc:62002]	0.00669844	0.178951	7.3521	0.0666955	1	10.0734	0.00952793	6.02098e-05	0.00946772	0.00663889	0.00946772	-0.147611	0.0479271	Ywhag	Ywhag	Ywhag	Ywhag	423	490	776	856
ENSRNOT00000028751	ENSRNOG00000021173	Vps45	vacuolar protein sorting 45 homolog [Source:RGD Symbol;Acc:621267]	0.00672147	0.179331	7.34593	0.0876145	1	6.70777	0.0125164	0.00143309	0.0110833	0.00860993	0.0110833	-0.181035	0.0650735	Vps45	Vps45	Vps45	Vps45	14	8	17	25
ENSRNOT00000013582	ENSRNOG00000009982	Pnp	purine nucleoside phosphorylase [Source:RGD Symbol;Acc:1597189]	0.006733	0.179558	7.34285	0.186529	1	6.66578	0.0266469	0.00143421	0.0252127	0.00875382	0.0252127	0.246765	0.0801967	Pnp	Pnp	Pnp	Pnp	0	1	1	6
ENSRNOT00000073771	ENSRNOG00000045844	Impact	impact RWD domain protein [Source:RGD Symbol;Acc:1591977]	0.00673836	0.17962	7.34142	0.020658	1	9.74039	0.00295114	7.72007e-05	0.00287394	0.00620401	0.00620401	-0.0807737	0.0363084	Impact	Impact	Impact	Impact	275	212	289	373
ENSRNOT00000078939	ENSRNOG00000018991	Gsn	gelsolin [Source:RGD Symbol;Acc:1303089]	0.00675047	0.179729	7.33819	63.0914	1	4.14576	9.01306	1.59283	7.42023	0.0421934	7.42023	4.53749	1.47535	Gsn	Gsn	Gsn	Gsn	13	14	8	6
ENSRNOT00000019465	ENSRNOG00000014079	Stat1	signal transducer and activator of transcription 1 [Source:RGD Symbol;Acc:3771]	0.00676481	0.179859	7.33438	1.10477	1	7.768	0.157825	0.000472613	0.157352	0.00635045	0.157352	0.600345	0.195277	Stat1	Stat1	Stat1	Stat1	6	8	2	4
ENSRNOT00000000632	ENSRNOG00000000525	Pi16	peptidase inhibitor 16 [Source:RGD Symbol;Acc:1304760]	0.00677079	0.17992	7.33279	0.549475	1	4.14662	0.0784964	0.0167224	0.061774	0.0421561	0.061774	0.477491	0.175655	Pi16	Pi16	Pi16	Pi16	1	0	0	0
ENSRNOT00000018442	ENSRNOG00000013809	Kbtbd2	kelch repeat and BTB domain containing 2 [Source:RGD Symbol;Acc:1310317]	0.00681377	0.180418	7.32142	0.0473527	1	7.6647	0.00676468	0.00169446	0.00507022	0.00648648	0.00648648	-0.144482	0.0547872	Kbtbd2	Kbtbd2	Kbtbd2	Kbtbd2	26	24	22	30
ENSRNOT00000013904	ENSRNOG00000010248	Serpini1	serpin family I member 1 [Source:RGD Symbol;Acc:619896]	0.006808	0.180418	7.32294	0.074652	1	8.31403	0.0106646	0.00039272	0.0102719	0.00586201	0.0102719	-0.155987	0.0507978	Serpini1	Serpini1	Serpini1	Serpini1	41	45	61	34
ENSRNOT00000002366	ENSRNOG00000001736	Bdh1	3-hydroxybutyrate dehydrogenase 1 [Source:RGD Symbol;Acc:620131]	0.00682076	0.180523	7.31957	0.600364	1	5.48252	0.0857663	0.0194498	0.0663165	0.016323	0.0663165	-0.4423	0.144086	Bdh1	Bdh1	Bdh1	Bdh1	3	8	19	16
ENSRNOT00000091574	ENSRNOG00000018454	Apoe	apolipoprotein E [Source:RGD Symbol;Acc:2138]	0.00682405	0.180529	7.31871	0.0502678	1	9.86942	0.00718111	9.9986e-05	0.00708113	0.00635422	0.00708113	0.127979	0.041695	Apoe	Apoe	Apoe	Apoe	23	29	42	39
ENSRNOT00000083876	ENSRNOG00000057347	Cebpb	CCAAT/enhancer binding protein beta [Source:RGD Symbol;Acc:2327]	0.00686687	0.180926	7.30747	1.34029	1	3.79614	0.191469	0.0378711	0.153598	0.061673	0.153598	0.67208	0.229245	Cebpb	Cebpb	Cebpb	Cebpb	10	12	13	14
ENSRNOT00000010035	ENSRNOG00000007610	Gdf11	growth differentiation factor 11 [Source:RGD Symbol;Acc:2673]	0.00686945	0.180926	7.30679	0.0954374	1	7.39856	0.0136339	0.000640797	0.0129931	0.00690883	0.0129931	-0.176257	0.0574939	Gdf11	Gdf11	Gdf11	Gdf11	15	8	7	29
ENSRNOT00000038016	ENSRNOG00000027456	Cdc42bpg	CDC42 binding protein kinase gamma [Source:RGD Symbol;Acc:1307260]	0.00689261	0.181326	7.30074	44.5694	1	1.61357	6.36705	2.13969	4.22736	2.69284	4.22736	-4.3266	1.5982	Cdc42bpg	Cdc42bpg	Cdc42bpg	Cdc42bpg	1	1	1	1
ENSRNOT00000082430	ENSRNOG00000051960	Dnajc12	DnaJ heat shock protein family (Hsp40) member C12 [Source:RGD Symbol;Acc:1591898]	0.00689998	0.181366	7.29882	0.0823364	1	6.66733	0.0117623	0.00121628	0.0105461	0.00874841	0.0105461	-0.17805	0.0648295	Dnajc12	Dnajc12	Dnajc12	Dnajc12	10	10	26	12
ENSRNOT00000072589	ENSRNOG00000045892	Cfl2	cofilin 2 [Source:RGD Symbol;Acc:1306982]	0.00692747	0.18165	7.29168	0.0369056	1	8.06562	0.00527223	0.000735884	0.00453634	0.00603828	0.00603828	-0.121701	0.0465407	Cfl2	Cfl2	Cfl2	Cfl2	36	31	65	71
ENSRNOT00000005817	ENSRNOG00000004344	Zdhhc3	zinc finger, DHHC-type containing 3 [Source:RGD Symbol;Acc:1309041]	0.00692545	0.18165	7.2922	0.0627249	1	7.15826	0.0089607	0.000974311	0.00798639	0.00738793	0.00798639	-0.155558	0.056703	Zdhhc3	Zdhhc3	Zdhhc3	Zdhhc3	30	38	41	36
ENSRNOT00000013621	ENSRNOG00000009956	Wnk1	WNK lysine deficient protein kinase 1 [Source:RGD Symbol;Acc:621141]	0.00696548	0.182486	7.28185	0.127743	1	8.22032	0.0182489	0.0040549	0.014194	0.00591989	0.014194	0.203715	0.0666204	Wnk1	Wnk1	Wnk1	Wnk1	47	62	73	117
ENSRNOT00000015099	ENSRNOG00000011295	Anapc2	anaphase promoting complex subunit 2 [Source:RGD Symbol;Acc:1305546]	0.00697315	0.182526	7.27987	0.0655431	1	7.16798	0.00936329	0.000644834	0.00871846	0.0073666	0.00871846	-0.153866	0.0550056	Anapc2	Anapc2	Anapc2	Anapc2	20	23	39	25
ENSRNOT00000024404	ENSRNOG00000017980	Itgal	integrin subunit alpha L [Source:RGD Symbol;Acc:631424]	0.00699094	0.182802	7.27529	6.49557	1	5.00845	0.927939	0.0944248	0.833514	0.0219598	0.833514	1.45228	0.475255	Itgal	Itgal	Itgal	Itgal	0	0	0	2
ENSRNOT00000027497	ENSRNOG00000020263	Atp1a3	ATPase Na+/K+ transporting subunit alpha 3 [Source:RGD Symbol;Acc:2169]	0.00700879	0.183056	7.27072	0.150902	1	10.6354	0.0215574	2.51016e-05	0.0215323	0.00776694	0.0215323	-0.221313	0.0724584	Atp1a3	Atp1a3	Atp1a3	Atp1a3	268	310	416	522
ENSRNOT00000008414	ENSRNOG00000006226	Cacng2	calcium voltage-gated channel auxiliary subunit gamma 2 [Source:RGD Symbol;Acc:71095]	0.0070141	0.183115	7.26935	0.0622482	1	7.16203	0.00889261	0.000850167	0.00804244	0.00737964	0.00804244	-0.15396	0.056068	Cacng2	Cacng2	Cacng2	Cacng2	260	318	331	530
ENSRNOT00000045356	ENSRNOG00000029980	Zbtb16	zinc finger and BTB domain containing 16 [Source:RGD Symbol;Acc:727921]	0.00702871	0.183415	7.26562	1.09871	1	4.37756	0.156959	0.0499975	0.106961	0.0345352	0.106961	0.61063	0.210966	Zbtb16	Zbtb16	Zbtb16	Zbtb16	0	6	6	7
ENSRNOT00000013184	ENSRNOG00000009700	Dync1i1	dynein cytoplasmic 1 intermediate chain 1 [Source:RGD Symbol;Acc:2512]	0.00704468	0.183591	7.26154	0.534674	1	6.61025	0.0763821	0.0208288	0.0555533	0.00895357	0.0555533	-0.416433	0.136469	Dync1i1	Dync1i1	Dync1i1	Dync1i1	75	63	103	133
ENSRNOT00000011207	ENSRNOG00000008177	Pim2	Pim-2 proto-oncogene, serine/threonine kinase [Source:RGD Symbol;Acc:1560759]	0.00706444	0.183967	7.25651	0.0999286	1	6.25966	0.0142755	0.00197764	0.0122979	0.0105033	0.0122979	-0.20293	0.0750737	Pim2	Pim2	Pim2	Pim2	10	18	20	27
ENSRNOT00000036556	ENSRNOG00000021528	Tusc2	tumor suppressor 2, mitochondrial calcium regulator [Source:RGD Symbol;Acc:1561664]	0.00709346	0.184247	7.24915	0.0799168	1	6.81616	0.0114167	0.00116863	0.0102481	0.00826526	0.0102481	-0.172072	0.0623026	Tusc2	Tusc2	Tusc2	Tusc2	26	40	56	61
ENSRNOT00000077606	ENSRNOG00000016043	Aqp4	aquaporin 4 [Source:RGD Symbol;Acc:2143]	0.00709251	0.184247	7.24939	0.248279	1	9.69452	0.0354685	0.00540146	0.030067	0.00615594	0.030067	0.283634	0.093066	Aqp4	Aqp4	Aqp4	Aqp4	5	5	3	8
ENSRNOT00000026949	ENSRNOG00000019875	Matr3	matrin 3 [Source:RGD Symbol;Acc:3052]	0.00709463	0.184247	7.24885	0.015544	1	9.18156	0.00222057	0.000210294	0.00201028	0.0057946	0.0057946	-0.0759465	0.0378949	Matr3	Matr3	Snhg4	Snhg4	2	14	14	24
ENSRNOT00000059780	ENSRNOG00000007419	Pank3	pantothenate kinase 3 [Source:RGD Symbol;Acc:1310531]	0.00708546	0.184247	7.25118	0.0264503	1	8.83205	0.00377861	0.000186837	0.00359178	0.00572161	0.00572161	-0.0969316	0.0388225	Pank3	Pank3	Pank3	Pank3	25	29	45	55
ENSRNOT00000007607	ENSRNOG00000005610	Yipf4	Yip1 domain family, member 4 [Source:RGD Symbol;Acc:1310157]	0.00711086	0.184493	7.24475	0.0428878	1	7.69829	0.00612684	0.000380113	0.00574672	0.00644062	0.00644062	-0.128362	0.0476346	Yipf4	Yipf4	Yipf4	Yipf4	33	47	61	64
ENSRNOT00000023452	ENSRNOG00000017209	Tubb3	tubulin, beta 3 class III [Source:RGD Symbol;Acc:628595]	0.00713793	0.184726	7.23793	0.142309	1	9.11819	0.0203298	0.000134719	0.0201951	0.00577128	0.0201951	-0.214636	0.0705095	Tubb3	Tubb3	Tubb3	Tubb3	294	316	430	520
ENSRNOT00000044483	ENSRNOG00000002449	Maged2	MAGE family member D2 [Source:RGD Symbol;Acc:70899]	0.00715346	0.185048	7.23403	6.41986	1	3.44163	0.917123	0.424569	0.492555	0.0977536	0.492555	1.49365	0.5269	Maged2	Maged2	Maged2	Maged2	16	25	33	30
ENSRNOT00000013116	ENSRNOG00000009730	Cyp7b1	cytochrome P450 family 7 subfamily B member 1 [Source:RGD Symbol;Acc:2483]	0.00722121	0.186072	7.21711	0.440853	1	5.97903	0.062979	0.0205191	0.04246	0.0121704	0.04246	0.3805	0.128308	Cyp7b1	Cyp7b1	Cyp7b1	Cyp7b1	0	1	1	5
ENSRNOT00000015104	ENSRNOG00000011323	Lgi3	leucine-rich repeat LGI family, member 3 [Source:RGD Symbol;Acc:1311079]	0.00723962	0.186466	7.21253	0.0764927	1	8.1352	0.0109275	0.000376388	0.0105511	0.00598145	0.0105511	-0.157199	0.0517763	Lgi3	Lgi3	Lgi3	Lgi3	21	14	32	54
ENSRNOT00000080923	ENSRNOG00000005309	Scn8a	sodium voltage-gated channel alpha subunit 8 [Source:RGD Symbol;Acc:3638]	0.00725794	0.186534	7.208	0.0607308	1	7.92455	0.00867583	0.000919301	0.00775653	0.00617195	0.00775653	-0.142074	0.0486364	Scn8a	Scn8a	Scn8a	Scn8a	51	48	88	114
ENSRNOT00000025150	ENSRNOG00000018557	Cdh22	cadherin 22 [Source:RGD Symbol;Acc:2321]	0.00726756	0.1867	7.20562	0.241463	1	5.87464	0.0344947	0.00302898	0.0314657	0.0128915	0.0314657	-0.279217	0.0920309	Cdh22	Cdh22	Cdh22	Cdh22	10	17	19	11
ENSRNOT00000085303	ENSRNOG00000016833	Ide	insulin degrading enzyme [Source:RGD Symbol;Acc:2861]	0.00727848	0.186844	7.20293	0.141844	1	7.34236	0.0202634	0.00492976	0.0153337	0.00701213	0.0153337	-0.214475	0.0712667	Ide	Ide	Ide	Ide	8	16	23	19
ENSRNOT00000089807	ENSRNOG00000051684	St8sia6	ST8 alpha-N-acetyl-neuraminide alpha-2,8-sialyltransferase 6 [Source:RGD Symbol;Acc:1303161]	0.00727942	0.186844	7.20269	0.21494	1	5.34343	0.0307057	0.00569924	0.0250065	0.0178617	0.0250065	-0.291969	0.107925	St8sia6	St8sia6	St8sia6	St8sia6	9	15	27	17
ENSRNOT00000001084	ENSRNOG00000000816	Ppp1r18	protein phosphatase 1, regulatory subunit 18 [Source:RGD Symbol;Acc:1309543]	0.00729475	0.187076	7.19892	0.751147	1	4.85705	0.107307	0.0118078	0.0954989	0.0243943	0.0954989	0.492334	0.162388	Ppp1r18	Ppp1r18	Ppp1r18	Ppp1r18	0	1	3	0
ENSRNOT00000026297	ENSRNOG00000042983	Nudt21	nudix hydrolase 21 [Source:RGD Symbol;Acc:1305766]	0.00730509	0.18718	7.19638	0.0671833	1	6.80176	0.00959761	0.00118408	0.00841353	0.00830893	0.00841353	-0.167974	0.0625857	Nudt21	Nudt21	Nudt21	Nudt21	6	6	5	11
ENSRNOT00000016520	ENSRNOG00000011952	Samm50	SAMM50 sorting and assembly machinery component [Source:RGD Symbol;Acc:1303219]	0.00732121	0.18727	7.19242	0.0827464	1	6.7061	0.0118209	0.00124512	0.0105758	0.00861553	0.0105758	-0.176034	0.0643251	Samm50	Samm50	Samm50	Samm50	7	15	10	15
ENSRNOT00000012240	ENSRNOG00000009057	Sec62	SEC62 homolog, preprotein translocation factor [Source:RGD Symbol;Acc:1308862]	0.00732549	0.187299	7.19137	0.019281	1	8.412	0.00275442	0.000201844	0.00255258	0.00581238	0.00581238	-0.0910517	0.0409943	Sec62	Sec62	Sec62	Sec62	357	348	531	652
ENSRNOT00000019531	ENSRNOG00000014160	Tcp1	t-complex 1 [Source:RGD Symbol;Acc:3832]	0.00736189	0.187858	7.18248	0.0773738	1	8.09199	0.0110534	0.000792423	0.010261	0.00601605	0.010261	-0.157908	0.0521715	Tcp1	Tcp1	Tcp1	Tcp1	32	23	47	43
ENSRNOT00000080962	ENSRNOG00000015528	Pja2	praja ring finger ubiquitin ligase 2 [Source:RGD Symbol;Acc:620273]	0.00740282	0.188336	7.17253	0.0786176	1	8.77014	0.0112311	0.00164074	0.00959035	0.00572274	0.00959035	-0.159107	0.0526219	Pja2	Pja2	Pja2	Pja2	168	178	204	308
ENSRNOT00000005690	ENSRNOG00000004077	Kcnc2	potassium voltage-gated channel subfamily C member 2 [Source:RGD Symbol;Acc:628829]	0.00742892	0.188807	7.16622	0.15748	1	6.51561	0.0224971	0.0119925	0.0105046	0.00932046	0.0105046	-0.270303	0.101446	Kcnc2	Kcnc2	Kcnc2	Kcnc2	11	9	17	17
ENSRNOT00000021998	ENSRNOG00000016396	Fbxo11	F-box protein 11 [Source:RGD Symbol;Acc:727935]	0.00744275	0.189078	7.16288	0.0334858	1	8.17237	0.00478368	0.000401656	0.00438203	0.0059535	0.0059535	-0.112959	0.0438053	Fbxo11	Fbxo11	Fbxo11	Fbxo11	25	18	49	50
ENSRNOT00000086899	ENSRNOG00000011420	Mtmr7	myotubularin related protein 7 [Source:RGD Symbol;Acc:1306608]	0.00747607	0.189483	7.15487	0.101108	1	7.48935	0.014444	0.00153255	0.0129115	0.00675263	0.0129115	-0.180305	0.059742	Mtmr7	Mtmr7	Mtmr7	Mtmr7	20	12	34	32
ENSRNOT00000023236	ENSRNOG00000017035	Cep120	centrosomal protein 120 [Source:RGD Symbol;Acc:1565619]	0.00748187	0.189506	7.15348	0.0912431	1	7.02803	0.0130347	0.00266226	0.0103725	0.00769069	0.0103725	-0.181248	0.0656685	Cep120	Cep120	Cep120	Cep120	17	20	32	29
ENSRNOT00000019680	ENSRNOG00000014479	Cttnbp2nl	CTTNBP2 N-terminal like [Source:RGD Symbol;Acc:1310822]	0.00752938	0.18999	7.14213	0.24809	1	7.50985	0.0354414	0.00221103	0.0332304	0.00671914	0.0332304	0.282287	0.0936562	Cttnbp2nl	Cttnbp2nl	Cttnbp2nl	Cttnbp2nl	6	6	9	12
ENSRNOT00000077256	ENSRNOG00000007679	Cyth4	cytohesin 4 [Source:RGD Symbol;Acc:1564842]	0.00752804	0.18999	7.14245	0.922318	1	5.59121	0.13176	0.0110927	0.120667	0.0152323	0.120667	0.544292	0.180578	Cyth4	Cyth4	Cyth4	Cyth4	0	0	2	0
ENSRNOT00000091482	ENSRNOG00000051383	Srsf12	serine and arginine rich splicing factor 12 [Source:RGD Symbol;Acc:1561162]	0.00755	0.190307	7.13722	0.101574	1	6.5067	0.0145105	0.00302696	0.0114836	0.0093568	0.0114836	-0.200173	0.0743713	Srsf12	Srsf12	Srsf12	Srsf12	13	10	16	21
ENSRNOT00000036951	ENSRNOG00000026941	Tril	TLR4 interactor with leucine-rich repeats [Source:RGD Symbol;Acc:1310827]	0.00758862	0.19095	7.12807	0.0370022	1	8.13363	0.00528602	0.000661861	0.00462416	0.00598267	0.00598267	-0.118835	0.045628	Tril	Tril	Tril	Tril	3	1	2	4
ENSRNOT00000014478	ENSRNOG00000009549	Fbxo3	F-box protein 3 [Source:RGD Symbol;Acc:1593433]	0.00760065	0.190955	7.12523	0.0284649	1	7.94808	0.00406642	0.000516852	0.00354957	0.0061479	0.0061479	-0.11205	0.0461847	Fbxo3	Fbxo3	Fbxo3	Fbxo3	25	35	48	44
ENSRNOT00000017060	ENSRNOG00000012749	C1qb	complement C1q B chain [Source:RGD Symbol;Acc:2229]	0.00764608	0.191625	7.11455	1.3755	1	6.73197	0.196501	0.0016434	0.194857	0.00852972	0.194857	0.663928	0.220908	C1qb	C1qb	C1qb	C1qb	2	0	0	1
ENSRNOT00000050434	ENSRNOG00000029152	Tmem69	transmembrane protein 69 [Source:RGD Symbol;Acc:1561569]	0.00768847	0.192121	7.10464	0.077645	1	6.5944	0.0110921	0.00144826	0.00964389	0.00901262	0.00964389	-0.178735	0.0669713	Tmem69	Tmem69	Tmem69	Tmem69	3	2	7	6
ENSRNOT00000071764	ENSRNOG00000008323	Pitpnm3	PITPNM family member 3 [Source:RGD Symbol;Acc:1308200]	0.00774357	0.192457	7.09184	0.182792	1	6.45323	0.0261132	0.00268987	0.0234233	0.00958177	0.0234233	-0.241801	0.0806448	Pitpnm3	Pitpnm3	Pitpnm3	Pitpnm3	21	24	34	30
ENSRNOT00000063951	ENSRNOG00000010589	Zfp622	zinc finger protein 622 [Source:RGD Symbol;Acc:1309146]	0.00770887	0.192457	7.09989	0.0414731	1	7.98923	0.00592472	0.000519521	0.0054052	0.00610755	0.00610755	-0.123124	0.0458707	Zfp622	Zfp622	Zfp622	Zfp622	22	15	28	32
ENSRNOT00000080410	ENSRNOG00000015514	Bcat1	branched chain amino acid transaminase 1 [Source:RGD Symbol;Acc:2195]	0.00775367	0.192457	7.0895	0.0605067	1	9.49299	0.00864382	0.000384981	0.00825884	0.00597627	0.00825884	-0.139104	0.0464047	Bcat1	Bcat1	Bcat1	Bcat1	43	65	90	152
ENSRNOT00000001289	ENSRNOG00000000974	Zfp358	zinc finger protein 358 [Source:RGD Symbol;Acc:1310416]	0.00775027	0.192457	7.09029	0.10595	1	6.16348	0.0151357	0.00200365	0.0131321	0.011031	0.0131321	-0.20622	0.0771405	Zfp358	Zfp358	Zfp358	Zfp358	3	3	10	6
ENSRNOT00000049180	ENSRNOG00000002229	Adcy5	adenylate cyclase 5 [Source:RGD Symbol;Acc:71014]	0.00772756	0.192457	7.09555	0.0852578	1	7.64434	0.0121797	0.000469099	0.0117106	0.00651506	0.0117106	-0.165163	0.0550635	Adcy5	Adcy5	Adcy5	Adcy5	45	51	75	107
ENSRNOT00000074415	ENSRNOG00000050044	Ptp4a2	protein tyrosine phosphatase 4A2 [Source:RGD Symbol;Acc:619786]	0.00776031	0.192462	7.08797	0.0382559	1	7.76981	0.00546513	0.000380005	0.00508513	0.0063482	0.0063482	-0.122075	0.046953	Ptp4a2	Ptp4a2	Ptp4a2	Ptp4a2	83	62	115	139
ENSRNOT00000016887	ENSRNOG00000012178	Lmbrd1	LMBR1 domain containing 1 [Source:RGD Symbol;Acc:708471]	0.00777516	0.19275	7.08454	0.0180691	1	8.60672	0.0025813	0.000191202	0.0023901	0.00574597	0.00574597	-0.0853847	0.0398574	Lmbrd1	Lmbrd1	Lmbrd1	Lmbrd1	63	82	105	123
ENSRNOT00000078588	ENSRNOG00000007057	Csmd2	CUB and Sushi multiple domains 2 [Source:RGD Symbol;Acc:1565728]	0.00779335	0.192816	7.08036	77.9803	1	2.42677	11.14	2.18465	8.95539	0.624166	8.95539	4.99187	1.66687	Csmd2	Csmd2	Csmd2	Csmd2	34	42	46	50
ENSRNOT00000001051	ENSRNOG00000000802	Tbc1d32	TBC1 domain family, member 32 [Source:RGD Symbol;Acc:2323599]	0.00779146	0.192816	7.08079	0.241815	1	6.41697	0.034545	0.00342471	0.0311202	0.00974126	0.0311202	-0.277984	0.0928193	Tbc1d32	Tbc1d32	Tbc1d32	Tbc1d32	10	5	8	16
ENSRNOT00000019389	ENSRNOG00000014460	Hivep1	HIVEP zinc finger 1 [Source:RGD Symbol;Acc:727847]	0.00780041	0.192893	7.07873	75.7244	1	2.38111	10.8178	2.71919	8.09858	0.679248	8.09858	4.91881	1.64275	Hivep1	Hivep1	Hivep1	Hivep1	11	6	12	19
ENSRNOT00000010142	ENSRNOG00000007478	Cry2	cryptochrome circadian regulator 2 [Source:RGD Symbol;Acc:620935]	0.00783808	0.193262	7.0701	0.0814813	1	7.4134	0.0116402	0.000947298	0.0106929	0.0068824	0.0106929	-0.161292	0.0539158	Cry2	Cry2	Cry2	Cry2	20	23	44	22
ENSRNOT00000045545	ENSRNOG00000031138	Irgm	immunity-related GTPase M [Source:RGD Symbol;Acc:1305163]	0.00785466	0.193431	7.06632	7.10141	1	4.53961	1.01449	0.239321	0.775167	0.0308703	0.775167	1.50553	0.503457	Irgm	Irgm	Irgm1	Irgm1	4	0	1	5
ENSRNOT00000057051	ENSRNOG00000004327	Ddc	dopa decarboxylase [Source:RGD Symbol;Acc:2494]	0.0078595	0.19347	7.06521	0.769634	1	6.80531	0.109948	0.00702211	0.102926	0.00829809	0.102926	-0.495607	0.165753	Ddc	Ddc	Ddc	Ddc	668	653	1070	1176
ENSRNOT00000011138	ENSRNOG00000008524	Glcci1	glucocorticoid induced 1 [Source:RGD Symbol;Acc:1563612]	0.00789864	0.193712	7.05631	0.0983363	1	6.59055	0.014048	0.00209606	0.011952	0.00902712	0.011952	-0.189199	0.0695651	Glcci1	Glcci1	Glcci1	Glcci1	4	2	4	3
ENSRNOT00000010631	ENSRNOG00000007884	Bcap29	B-cell receptor-associated protein 29 [Source:RGD Symbol;Acc:1359431]	0.00789414	0.193712	7.05733	0.126002	1	6.81826	0.0180002	0.00142859	0.0165716	0.00825894	0.0165716	-0.200466	0.0670999	Bcap29	Bcap29	Bcap29	Bcap29	61	43	40	47
ENSRNOT00000063889	ENSRNOG00000013588	Glra1	glycine receptor, alpha 1 [Source:RGD Symbol;Acc:2704]	0.00789778	0.193712	7.05651	0.102353	1	6.75648	0.0146218	0.00113678	0.013485	0.00845041	0.013485	-0.18274	0.0630795	Glra1	Glra1	Glra1	Glra1	2	5	4	3
ENSRNOT00000028137	ENSRNOG00000020726	Sipa1	signal-induced proliferation-associated 1 [Source:RGD Symbol;Acc:1303184]	0.00793452	0.19418	7.04819	54.7947	1	3.82548	7.82781	0.398629	7.42918	0.0597526	7.42918	4.17883	1.40007	Sipa1	Sipa1	Sipa1	Sipa1	5	4	6	14
ENSRNOT00000058453	ENSRNOG00000002141	Cd200	Cd200 molecule [Source:RGD Symbol;Acc:3104]	0.0079373	0.19418	7.04757	0.112602	1	8.74837	0.016086	0.000248278	0.0158377	0.00572414	0.0158377	-0.189429	0.0634705	Cd200	Cd200	Cd200	Cd200	116	88	112	172
ENSRNOT00000010254	ENSRNOG00000007647	Oprk1	opioid receptor, kappa 1 [Source:RGD Symbol;Acc:69426]	0.00793221	0.19418	7.04872	0.109047	1	7.05892	0.0155781	0.00086596	0.0147121	0.00761597	0.0147121	-0.186424	0.0624559	Oprk1	Oprk1	Oprk1	Oprk1	84	57	82	99
ENSRNOT00000025315	ENSRNOG00000018441	Ggt7	gamma-glutamyltransferase 7 [Source:RGD Symbol;Acc:619870]	0.00793057	0.19418	7.04909	0.174712	1	6.85276	0.0249588	0.00151349	0.0234453	0.00815707	0.0234453	-0.235973	0.079053	Ggt7	Ggt7	Ggt7	Ggt7	19	20	45	41
ENSRNOT00000016376	ENSRNOG00000011945	Cyfip1	cytoplasmic FMR1 interacting protein 1 [Source:RGD Symbol;Acc:1310332]	0.00796121	0.194445	7.04218	0.0455064	1	7.68266	0.00650092	0.000947777	0.00555314	0.00646176	0.00646176	0.133523	0.0508567	Cyfip1	Cyfip1	Cyfip1	Cyfip1	6	8	15	13
ENSRNOT00000013878	ENSRNOG00000010428	Bahd1	bromo adjacent homology domain containing 1 [Source:RGD Symbol;Acc:1563127]	0.00797474	0.194536	7.03914	85.1806	1	2.56199	12.1687	4.30243	7.86622	0.485459	7.86622	5.20822	1.74662	Bahd1	Bahd1	Bahd1	Bahd1	6	10	13	17
ENSRNOT00000089185	ENSRNOG00000048315	Eif2ak2	eukaryotic translation initiation factor 2-alpha kinase 2 [Source:RGD Symbol;Acc:3402]	0.00797149	0.194536	7.03987	1.04809	1	7.00431	0.149727	0.00219594	0.147531	0.00774932	0.147531	0.577739	0.193734	Eif2ak2	Eif2ak2	Eif2ak2	Eif2ak2	2	0	1	2
ENSRNOT00000041915	ENSRNOG00000030232	Hacd3	3-hydroxyacyl-CoA dehydratase 3 [Source:RGD Symbol;Acc:1565496]	0.00798423	0.194688	7.03701	0.0192057	1	8.56058	0.00274367	0.000265093	0.00247858	0.00575787	0.00575787	-0.0881965	0.0405818	Hacd3	Hacd3	Hacd3	Hacd3	60	39	90	108
ENSRNOT00000010680	ENSRNOG00000007706	Prkaa2	protein kinase AMP-activated catalytic subunit alpha 2 [Source:RGD Symbol;Acc:620893]	0.00799964	0.194767	7.03356	0.502338	1	5.52894	0.0717625	0.0195036	0.0522589	0.0158417	0.0522589	-0.399866	0.134177	Prkaa2	Prkaa2	Prkaa2	Prkaa2	21	24	36	50
ENSRNOT00000065579	ENSRNOG00000006726	Zfp9	zinc finger protein 9 [Source:RGD Symbol;Acc:2293498]	0.00802472	0.194767	7.02795	0.118791	1	5.79267	0.0169701	0.00356305	0.013407	0.0135052	0.0135052	-0.238056	0.0902545	Zfp9	Zfp9	Zfp9	Zfp9	14	12	21	29
ENSRNOT00000020601	ENSRNOG00000015301	Elp2	elongator acetyltransferase complex subunit 2 [Source:RGD Symbol;Acc:1306419]	0.0080257	0.194767	7.02773	0.0296303	1	7.85425	0.00423291	0.000406594	0.00382631	0.00624809	0.00624809	-0.112703	0.0463418	Elp2	Elp2	Elp2	Elp2	19	17	30	27
ENSRNOT00000000689	ENSRNOG00000000568	Slc29a3	solute carrier family 29 member 3 [Source:RGD Symbol;Acc:727811]	0.00802998	0.194767	7.02678	0.225338	1	6.56151	0.0321911	0.00162138	0.0305697	0.00913821	0.0305697	0.267738	0.0899042	Slc29a3	Slc29a3	Slc29a3	Slc29a3	3	1	2	4
ENSRNOT00000006369	ENSRNOG00000004657	Sec23a	Sec23 homolog A, coat complex II component [Source:RGD Symbol;Acc:1309103]	0.00800422	0.194767	7.03253	0.108382	1	7.63228	0.0154832	0.00227417	0.013209	0.00653228	0.013209	-0.185728	0.0623284	Sec23a	Sec23a	Sec23a	Sec23a	31	27	51	59
ENSRNOT00000008637	ENSRNOG00000005726	Pclo	piccolo (presynaptic cytomatrix protein) [Source:RGD Symbol;Acc:69406]	0.00800564	0.194767	7.03221	0.16466	1	8.1666	0.0235229	0.00507956	0.0184433	0.00595773	0.0184433	-0.228922	0.0768263	Pclo	Pclo	Pclo	Pclo	219	262	377	485
ENSRNOT00000023090	ENSRNOG00000017136	Syt17	synaptotagmin 17 [Source:RGD Symbol;Acc:708576]	0.00803657	0.194767	7.02531	0.215861	1	7.61143	0.0308373	0.000559762	0.0302775	0.00656254	0.0302775	-0.262031	0.0880015	Syt17	Syt17	Syt17	Syt17	14	17	18	38
ENSRNOT00000092100	ENSRNOG00000005323	AABR07064873.1		0.00803156	0.194767	7.02642	96.3994	1	2.76787	13.7713	5.3192	8.45214	0.330722	8.45214	5.53762	1.85956	AABR07064873.1	AABR07064873.1	Syne2	Syne2	2	5	6	8
ENSRNOT00000048767	ENSRNOG00000029971	Mt-nd5	mitochondrially encoded NADH dehydrogenase 5 [Source:RGD Symbol;Acc:620560]	0.00805351	0.19489	7.02154	0.0852403	1	12.7085	0.0121772	3.25211e-06	0.0121739	0.0198283	0.0198283	-0.15535	0.0596207	Mt-nd5	Mt-nd5	mt-Nd5	mt-Nd5	881	1347	1565	1810
ENSRNOT00000091904	ENSRNOG00000039902	Lbh	LBH regulator of WNT signaling pathway [Source:RGD Symbol;Acc:1584525]	0.00806373	0.195002	7.01927	0.185898	1	5.60848	0.0265569	0.00550625	0.0210507	0.0150703	0.0210507	-0.267614	0.10012	Lbh	Lbh	Lbh	Lbh	168	186	302	340
ENSRNOT00000089059	ENSRNOG00000061544	Spock2	SPARC/osteonectin, cwcv and kazal like domains proteoglycan 2 [Source:RGD Symbol;Acc:1308568]	0.00807447	0.195002	7.01688	0.165932	1	8.25673	0.0237045	0.000275348	0.0234292	0.00589618	0.0234292	-0.229655	0.0771963	Spock2	Spock2	Spock2	Spock2	211	200	302	480
ENSRNOT00000031172	ENSRNOG00000017673	Brsk1	BR serine/threonine kinase 1 [Source:RGD Symbol;Acc:1563268]	0.00807578	0.195002	7.01659	0.142778	1	8.33239	0.0203969	0.000263209	0.0201337	0.00585187	0.0201337	-0.213028	0.0716095	Brsk1	Brsk1	Brsk1	Brsk1	39	57	79	94
ENSRNOT00000005255	ENSRNOG00000003947	Ntn1	netrin 1 [Source:RGD Symbol;Acc:619809]	0.0080882	0.195143	7.01384	0.496816	1	6.48089	0.0709737	0.00184289	0.0691308	0.00946389	0.0691308	-0.397331	0.133602	Ntn1	Ntn1	Ntn1	Ntn1	81	60	125	102
ENSRNOT00000043050	ENSRNOG00000033837	Cdh9	cadherin 9 [Source:RGD Symbol;Acc:1308343]	0.00811472	0.195459	7.00798	0.173935	1	5.88492	0.0248478	0.0027163	0.0221315	0.0128176	0.0221315	-0.240981	0.0855688	Cdh9	Cdh9	Cdh9	Cdh9	1	5	7	4
ENSRNOT00000014436	ENSRNOG00000010859	Zyg11b	zyg-11 family member B, cell cycle regulator [Source:RGD Symbol;Acc:1307814]	0.00815611	0.196146	6.99887	0.0983085	1	6.77433	0.0140441	0.00463794	0.00940613	0.00839386	0.00940613	-0.201562	0.0762333	Zyg11b	Zyg11b	Zyg11b	Zyg11b	79	95	110	153
ENSRNOT00000088721	ENSRNOG00000009681	Flot2	flotillin 2 [Source:RGD Symbol;Acc:70993]	0.00817915	0.196541	6.99382	79.719	1	2.44987	11.3884	3.86907	7.51936	0.597994	7.51936	5.02882	1.69449	Flot2	Flot2	Flot2	Flot2	26	14	36	34
ENSRNOT00000056790	ENSRNOG00000037505	Ulk1	unc-51 like autophagy activating kinase 1 [Source:RGD Symbol;Acc:1589743]	0.00817665	0.196541	6.99437	0.158382	1	7.12177	0.0226259	0.00394913	0.0186768	0.00746955	0.0186768	-0.224155	0.0755258	Ulk1	Ulk1	Ulk1	Ulk1	21	23	39	52
ENSRNOT00000086310	ENSRNOG00000059714	Hsp90aa1	heat shock protein 90 alpha family class A member 1 [Source:RGD Symbol;Acc:631409]	0.00823361	0.197451	6.98194	0.314795	1	9.80967	0.0449707	0.00502862	0.0399421	0.00628189	0.0399421	-0.315849	0.10656	Hsp90aa1	Hsp90aa1	Hsp90aa1	Hsp90aa1	1041	842	1191	1691
ENSRNOT00000025072	ENSRNOG00000018243	Ubfd1	ubiquitin family domain containing 1 [Source:RGD Symbol;Acc:1306614]	0.00824206	0.197484	6.98011	0.0447567	1	7.05647	0.00639381	0.000953175	0.00544064	0.00762183	0.00762183	-0.146528	0.0579319	Ubfd1	Ubfd1	Ubfd1	Ubfd1	37	29	56	69
ENSRNOT00000036910	ENSRNOG00000018823	Nisch	nischarin [Source:RGD Symbol;Acc:1306950]	0.00824497	0.197484	6.97948	0.0871303	1	8.67537	0.0124472	0.000874972	0.0115722	0.00573262	0.0115722	-0.166152	0.0560701	Nisch	Nisch	Nisch	Nisch	128	130	176	243
ENSRNOT00000057079	ENSRNOG00000037627	Trappc1	trafficking protein particle complex 1 [Source:RGD Symbol;Acc:1311365]	0.0082497	0.197518	6.97845	0.217587	1	6.17014	0.0310839	0.00554457	0.0255393	0.0109929	0.0255393	-0.262553	0.0886118	Trappc1	Trappc1	Trappc1	Trappc1	10	22	20	23
ENSRNOT00000014089	ENSRNOG00000010549	Tspo	translocator protein [Source:RGD Symbol;Acc:2228]	0.00825802	0.197558	6.97665	2.25493	1	3.48854	0.322132	0.0318034	0.290329	0.0908774	0.290329	0.845149	0.285292	Tspo	Tspo	Tspo	Tspo	0	1	0	0
ENSRNOT00000038433	ENSRNOG00000022337	Slitrk6	SLIT and NTRK-like family, member 6 [Source:RGD Symbol;Acc:1306550]	0.00829487	0.197864	6.96868	0.179843	1	6.27243	0.0256919	0.00209189	0.0236	0.0104369	0.0236	0.238598	0.0806096	Slitrk6	Slitrk6	Slitrk6	Slitrk6	1	0	0	0
ENSRNOT00000061151	ENSRNOG00000014503	Celf4	CUGBP, Elav-like family member 4 [Source:RGD Symbol;Acc:1307630]	0.0082974	0.197864	6.96813	0.235981	1	6.6667	0.0337116	0.00482892	0.0288826	0.0087506	0.0288826	-0.273305	0.0923407	Celf4	Celf4	Celf4	Celf4	1118	1112	1461	1825
ENSRNOT00000024583	ENSRNOG00000018107	Zfand5	zinc finger AN1-type containing 5 [Source:RGD Symbol;Acc:1310776]	0.00830333	0.197926	6.96685	0.0205148	1	8.24674	0.00293069	0.000281124	0.00264956	0.00590253	0.00590253	-0.094138	0.0425495	Zfand5	Zfand5	Zfand5	Zfand5	41	49	65	70
ENSRNOT00000057537	ENSRNOG00000037871	Sfxn5	sideroflexin 5 [Source:RGD Symbol;Acc:628706]	0.0083274	0.198261	6.96168	0.0307404	1	7.9391	0.00439148	0.00042624	0.00396524	0.006157	0.006157	-0.111897	0.0457326	Sfxn5	Sfxn5	Sfxn5	Sfxn5	5	20	22	23
ENSRNOT00000010300	ENSRNOG00000007504	Actr10	actin related protein 10 [Source:RGD Symbol;Acc:1306515]	0.008342	0.198459	6.95854	0.025048	1	7.77056	0.00357828	0.000410607	0.00316767	0.00634727	0.00634727	-0.109426	0.0471196	Actr10	Actr10	Actr10	Actr10	43	25	58	77
ENSRNOT00000051438	ENSRNOG00000042182	Mroh2a	maestro heat-like repeat family member 2A [Source:RGD Symbol;Acc:1565687]	0.00834236	0.198459	6.95847	0.450852	1	4.37519	0.0644074	0.011118	0.0532894	0.0345953	0.0532894	0.411849	0.154284	Mroh2a	Mroh2a	Mroh2a	Mroh2a	0	0	0	2
ENSRNOT00000075423	ENSRNOG00000046227	Tprg1l	tumor protein p63 regulated 1-like [Source:RGD Symbol;Acc:1590079]	0.00836799	0.198602	6.95298	0.0783233	1	7.76916	0.011189	0.000437654	0.0107514	0.00634901	0.0107514	-0.157352	0.053249	Tprg1l	Tprg1l	Tprgl	Tprgl	69	53	101	95
ENSRNOT00000031231	ENSRNOG00000026787	Disp2	dispatched RND transporter family member 2 [Source:RGD Symbol;Acc:1309569]	0.00835454	0.198602	6.95585	0.105782	1	9.6128	0.0151117	0.000117419	0.0149943	0.00607697	0.0149943	-0.182889	0.061872	Disp2	Disp2	Disp2	Disp2	160	159	230	271
ENSRNOT00000004613	ENSRNOG00000003365	Cadm3	cell adhesion molecule 3 [Source:RGD Symbol;Acc:1307035]	0.0083774	0.198608	6.95097	0.196515	1	8.23197	0.0280735	0.000590847	0.0274827	0.00591213	0.0274827	-0.249222	0.0843564	Cadm3	Cadm3	Cadm3	Cadm3	139	143	215	256
ENSRNOT00000004228	ENSRNOG00000003163	Sdhc	succinate dehydrogenase complex subunit C [Source:RGD Symbol;Acc:1359454]	0.00837213	0.198608	6.95209	0.0688021	1	7.56068	0.00982887	0.0006647	0.00916417	0.00663885	0.00916417	-0.147935	0.0505572	Sdhc	Sdhc	Sdhc	Sdhc	26	18	33	37
ENSRNOT00000022095	ENSRNOG00000016460	Clu	clusterin [Source:RGD Symbol;Acc:3907]	0.00839262	0.198622	6.94772	0.0769089	1	9.83201	0.010987	5.87587e-05	0.0109282	0.00630836	0.0109282	0.15589	0.0527834	Clu	Clu	Clu	Clu	139	70	115	127
ENSRNOT00000079640	ENSRNOG00000015396	Sptan1	spectrin, alpha, non-erythrocytic 1 [Source:RGD Symbol;Acc:621714]	0.00840206	0.198766	6.94571	0.0519354	1	8.97426	0.00741934	0.00185666	0.00556268	0.00573499	0.00573499	-0.133222	0.0485621	Sptan1	Sptan1	Sptan1	Sptan1	62	82	79	116
ENSRNOT00000041130	ENSRNOG00000007104	Itpr1	inositol 1,4,5-trisphosphate receptor, type 1 [Source:RGD Symbol;Acc:2933]	0.00841312	0.198949	6.94335	0.511015	1	8.41775	0.0730021	0.00504381	0.0679583	0.0058098	0.0679583	-0.401757	0.136096	Itpr1	Itpr1	Itpr1	Itpr1	26	32	38	37
ENSRNOT00000024349	ENSRNOG00000017829	Ssu72	SSU72 homolog, RNA polymerase II CTD phosphatase [Source:RGD Symbol;Acc:1307854]	0.00845429	0.199518	6.93462	0.0250046	1	7.88729	0.00357209	0.000412144	0.00315995	0.0062115	0.0062115	-0.106782	0.0460871	Ssu72	Ssu72	Ssu72	Ssu72	37	25	50	57
ENSRNOT00000014491	ENSRNOG00000010784	Scg3	secretogranin III [Source:RGD Symbol;Acc:621209]	0.00847139	0.199613	6.93101	0.0157636	1	8.85679	0.00225195	0.000149159	0.00210279	0.00572234	0.00572234	-0.0762628	0.0384664	Scg3	Scg3	Scg3	Scg3	81	72	90	106
ENSRNOT00000034629	ENSRNOG00000021856	Lat2	linker for activation of T cells family, member 2 [Source:RGD Symbol;Acc:631397]	0.00851313	0.199884	6.92222	44.4959	1	1.64984	6.35656	0.566609	5.78995	2.5291	5.78995	3.74877	1.27635	Lat2	Lat2	Lat2	Lat2	1	0	0	0
ENSRNOT00000008255	ENSRNOG00000006244	Lztfl1	leucine zipper transcription factor-like 1 [Source:RGD Symbol;Acc:1306628]	0.00850211	0.199884	6.92453	0.142915	1	6.26511	0.0204165	0.00283416	0.0175823	0.0104749	0.0175823	-0.217733	0.0779526	Lztfl1	Lztfl1	Lztfl1	Lztfl1	23	26	28	43
ENSRNOT00000086036	ENSRNOG00000011452	Aldoc	aldolase, fructose-bisphosphate C [Source:RGD Symbol;Acc:2091]	0.00850146	0.199884	6.92467	0.660311	1	6.19177	0.0943301	0.0187929	0.0755372	0.0108706	0.0755372	-0.456322	0.154885	Aldoc	Aldoc	Aldoc	Aldoc	59	33	64	93
ENSRNOT00000013378	ENSRNOG00000009402	Rabgap1	RAB GTPase activating protein 1 [Source:RGD Symbol;Acc:1304691]	0.00850043	0.199884	6.92489	0.0154901	1	8.17331	0.00221287	0.000320201	0.00189267	0.00595281	0.00595281	-0.0890452	0.0432999	Rabgap1	Rabgap1	Rabgap1	Rabgap1	42	43	62	72
ENSRNOT00000066204	ENSRNOG00000013741	Ube2d3	ubiquitin-conjugating enzyme E2D 3 [Source:RGD Symbol;Acc:619912]	0.00854234	0.200193	6.91609	0.0294638	1	8.4703	0.00420912	0.000328122	0.003881	0.00578803	0.00578803	-0.102559	0.0414754	Ube2d3	Ube2d3	Ube2d3	Ube2d3	52	62	89	107
ENSRNOT00000033726	ENSRNOG00000023520	Cs	citrate synthase [Source:RGD Symbol;Acc:620330]	0.00855773	0.200231	6.91287	0.0495219	1	8.03796	0.00707455	0.000639244	0.00643531	0.00606252	0.00643531	-0.128431	0.0461892	Cs	Cs	Csl	Csl	0	0	1	0
ENSRNOT00000055320	ENSRNOG00000010793	Spryd3	SPRY domain containing 3 [Source:RGD Symbol;Acc:1561500]	0.00855809	0.200231	6.9128	0.145306	1	7.35713	0.020758	0.000611226	0.0201468	0.00698448	0.0201468	-0.213952	0.0727107	Spryd3	Spryd3	Spryd3	Spryd3	29	34	57	57
ENSRNOT00000048026	ENSRNOG00000013451	Drosha	drosha ribonuclease III [Source:RGD Symbol;Acc:1307626]	0.00855636	0.200231	6.91316	0.0204551	1	8.18802	0.00292216	0.000301683	0.00262048	0.00594223	0.00594223	-0.0947654	0.0430818	Drosha	Drosha	Drosha	Drosha	30	28	44	59
ENSRNOT00000023330	ENSRNOG00000017369	Mustn1	musculoskeletal, embryonic nuclear protein 1 [Source:RGD Symbol;Acc:727804]	0.0086001	0.201053	6.90404	42.2406	1	1.60339	6.03437	0.360154	5.67422	2.74053	5.67422	3.67446	1.27681	Mustn1	Mustn1	Mustn1	Mustn1	1	2	0	0
ENSRNOT00000002933	ENSRNOG00000002161	Tlr6	toll-like receptor 6 [Source:RGD Symbol;Acc:1303030]	0.0086085	0.20117	6.9023	0.277847	1	4.85866	0.0396924	0.0105751	0.0291174	0.024365	0.0291174	0.34946	0.133624	Tlr6	Tlr6	Tlr6	Tlr6	0	0	0	1
ENSRNOT00000016083	ENSRNOG00000011913	Cp	ceruloplasmin [Source:RGD Symbol;Acc:2387]	0.00862561	0.201412	6.89875	4.2357	1	4.9027	0.6051	0.496259	0.108841	0.0235975	0.108841	1.37438	0.525802	Cp	Cp	Cp	Cp	1	2	0	0
ENSRNOT00000015570	ENSRNOG00000011156	Clstn3	calsyntenin 3 [Source:RGD Symbol;Acc:621153]	0.00869276	0.20185	6.88489	0.143843	1	8.52224	0.020549	0.00020239	0.0203466	0.00576956	0.0203466	-0.212614	0.0724701	Clstn3	Clstn3	Clstn3	Clstn3	115	150	285	311
ENSRNOT00000039984	ENSRNOG00000004201	Rims2	regulating synaptic membrane exocytosis 2 [Source:RGD Symbol;Acc:620001]	0.00868726	0.20185	6.88602	0.119965	1	7.60471	0.0171379	0.00351139	0.0136265	0.00657243	0.0136265	-0.194177	0.0661777	Rims2	Rims2	Rims2	Rims2	10	14	11	19
ENSRNOT00000008387	ENSRNOG00000006397	Chrm5	cholinergic receptor, muscarinic 5 [Source:RGD Symbol;Acc:620027]	0.00872327	0.202343	6.87862	0.375892	1	7.04181	0.0536988	0.000859021	0.0528398	0.00765711	0.0528398	-0.343606	0.117197	Chrm5	Chrm5	Chrm5	Chrm5	14	20	10	21
ENSRNOT00000071459	ENSRNOG00000050137	Ajap1	adherens junctions associated protein 1 [Source:RGD Symbol;Acc:1590138]	0.00873371	0.202427	6.87649	0.19511	1	6.99422	0.0278728	0.00147183	0.026401	0.0077746	0.026401	-0.24753	0.0844466	Ajap1	Ajap1	Ajap1	Ajap1	184	205	192	232
ENSRNOT00000058434	ENSRNOG00000030418	Tmem47	transmembrane protein 47 [Source:RGD Symbol;Acc:1564799]	0.00874032	0.2025	6.87513	0.0232337	1	8.66927	0.0033191	0.000152404	0.00316669	0.0057336	0.0057336	-0.090256	0.0392916	Tmem47	Tmem47	Tmem47	Tmem47	27	27	56	46
ENSRNOT00000011049	ENSRNOG00000007982	Slc9a1	solute carrier family 9 member A1 [Source:RGD Symbol;Acc:3718]	0.00875049	0.2025	6.87306	0.451783	1	6.33361	0.0645404	0.00567024	0.0588702	0.0101303	0.0588702	-0.376607	0.128529	Slc9a1	Slc9a1	Slc9a1	Slc9a1	6	8	21	20
ENSRNOT00000026581	ENSRNOG00000019635	Cops8	COP9 signalosome subunit 8 [Source:RGD Symbol;Acc:1311404]	0.00874593	0.2025	6.87399	0.0727845	1	7.28233	0.0103978	0.000613071	0.00978472	0.00712825	0.00978472	-0.152609	0.0534131	Cops8	Cops8	Cops8	Cops8	42	23	41	38
ENSRNOT00000065093	ENSRNOG00000043044	Cnn2	calponin 2 [Source:RGD Symbol;Acc:1589807]	0.00877014	0.202718	6.86905	0.588941	1	4.62552	0.0841344	0.0100305	0.074104	0.0291138	0.074104	0.429916	0.146785	Cnn2	Cnn2	Cnn2	Cnn2	0	0	0	1
ENSRNOT00000017727	ENSRNOG00000010617	Scube1	signal peptide, CUB domain and EGF like domain containing 1 [Source:RGD Symbol;Acc:1309015]	0.00877722	0.202724	6.8676	0.59372	1	5.57311	0.0848172	0.00558925	0.0792279	0.0154054	0.0792279	-0.43163	0.147392	Scube1	Scube1	Scube1	Scube1	11	12	16	15
ENSRNOT00000014013	ENSRNOG00000010535	Cdh18	cadherin 18 [Source:RGD Symbol;Acc:1305430]	0.00879526	0.202748	6.86394	0.454134	1	7.2937	0.0648763	0.00602196	0.0588543	0.00710578	0.0588543	-0.377435	0.128936	Cdh18	Cdh18	Cdh18	Cdh18	5	6	6	3
ENSRNOT00000079291	ENSRNOG00000001852	Ergic2	ERGIC and golgi 2 [Source:RGD Symbol;Acc:1310606]	0.00883807	0.203244	6.85526	0.0591821	1	7.07469	0.00845459	0.00164519	0.0068094	0.00757853	0.00757853	-0.157285	0.0608034	Ergic2	Ergic2	Ergic2	Ergic2	38	42	61	81
ENSRNOT00000002044	ENSRNOG00000001494	Napa	NSF attachment protein alpha [Source:RGD Symbol;Acc:620855]	0.00885598	0.203344	6.85164	0.0835637	1	7.8477	0.0119377	0.000406907	0.0115308	0.00625551	0.0115308	-0.161817	0.055351	Napa	Napa	Napa	Napa	52	93	117	147
ENSRNOT00000005641	ENSRNOG00000004172	Pdk2	pyruvate dehydrogenase kinase 2 [Source:RGD Symbol;Acc:69428]	0.0088665	0.203344	6.84952	0.100025	1	7.00264	0.0142893	0.00153218	0.0127571	0.00775349	0.0127571	-0.177508	0.0612408	Pdk2	Pdk2	Pdk2	Pdk2	19	31	45	37
ENSRNOT00000024950	ENSRNOG00000018425	Dym	dymeclin [Source:RGD Symbol;Acc:1309111]	0.00886898	0.203344	6.84902	0.193629	1	7.54645	0.0276613	0.00682665	0.0208346	0.00666094	0.0208346	-0.246293	0.08427	Dym	Dym	Dym	Dym	16	19	27	45
ENSRNOT00000085725	ENSRNOG00000010895	Tmem30a	transmembrane protein 30A [Source:RGD Symbol;Acc:1303315]	0.00894793	0.204088	6.83319	0.0421801	1	8.03804	0.00602573	0.000822839	0.00520289	0.00606244	0.00606244	-0.12321	0.0472366	Tmem30a	Tmem30a	Tmem30a	Tmem30a	166	147	189	294
ENSRNOT00000061100	ENSRNOG00000020828	Pde4a	phosphodiesterase 4A [Source:RGD Symbol;Acc:3279]	0.00895019	0.204088	6.83274	0.141188	1	6.429	0.0201698	0.00271751	0.0174523	0.00968771	0.0174523	-0.212166	0.0745647	Pde4a	Pde4a	Pde4a	Pde4a	38	58	72	108
ENSRNOT00000084858	ENSRNOG00000012601	Leprotl1	leptin receptor overlapping transcript-like 1 [Source:RGD Symbol;Acc:1307168]	0.00902913	0.204931	6.81705	0.0334907	1	7.71126	0.00478439	0.000552638	0.00423175	0.00642333	0.00642333	-0.118137	0.0484675	Leprotl1	Leprotl1	Leprotl1	Leprotl1	35	34	50	69
ENSRNOT00000022502	ENSRNOG00000016722	Xpo6	exportin 6 [Source:RGD Symbol;Acc:1311491]	0.009102	0.205066	6.8027	0.0670161	1	7.96162	0.00957373	0.000679354	0.00889438	0.00613439	0.00889438	-0.1446	0.0497204	Xpo6	Xpo6	Xpo6	Xpo6	11	14	20	20
ENSRNOT00000001383	ENSRNOG00000001049	Tpt1	tumor protein, translationally-controlled 1 [Source:RGD Symbol;Acc:621623]	0.00908612	0.205066	6.80582	0.0234574	1	9.23274	0.00335105	8.71056e-05	0.00326395	0.00581675	0.00581675	0.0850658	0.0369017	Tpt1	Tpt1	Tpt1	Tpt1	4	2	3	3
ENSRNOT00000037946	ENSRNOG00000021317	Cct2	chaperonin containing TCP1 subunit 2 [Source:RGD Symbol;Acc:1359143]	0.00912665	0.205066	6.79787	0.0374583	1	8.12071	0.00535119	0.000669295	0.00468189	0.0059928	0.0059928	-0.116541	0.0457619	Cct2	Cct2	Cct2	Cct2	60	52	65	86
ENSRNOT00000091490	ENSRNOG00000059615	Exoc6b	exocyst complex component 6B [Source:RGD Symbol;Acc:1560638]	0.0090715	0.205066	6.8087	0.0155006	1	8.51231	0.00221437	0.000254716	0.00195965	0.00577286	0.00577286	-0.0808593	0.040769	Exoc6b	Exoc6b	Exoc6b	Exoc6b	21	19	39	34
ENSRNOT00000083979	ENSRNOG00000016091	Tmem169	transmembrane protein 169 [Source:RGD Symbol;Acc:1582820]	0.00906443	0.205066	6.81009	0.196183	1	5.9394	0.0280261	0.00984285	0.0181833	0.0124368	0.0181833	-0.274055	0.104475	Tmem169	Tmem169	Tmem169	Tmem169	13	12	19	26
ENSRNOT00000048504	ENSRNOG00000042094	Prr13	proline rich 13 [Source:RGD Symbol;Acc:1307129]	0.00908617	0.205066	6.80581	0.0663108	1	6.67998	0.00947297	0.00144424	0.00802872	0.00870447	0.00870447	-0.16913	0.0655582	Prr13	Prr13	Prr13	Prr13	12	25	31	37
ENSRNOT00000017227	ENSRNOG00000011804	Stx12	syntaxin 12 [Source:RGD Symbol;Acc:620977]	0.00909358	0.205066	6.80436	0.0142864	1	8.31545	0.00204091	0.00032705	0.00171386	0.00586121	0.00586121	-0.08341	0.0423888	Stx12	Stx12	Stx12	Stx12	29	21	39	59
ENSRNOT00000064916	ENSRNOG00000019895	Nedd8	NEDD8 ubiquitin like modifier [Source:RGD Symbol;Acc:3158]	0.00913115	0.205087	6.79699	0.0550778	1	7.30337	0.00786826	0.000813631	0.00705463	0.00708685	0.00708685	-0.142693	0.0541551	Nedd8	Nedd8	Nedd8	Nedd8	67	58	100	109
ENSRNOT00000011592	ENSRNOG00000008578	Cdk16	cyclin-dependent kinase 16 [Source:RGD Symbol;Acc:620584]	0.00913831	0.205093	6.79559	0.091155	1	7.33834	0.0130221	0.00162571	0.0113964	0.00701971	0.0113964	-0.16859	0.0580134	Cdk16	Cdk16	Cdk16	Cdk16	25	37	49	82
ENSRNOT00000076740	ENSRNOG00000012184	Urgcp	upregulator of cell proliferation [Source:RGD Symbol;Acc:1564681]	0.00926157	0.206535	6.77168	29.0447	1	2.45605	4.14925	1.36853	2.78072	0.591168	2.78072	3.00617	1.0371	Urgcp	Urgcp	Urgcp	Urgcp	17	27	35	35
ENSRNOT00000086426	ENSRNOG00000009580	Lca5	lebercilin LCA5 [Source:RGD Symbol;Acc:1308555]	0.00928813	0.206839	6.76657	45.4416	1	3.42649	6.49166	0.840014	5.65164	0.100182	5.65164	3.7593	1.29764	Lca5	Lca5	Lca5	Lca5	2	14	7	7
ENSRNOT00000005273	ENSRNOG00000003508	Ergic1	endoplasmic reticulum-golgi intermediate compartment 1 [Source:RGD Symbol;Acc:1585015]	0.00931468	0.206867	6.76147	0.055948	1	7.4967	0.00799258	0.000524054	0.00746852	0.00674055	0.00746852	-0.136917	0.0504904	Ergic1	Ergic1	Ergic1	Ergic1	52	40	61	88
ENSRNOT00000024156	ENSRNOG00000017854	Ucp2	uncoupling protein 2 [Source:RGD Symbol;Acc:3932]	0.00930944	0.206867	6.76248	0.494902	1	6.69515	0.0707002	0.00126758	0.0694326	0.00865256	0.0694326	0.392248	0.135455	Ucp2	Ucp2	Ucp2	Ucp2	0	1	0	1
ENSRNOT00000024601	ENSRNOG00000018237	Gstp1	glutathione S-transferase pi 1 [Source:RGD Symbol;Acc:2758]	0.00930991	0.206867	6.76239	0.0462467	1	7.84718	0.00660668	0.000427247	0.00617943	0.00625611	0.00625611	-0.125245	0.0465226	Gstp1	Gstp1	Gstp1	Gstp1	3	2	7	3
ENSRNOT00000000181	ENSRNOG00000000168	Gatm	glycine amidinotransferase [Source:RGD Symbol;Acc:71090]	0.00934102	0.206867	6.75644	0.0228466	1	8.91159	0.0032638	0.000150527	0.00311327	0.00572635	0.00572635	0.0864465	0.0382726	Gatm	Gatm	Gatm	Gatm	13	12	11	19
ENSRNOT00000079644	ENSRNOG00000005333	Azin1	antizyme inhibitor 1 [Source:RGD Symbol;Acc:61934]	0.00933745	0.206867	6.75712	0.0462058	1	8.29795	0.00660083	0.000365679	0.00623515	0.00587121	0.00623515	-0.120881	0.0427422	Azin1	Azin1	Azin1	Azin1	30	46	49	59
ENSRNOT00000049601	ENSRNOG00000029165	Stx1a	syntaxin 1A [Source:RGD Symbol;Acc:69430]	0.00935371	0.206961	6.75401	0.302202	1	5.43132	0.0431717	0.00895587	0.0342159	0.0168828	0.0342159	-0.313108	0.113329	Stx1a	Stx1a	Stx1a	Stx1a	9	19	34	14
ENSRNOT00000017915	ENSRNOG00000013340	Twsg1	twisted gastrulation BMP signaling modulator 1 [Source:RGD Symbol;Acc:1311215]	0.00937058	0.207103	6.7508	0.152302	1	7.73871	0.0217575	0.00296488	0.0187926	0.00638752	0.0187926	-0.217484	0.0751982	Twsg1	Twsg1	Twsg1	Twsg1	17	13	16	27
ENSRNOT00000006131	ENSRNOG00000004519	Atg2b	autophagy related 2B [Source:RGD Symbol;Acc:1304878]	0.00939807	0.207343	6.74557	0.0418049	1	8.35463	0.00597213	0.00044153	0.0055306	0.0058401	0.0058401	-0.116757	0.0428627	Atg2b	Atg2b	Atg2b	Atg2b	26	35	49	54
ENSRNOT00000020681	ENSRNOG00000014765	Vapa	VAMP associated protein A [Source:RGD Symbol;Acc:61803]	0.0094007	0.207343	6.74507	0.0160067	1	8.39494	0.00228667	0.000236196	0.00205047	0.00582023	0.00582023	-0.0826536	0.041319	Vapa	Vapa	Vapa	Vapa	42	37	70	58
ENSRNOT00000066501	ENSRNOG00000018569	Ahcyl1	adenosylhomocysteinase-like 1 [Source:RGD Symbol;Acc:1309768]	0.00941959	0.207569	6.74149	0.0121516	1	9.04535	0.00173595	0.000252864	0.00148308	0.00575004	0.00575004	-0.0660773	0.038549	Ahcyl1	Ahcyl1	Ahcyl1	Ahcyl1	28	39	52	72
ENSRNOT00000026792	ENSRNOG00000019725	Actr1a	actin related protein 1A [Source:RGD Symbol;Acc:1307025]	0.00944886	0.207676	6.73596	0.0516502	1	8.38221	0.00737861	0.000245728	0.00713288	0.0058263	0.00713288	-0.126567	0.0438322	Actr1a	Actr1a	Actr1a	Actr1a	40	57	115	117
ENSRNOT00000013608	ENSRNOG00000009439	Eef1a1	eukaryotic translation elongation factor 1 alpha 1 [Source:RGD Symbol;Acc:67387]	0.00947835	0.207858	6.7304	0.0113837	1	10.4867	0.00162624	4.06979e-05	0.00158554	0.00741426	0.00741426	0.0405416	0.0373561	Eef1a1	Eef1a1	Eef1a1	Eef1a1	39	28	40	64
ENSRNOT00000059599	ENSRNOG00000029941	Grina	glutamate ionotropic receptor NMDA type subunit associated protein 1 [Source:RGD Symbol;Acc:628873]	0.00947312	0.207858	6.73138	0.0703504	1	8.76188	0.0100501	0.000177487	0.00987257	0.00572321	0.00987257	-0.147682	0.0511699	Grina	Grina	Grina	Grina	106	188	240	242
ENSRNOT00000002292	ENSRNOG00000001687	Crybg3	crystallin beta-gamma domain containing 3 [Source:RGD Symbol;Acc:1305628]	0.00948159	0.207858	6.72979	0.0915208	1	6.3353	0.0130744	0.00179318	0.0112812	0.0101221	0.0112812	0.189343	0.0729295	Crybg3	Crybg3	Crybg3	Crybg3	1	0	1	0
ENSRNOT00000025067	ENSRNOG00000018294	Hspa5	heat shock protein family A (Hsp70) member 5 [Source:RGD Symbol;Acc:2843]	0.00950021	0.208064	6.72629	0.0270244	1	9.05709	0.00386062	0.000116347	0.00374427	0.00575306	0.00575306	0.0917108	0.037558	Hspa5	Hspa5	Hspa5	Hspa5	111	61	107	118
ENSRNOT00000024033	ENSRNOG00000017817	Cox4i1	cytochrome c oxidase subunit 4i1 [Source:RGD Symbol;Acc:68374]	0.00953711	0.208473	6.71937	0.0397791	1	8.19754	0.00568273	0.000736859	0.00494587	0.00593551	0.00593551	-0.117756	0.0456333	Cox4i1	Cox4i1	Cox4i1	Cox4i1	133	146	250	251
ENSRNOT00000014910	ENSRNOG00000011222	Dynll1	dynein light chain LC8-type 1 [Source:RGD Symbol;Acc:619866]	0.00955038	0.208543	6.71689	0.0160334	1	8.33224	0.00229049	0.000283452	0.00200704	0.00585195	0.00585195	-0.0841116	0.0420072	Dynll1	Dynll1	BC048507	BC048507	0	0	1	3
ENSRNOT00000061999	ENSRNOG00000016054	Tab2	TGF-beta activated kinase 1/MAP3K7 binding protein 2 [Source:RGD Symbol;Acc:1309527]	0.00955489	0.208543	6.71605	0.0729551	1	6.86253	0.0104222	0.00292214	0.00750001	0.00812886	0.00812886	0.176454	0.0687865	Tab2	Tab2	Tab2	Tab2	27	41	38	74
ENSRNOT00000079866	ENSRNOG00000055583	Ttyh3	tweety family member 3 [Source:RGD Symbol;Acc:1309549]	0.00957201	0.208687	6.71286	0.203866	1	7.34516	0.0291237	0.00128252	0.0278412	0.00700685	0.0278412	-0.251191	0.0872079	Ttyh3	Ttyh3	Ttyh3	Ttyh3	65	71	109	111
ENSRNOT00000025051	ENSRNOG00000018576	Rcan3	RCAN family member 3 [Source:RGD Symbol;Acc:1311826]	0.00958583	0.208759	6.71029	0.195974	1	5.9006	0.0279962	0.0033022	0.024694	0.0127063	0.024694	-0.247383	0.0870281	Rcan3	Rcan3	Rcan3	Rcan3	65	74	117	154
ENSRNOT00000054830	ENSRNOG00000043503	Ehd1	EH-domain containing 1 [Source:RGD Symbol;Acc:1309017]	0.00961137	0.209238	6.70554	0.122791	1	7.17627	0.0175416	0.000757425	0.0167842	0.00734854	0.0167842	-0.194882	0.067712	Ehd1	Ehd1	Ehd1	Ehd1	10	12	15	17
ENSRNOT00000004138	ENSRNOG00000003088	Arhgap31	Rho GTPase activating protein 31 [Source:RGD Symbol;Acc:1306093]	0.00961569	0.209256	6.70474	0.101744	1	6.63252	0.0145348	0.00146988	0.013065	0.00887215	0.013065	0.18185	0.0664276	Arhgap31	Arhgap31	Arhgap31	Arhgap31	0	3	1	4
ENSRNOT00000000749	ENSRNOG00000000610	Cisd1	CDGSH iron sulfur domain 1 [Source:RGD Symbol;Acc:1309529]	0.00964916	0.209754	6.69854	0.0657229	1	6.97079	0.00938899	0.00114875	0.00824023	0.00783421	0.00824023	-0.156378	0.0599853	Cisd1	Cisd1	Cisd1	Cisd1	37	45	75	74
ENSRNOT00000010157	ENSRNOG00000007583	Pygb	glycogen phosphorylase B [Source:RGD Symbol;Acc:3460]	0.00964673	0.209754	6.69899	0.0265182	1	8.63891	0.00378832	0.000204045	0.00358427	0.00573906	0.00573906	-0.0942914	0.0397851	Pygb	Pygb	Pygb	Pygb	39	48	64	96
ENSRNOT00000018891	ENSRNOG00000014107	Omg	oligodendrocyte-myelin glycoprotein [Source:RGD Symbol;Acc:1359125]	0.00966251	0.209814	6.69608	0.0666332	1	8.96479	0.00951902	0.000143065	0.00937596	0.0057334	0.00937596	-0.143499	0.0499097	Omg	Omg	Omg	Omg	42	39	56	72
ENSRNOT00000073321	ENSRNOG00000045636	Fasn	fatty acid synthase [Source:RGD Symbol;Acc:620665]	0.00966062	0.209814	6.69643	0.135349	1	9.14328	0.0193356	0.00011693	0.0192187	0.00577998	0.0192187	-0.204521	0.0711308	Fasn	Fasn	Fasn	Fasn	40	49	90	117
ENSRNOT00000024978	ENSRNOG00000018399	Cpne6	copine 6 [Source:RGD Symbol;Acc:1583895]	0.00966051	0.209814	6.69645	0.290782	1	6.59485	0.0415402	0.0013032	0.040237	0.00901094	0.040237	-0.299773	0.104259	Cpne6	Cpne6	Cpne6	Cpne6	25	22	40	75
ENSRNOT00000019624	ENSRNOG00000014568	Ndufb10	NADH:ubiquinone oxidoreductase subunit B10 [Source:RGD Symbol;Acc:1310782]	0.0096982	0.210435	6.68951	0.0373873	1	7.84376	0.00534104	0.000533007	0.00480803	0.00626001	0.00626001	-0.117866	0.0471546	Ndufb10	Ndufb10	Ndufb10	Ndufb10	32	33	40	49
ENSRNOT00000035048	ENSRNOG00000025580	LOC100912618	ubiquitin-conjugating enzyme E2 variant 1-like [Source:RGD Symbol;Acc:6486058]	0.00973651	0.210815	6.68248	0.0376505	1	8.05649	0.00537865	0.000327501	0.00505114	0.00604617	0.00604617	-0.113762	0.0442089	LOC100912618	LOC100912618	Ube2v1	Ube2v1	0	0	1	1
ENSRNOT00000016410	ENSRNOG00000012054	Zmpste24	zinc metallopeptidase STE24 [Source:RGD Symbol;Acc:1305570]	0.00973977	0.210815	6.68188	42.1049	1	3.22046	6.01499	3.10664	2.90835	0.143797	2.90835	3.65578	1.31608	Zmpste24	Zmpste24	Zmpste24	Zmpste24	7	8	15	13
ENSRNOT00000079059	ENSRNOG00000010267	Klhdc10	kelch domain containing 10 [Source:RGD Symbol;Acc:1309792]	0.00976535	0.210893	6.67721	0.0193711	1	8.63445	0.0027673	0.000179464	0.00258784	0.00573995	0.00573995	-0.0831348	0.0396417	Klhdc10	Klhdc10	Klhdc10	Klhdc10	14	29	31	38
ENSRNOT00000016784	ENSRNOG00000012148	Trio	trio Rho guanine nucleotide exchange factor [Source:RGD Symbol;Acc:1308360]	0.00977781	0.211008	6.67493	0.135183	1	7.53067	0.0193118	0.00439872	0.0149131	0.00668578	0.0149131	-0.204195	0.0711826	Trio	Trio	Trio	Trio	25	24	36	40
ENSRNOT00000027719	ENSRNOG00000020401	Adcy4	adenylate cyclase 4 [Source:RGD Symbol;Acc:2034]	0.00984482	0.211381	6.66276	1.2976	1	4.68354	0.185372	0.0774653	0.107907	0.0279295	0.107907	0.645706	0.235551	Adcy4	Adcy4	Adcy4	Adcy4	0	0	0	1
ENSRNOT00000018599	ENSRNOG00000013658	Nefl	neurofilament light [Source:RGD Symbol;Acc:621458]	0.0098316	0.211381	6.66516	0.0327347	1	9.40537	0.00467639	6.98892e-05	0.0046065	0.00591367	0.00591367	-0.0986656	0.036471	Nefl	Nefl	Nefl	Nefl	19	40	41	59
ENSRNOT00000010927	ENSRNOG00000007907	Tmem178a	transmembrane protein 178A [Source:RGD Symbol;Acc:1303057]	0.00984278	0.211381	6.66313	0.160377	1	5.72595	0.0229111	0.00318732	0.0197237	0.0140399	0.0197237	-0.238236	0.0907385	Tmem178a	Tmem178a	Tmem178	Tmem178	3	8	8	9
ENSRNOT00000091288	ENSRNOG00000060293	Ndufa3	NADH:ubiquinone oxidoreductase subunit A3 [Source:RGD Symbol;Acc:1588687]	0.00983323	0.211381	6.66486	0.0795695	1	6.88646	0.0113671	0.000933763	0.0104333	0.00806092	0.0104333	-0.162236	0.0602354	Ndufa3	Ndufa3	Ndufa3	Ndufa3	79	67	103	123
ENSRNOT00000076636	ENSRNOG00000022812	Ercc5	ERCC excision repair 5, endonuclease [Source:RGD Symbol;Acc:1586176]	0.00984411	0.211381	6.66289	47.9793	1	1.74279	6.85419	1.84872	5.00547	2.15093	5.00547	-3.95143	1.45392	Ercc5	Ercc5	Ercc5	Ercc5	8	11	15	25
ENSRNOT00000028707	ENSRNOG00000021145	Gpr137	G protein-coupled receptor 137 [Source:RGD Symbol;Acc:1586317]	0.00985848	0.211446	6.66029	0.157692	1	6.50166	0.0225274	0.00271633	0.0198111	0.00937747	0.0198111	-0.220394	0.0769512	Gpr137	Gpr137	Gpr137	Gpr137	26	32	45	50
ENSRNOT00000077066	ENSRNOG00000002907	Plekha6	pleckstrin homology domain containing A6 [Source:RGD Symbol;Acc:1564395]	0.00985636	0.211446	6.66068	0.0720026	1	7.75426	0.0102861	0.000787458	0.00949863	0.00636769	0.00949863	-0.148928	0.0519965	Plekha6	Plekha6	Plekha6	Plekha6	24	44	56	58
ENSRNOT00000047462	ENSRNOG00000030597	Ankrd52	ankyrin repeat domain 52 [Source:RGD Symbol;Acc:1307124]	0.00989111	0.211993	6.6544	0.132882	1	8.24303	0.0189831	0.000300705	0.0186824	0.00590491	0.0186824	-0.20226	0.0706648	Ankrd52	Ankrd52	Ankrd52	Ankrd52	6	7	9	11
ENSRNOT00000027381	ENSRNOG00000020178	Cope	coatomer protein complex, subunit epsilon [Source:RGD Symbol;Acc:1306785]	0.00990428	0.212122	6.65203	0.0780569	1	6.67727	0.011151	0.00117841	0.00997257	0.00871383	0.00997257	-0.168217	0.0645118	Cope	Cope	Cope	Cope	37	38	61	81
ENSRNOT00000011070	ENSRNOG00000026425	Ppp6r2	protein phosphatase 6, regulatory subunit 2 [Source:RGD Symbol;Acc:1563990]	0.00993131	0.212391	6.64718	52.7371	1	3.70327	7.53387	4.68065	2.85322	0.0684465	2.85322	4.22849	1.59131	Ppp6r2	Ppp6r2	Ppp6r2	Ppp6r2	5	5	4	5
ENSRNOT00000026033	ENSRNOG00000019069	Nxf1	nuclear RNA export factor 1 [Source:RGD Symbol;Acc:62014]	0.00994057	0.21244	6.64552	0.0368184	1	7.74503	0.00525976	0.000421122	0.00483864	0.00637941	0.00637941	0.117492	0.0474172	Nxf1	Nxf1	Nxf1	Nxf1	11	16	22	20
ENSRNOT00000046313	ENSRNOG00000014448	Arntl	aryl hydrocarbon receptor nuclear translocator-like [Source:RGD Symbol;Acc:62003]	0.00996354	0.212626	6.6414	0.0780228	1	6.2958	0.0111461	0.00245438	0.00869173	0.0103176	0.0103176	0.192674	0.0760517	Arntl	Arntl	Arntl	Arntl	2	3	8	9
ENSRNOT00000012999	ENSRNOG00000009773	Elovl4	ELOVL fatty acid elongase 4 [Source:RGD Symbol;Acc:1305630]	0.0100646	0.212699	6.62343	0.0891922	1	7.68845	0.0127417	0.00159629	0.0111455	0.00645388	0.0111455	-0.165472	0.0580062	Elovl4	Elovl4	Elovl4	Elovl4	31	19	52	55
ENSRNOT00000009718	ENSRNOG00000007256	Necab1	N-terminal EF-hand calcium binding protein 1 [Source:RGD Symbol;Acc:708548]	0.0100032	0.212699	6.63433	0.42289	1	8.7071	0.0604129	0.000167209	0.0602457	0.00572821	0.0602457	-0.360489	0.12622	Necab1	Necab1	Necab1	Necab1	24	5	3	13
ENSRNOT00000070862	ENSRNOG00000048320	Ndufa11	NADH:ubiquinone oxidoreductase subunit A11 [Source:RGD Symbol;Acc:1303292]	0.0100611	0.212699	6.62404	0.0654556	1	7.05025	0.0093508	0.000944122	0.00840668	0.00763676	0.00840668	-0.151775	0.057974	Ndufa11	Ndufa11	Ndufa11	Ndufa11	41	60	96	82
ENSRNOT00000006708	ENSRNOG00000005024	Cdkn2aipnl	CDKN2A interacting protein N-terminal like [Source:RGD Symbol;Acc:1308696]	0.0100671	0.212699	6.62299	0.0955062	1	7.12175	0.0136437	0.000987249	0.0126565	0.00746961	0.0126565	-0.171225	0.0600259	Cdkn2aipnl	Cdkn2aipnl	Cdkn2aipnl	Cdkn2aipnl	9	19	17	25
ENSRNOT00000066977	ENSRNOG00000043300	Enho	energy homeostasis associated [Source:RGD Symbol;Acc:6487582]	0.0100008	0.212699	6.63475	0.108538	1	6.08651	0.0155055	0.00223436	0.0132711	0.0114879	0.0132711	-0.205061	0.0795731	Enho	Enho	Enho	Enho	32	55	102	148
ENSRNOT00000012314	ENSRNOG00000009131	Zc3h12a	zinc finger CCCH type containing 12A [Source:RGD Symbol;Acc:1306776]	0.0099881	0.212699	6.63702	0.615573	1	3.97905	0.087939	0.0211105	0.0668285	0.050758	0.0668285	0.499304	0.194403	Zc3h12a	Zc3h12a	Zc3h12a	Zc3h12a	1	0	1	2
ENSRNOT00000015418	ENSRNOG00000011544	Zfp219	zinc finger protein 219 [Source:RGD Symbol;Acc:1359259]	0.0100104	0.212699	6.63305	49.5964	1	1.78303	7.0852	2.66161	4.42359	2.00422	4.42359	-4.1406	1.57171	Zfp219	Zfp219	Zfp219	Zfp219	7	12	17	15
ENSRNOT00000033450	ENSRNOG00000021438	Tuba1c	tubulin, alpha 1C [Source:RGD Symbol;Acc:1307226]	0.0100087	0.212699	6.63335	1.27728	1	4.87668	0.182468	0.0159707	0.166497	0.0240441	0.166497	0.62647	0.219374	Tuba1c	Tuba1c	Tuba1c	Tuba1c	0	0	1	1
ENSRNOT00000074071	ENSRNOG00000047339	Pja1	praja ring finger ubiquitin ligase 1 [Source:RGD Symbol;Acc:1591532]	0.0100431	0.212699	6.62724	0.134585	1	7.2136	0.0192264	0.00654994	0.0126764	0.00726876	0.0126764	-0.210232	0.0781741	Pja1	Pja1	Pja1	Pja1	46	41	71	89
ENSRNOT00000013246	ENSRNOG00000009713	Oxa1l	OXA1L, mitochondrial inner membrane protein [Source:RGD Symbol;Acc:1585024]	0.0100726	0.21274	6.62201	0.0409612	1	7.11031	0.00585159	0.000790134	0.00506146	0.0074957	0.0074957	-0.137342	0.0564549	Oxa1l	Oxa1l	Oxa1l	Oxa1l	9	15	15	27
ENSRNOT00000088732	ENSRNOG00000059744	Atxn7l3b	ataxin 7-like 3B [Source:RGD Symbol;Acc:2301984]	0.0101144	0.213193	6.61464	0.0387913	1	8.59102	0.00554162	0.000191878	0.00534974	0.00574975	0.00574975	-0.109849	0.039941	Atxn7l3b	Atxn7l3b	Atxn7l3b	Atxn7l3b	116	144	204	217
ENSRNOT00000013963	ENSRNOG00000010472	Ccdc32	coiled-coil domain containing 32 [Source:RGD Symbol;Acc:1307516]	0.010144	0.213491	6.60943	0.0603283	1	6.82039	0.00861833	0.0011477	0.00747063	0.00825254	0.00825254	-0.15766	0.0621494	Ccdc32	Ccdc32	Ccdc32	Ccdc32	31	29	34	29
ENSRNOT00000017448	ENSRNOG00000012982	Map9	microtubule-associated protein 9 [Source:RGD Symbol;Acc:1560368]	0.01017	0.213585	6.60487	1.77068	1	7.73576	0.252954	0.0588573	0.194097	0.00639132	0.194097	-0.736643	0.258753	Map9	Map9	Map9	Map9	185	167	250	319
ENSRNOT00000066362	ENSRNOG00000042041	Gal3st1	galactose-3-O-sulfotransferase 1 [Source:RGD Symbol;Acc:1583379]	0.0101807	0.213592	6.60301	1.64383	1	4.34859	0.234833	0.0691578	0.165675	0.0352894	0.165675	-0.709706	0.249341	Gal3st1	Gal3st1	Gal3st1	Gal3st1	0	4	3	1
ENSRNOT00000083720	ENSRNOG00000056371	Pik3ca	phosphatidylinositol-4,5-bisphosphate 3-kinase, catalytic subunit alpha [Source:RGD Symbol;Acc:620916]	0.0101919	0.213592	6.60104	0.0296881	1	8.32089	0.00424115	0.000381386	0.00385977	0.00585818	0.00585818	-0.102058	0.0426951	Pik3ca	Pik3ca	Pik3ca	Pik3ca	72	85	101	118
ENSRNOT00000089319	ENSRNOG00000046428	Lrrc75b	leucine rich repeat containing 75B [Source:RGD Symbol;Acc:2318441]	0.0101814	0.213592	6.60288	0.0579131	1	6.93491	0.00827329	0.00111064	0.00716265	0.00792832	0.00792832	-0.152999	0.0603189	Lrrc75b	Lrrc75b	Lrrc75b	Lrrc75b	18	33	55	61
ENSRNOT00000009625	ENSRNOG00000007323	Ric8b	RIC8 guanine nucleotide exchange factor B [Source:RGD Symbol;Acc:631419]	0.0102028	0.213745	6.59914	0.162898	1	6.46929	0.0232711	0.00480112	0.01847	0.00951293	0.01847	-0.22541	0.0810495	Ric8b	Ric8b	Ric8b	Ric8b	13	13	27	25
ENSRNOT00000006504	ENSRNOG00000004783	Fam171b	family with sequence similarity 171, member B [Source:RGD Symbol;Acc:1562526]	0.0102135	0.213773	6.59727	0.0226597	1	8.32734	0.0032371	0.000243979	0.00299312	0.00585462	0.00585462	-0.0918028	0.041787	Fam171b	Fam171b	Fam171b	Fam171b	76	62	70	93
ENSRNOT00000015718	ENSRNOG00000011728	Fto	FTO, alpha-ketoglutarate dependent dioxygenase [Source:RGD Symbol;Acc:1305121]	0.0102228	0.213863	6.59565	0.0389406	1	8.08599	0.00556294	0.000454699	0.00510824	0.00602103	0.00602103	-0.114901	0.0447483	Fto	Fto	Fto	Fto	44	48	73	79
ENSRNOT00000025353	ENSRNOG00000018653	Pfdn1	prefoldin subunit 1 [Source:RGD Symbol;Acc:1305603]	0.0102652	0.214196	6.58829	0.0521022	1	6.85687	0.00744318	0.00103357	0.00640961	0.00814516	0.00814516	-0.152011	0.0611111	Pfdn1	Pfdn1	Pfdn1	Pfdn1	66	71	93	109
ENSRNOT00000008480	ENSRNOG00000021718	Cspp1	centrosome and spindle pole associated protein 1 [Source:RGD Symbol;Acc:1307055]	0.0102747	0.214196	6.58663	74.6406	1	2.34108	10.6629	5.1425	5.52045	0.73139	5.52045	-4.85265	1.76776	Cspp1	Cspp1	Cspp1	Cspp1	32	26	30	40
ENSRNOT00000064358	ENSRNOG00000042556	Bmyc	brain expressed myelocytomatosis oncogene [Source:RGD Symbol;Acc:1584970]	0.0102742	0.214196	6.58673	0.130131	1	5.97721	0.0185902	0.00240615	0.016184	0.0121825	0.016184	-0.214759	0.0825184	Bmyc	Bmyc	Bmyc	Bmyc	20	22	22	46
ENSRNOT00000041577	ENSRNOG00000031129	Carm1	coactivator-associated arginine methyltransferase 1 [Source:RGD Symbol;Acc:1305879]	0.0103066	0.214636	6.58111	68.1207	1	2.15937	9.73153	1.3438	8.38773	1.02083	8.38773	4.56403	1.60731	Carm1	Carm1	Carm1	Carm1	8	10	23	24
ENSRNOT00000011292	ENSRNOG00000008157	Syn2	synapsin II [Source:RGD Symbol;Acc:3798]	0.0103144	0.214699	6.57977	0.0423639	1	7.43698	0.00605198	0.00062557	0.00542641	0.00684113	0.00684113	-0.128361	0.0516759	Syn2	Syn2	Syn2	Syn2	23	31	36	34
ENSRNOT00000086986	ENSRNOG00000019834	Hsp90ab1	heat shock protein 90 alpha family class B member 1 [Source:RGD Symbol;Acc:1303075]	0.0103305	0.214699	6.57699	0.0134221	1	9.54946	0.00191744	0.000406688	0.00151075	0.00602153	0.00602153	-0.0629604	0.0387112	Hsp90ab1	Hsp90ab1	Hsp90ab1	Hsp90ab1	2441	2136	3343	4265
ENSRNOT00000028368	ENSRNOG00000020894	Lsm12	LSM12 homolog [Source:RGD Symbol;Acc:1309441]	0.010324	0.214699	6.57812	0.0195006	1	7.83517	0.00278579	0.000360854	0.00242494	0.00626987	0.00626987	-0.0978542	0.0462473	Lsm12	Lsm12	Lsm12	Lsm12	26	27	28	38
ENSRNOT00000074626	ENSRNOG00000048043	F2r	coagulation factor II (thrombin) receptor [Source:RGD Symbol;Acc:2586]	0.0103419	0.214699	6.57504	0.207886	1	7.74982	0.029698	0.000395353	0.0293027	0.00637332	0.0293027	-0.252057	0.0888255	F2r	F2r	F2r	F2r	38	48	116	94
ENSRNOT00000031488	ENSRNOG00000023496	Fam189a1	family with sequence similarity 189, member A1 [Source:RGD Symbol;Acc:1592985]	0.0103207	0.214699	6.57869	0.308324	1	5.2493	0.0440463	0.00650561	0.0375407	0.0189225	0.0375407	-0.310678	0.112559	Fam189a1	Fam189a1	Fam189a1	Fam189a1	19	30	27	53
ENSRNOT00000072679	ENSRNOG00000048309	Uqcc1	ubiquinol-cytochrome c reductase complex assembly factor 1 [Source:RGD Symbol;Acc:1585681]	0.0103792	0.214869	6.56862	0.196432	1	6.54045	0.0280617	0.00532904	0.0227327	0.0092208	0.0227327	-0.244941	0.0863784	Uqcc1	Uqcc1	Uqcc1	Uqcc1	48	28	43	62
ENSRNOT00000020265	ENSRNOG00000015078	Ifitm3	interferon induced transmembrane protein 3 [Source:RGD Symbol;Acc:1595844]	0.0103778	0.214869	6.56887	1.74594	1	5.144	0.24942	0.00688375	0.242536	0.0201685	0.242536	0.730257	0.257518	Ifitm3	Ifitm3	Ifitm3	Ifitm3	1	1	2	1
ENSRNOT00000074492	ENSRNOG00000047686	Pou3f1	POU class 3 homeobox 1 [Source:RGD Symbol;Acc:619767]	0.0104241	0.215348	6.56095	0.590714	1	5.38639	0.0843878	0.00448814	0.0798996	0.0173835	0.0798996	-0.424609	0.149864	Pou3f1	Pou3f1	Pou3f1	Pou3f1	73	65	52	121
ENSRNOT00000011287	ENSRNOG00000008345	Clcn6	chloride voltage-gated channel 6 [Source:RGD Symbol;Acc:1305379]	0.0104435	0.215532	6.55763	0.147513	1	8.2949	0.0210733	0.000719608	0.0203537	0.00587299	0.0203537	-0.212153	0.0749053	Clcn6	Clcn6	Clcn6	Clcn6	36	47	69	72
ENSRNOT00000040697	ENSRNOG00000033330	Skida1	SKI/DACH domain containing 1 [Source:RGD Symbol;Acc:1588196]	0.0104439	0.215532	6.55757	0.201341	1	5.25022	0.028763	0.0058642	0.0228988	0.0189121	0.0228988	-0.283426	0.111002	Skida1	Skida1	Skida1	Skida1	0	3	7	7
ENSRNOT00000015977	ENSRNOG00000011585	Fat3	FAT atypical cadherin 3 [Source:RGD Symbol;Acc:620657]	0.010464	0.215635	6.55414	0.045841	1	8.41157	0.00654871	0.00143996	0.00510876	0.00581257	0.00581257	-0.124863	0.0483846	Fat3	Fat3	Fat3	Fat3	57	24	46	61
ENSRNOT00000076169	ENSRNOG00000008249	Brms1l	BRMS1 like transcriptional repressor [Source:RGD Symbol;Acc:1306006]	0.0104691	0.215635	6.55327	0.0988025	1	7.19595	0.0141146	0.00521546	0.00889918	0.00730617	0.00889918	-0.189864	0.073647	Brms1l	Brms1l	Brms1l	Brms1l	14	23	20	38
ENSRNOT00000018535	ENSRNOG00000013481	Cdh11	cadherin 11 [Source:RGD Symbol;Acc:619742]	0.0104765	0.215658	6.55203	0.0525337	1	8.05331	0.00750482	0.000437934	0.00706688	0.00604895	0.00706688	-0.1267	0.0448944	Cdh11	Cdh11	Cdh11	Cdh11	73	69	116	131
ENSRNOT00000078830	ENSRNOG00000057626	Kif1b	kinesin family member 1B [Source:RGD Symbol;Acc:621520]	0.0105152	0.216179	6.54546	0.134007	1	9.3388	0.0191439	0.00236459	0.0167793	0.0058722	0.0167793	-0.202093	0.0714483	Kif1b	Kif1b	Kif1b	Kif1b	307	350	462	637
ENSRNOT00000082191	ENSRNOG00000010319	Lcp1	lymphocyte cytosolic protein 1 [Source:RGD Symbol;Acc:1308288]	0.0105248	0.216303	6.54383	45.0283	1	1.63451	6.43262	0.791183	5.64143	2.5971	5.64143	3.72426	1.3359	Lcp1	Lcp1	Lcp1	Lcp1	6	1	4	4
ENSRNOT00000065126	ENSRNOG00000006639	Scn9a	sodium voltage-gated channel alpha subunit 9 [Source:RGD Symbol;Acc:69368]	0.0105756	0.216678	6.53527	0.379536	1	7.38998	0.0542194	0.00147418	0.0527452	0.00692426	0.0527452	0.339942	0.120318	Scn9a	Scn9a	Scn9a	Scn9a	47	24	28	31
ENSRNOT00000026875	ENSRNOG00000019804	B3gat3	beta-1,3-glucuronyltransferase 3 [Source:RGD Symbol;Acc:1311968]	0.0105845	0.216731	6.53378	0.117322	1	7.07869	0.0167603	0.000967756	0.0157925	0.00756911	0.0157925	-0.188989	0.0669012	B3gat3	B3gat3	Eml3	Eml3	4	6	7	12
ENSRNOT00000026507	ENSRNOG00000019551	Psmb6	proteasome 20S subunit beta 6 [Source:RGD Symbol;Acc:61881]	0.0105922	0.216789	6.53248	0.0611627	1	7.11324	0.00873753	0.00105729	0.00768025	0.007489	0.00768025	-0.148621	0.0576653	Psmb6	Psmb6	Psmb6	Psmb6	38	34	61	65
ENSRNOT00000021064	ENSRNOG00000015538	Abcd2	ATP binding cassette subfamily D member 2 [Source:RGD Symbol;Acc:69244]	0.0106032	0.216878	6.53064	0.041554	1	7.58879	0.00593629	0.000466908	0.00546938	0.00659611	0.00659611	-0.123168	0.0492104	Abcd2	Abcd2	Abcd2	Abcd2	7	3	11	7
ENSRNOT00000048490	ENSRNOG00000030680	Ddx5	DEAD-box helicase 5 [Source:RGD Symbol;Acc:619906]	0.0106392	0.217327	6.52461	0.00587836	1	9.27921	0.000839765	0.000130804	0.000708962	0.00583945	0.00583945	0.0391954	0.0371217	Ddx5	Ddx5	Ddx5	Ddx5	148	149	251	236
ENSRNOT00000019630	ENSRNOG00000014628	Pomk	protein-O-mannose kinase [Source:RGD Symbol;Acc:1310810]	0.0106583	0.217394	6.52142	0.0750165	1	6.86415	0.0107166	0.0014361	0.00928054	0.0081242	0.00928054	-0.162418	0.0627383	Pomk	Pomk	Pomk	Pomk	9	9	15	14
ENSRNOT00000007747	ENSRNOG00000005825	Lyz2	lysozyme 2 [Source:RGD Symbol;Acc:3026]	0.0106629	0.217414	6.52064	0.20261	1	6.9753	0.0289443	0.00102232	0.0279219	0.00782264	0.0279219	0.248205	0.0879896	Lyz2	Lyz2	Lyz2	Lyz2	0	1	1	0
ENSRNOT00000074225	ENSRNOG00000050547	Syngr2	synaptogyrin 2 [Source:RGD Symbol;Acc:621334]	0.0106752	0.217517	6.5186	0.465176	1	4.84379	0.0664537	0.00815749	0.0582962	0.0246377	0.0582962	0.37605	0.133341	Syngr2	Syngr2	Syngr2	Syngr2	1	1	1	0
ENSRNOT00000025627	ENSRNOG00000018697	Abcb6	ATP binding cassette subfamily B member 6 [Source:RGD Symbol;Acc:71077]	0.0106958	0.217637	6.51516	0.125682	1	6.31857	0.0179546	0.00390704	0.0140475	0.010204	0.0140475	-0.209052	0.0805809	Abcb6	Abcb6	Abcb6	Abcb6	1	0	0	0
ENSRNOT00000018935	ENSRNOG00000014035	Arhgef4	Rho guanine nucleotide exchange factor 4 [Source:RGD Symbol;Acc:1586179]	0.0107985	0.218829	6.49819	0.145969	1	6.91724	0.0208526	0.00141849	0.0194342	0.00797591	0.0194342	-0.21045	0.0747895	Arhgef4	Arhgef4	Arhgef4	Arhgef4	57	46	78	94
ENSRNOT00000012487	ENSRNOG00000009385	Pik3cg	phosphatidylinositol-4,5-bisphosphate 3-kinase, catalytic subunit gamma [Source:RGD Symbol;Acc:1306468]	0.0108553	0.21953	6.48885	0.67053	1	6.32192	0.09579	0.0137622	0.0820277	0.0101874	0.0820277	0.450854	0.160389	Pik3cg	Pik3cg	Pik3cg	Pik3cg	0	0	0	2
ENSRNOT00000015180	ENSRNOG00000011422	AABR07043951.1		0.0108526	0.21953	6.48929	0.0845151	1	7.49531	0.0120736	0.00127429	0.0107993	0.00674282	0.0107993	-0.160067	0.0569403	AABR07043951.1	AABR07043951.1	Atmin	Atmin	41	28	46	60
ENSRNOT00000012287	ENSRNOG00000008744	Cops2	COP9 signalosome subunit 2 [Source:RGD Symbol;Acc:628791]	0.0108596	0.219542	6.48815	0.0531381	1	7.96144	0.00759116	0.000994947	0.00659621	0.00613457	0.00659621	-0.130385	0.0487652	Cops2	Cops2	Cops2	Cops2	23	25	28	53
ENSRNOT00000000263	ENSRNOG00000000246	Amz2	archaelysin family metallopeptidase 2 [Source:RGD Symbol;Acc:1304846]	0.0109439	0.220797	6.4744	0.0346044	1	7.45876	0.00494349	0.00141755	0.00352594	0.0068038	0.0068038	-0.128999	0.0553894	Amz2	Amz2	Amz2	Amz2	8	17	31	27
ENSRNOT00000023811	ENSRNOG00000017571	Ndufa2	NADH:ubiquinone oxidoreductase subunit A2 [Source:RGD Symbol;Acc:1309997]	0.0109987	0.22131	6.46552	0.113485	1	6.13683	0.0162122	0.0025262	0.013686	0.0111863	0.013686	-0.203193	0.0794822	Ndufa2	Ndufa2	Ndufa2	Ndufa2	45	42	76	78
ENSRNOT00000079167	ENSRNOG00000005214	Plek	pleckstrin [Source:RGD Symbol;Acc:1308269]	0.0110345	0.221648	6.45975	2.75591	1	4.0848	0.393701	0.167011	0.22669	0.045086	0.22669	0.920625	0.335494	Plek	Plek	Plek	Plek	4	1	1	4
ENSRNOT00000011659	ENSRNOG00000008423	Gpr22	G protein-coupled receptor 22 [Source:RGD Symbol;Acc:1310848]	0.0111043	0.22215	6.44855	0.149972	1	6.79163	0.0214245	0.00195446	0.0194701	0.00834002	0.0194701	-0.212812	0.0760436	Gpr22	Gpr22	Gpr22	Gpr22	5	3	2	5
ENSRNOT00000089327	ENSRNOG00000059589	Lmbr1	limb development membrane protein 1 [Source:RGD Symbol;Acc:1563910]	0.0111319	0.222342	6.44414	0.0633386	1	6.9549	0.00904837	0.00122221	0.00782616	0.00787547	0.00787547	-0.153787	0.0605309	Lmbr1	Lmbr1	Lmbr1	Lmbr1	28	24	39	46
ENSRNOT00000050342	ENSRNOG00000001662	Dyrk1a	dual specificity tyrosine phosphorylation regulated kinase 1A [Source:RGD Symbol;Acc:2528]	0.0111303	0.222342	6.4444	0.0410021	1	7.52792	0.00585744	0.00101509	0.00484235	0.00669014	0.00669014	-0.127601	0.0527011	Dyrk1a	Dyrk1a	Dyrk1a	Dyrk1a	15	19	30	34
ENSRNOT00000039423	ENSRNOG00000024022	Ndfip2	Nedd4 family interacting protein 2 [Source:RGD Symbol;Acc:1309716]	0.011129	0.222342	6.4446	0.0258589	1	7.63737	0.00369412	0.000558915	0.00313521	0.00652498	0.00652498	-0.109301	0.0492176	Ndfip2	Ndfip2	Ndfip2	Ndfip2	38	47	49	55
ENSRNOT00000004725	ENSRNOG00000003512	Gabra1	gamma-aminobutyric acid type A receptor alpha1 subunit [Source:RGD Symbol;Acc:61855]	0.0111364	0.222342	6.44343	0.17063	1	9.94512	0.0243757	5.56997e-05	0.02432	0.00645293	0.02432	-0.226941	0.0811381	Gabra1	Gabra1	Gabra1	Gabra1	79	17	59	91
ENSRNOT00000038653	ENSRNOG00000023458	Dcaf12l1	DDB1 and CUL4 associated factor 12-like 1 [Source:RGD Symbol;Acc:1563873]	0.0111491	0.222456	6.44139	0.0546446	1	7.20892	0.00780637	0.000764037	0.00704233	0.00727863	0.00727863	-0.140206	0.0550619	Dcaf12l1	Dcaf12l1	Dcaf12l1	Dcaf12l1	73	48	69	83
ENSRNOT00000085907	ENSRNOG00000059720	Syp	synaptophysin [Source:RGD Symbol;Acc:3802]	0.0111495	0.222456	6.44133	0.141667	1	8.64697	0.0202382	0.000204962	0.0200332	0.00573751	0.0200332	-0.206765	0.0739416	Syp	Syp	Syp	Syp	109	111	197	255
ENSRNOT00000090470	ENSRNOG00000002144	Exoc1	exocyst complex component 1 [Source:RGD Symbol;Acc:1304939]	0.0111918	0.222926	6.4346	0.118349	1	6.95821	0.0169069	0.00553797	0.011369	0.00786681	0.011369	-0.200021	0.0772021	Exoc1	Exoc1	Exoc1	Exoc1	11	11	13	15
ENSRNOT00000002321	ENSRNOG00000038160	Eif2b5	eukaryotic translation initiation factor 2B subunit epsilon [Source:RGD Symbol;Acc:708380]	0.0112112	0.223238	6.43153	0.108236	1	6.36271	0.0154623	0.00376892	0.0116934	0.00999084	0.0116934	-0.201387	0.0793514	Eif2b5	Eif2b5	Eif2b5	Eif2b5	21	22	26	28
ENSRNOT00000028743	ENSRNOG00000021164	Stip1	stress-induced phosphoprotein 1 [Source:RGD Symbol;Acc:621599]	0.0112298	0.223532	6.42859	0.0232072	1	8.53942	0.00331532	0.000191796	0.00312353	0.00576412	0.00576412	-0.0879541	0.040209	Stip1	Stip1	Stip1	Stip1	73	70	92	131
ENSRNOT00000080039	ENSRNOG00000051680	Ccdc186	coiled-coil domain containing 186 [Source:RGD Symbol;Acc:1307158]	0.0112368	0.223597	6.42748	0.0481838	1	7.46651	0.0068834	0.000708057	0.00617534	0.0067907	0.0067907	-0.130861	0.0517771	Ccdc186	Ccdc186	Ccdc186	Ccdc186	57	61	74	90
ENSRNOT00000090360	ENSRNOG00000060825	Ccm2	CCM2 scaffold protein [Source:RGD Symbol;Acc:1308067]	0.0112493	0.223762	6.4255	0.499124	1	5.85203	0.0713035	0.0426973	0.0286062	0.0130563	0.0286062	-0.430675	0.169631	Ccm2	Ccm2	Ccm2	Ccm2	9	20	21	27
ENSRNOT00000017805	ENSRNOG00000013313	Nceh1	neutral cholesterol ester hydrolase 1 [Source:RGD Symbol;Acc:1311104]	0.011276	0.224003	6.42129	0.0877862	1	7.45408	0.0125409	0.0017189	0.010822	0.00681176	0.010822	-0.162606	0.0582789	Nceh1	Nceh1	Nceh1	Nceh1	60	77	109	141
ENSRNOT00000007882	ENSRNOG00000005971	Gpr176	G protein-coupled receptor 176 [Source:RGD Symbol;Acc:621718]	0.0112819	0.224046	6.42036	0.148422	1	6.20525	0.0212032	0.00205404	0.0191491	0.0107957	0.0191491	-0.211916	0.0764443	Gpr176	Gpr176	Gpr176	Gpr176	2	4	4	3
ENSRNOT00000071425	ENSRNOG00000047088	Rab10	RAB10, member RAS oncogene family [Source:RGD Symbol;Acc:620879]	0.0113109	0.224246	6.41581	0.00893213	1	8.97748	0.00127602	0.000111141	0.00116488	0.00573555	0.00573555	-0.05303	0.0377694	Rab10	Rab10	Rab10	Rab10	58	43	47	58
ENSRNOT00000015535	ENSRNOG00000011452	Aldoc	aldolase, fructose-bisphosphate C [Source:RGD Symbol;Acc:2091]	0.0113088	0.224246	6.41614	0.0283185	1	9.79237	0.0040455	6.58142e-05	0.00397969	0.00626185	0.00626185	-0.0879524	0.0362355	Aldoc	Aldoc	Aldoc	Aldoc	59	33	64	93
ENSRNOT00000066480	ENSRNOG00000003792	Med14	mediator complex subunit 14 [Source:RGD Symbol;Acc:1560170]	0.0113194	0.224266	6.41447	0.0156052	1	8.27912	0.00222932	0.000229999	0.00199932	0.00588237	0.00588237	-0.080462	0.0420108	Med14	Med14	Med14	Med14	8	5	17	16
ENSRNOT00000025084	ENSRNOG00000018553	Pitpnm1	phosphatidylinositol transfer protein, membrane-associated 1 [Source:RGD Symbol;Acc:1306710]	0.0113375	0.224326	6.41163	0.103974	1	7.94457	0.0148534	0.0014512	0.0134022	0.00615145	0.0134022	-0.176882	0.0634633	Pitpnm1	Pitpnm1	Pitpnm1	Pitpnm1	47	33	69	66
ENSRNOT00000025279	ENSRNOG00000018700	Mobp	myelin-associated oligodendrocyte basic protein [Source:RGD Symbol;Acc:3101]	0.0113424	0.224331	6.41087	0.112088	1	7.5536	0.0160126	0.00049977	0.0155128	0.0066498	0.0155128	0.183648	0.0658962	Mobp	Mobp	Mobp	Mobp	82	133	173	147
ENSRNOT00000022882	ENSRNOG00000017022	Cerk	ceramide kinase [Source:RGD Symbol;Acc:1305019]	0.0113772	0.224663	6.40543	0.077558	1	7.48743	0.0110797	0.000652196	0.0104275	0.0067558	0.0104275	-0.152723	0.054833	Cerk	Cerk	Cerk	Cerk	6	20	35	27
ENSRNOT00000004330	ENSRNOG00000003237	Tp53bp2	tumor protein p53 binding protein, 2 [Source:RGD Symbol;Acc:1305461]	0.0113876	0.22472	6.4038	0.0661275	1	7.02902	0.00944679	0.000962343	0.00848445	0.00768826	0.00848445	-0.150204	0.0583452	Tp53bp2	Tp53bp2	Trp53bp2	Trp53bp2	5	5	4	9
ENSRNOT00000012665	ENSRNOG00000009313	Lrpap1	LDL receptor related protein associated protein 1 [Source:RGD Symbol;Acc:620700]	0.0114439	0.22523	6.39505	0.0325423	1	8.21771	0.0046489	0.000277414	0.00437149	0.00592165	0.00592165	-0.103791	0.0427242	Lrpap1	Lrpap1	Lrpap1	Lrpap1	53	38	48	42
ENSRNOT00000003633	ENSRNOG00000002636	Abat	4-aminobutyrate aminotransferase [Source:RGD Symbol;Acc:620948]	0.0114376	0.22523	6.39602	0.0252437	1	8.03467	0.00360624	0.00111445	0.0024918	0.00606547	0.00606547	-0.106433	0.0488791	Abat	Abat	Abat	Abat	69	63	88	133
ENSRNOT00000087874	ENSRNOG00000011521	Filip1	filamin A interacting protein 1 [Source:RGD Symbol;Acc:628597]	0.011462	0.225257	6.39224	54.2142	1	1.90778	7.74488	3.54379	4.20109	1.60696	4.20109	-4.26831	1.65285	Filip1	Filip1	Filip1	Filip1	1	0	0	1
ENSRNOT00000088905	ENSRNOG00000001274	Vps29	VPS29 retromer complex component [Source:RGD Symbol;Acc:1308332]	0.011499	0.225719	6.38653	0.381972	1	6.05386	0.0545674	0.0200667	0.0345007	0.0116895	0.0345007	-0.342363	0.126314	Vps29	Vps29	Vps29	Vps29	34	36	38	45
ENSRNOT00000088270	ENSRNOG00000008376	LOC100909595	solute carrier family 2, facilitated glucose transporter member 3-like [Source:RGD Symbol;Acc:6502547]	0.0115444	0.226386	6.37953	0.0919464	1	7.52242	0.0131352	0.000676198	0.012459	0.00669892	0.012459	-0.166079	0.0597997	LOC100909595	LOC100909595	Slc2a3	Slc2a3	21	39	56	54
ENSRNOT00000083220	ENSRNOG00000054080	Cgnl1	cingulin-like 1 [Source:RGD Symbol;Acc:1304623]	0.0115739	0.226637	6.375	0.197806	1	6.05942	0.028258	0.00958618	0.0186718	0.0116548	0.0186718	0.26057	0.101716	Cgnl1	Cgnl1	Cgnl1	Cgnl1	3	2	1	2
ENSRNOT00000083410	ENSRNOG00000010642	Lysmd2	LysM domain containing 2 [Source:RGD Symbol;Acc:1304585]	0.0115679	0.226637	6.37593	0.27047	1	5.51746	0.0386386	0.00898386	0.0296547	0.0159585	0.0296547	-0.293229	0.111164	Lysmd2	Lysmd2	Lysmd2	Lysmd2	12	15	30	25
ENSRNOT00000007112	ENSRNOG00000005271	Rapgef5	Rap guanine nucleotide exchange factor 5 [Source:RGD Symbol;Acc:1561668]	0.0115871	0.226776	6.37298	0.0357733	1	8.45403	0.00511048	0.000277571	0.00483291	0.00579444	0.00579444	-0.105526	0.0412408	Rapgef5	Rapgef5	Rapgef5	Rapgef5	15	11	11	19
ENSRNOT00000034074	ENSRNOG00000024845	Mrps21	mitochondrial ribosomal protein S21 [Source:RGD Symbol;Acc:1592330]	0.0116319	0.227487	6.36613	0.080944	1	6.29867	0.0115634	0.00178804	0.00977539	0.0103031	0.0103031	-0.184002	0.0736218	Mrps21	Mrps21	Mrps21	Mrps21	7	3	8	4
ENSRNOT00000019262	ENSRNOG00000014291	Elp3	elongator acetyltransferase complex subunit 3 [Source:RGD Symbol;Acc:2324506]	0.0116504	0.227714	6.36331	0.0432204	1	7.63108	0.00617434	0.000734496	0.00543984	0.00653401	0.00653401	-0.124218	0.0502213	Elp3	Elp3	Elp3	Elp3	21	23	30	27
ENSRNOT00000032056	ENSRNOG00000024112	Dgkq	diacylglycerol kinase, theta [Source:RGD Symbol;Acc:2320722]	0.0117188	0.228451	6.35293	0.312044	1	6.3405	0.0445777	0.00758118	0.0369965	0.0100969	0.0369965	-0.305556	0.110347	Dgkq	Dgkq	Dgkq	Dgkq	33	46	76	72
ENSRNOT00000005369	ENSRNOG00000004004	Nrde2	NRDE-2, necessary for RNA interference, domain containing [Source:RGD Symbol;Acc:1565082]	0.011758	0.228916	6.34699	34.1979	1	2.87914	4.88542	2.62584	2.25959	0.268864	2.25959	3.27983	1.24131	Nrde2	Nrde2	Nrde2	Nrde2	2	2	9	4
ENSRNOT00000077301	ENSRNOG00000014625	Atp5f1d	ATP synthase F1 subunit delta [Source:RGD Symbol;Acc:621372]	0.0117653	0.228983	6.3459	0.106798	1	6.41069	0.0152568	0.00187495	0.0133819	0.00976944	0.0133819	-0.186479	0.07182	Atp5f1d	Atp5f1d	Atp5d	Atp5d	89	99	158	160
ENSRNOT00000091004	ENSRNOG00000057096	Gnai1	G protein subunit alpha i1 [Source:RGD Symbol;Acc:2713]	0.0117703	0.229004	6.34515	0.0285766	1	7.97542	0.00408237	0.000372565	0.00370981	0.00612085	0.00612085	-0.102695	0.0451198	Gnai1	Gnai1	Gnai1	Gnai1	66	48	56	86
ENSRNOT00000021271	ENSRNOG00000015746	Kcng4	potassium voltage-gated channel modifier subfamily G member 4 [Source:RGD Symbol;Acc:1308553]	0.0117829	0.229004	6.34325	0.240337	1	6.27647	0.0343339	0.00789484	0.026439	0.0104161	0.026439	0.268032	0.0969007	Kcng4	Kcng4	Kcng4	Kcng4	0	2	1	0
ENSRNOT00000009132	ENSRNOG00000006526	Sema3c	semaphorin 3C [Source:RGD Symbol;Acc:1309343]	0.0117965	0.229043	6.3412	0.112319	1	6.53958	0.0160456	0.00155365	0.0144919	0.00922424	0.0144919	-0.184911	0.0683161	Sema3c	Sema3c	Sema3c	Sema3c	1	0	1	1
ENSRNOT00000060527	ENSRNOG00000017889	Serac1	serine active site containing 1 [Source:RGD Symbol;Acc:1565064]	0.011836	0.229477	6.33527	40.1345	1	3.17357	5.7335	1.11334	4.62015	0.156497	4.62015	3.46231	1.25283	Serac1	Serac1	Serac1	Serac1	1	0	0	1
ENSRNOT00000064510	ENSRNOG00000016883	Entpd7	ectonucleoside triphosphate diphosphohydrolase 7 [Source:RGD Symbol;Acc:1310638]	0.011837	0.229477	6.33513	40.7612	1	1.56195	5.82303	0.672321	5.15071	2.94297	5.15071	3.60815	1.37961	Entpd7	Entpd7	Entpd7	Entpd7	4	4	2	6
ENSRNOT00000070809	ENSRNOG00000050932	Pfdn4	prefoldin subunit 4 [Source:RGD Symbol;Acc:2324021]	0.0118552	0.229755	6.3324	0.115081	1	5.87591	0.0164401	0.00280806	0.013632	0.0128823	0.013632	-0.215477	0.0860589	Pfdn4	Pfdn4	Pfdn4	Pfdn4	12	17	28	35
ENSRNOT00000024753	ENSRNOG00000018345	Abce1	ATP binding cassette subfamily E member 1 [Source:RGD Symbol;Acc:1305301]	0.0118956	0.230163	6.32637	0.0311051	1	8.24932	0.00444358	0.000298871	0.00414471	0.00590088	0.00590088	-0.10135	0.0426433	Abce1	Abce1	Abce1	Abce1	12	18	28	35
ENSRNOT00000051908	ENSRNOG00000004067	Nrcam	neuronal cell adhesion molecule [Source:RGD Symbol;Acc:3209]	0.0119617	0.231292	6.31654	0.137478	1	8.79552	0.0196397	0.00558334	0.0140564	0.00572177	0.0140564	-0.202452	0.0734105	Nrcam	Nrcam	Nrcam	Nrcam	38	48	63	81
ENSRNOT00000020316	ENSRNOG00000014961	Pdpn	podoplanin [Source:RGD Symbol;Acc:61819]	0.0120251	0.231905	6.30716	0.23249	1	5.80123	0.0332129	0.00319207	0.0300208	0.013439	0.0300208	0.263153	0.0955209	Pdpn	Pdpn	Pdpn	Pdpn	0	1	2	1
ENSRNOT00000032535	ENSRNOG00000021004	Rasip1	Ras interacting protein 1 [Source:RGD Symbol;Acc:1305291]	0.0120227	0.231905	6.30751	0.223695	1	5.38319	0.0319564	0.00421383	0.0277425	0.0174191	0.0277425	-0.267818	0.103005	Rasip1	Rasip1	Rasip1	Rasip1	1	1	1	4
ENSRNOT00000020740	ENSRNOG00000015187	Acot8	acyl-CoA thioesterase 8 [Source:RGD Symbol;Acc:70368]	0.0120329	0.231905	6.30601	0.992673	1	4.15774	0.14181	0.0568242	0.0849863	0.0416801	0.0849863	-0.5809	0.228013	Acot8	Acot8	Acot8	Acot8	4	7	15	9
ENSRNOT00000015384	ENSRNOG00000011451	Lrp3	LDL receptor related protein 3 [Source:RGD Symbol;Acc:619729]	0.012079	0.232276	6.29924	0.133524	1	6.6827	0.0190748	0.00184044	0.0172344	0.00869512	0.0172344	-0.199349	0.0724253	Lrp3	Lrp3	Lrp3	Lrp3	30	43	56	60
ENSRNOT00000000211	ENSRNOG00000046414	Vwa5a	von Willebrand factor A domain containing 5A [Source:RGD Symbol;Acc:735145]	0.0121041	0.232609	6.29556	0.752744	1	6.27435	0.107535	0.0146325	0.0929024	0.010427	0.0929024	0.473238	0.172002	Vwa5a	Vwa5a	Vwa5a	Vwa5a	7	3	6	11
ENSRNOT00000041689	ENSRNOG00000013213	Epha4	Eph receptor A4 [Source:RGD Symbol;Acc:1560587]	0.0121405	0.232931	6.29024	0.22252	1	8.30707	0.0317886	0.00035327	0.0314353	0.00586596	0.0314353	-0.257233	0.0935491	Epha4	Epha4	Epha4	Epha4	148	133	155	264
ENSRNOT00000007672	ENSRNOG00000005857	Lrrc3b	leucine rich repeat containing 3B [Source:RGD Symbol;Acc:1311897]	0.0121825	0.23333	6.28411	0.395493	1	5.7898	0.0564989	0.00515958	0.0513393	0.0135275	0.0513393	-0.34283	0.124764	Lrrc3b	Lrrc3b	Lrrc3b	Lrrc3b	21	28	40	20
ENSRNOT00000085981	ENSRNOG00000011732	Psmb7	proteasome 20S subunit beta 7 [Source:RGD Symbol;Acc:621093]	0.0122289	0.233833	6.27738	0.0481614	1	8.16819	0.0068802	0.00114682	0.00573338	0.00595656	0.00595656	-0.124154	0.048155	Psmb7	Psmb7	Psmb7	Psmb7	23	18	17	16
ENSRNOT00000021110	ENSRNOG00000015644	Ugcg	UDP-glucose ceramide glucosyltransferase [Source:RGD Symbol;Acc:621870]	0.0122385	0.233833	6.27598	0.0245349	1	8.14265	0.00350498	0.000617165	0.00288782	0.00597571	0.00597571	-0.097408	0.0453029	Ugcg	Ugcg	Ugcg	Ugcg	37	39	64	75
ENSRNOT00000036959	ENSRNOG00000031544	Larp1	La ribonucleoprotein 1, translational regulator [Source:RGD Symbol;Acc:1306683]	0.0122621	0.234058	6.27257	0.0845653	1	7.62771	0.0120808	0.00110747	0.0109733	0.00653886	0.0109733	-0.158437	0.0577339	Larp1	Larp1	Larp1	Larp1	119	175	195	313
ENSRNOT00000073429	ENSRNOG00000046345	Rpn1	ribophorin I [Source:RGD Symbol;Acc:3594]	0.0122591	0.234058	6.273	0.0279842	1	8.3172	0.00399774	0.000276173	0.00372157	0.00586023	0.00586023	-0.0961602	0.0420564	Rpn1	Rpn1	Rpn1	Rpn1	60	52	99	88
ENSRNOT00000011880	ENSRNOG00000032261	Cyp2d4	cytochrome P450, family 2, subfamily d, polypeptide 4 [Source:RGD Symbol;Acc:620640]	0.0122694	0.23412	6.27152	0.410206	1	5.27543	0.0586008	0.00760488	0.0509959	0.018625	0.0509959	-0.34893	0.127164	Cyp2d4	Cyp2d4	Cyp2d22	Cyp2d22	0	0	2	1
ENSRNOT00000016129	ENSRNOG00000011937	Sgtb	small glutamine rich tetratricopeptide repeat containing beta [Source:RGD Symbol;Acc:727976]	0.0122837	0.234169	6.26946	0.139796	1	6.90146	0.0199709	0.00247576	0.0174951	0.00801917	0.0174951	-0.203676	0.0742449	Sgtb	Sgtb	Sgtb	Sgtb	67	68	61	116
ENSRNOT00000087371	ENSRNOG00000052247	Manba	mannosidase beta [Source:RGD Symbol;Acc:1305785]	0.0122814	0.234169	6.26979	0.129605	1	6.58386	0.018515	0.00127557	0.0172395	0.00905243	0.0172395	0.196115	0.0714861	Manba	Manba	Manba	Manba	0	1	2	3
ENSRNOT00000018167	ENSRNOG00000013498	Pex14	peroxisomal biogenesis factor 14 [Source:RGD Symbol;Acc:68336]	0.0122883	0.234182	6.2688	0.0893651	1	6.15458	0.0127664	0.00235599	0.0104104	0.0110825	0.0110825	-0.19468	0.078535	Pex14	Pex14	Pex14	Pex14	2	19	12	10
ENSRNOT00000012530	ENSRNOG00000009063	Dnajc15	DnaJ heat shock protein family (Hsp40) member C15 [Source:RGD Symbol;Acc:1307154]	0.0122989	0.23431	6.26726	0.239497	1	5.66389	0.0342138	0.00655465	0.0276592	0.0145693	0.0276592	-0.270369	0.101557	Dnajc15	Dnajc15	Dnajc15	Dnajc15	11	11	15	13
ENSRNOT00000083271	ENSRNOG00000022060	Magi1	membrane associated guanylate kinase, WW and PDZ domain containing 1 [Source:RGD Symbol;Acc:1586025]	0.0123333	0.234424	6.26231	0.170163	1	6.59731	0.024309	0.00883442	0.0154746	0.00900173	0.0154746	0.235499	0.0917494	Magi1	Magi1	Magi1	Magi1	26	33	25	29
ENSRNOT00000003249	ENSRNOG00000002378	Bpnt1	3'(2'), 5'-bisphosphate nucleotidase 1 [Source:RGD Symbol;Acc:621833]	0.0123344	0.234424	6.26216	0.147522	1	7.30723	0.0210746	0.00314876	0.0179258	0.00707934	0.0179258	-0.209153	0.0763038	Bpnt1	Bpnt1	Bpnt1	Bpnt1	16	26	29	15
ENSRNOT00000005031	ENSRNOG00000003773	Hmox2	heme oxygenase 2 [Source:RGD Symbol;Acc:67402]	0.0123226	0.234424	6.26386	33.0925	1	2.72231	4.72749	1.67653	3.05096	0.36004	3.05096	3.13283	1.14271	Hmox2	Hmox2	Hmox2	Hmox2	20	27	28	47
ENSRNOT00000034482	ENSRNOG00000022245	Msantd4	Myb/SANT DNA binding domain containing 4 with coiled-coils [Source:RGD Symbol;Acc:1565380]	0.0123983	0.235374	6.253	0.0210172	1	7.84877	0.00300246	0.000413565	0.00258889	0.0062543	0.0062543	-0.0962371	0.04643	Msantd4	Msantd4	Msantd4	Msantd4	51	36	50	68
ENSRNOT00000052098	ENSRNOG00000031789	Rangap1	RAN GTPase activating protein 1 [Source:RGD Symbol;Acc:1310380]	0.0124179	0.235397	6.2502	0.148667	1	7.52393	0.0212382	0.000801887	0.0204363	0.00669649	0.0204363	-0.209838	0.0766567	Rangap1	Rangap1	Rangap1	Rangap1	190	276	447	459
ENSRNOT00000029395	ENSRNOG00000021609	RGD1563072	similar to hypothetical protein FLJ38984 [Source:RGD Symbol;Acc:1563072]	0.0124436	0.235633	6.24654	0.190838	1	5.49148	0.0272626	0.00780697	0.0194556	0.0162282	0.0194556	-0.271294	0.108975	RGD1563072	RGD1563072	5730409E04Rik	5730409E04Rik	42	61	75	73
ENSRNOT00000055030	ENSRNOG00000027513	Rtel1	regulator of telomere elongation helicase 1 [Source:RGD Symbol;Acc:1306721]	0.0124922	0.235952	6.23963	0.929967	1	6.03989	0.132852	0.0205342	0.112318	0.0117772	0.112318	-0.524541	0.19185	Rtel1	Rtel1	Rtel1	Rtel1	2	1	6	2
ENSRNOT00000008688	ENSRNOG00000006617	AABR07060487.1		0.0124887	0.235952	6.24013	0.264431	1	7.00559	0.0377758	0.00513814	0.0326377	0.00774611	0.0326377	-0.279713	0.102299	AABR07060487.1	AABR07060487.1	Cntnap2	Cntnap2	77	44	40	101
ENSRNOT00000005399	ENSRNOG00000026644	Glipr1	GLI pathogenesis-related 1 [Source:RGD Symbol;Acc:1305978]	0.0124995	0.236015	6.2386	9.68672	1	2.3446	1.38382	0.4544	0.929417	0.726646	0.929417	1.96026	0.788789	Glipr1	Glipr1	Glipr1	Glipr1	1	1	0	0
ENSRNOT00000006668	ENSRNOG00000004950	Ubxn2a	UBX domain protein 2A [Source:RGD Symbol;Acc:1589027]	0.0125184	0.236222	6.23593	0.0792534	1	6.45931	0.0113219	0.00220482	0.0091171	0.00955557	0.00955557	-0.178632	0.0721754	Ubxn2a	Ubxn2a	Ubxn2a	Ubxn2a	100	115	149	224
ENSRNOT00000024707	ENSRNOG00000018279	Sfxn1	sideroflexin 1 [Source:RGD Symbol;Acc:1308482]	0.0125362	0.236258	6.23341	0.0472739	1	7.52344	0.00675342	0.000656199	0.00609722	0.00669728	0.00669728	-0.126939	0.0508998	Sfxn1	Sfxn1	Sfxn1	Sfxn1	75	87	103	129
ENSRNOT00000067134	ENSRNOG00000005180	Vstm2a	V-set and transmembrane domain containing 2A [Source:RGD Symbol;Acc:1596197]	0.0125416	0.236285	6.23264	0.0938014	1	6.52159	0.0134002	0.00211169	0.0112885	0.00929621	0.0112885	-0.178699	0.0707618	Vstm2a	Vstm2a	Vstm2a	Vstm2a	6	24	25	31
ENSRNOT00000044275	ENSRNOG00000008414	Bsg	basigin (Ok blood group) [Source:RGD Symbol;Acc:2220]	0.0126889	0.23808	6.21198	0.112841	1	8.48413	0.0161202	0.000227177	0.015893	0.00578281	0.015893	-0.182463	0.0669443	Bsg	Bsg	Bsg	Bsg	95	144	213	201
ENSRNOT00000079955	ENSRNOG00000001658	Kcnj6	potassium inwardly-rectifying channel, subfamily J, member 6 [Source:RGD Symbol;Acc:2959]	0.0127264	0.238491	6.20675	0.1182	1	7.72431	0.0168858	0.000508057	0.0163777	0.00640617	0.0163777	-0.186696	0.0685379	Kcnj6	Kcnj6	Kcnj6	Kcnj6	9	22	34	27
ENSRNOT00000058301	ENSRNOG00000038297	Plekhd1	pleckstrin homology and coiled-coil domain containing D1 [Source:RGD Symbol;Acc:1566112]	0.012723	0.238491	6.20723	0.167199	1	6.34853	0.0238855	0.00200699	0.0218785	0.0100583	0.0218785	-0.222051	0.0815126	Plekhd1	Plekhd1	Plekhd1	Plekhd1	0	0	2	0
ENSRNOT00000026654	ENSRNOG00000019587	Ptprn	protein tyrosine phosphatase, receptor type, N [Source:RGD Symbol;Acc:620777]	0.0127481	0.238739	6.20373	0.19844	1	8.47428	0.0283485	0.000236169	0.0281123	0.00578651	0.0281123	-0.241866	0.0888214	Ptprn	Ptprn	Ptprn	Ptprn	286	303	458	608
ENSRNOT00000080101	ENSRNOG00000016767	Ggps1	geranylgeranyl diphosphate synthase 1 [Source:RGD Symbol;Acc:1359680]	0.0127795	0.239101	6.19938	0.201096	1	7.17927	0.028728	0.0057746	0.0229534	0.00734203	0.0229534	-0.243426	0.0894382	Ggps1	Ggps1	Ggps1	Ggps1	6	5	4	12
ENSRNOT00000051956	ENSRNOG00000009049	Usp11	ubiquitin specific peptidase 11 [Source:RGD Symbol;Acc:1303052]	0.0127959	0.239107	6.19711	0.0323616	1	8.26577	0.00462308	0.000306067	0.00431701	0.00589053	0.00589053	-0.101577	0.0425787	Usp11	Usp11	Usp11	Usp11	30	27	46	45
ENSRNOT00000002812	ENSRNOG00000002051	Synj1	synaptojanin 1 [Source:RGD Symbol;Acc:69434]	0.0127878	0.239107	6.19823	0.192983	1	8.38522	0.0275689	0.0033237	0.0242452	0.00582485	0.0242452	-0.238451	0.0876217	Synj1	Synj1	Synj1	Synj1	319	353	471	633
ENSRNOT00000001360	ENSRNOG00000001030	Tsc22d1	TSC22 domain family, member 1 [Source:RGD Symbol;Acc:3850]	0.0128634	0.239655	6.18779	0.0150086	1	8.39389	0.00214409	0.000455154	0.00168894	0.00582072	0.00582072	-0.0779393	0.0427148	Tsc22d1	Tsc22d1	Tsc22d1	Tsc22d1	64	77	118	109
ENSRNOT00000030109	ENSRNOG00000028207	Colgalt2	collagen beta(1-O)galactosyltransferase 2 [Source:RGD Symbol;Acc:1304702]	0.0128589	0.239655	6.18842	0.1888	1	5.81493	0.0269714	0.00335387	0.0236175	0.013334	0.0236175	-0.237711	0.0891172	Colgalt2	Colgalt2	Colgalt2	Colgalt2	15	14	26	29
ENSRNOT00000007219	ENSRNOG00000005053	Egln3	egl-9 family hypoxia-inducible factor 3 [Source:RGD Symbol;Acc:71019]	0.0128926	0.239941	6.18379	0.0607665	1	6.69476	0.00868094	0.00135195	0.00732898	0.00865387	0.00865387	-0.157921	0.064946	Egln3	Egln3	Egln3	Egln3	0	0	5	3
ENSRNOT00000048236	ENSRNOG00000046053	Nudt10	nudix (nucleoside diphosphate linked moiety X)-type motif 10 [Source:RGD Symbol;Acc:1564763]	0.012915	0.240073	6.18072	0.0757833	1	6.68251	0.0108262	0.00136478	0.00946141	0.00869578	0.00946141	-0.162843	0.0651938	Nudt10	Nudt10	Nudt11	Nudt11	23	21	27	36
ENSRNOT00000000794	ENSRNOG00000000641	Nrbf2	nuclear receptor binding factor 2 [Source:RGD Symbol;Acc:61937]	0.0129372	0.240212	6.17767	0.131799	1	6.04333	0.0188285	0.00567341	0.0131551	0.0117555	0.0131551	-0.225624	0.0911897	Nrbf2	Nrbf2	Nrbf2	Nrbf2	2	1	6	6
ENSRNOT00000087150	ENSRNOG00000058006	Sncg	synuclein, gamma [Source:RGD Symbol;Acc:70996]	0.0129901	0.240919	6.17046	0.590865	1	6.61531	0.0844094	0.0112218	0.0731876	0.0089349	0.0731876	-0.41665	0.153586	Sncg	Sncg	Sncg	Sncg	325	241	405	514
ENSRNOT00000090572	ENSRNOG00000011969	Dock9	dedicator of cytokinesis 9 [Source:RGD Symbol;Acc:629617]	0.0130003	0.240959	6.16907	0.0113291	1	8.66152	0.00161845	0.000377077	0.00124137	0.0057349	0.0057349	-0.0654955	0.0408234	Dock9	Dock9	Dock9	Dock9	36	23	36	32
ENSRNOT00000007233	ENSRNOG00000005451	Dnah11	dynein, axonemal, heavy chain 11 [Source:RGD Symbol;Acc:621088]	0.0129975	0.240959	6.16945	0.175105	1	5.78059	0.025015	0.00593812	0.0190769	0.0135995	0.0190769	-0.243986	0.0972802	Dnah11	Dnah11	Dnah11	Dnah11	0	0	1	0
ENSRNOT00000010688	ENSRNOG00000008113	RGD1561149	similar to mKIAA1522 protein [Source:RGD Symbol;Acc:1561149]	0.0130123	0.241039	6.16744	0.241805	1	6.07265	0.0345436	0.00234844	0.0321952	0.0115729	0.0321952	-0.266497	0.0982701	RGD1561149	RGD1561149	C77080	C77080	7	4	14	16
ENSRNOT00000005157	ENSRNOG00000003880	Tph2	tryptophan hydroxylase 2 [Source:RGD Symbol;Acc:631332]	0.0130265	0.241069	6.16551	1.90819	1	3.29918	0.272599	0.0996724	0.172927	0.12493	0.172927	0.851434	0.344231	Tph2	Tph2	Tph2	Tph2	0	1	1	2
ENSRNOT00000077146	ENSRNOG00000013987	Sbno2	strawberry notch homolog 2 [Source:RGD Symbol;Acc:1307194]	0.0130469	0.241221	6.16275	33.8386	1	2.85065	4.83409	1.11397	3.72012	0.283481	3.72012	3.15182	1.16285	Sbno2	Sbno2	Sbno2	Sbno2	0	1	0	0
ENSRNOT00000027340	ENSRNOG00000020119	Pcdha13	protocadherin alpha 13 [Source:RGD Symbol;Acc:620751]	0.0130695	0.241266	6.15967	0.185673	1	7.37519	0.0265247	0.0013267	0.025198	0.00695116	0.025198	-0.233433	0.0861536	Pcdha13	Pcdha13	Pcdhac2	Pcdhac2	3	5	2	7
ENSRNOT00000004917	ENSRNOG00000003653	Fh	fumarate hydratase [Source:RGD Symbol;Acc:2614]	0.0130818	0.241417	6.15801	0.0370326	1	7.61885	0.00529038	0.000481703	0.00480867	0.0065517	0.0065517	-0.115393	0.0489837	Fh	Fh	Fh1	Fh1	22	16	30	45
ENSRNOT00000001222	ENSRNOG00000000920	Phkg1	phosphorylase kinase catalytic subunit gamma 1 [Source:RGD Symbol;Acc:3325]	0.0131012	0.2417	6.15539	45.4682	1	1.6772	6.49545	1.74374	4.75171	2.41178	4.75171	3.79255	1.4816	Phkg1	Phkg1	Phkg1	Phkg1	0	1	0	2
ENSRNOT00000009705	ENSRNOG00000006527	Slc6a1	solute carrier family 6 member 1 [Source:RGD Symbol;Acc:620533]	0.01312	0.241748	6.15285	0.0611628	1	9.39014	0.00873754	0.000425222	0.00831232	0.00590373	0.00831232	-0.133931	0.0494684	Slc6a1	Slc6a1	Slc6a1	Slc6a1	20	77	74	83
ENSRNOT00000055401	ENSRNOG00000022635	Dlg2	discs large MAGUK scaffold protein 2 [Source:RGD Symbol;Acc:619895]	0.0131141	0.241748	6.15365	0.0293036	1	7.80036	0.00418624	0.000830244	0.00335599	0.00631088	0.00631088	-0.108627	0.0491769	Dlg2	Dlg2	Dlg2	Dlg2	7	10	8	8
ENSRNOT00000046240	ENSRNOG00000030871	Calm2	calmodulin 2 [Source:RGD Symbol;Acc:2258]	0.0131405	0.241787	6.1501	0.0204704	1	8.14776	0.00292434	0.000294151	0.00263019	0.00597182	0.00597182	-0.0875581	0.0433227	Calm2	Calm2	Calm2	Calm2	133	137	182	248
ENSRNOT00000081999	ENSRNOG00000015148	Erc2	ELKS/RAB6-interacting/CAST family member 2 [Source:RGD Symbol;Acc:708372]	0.0131466	0.241787	6.14928	0.176389	1	7.61601	0.0251985	0.00139717	0.0238013	0.00655584	0.0238013	-0.227401	0.0840267	Erc2	Erc2	Erc2	Erc2	272	259	339	495
ENSRNOT00000049942	ENSRNOG00000003343	Canx	calnexin [Source:RGD Symbol;Acc:2266]	0.0131439	0.241787	6.14964	0.017909	1	9.02573	0.00255843	0.000868879	0.00168956	0.00574532	0.00574532	-0.0785786	0.0426503	Canx	Canx	Canx	Canx	290	250	440	573
ENSRNOT00000075238	ENSRNOG00000007280	Naa60	N(alpha)-acetyltransferase 60, NatF catalytic subunit [Source:RGD Symbol;Acc:1308915]	0.0131624	0.241854	6.14715	0.181727	1	6.43648	0.025961	0.0051348	0.0208262	0.00965474	0.0208262	-0.230791	0.0852999	Naa60	Naa60	Naa60	Naa60	40	38	48	61
ENSRNOT00000016882	ENSRNOG00000012263	Cnot7	CCR4-NOT transcription complex, subunit 7 [Source:RGD Symbol;Acc:1305313]	0.0131722	0.241959	6.14584	0.229931	1	6.9845	0.0328472	0.00475227	0.028095	0.00779914	0.028095	-0.259584	0.0959562	Cnot7	Cnot7	Cnot7	Cnot7	24	27	28	31
ENSRNOT00000000650	ENSRNOG00000000541	Glo1	glyoxalase 1 [Source:RGD Symbol;Acc:2702]	0.0132215	0.241978	6.13923	0.0515032	1	7.40325	0.00735761	0.000787225	0.00657038	0.00690044	0.00690044	-0.131676	0.0528764	Glo1	Glo1	Glo1	Glo1	10	19	30	31
ENSRNOT00000005901	ENSRNOG00000004466	Fam210b	family with sequence similarity 210, member B [Source:RGD Symbol;Acc:1311378]	0.0132266	0.241978	6.13855	0.40158	1	5.74976	0.0573685	0.00916116	0.0482074	0.0138452	0.0482074	-0.342929	0.12687	Fam210b	Fam210b	Fam210b	Fam210b	89	70	161	242
ENSRNOT00000075774	ENSRNOG00000046021	LOC108348172	proSAAS [Source:RGD Symbol;Acc:11409911]	0.0132302	0.241978	6.13807	0.130338	1	7.90936	0.0186197	0.000437482	0.0181822	0.00618786	0.0181822	-0.195363	0.0722804	LOC108348172	LOC108348172	Pcsk1n	Pcsk1n	305	291	380	379
ENSRNOT00000008877	ENSRNOG00000006499	Cops5	COP9 signalosome subunit 5 [Source:RGD Symbol;Acc:1310301]	0.0132481	0.242158	6.13567	0.0648466	1	7.15968	0.0092638	0.00101827	0.00824553	0.00738482	0.00824553	-0.144345	0.0568916	Cops5	Cops5	Cops5	Cops5	17	26	32	46
ENSRNOT00000002876	ENSRNOG00000002089	Ccng2	cyclin G2 [Source:RGD Symbol;Acc:1305002]	0.013255	0.242182	6.13475	0.1262	1	6.26893	0.0180286	0.0021205	0.0159081	0.0104551	0.0159081	0.196179	0.0753965	Ccng2	Ccng2	Ccng2	Ccng2	11	9	18	23
ENSRNOT00000000041	ENSRNOG00000000036	Klhdc8a	kelch domain containing 8A [Source:RGD Symbol;Acc:1305132]	0.0132741	0.242261	6.1322	0.35577	1	5.8484	0.0508243	0.00344264	0.0473817	0.0130831	0.0473817	-0.322672	0.119462	Klhdc8a	Klhdc8a	Klhdc8a	Klhdc8a	19	46	38	50
ENSRNOT00000026514	ENSRNOG00000019590	Smg5	SMG5 nonsense mediated mRNA decay factor [Source:RGD Symbol;Acc:1584731]	0.0133789	0.243395	6.1183	0.135805	1	7.1302	0.0194007	0.00174555	0.0176551	0.0074505	0.0176551	-0.199215	0.073872	Smg5	Smg5	Smg5	Smg5	12	32	27	29
ENSRNOT00000024712	ENSRNOG00000018273	Ncl	nucleolin [Source:RGD Symbol;Acc:3153]	0.0134309	0.24371	6.11145	0.00995326	1	8.60556	0.00142189	0.000180955	0.00124094	0.00574624	0.00574624	0.0597503	0.0397946	Ncl	Ncl	Ncl	Ncl	278	236	364	388
ENSRNOT00000022688	ENSRNOG00000016834	Wdr37	WD repeat domain 37 [Source:RGD Symbol;Acc:1306189]	0.0134892	0.244312	6.1038	0.358028	1	6.88116	0.0511469	0.010521	0.0406259	0.00807583	0.0406259	-0.32322	0.120053	Wdr37	Wdr37	Wdr37	Wdr37	32	35	55	70
ENSRNOT00000018341	ENSRNOG00000013634	Myd88	MYD88, innate immune signal transduction adaptor [Source:RGD Symbol;Acc:735043]	0.0135085	0.244513	6.10127	0.522001	1	4.89315	0.0745716	0.00877408	0.0657975	0.0237591	0.0657975	0.390229	0.144984	Myd88	Myd88	Myd88	Myd88	3	1	0	2
ENSRNOT00000036502	ENSRNOG00000003956	Arhgap6	Rho GTPase activating protein 6 [Source:RGD Symbol;Acc:2323364]	0.0135266	0.244542	6.09891	28.7266	1	2.54176	4.1038	0.549923	3.55388	0.5041	3.55388	2.89449	1.0757	Arhgap6	Arhgap6	Arhgap6	Arhgap6	37	45	51	111
ENSRNOT00000011455	ENSRNOG00000008277	Bag1	Bcl2 associated athanogene 1 [Source:RGD Symbol;Acc:1305203]	0.0135235	0.244542	6.09931	0.0823247	1	6.32855	0.0117607	0.00200519	0.00975548	0.010155	0.010155	-0.180753	0.073829	Bag1	Bag1	Bag1	Bag1	47	47	105	120
ENSRNOT00000013001	ENSRNOG00000009815	Pnma2	PNMA family member 2 [Source:RGD Symbol;Acc:1307266]	0.0135511	0.244837	6.09571	0.0217096	1	7.8455	0.00310137	0.000372904	0.00272846	0.00625802	0.00625802	-0.0948412	0.0462249	Pnma2	Pnma2	Pnma2	Pnma2	31	35	54	70
ENSRNOT00000038281	ENSRNOG00000016778	Cops7a	COP9 signalosome subunit 7A [Source:RGD Symbol;Acc:1310070]	0.013556	0.244851	6.09507	0.326897	1	6.58044	0.0466996	0.013758	0.0329416	0.00906543	0.0329416	-0.308709	0.114778	Cops7a	Cops7a	Cops7a	Cops7a	19	36	45	71
ENSRNOT00000025921	ENSRNOG00000019085	Xpo5	exportin 5 [Source:RGD Symbol;Acc:1311522]	0.0135649	0.244863	6.09391	0.0392799	1	7.59958	0.00561142	0.000673728	0.00493769	0.00658002	0.00658002	-0.118422	0.0502102	Xpo5	Xpo5	Xpo5	Xpo5	2	2	7	4
ENSRNOT00000080026	ENSRNOG00000059480	Supt20h	SPT20 homolog, SAGA complex component [Source:RGD Symbol;Acc:1307812]	0.0135629	0.244863	6.09416	45.1185	1	3.41499	6.4455	1.51169	4.93381	0.102102	4.93381	3.62661	1.34851	Supt20h	Supt20h	Supt20	Supt20	11	6	20	14
ENSRNOT00000007766	ENSRNOG00000005703	Arfgef1	ADP ribosylation factor guanine nucleotide exchange factor 1 [Source:RGD Symbol;Acc:1560793]	0.0136209	0.245164	6.08663	0.0283588	1	8.55705	0.00405125	0.000338021	0.00371323	0.00575888	0.00575888	-0.0932242	0.0410763	Arfgef1	Arfgef1	Arfgef1	Arfgef1	68	72	87	131
ENSRNOT00000001486	ENSRNOG00000001124	Rnft2	ring finger protein, transmembrane 2 [Source:RGD Symbol;Acc:1560195]	0.0136227	0.245164	6.08639	0.0865505	1	7.31971	0.0123644	0.000696583	0.0116678	0.00705522	0.0116678	-0.158775	0.0590913	Rnft2	Rnft2	Rnft2	Rnft2	21	31	43	48
ENSRNOT00000059735	ENSRNOG00000002052	Ccdc80	coiled-coil domain containing 80 [Source:RGD Symbol;Acc:69421]	0.0136426	0.24542	6.08382	0.359096	1	5.60717	0.0512995	0.00420423	0.0470952	0.0150826	0.0470952	0.323367	0.120383	Ccdc80	Ccdc80	Ccdc80	Ccdc80	0	2	4	13
ENSRNOT00000003568	ENSRNOG00000002625	Ptpn4	protein tyrosine phosphatase, non-receptor type 4 [Source:RGD Symbol;Acc:620712]	0.013667	0.245456	6.08066	0.0898483	1	8.57135	0.0128355	0.00138961	0.0114459	0.00575488	0.0114459	-0.161724	0.0602281	Ptpn4	Ptpn4	Ptpn4	Ptpn4	27	22	25	43
ENSRNOT00000022089	ENSRNOG00000016470	Ndufa10l1	NADH dehydrogenase (ubiquinone) 1 alpha subcomplex 10-like 1 [Source:RGD Symbol;Acc:1589745]	0.0136984	0.245857	6.0766	0.0411617	1	7.82659	0.00588025	0.000494439	0.00538581	0.00627983	0.00627983	-0.115295	0.0470869	Ndufa10l1	Ndufa10l1	Ndufa10	Ndufa10	138	127	243	294
ENSRNOT00000028487	ENSRNOG00000020970	Rundc3a	RUN domain containing 3A [Source:RGD Symbol;Acc:735057]	0.0137195	0.245872	6.07388	1.133	1	5.65162	0.161858	0.066946	0.0949116	0.0146778	0.0949116	-0.574092	0.213965	Rundc3a	Rundc3a	Rundc3a	Rundc3a	94	100	158	204
ENSRNOT00000075293	ENSRNOG00000049862	Rnf157	ring finger protein 157 [Source:RGD Symbol;Acc:1591154]	0.0137246	0.245872	6.07323	0.107971	1	6.4918	0.0154245	0.00333089	0.0120936	0.00941827	0.0120936	-0.18893	0.0756925	Rnf157	Rnf157	Rnf157	Rnf157	25	35	79	71
ENSRNOT00000019740	ENSRNOG00000014581	Trappc2l	trafficking protein particle complex 2-like [Source:RGD Symbol;Acc:1304906]	0.0137532	0.246098	6.06955	0.0712079	1	6.64058	0.0101726	0.00135175	0.0088208	0.0088431	0.0088431	-0.161674	0.0658192	Trappc2l	Trappc2l	Trappc2l	Trappc2l	8	22	23	20
ENSRNOT00000016260	ENSRNOG00000011739	Dennd4a	DENN domain containing 4A [Source:RGD Symbol;Acc:1562639]	0.0137528	0.246098	6.0696	0.0232487	1	8.51704	0.00332125	0.000328112	0.00299314	0.00577127	0.00577127	-0.0860692	0.041221	Dennd4a	Dennd4a	Dennd4a	Dennd4a	6	5	20	18
ENSRNOT00000018343	ENSRNOG00000013409	Gclm	glutamate cysteine ligase, modifier subunit [Source:RGD Symbol;Acc:619871]	0.0138248	0.247008	6.06037	0.0848307	1	6.65336	0.0121187	0.00154035	0.0105783	0.00879756	0.0105783	-0.166116	0.0663728	Gclm	Gclm	Gclm	Gclm	41	49	56	71
ENSRNOT00000074826	ENSRNOG00000046283	Tmem41a	transmembrane protein 41a [Source:RGD Symbol;Acc:1591692]	0.013863	0.247271	6.05551	0.122044	1	5.64033	0.0174349	0.00453603	0.0128988	0.0147788	0.0147788	-0.235333	0.096695	Tmem41a	Tmem41a	Tmem41a	Tmem41a	4	7	6	26
ENSRNOT00000022863	ENSRNOG00000016890	Tppp3	tubulin polymerization-promoting protein family member 3 [Source:RGD Symbol;Acc:1305061]	0.013858	0.247271	6.05614	0.101205	1	7.23125	0.0144579	0.000787558	0.0136703	0.00723188	0.0136703	-0.171421	0.0640193	Tppp3	Tppp3	Tppp3	Tppp3	52	30	51	59
ENSRNOT00000007249	ENSRNOG00000005438	Pcsk2	proprotein convertase subtilisin/kexin type 2 [Source:RGD Symbol;Acc:3273]	0.0138678	0.247271	6.0549	0.0398356	1	8.24137	0.00569081	0.000300989	0.00538982	0.00590599	0.00590599	-0.109026	0.04271	Pcsk2	Pcsk2	Pcsk2	Pcsk2	93	108	85	49
ENSRNOT00000009368	ENSRNOG00000007077	Fem1b	fem-1 homolog B [Source:RGD Symbol;Acc:1304569]	0.0139002	0.247552	6.05078	0.0276651	1	8.20199	0.00395216	0.00032236	0.0036298	0.00593241	0.00593241	-0.0953069	0.0431122	Fem1b	Fem1b	Fem1b	Fem1b	41	57	75	80
ENSRNOT00000027263	ENSRNOG00000020058	Celsr2	cadherin, EGF LAG seven-pass G-type receptor 2 [Source:RGD Symbol;Acc:69237]	0.0139267	0.247861	6.04741	0.143662	1	8.14295	0.0205231	0.00161242	0.0189107	0.00597548	0.0189107	-0.204144	0.0763163	Celsr2	Celsr2	Celsr2	Celsr2	77	72	83	110
ENSRNOT00000024436	ENSRNOG00000018159	Anxa4	annexin A4 [Source:RGD Symbol;Acc:621171]	0.0139644	0.248192	6.04264	0.38027	1	5.8867	0.0543242	0.00374522	0.050579	0.0128049	0.050579	0.332049	0.1242	Anxa4	Anxa4	Anxa4	Anxa4	0	0	1	0
ENSRNOT00000071464	ENSRNOG00000047211	Fzd3	frizzled class receptor 3 [Source:RGD Symbol;Acc:628814]	0.013995	0.248258	6.03878	0.0461968	1	7.42752	0.00659955	0.000642029	0.00595752	0.00685758	0.00685758	-0.125602	0.0518661	Fzd3	Fzd3	Fzd3	Fzd3	1	7	6	10
ENSRNOT00000022862	ENSRNOG00000016849	Ppp2r5d	protein phosphatase 2, regulatory subunit B', delta [Source:RGD Symbol;Acc:1306666]	0.0139939	0.248258	6.03892	0.135645	1	6.56729	0.0193779	0.00551252	0.0138654	0.00911586	0.0138654	-0.206699	0.0819404	Ppp2r5d	Ppp2r5d	Ppp2r5d	Ppp2r5d	3	15	18	24
ENSRNOT00000049956	ENSRNOG00000029087	Nap1l3	nucleosome assembly protein 1-like 3 [Source:RGD Symbol;Acc:620990]	0.0140173	0.248481	6.03597	0.0287674	1	7.69054	0.00410963	0.000530279	0.00357935	0.00645105	0.00645105	-0.105978	0.0485423	Nap1l3	Nap1l3	Nap1l3	Nap1l3	129	102	171	195
ENSRNOT00000037199	ENSRNOG00000008919	Arpp21	cAMP regulated phosphoprotein 21 [Source:RGD Symbol;Acc:1593239]	0.0140343	0.248512	6.03382	0.585614	1	5.85542	0.0836592	0.00751269	0.0761465	0.0130314	0.0761465	-0.411871	0.154213	Arpp21	Arpp21	Arpp21	Arpp21	4	2	1	3
ENSRNOT00000065411	ENSRNOG00000021057	Osbp	oxysterol binding protein [Source:RGD Symbol;Acc:1308069]	0.014112	0.249295	6.02407	0.0368721	1	7.68987	0.00526745	0.000534725	0.00473272	0.00645196	0.00645196	-0.11314	0.0485731	Osbp	Osbp	Osbp	Osbp	20	9	19	28
ENSRNOT00000006755	ENSRNOG00000005045	Ppp2r5e	protein phosphatase 2 regulatory subunit B', epsilon [Source:RGD Symbol;Acc:1305657]	0.0141182	0.249329	6.0233	0.0436213	1	7.56077	0.00623161	0.000860182	0.00537143	0.0066387	0.0066387	-0.123028	0.051577	Ppp2r5e	Ppp2r5e	Ppp2r5e	Ppp2r5e	67	62	73	100
ENSRNOT00000033525	ENSRNOG00000024437	Blcap	BLCAP, apoptosis inducing factor [Source:RGD Symbol;Acc:621666]	0.014183	0.249955	6.01522	0.0643458	1	7.20764	0.00919226	0.000753332	0.00843893	0.00728132	0.00843893	-0.140225	0.055026	Blcap	Blcap	Blcap	Blcap	50	78	108	146
ENSRNOT00000030425	ENSRNOG00000027871	Rapgefl1	Rap guanine nucleotide exchange factor like 1 [Source:RGD Symbol;Acc:1563269]	0.0142145	0.250287	6.01131	0.376372	1	5.75607	0.0537675	0.0106933	0.0430742	0.0137944	0.0430742	-0.329799	0.123804	Rapgefl1	Rapgefl1	Rapgefl1	Rapgefl1	5	5	11	10
ENSRNOT00000075628	ENSRNOG00000011989	Vat1l	vesicle amine transport 1-like [Source:RGD Symbol;Acc:1598315]	0.0142587	0.250621	6.00582	0.0351387	1	8.70723	0.00501981	0.000184713	0.0048351	0.0057282	0.0057282	-0.100123	0.0393352	Vat1l	Vat1l	Vat1l	Vat1l	65	41	70	85
ENSRNOT00000008120	ENSRNOG00000025481	Dctn2	dynactin subunit 2 [Source:RGD Symbol;Acc:1303182]	0.0143099	0.250847	5.9995	0.0551094	1	7.45568	0.00787277	0.00189793	0.00597484	0.00680903	0.00680903	-0.139365	0.0576859	Dctn2	Dctn2	Dctn2	Dctn2	62	80	120	112
ENSRNOT00000013488	ENSRNOG00000009934	Emc3	ER membrane protein complex subunit 3 [Source:RGD Symbol;Acc:1311566]	0.0143375	0.251116	5.9961	0.040728	1	7.63827	0.00581829	0.000462578	0.00535571	0.00652371	0.00652371	-0.116353	0.0486839	Emc3	Emc3	Emc3	Emc3	6	20	28	41
ENSRNOT00000013486	ENSRNOG00000010041	Ube2g1	ubiquitin-conjugating enzyme E2G 1 [Source:RGD Symbol;Acc:620392]	0.0143877	0.251345	5.98994	0.0669598	1	6.97526	0.00956568	0.00371576	0.00584993	0.00782273	0.00782273	-0.16757	0.0704265	Ube2g1	Ube2g1	Ube2g1	Ube2g1	7	9	10	15
ENSRNOT00000011324	ENSRNOG00000008471	Kif21b	kinesin family member 21B [Source:RGD Symbol;Acc:1306206]	0.0143895	0.251345	5.98972	48.92	1	3.56243	6.98858	3.47094	3.51763	0.0817298	3.51763	3.75566	1.41337	Kif21b	Kif21b	Kif21b	Kif21b	4	5	16	12
ENSRNOT00000008972	ENSRNOG00000006197	Calu	calumenin [Source:RGD Symbol;Acc:620383]	0.0144147	0.251652	5.98663	51.8135	1	1.72474	7.40193	1.81513	5.5868	2.21994	5.5868	3.86862	1.46023	Calu	Calu	Calu	Calu	18	10	17	34
ENSRNOT00000083419	ENSRNOG00000008428	Drd2	dopamine receptor D2 [Source:RGD Symbol;Acc:2520]	0.0144241	0.251669	5.98548	0.267213	1	7.67395	0.0381733	0.00205745	0.0361159	0.00647369	0.0361159	-0.277507	0.104486	Drd2	Drd2	Drd2	Drd2	6	5	7	14
ENSRNOT00000013932	ENSRNOG00000010453	Klhl7	kelch-like family member 7 [Source:RGD Symbol;Acc:1305564]	0.0144619	0.252033	5.98087	0.0157857	1	8.13863	0.0022551	0.000319122	0.00193598	0.0059788	0.0059788	-0.0795738	0.0435424	Klhl7	Klhl7	Klhl7	Klhl7	22	21	13	20
ENSRNOT00000050350	ENSRNOG00000004359	Wars1	tryptophanyl-tRNA synthetase 1 [Source:RGD Symbol;Acc:1308278]	0.0144548	0.252033	5.98173	0.0181675	1	8.10262	0.00259535	0.000314712	0.00228064	0.00600732	0.00600732	-0.0835837	0.0437811	Wars1	Wars1	Wars	Wars	49	81	105	133
ENSRNOT00000019894	ENSRNOG00000014720	Srbd1	S1 RNA binding domain 1 [Source:RGD Symbol;Acc:1562788]	0.0144861	0.252306	5.97792	52.4966	1	1.85818	7.49952	3.29523	4.20429	1.7551	4.20429	4.08212	1.63622	Srbd1	Srbd1	Srbd1	Srbd1	5	3	9	6
ENSRNOT00000014002	ENSRNOG00000010427	Ipo7	importin 7 [Source:RGD Symbol;Acc:1310849]	0.0145258	0.25269	5.97309	0.0155323	1	8.60292	0.00221891	0.000195624	0.00202328	0.00574686	0.00574686	-0.0697546	0.039906	Ipo7	Ipo7	Ipo7	Ipo7	4	3	8	6
ENSRNOT00000077594	ENSRNOG00000060599	Gabrb3	gamma-aminobutyric acid type A receptor beta 3 subunit [Source:RGD Symbol;Acc:2651]	0.0145482	0.252722	5.97038	0.0318358	1	7.62745	0.00454797	0.000522486	0.00402549	0.00653923	0.00653923	-0.109138	0.0491189	Gabrb3	Gabrb3	Gabrb3	Gabrb3	40	38	45	60
ENSRNOT00000011641	ENSRNOG00000008765	Zfhx4	zinc finger homeobox 4 [Source:RGD Symbol;Acc:1563022]	0.0145426	0.252722	5.97105	0.119286	1	9.04411	0.0170408	0.000143967	0.0168968	0.00574973	0.0168968	-0.18527	0.0698736	Zfhx4	Zfhx4	Zfhx4	Zfhx4	43	50	51	103
ENSRNOT00000001799	ENSRNOG00000001331	Rnf34	ring finger protein 34 [Source:RGD Symbol;Acc:628636]	0.0145632	0.252835	5.96856	0.0464694	1	7.24131	0.00663849	0.000779902	0.00585858	0.00721113	0.00721113	-0.129603	0.0547374	Rnf34	Rnf34	Rnf34	Rnf34	19	27	30	40
ENSRNOT00000039291	ENSRNOG00000028105	Hars1	histidyl-tRNA synthetase 1 [Source:RGD Symbol;Acc:1310695]	0.0145816	0.253007	5.96633	0.0359624	1	7.34403	0.00513749	0.000783889	0.0043536	0.00700898	0.00700898	-0.12054	0.0535326	Hars1	Hars1	Hars	Hars	54	49	74	79
ENSRNOT00000015602	ENSRNOG00000011391	Rbsn	rabenosyn, RAB effector [Source:RGD Symbol;Acc:1305397]	0.0146063	0.253214	5.96335	0.0420404	1	7.31414	0.00600577	0.00101067	0.0049951	0.00706596	0.00706596	-0.127107	0.0549922	Rbsn	Rbsn	Rbsn	Rbsn	17	10	12	17
ENSRNOT00000089879	ENSRNOG00000016516	Mbp	myelin basic protein [Source:RGD Symbol;Acc:3054]	0.0146106	0.253214	5.96283	0.112342	1	6.66457	0.0160489	0.0013815	0.0146674	0.00875806	0.0146674	0.179718	0.0678443	Mbp	Mbp	Mbp	Mbp	200	319	433	428
ENSRNOT00000017938	ENSRNOG00000013309	Pik3ap1	phosphoinositide-3-kinase adaptor protein 1 [Source:RGD Symbol;Acc:1307744]	0.014632	0.253216	5.96025	1.2274	1	5.49374	0.175342	0.0087729	0.166569	0.0162044	0.166569	0.593955	0.224287	Pik3ap1	Pik3ap1	Pik3ap1	Pik3ap1	0	0	0	1
ENSRNOT00000078220	ENSRNOG00000011194	Tpp2	tripeptidyl peptidase 2 [Source:RGD Symbol;Acc:621584]	0.0146258	0.253216	5.961	0.284175	1	7.34782	0.0405964	0.0136042	0.0269921	0.00700187	0.0269921	-0.285806	0.107916	Tpp2	Tpp2	Tpp2	Tpp2	22	41	60	65
ENSRNOT00000086130	ENSRNOG00000019354	Ptch1	patched 1 [Source:RGD Symbol;Acc:621425]	0.0146482	0.25335	5.95829	0.24534	1	6.49488	0.0350486	0.0245095	0.0105392	0.00940549	0.0105392	-0.31676	0.13045	Ptch1	Ptch1	Ptch1	Ptch1	5	15	7	5
ENSRNOT00000002407	ENSRNOG00000001766	Tfrc	transferrin receptor [Source:RGD Symbol;Acc:70488]	0.0146894	0.253768	5.95334	0.0527565	1	8.26006	0.00753665	0.000305928	0.00723072	0.00589408	0.00723072	-0.123094	0.0465198	Tfrc	Tfrc	Tfrc	Tfrc	9	10	22	25
ENSRNOT00000070812	ENSRNOG00000046996	Pea15	proliferation and apoptosis adaptor protein 15 [Source:RGD Symbol;Acc:1306055]	0.0147605	0.254627	5.94483	0.026676	1	9.58728	0.00381086	6.56648e-05	0.00374519	0.00605403	0.00605403	-0.082151	0.0362609	Pea15	Pea15	Pea15a	Pea15a	148	158	272	298
ENSRNOT00000008035	ENSRNOG00000005993	Oxsm	3-oxoacyl-ACP synthase, mitochondrial [Source:RGD Symbol;Acc:1311092]	0.014898	0.254929	5.92849	0.776947	1	4.5323	0.110992	0.075475	0.0355174	0.0310226	0.0355174	-0.574888	0.236966	Oxsm	Oxsm	Oxsm	Oxsm	6	5	9	8
ENSRNOT00000010933	ENSRNOG00000007890	Usp1	ubiquitin specific peptidase 1 [Source:RGD Symbol;Acc:1306461]	0.014849	0.254929	5.9343	0.307395	1	5.90215	0.0439135	0.0109712	0.0329423	0.0126953	0.0329423	0.296828	0.112425	Usp1	Usp1	Usp1	Usp1	4	5	8	4
ENSRNOT00000082991	ENSRNOG00000003928	Tmco1	transmembrane and coiled-coil domains 1 [Source:RGD Symbol;Acc:1359178]	0.0148321	0.254929	5.93631	0.0414401	1	7.05591	0.00592002	0.000913824	0.00500619	0.00762317	0.00762317	-0.131949	0.0577581	Tmco1	Tmco1	Tmco1	Tmco1	76	52	77	113
ENSRNOT00000075444	ENSRNOG00000049681	AABR07031491.2		0.0148168	0.254929	5.93813	0.0133091	1	8.58979	0.0019013	0.000189067	0.00171223	0.00575006	0.00575006	-0.0650878	0.0399285	AABR07031491.2	AABR07031491.2	Mapre2	Mapre2	47	49	86	68
ENSRNOT00000038641	ENSRNOG00000025372	Glce	glucuronic acid epimerase [Source:RGD Symbol;Acc:1565253]	0.0148547	0.254929	5.93362	0.0610456	1	7.61893	0.0087208	0.00102592	0.00769488	0.00655158	0.00769488	-0.133808	0.0518611	Glce	Glce	Glce	Glce	40	40	42	69
ENSRNOT00000016400	ENSRNOG00000012311	Slc35d3	solute carrier family 35, member D3 [Source:RGD Symbol;Acc:1309428]	0.0148757	0.254929	5.93113	0.234901	1	5.63389	0.0335573	0.00394274	0.0296146	0.014837	0.0296146	-0.259433	0.0982982	Slc35d3	Slc35d3	Slc35d3	Slc35d3	4	5	8	8
ENSRNOT00000056651	ENSRNOG00000010735	Nfyc	nuclear transcription factor Y subunit gamma [Source:RGD Symbol;Acc:3173]	0.0148796	0.254929	5.93067	0.643637	1	5.35498	0.0919482	0.0616843	0.0302639	0.017733	0.0302639	-0.493066	0.203556	Nfyc	Nfyc	Nfyc	Nfyc	0	1	6	8
ENSRNOT00000064679	ENSRNOG00000004060	Calm1	calmodulin 1 [Source:RGD Symbol;Acc:2257]	0.0148269	0.254929	5.93692	0.0542479	1	9.01764	0.0077497	0.000328454	0.00742125	0.0057435	0.00742125	-0.124712	0.0472212	Calm1	Calm1	Calm1	Calm1	796	788	851	1259
ENSRNOT00000089229	ENSRNOG00000024213	Golim4	golgi integral membrane protein 4 [Source:RGD Symbol;Acc:1310948]	0.01494	0.255354	5.92353	22.4103	1	2.01102	3.20147	1.07627	2.12521	1.33563	2.12521	2.75557	1.12843	Golim4	Golim4	Golim4	Golim4	5	4	4	4
ENSRNOT00000079819	ENSRNOG00000032703	Rasgrp3	RAS guanyl releasing protein 3 [Source:RGD Symbol;Acc:1304612]	0.0149844	0.255608	5.9183	0.0973581	1	6.42481	0.0139083	0.00414238	0.00976592	0.00970628	0.00976592	0.192485	0.0795654	Rasgrp3	Rasgrp3	Rasgrp3	Rasgrp3	3	0	1	3
ENSRNOT00000083322	ENSRNOG00000014013	Map4k4	mitogen-activated protein kinase kinase kinase kinase 4 [Source:RGD Symbol;Acc:1305322]	0.0150466	0.255691	5.911	0.371163	1	6.32535	0.0530233	0.0289054	0.0241179	0.0101706	0.0241179	0.346349	0.140736	Map4k4	Map4k4	Map4k4	Map4k4	13	30	31	45
ENSRNOT00000050535	ENSRNOG00000034233	Fyttd1	forty-two-three domain containing 1 [Source:RGD Symbol;Acc:1306899]	0.015048	0.255691	5.91084	0.0945329	1	6.58673	0.0135047	0.00246088	0.0110438	0.00904155	0.0110438	-0.174766	0.0710104	Fyttd1	Fyttd1	Fyttd1	Fyttd1	24	23	29	49
ENSRNOT00000026821	ENSRNOG00000019741	Isyna1	inositol-3-phosphate synthase 1 [Source:RGD Symbol;Acc:1359423]	0.0150888	0.255787	5.90607	0.092657	1	6.28742	0.0132367	0.00218772	0.011049	0.0103601	0.011049	-0.182349	0.075273	Isyna1	Isyna1	Isyna1	Isyna1	15	7	14	30
ENSRNOT00000082183	ENSRNOG00000002272	Lnx1	ligand of numb-protein X 1 [Source:RGD Symbol;Acc:1308159]	0.0151322	0.256209	5.90102	0.203786	1	6.15521	0.0291123	0.00292979	0.0261825	0.0110788	0.0261825	-0.241248	0.0917292	Lnx1	Lnx1	Lnx1	Lnx1	14	17	23	27
ENSRNOT00000006209	ENSRNOG00000004420	Rad21	RAD21 cohesin complex component [Source:RGD Symbol;Acc:1594529]	0.0151312	0.256209	5.90112	0.0205706	1	8.4437	0.00293865	0.0002215	0.00271715	0.00579866	0.00579866	-0.0801044	0.0409361	Rad21	Rad21	Rad21	Rad21	23	28	37	60
ENSRNOT00000009564	ENSRNOG00000007128	Nop56	NOP56 ribonucleoprotein [Source:RGD Symbol;Acc:1308892]	0.0151394	0.256259	5.90017	0.10853	1	7.01937	0.0155043	0.00190936	0.0135949	0.00771195	0.0135949	-0.176048	0.066945	Nop56	Nop56	Nop56	Nop56	27	32	50	41
ENSRNOT00000083446	ENSRNOG00000057367	Glud1	glutamate dehydrogenase 1 [Source:RGD Symbol;Acc:2708]	0.0152013	0.256729	5.89299	0.0107931	1	9.35187	0.00154187	9.06743e-05	0.00145119	0.00587993	0.00587993	-0.0445925	0.0367029	Glud1	Glud1	Glud1	Glud1	94	104	139	174
ENSRNOT00000065281	ENSRNOG00000011572	Klc1	kinesin light chain 1 [Source:RGD Symbol;Acc:621411]	0.0152315	0.256886	5.88949	0.053117	1	8.45799	0.00758814	0.00115966	0.00642849	0.00579285	0.00642849	-0.12309	0.0468651	Klc1	Klc1	Klc1	Klc1	228	295	422	554
ENSRNOT00000014386	ENSRNOG00000010673	Eral1	Era-like 12S mitochondrial rRNA chaperone 1 [Source:RGD Symbol;Acc:1304714]	0.0152489	0.257065	5.88748	0.899486	1	5.38021	0.128498	0.0118933	0.116605	0.0174522	0.116605	-0.50647	0.192879	Eral1	Eral1	Eral1	Eral1	2	7	12	9
ENSRNOT00000001536	ENSRNOG00000001161	Gatc	glutamyl-tRNA amidotransferase subunit C [Source:RGD Symbol;Acc:1309698]	0.0153272	0.257582	5.87846	0.04374	1	7.06065	0.00624858	0.00117478	0.00507379	0.00761184	0.00761184	-0.134526	0.0588882	Gatc	Gatc	Gatc	Gatc	6	6	7	12
ENSRNOT00000031904	ENSRNOG00000027434	Fitm2	fat storage-inducing transmembrane protein 2 [Source:RGD Symbol;Acc:1307696]	0.0153367	0.257619	5.87737	0.0465648	1	6.88688	0.00665212	0.00113875	0.00551336	0.00805974	0.00805974	-0.140513	0.0611301	Fitm2	Fitm2	Fitm2	Fitm2	19	17	21	31
ENSRNOT00000083247	ENSRNOG00000056907	Nipbl	NIPBL, cohesin loading factor [Source:RGD Symbol;Acc:1306393]	0.015344	0.257669	5.87653	0.0292938	1	8.15551	0.00418483	0.000703162	0.00348167	0.00596597	0.00596597	0.0991745	0.0457181	Nipbl	Nipbl	Nipbl	Nipbl	39	50	53	75
ENSRNOT00000068459	ENSRNOG00000032699	Ttyh1	tweety family member 1 [Source:RGD Symbol;Acc:1310103]	0.0153897	0.257927	5.8713	0.029677	1	8.81732	0.00423957	0.000438396	0.00380117	0.0057215	0.0057215	0.0919837	0.0405696	Ttyh1	Ttyh1	Ttyh1	Ttyh1	46	69	110	112
ENSRNOT00000012273	ENSRNOG00000008996	Dpysl5	dihydropyrimidinase-like 5 [Source:RGD Symbol;Acc:620467]	0.0154049	0.258037	5.86955	0.0810082	1	7.88344	0.0115726	0.000451557	0.011121	0.00621569	0.011121	-0.151844	0.057948	Dpysl5	Dpysl5	Dpysl5	Dpysl5	29	60	60	77
ENSRNOT00000001960	ENSRNOG00000001441	Tmem120a	transmembrane protein 120A [Source:RGD Symbol;Acc:1311474]	0.0154347	0.258191	5.86615	0.155967	1	5.64105	0.022281	0.00373576	0.0185452	0.0147724	0.0185452	-0.229344	0.0944439	Tmem120a	Tmem120a	Tmem120a	Tmem120a	2	4	7	9
ENSRNOT00000004803	ENSRNOG00000003616	Grem2	gremlin 2, DAN family BMP antagonist [Source:RGD Symbol;Acc:1560008]	0.0154926	0.258922	5.85957	0.0739644	1	6.79737	0.0105663	0.00114425	0.00942209	0.00832235	0.00942209	-0.1534	0.0624823	Grem2	Grem2	Grem2	Grem2	7	4	18	27
ENSRNOT00000020630	ENSRNOG00000015237	Gle1	GLE1 RNA export mediator [Source:RGD Symbol;Acc:1307329]	0.0155559	0.259615	5.85239	0.256064	1	5.66931	0.0365806	0.0119989	0.0245817	0.0145217	0.0245817	0.283076	0.114856	Gle1	Gle1	Gle1	Gle1	15	15	45	33
ENSRNOT00000011178	ENSRNOG00000007970	Plxnc1	plexin C1 [Source:RGD Symbol;Acc:1307420]	0.0155648	0.259691	5.85139	0.12692	1	6.56324	0.0181314	0.00193626	0.0161952	0.00913149	0.0161952	0.189874	0.072616	Plxnc1	Plxnc1	Plxnc1	Plxnc1	16	5	3	0
ENSRNOT00000006913	ENSRNOG00000005175	Sgpp1	sphingosine-1-phosphate phosphatase 1 [Source:RGD Symbol;Acc:727829]	0.0156633	0.260684	5.84028	0.0482212	1	7.42031	0.00688875	0.000575938	0.00631281	0.00687022	0.00687022	-0.124548	0.0516064	Sgpp1	Sgpp1	Sgpp1	Sgpp1	23	16	29	35
ENSRNOT00000078824	ENSRNOG00000058975	Iqsec2	IQ motif and Sec7 domain ArfGEF 2 [Source:RGD Symbol;Acc:1596452]	0.0156642	0.260684	5.84018	0.597347	1	4.70217	0.0853353	0.0124412	0.0728941	0.0275442	0.0728941	-0.411668	0.157647	Iqsec2	Iqsec2	Iqsec2	Iqsec2	8	18	12	22
ENSRNOT00000025878	ENSRNOG00000018977	Ap3d1	adaptor related protein complex 3 subunit delta 1 [Source:RGD Symbol;Acc:1308659]	0.015687	0.260784	5.83763	0.0420134	1	8.441	0.00600192	0.000279373	0.00572255	0.00579978	0.00579978	-0.10908	0.0418502	Ap3d1	Ap3d1	Ap3d1	Ap3d1	163	164	230	329
ENSRNOT00000027640	ENSRNOG00000020336	Ezh1	enhancer of zeste 1 polycomb repressive complex 2 subunit [Source:RGD Symbol;Acc:1305028]	0.0157019	0.260881	5.83595	0.0259783	1	7.68678	0.00371119	0.000510063	0.00320112	0.00645614	0.00645614	-0.10094	0.0484673	Ezh1	Ezh1	Ezh1	Ezh1	12	17	24	26
ENSRNOT00000038686	ENSRNOG00000022844	Pdzrn4	PDZ domain containing RING finger 4 [Source:RGD Symbol;Acc:1308860]	0.015699	0.260881	5.83628	0.115682	1	6.49302	0.016526	0.00192996	0.0145961	0.00941322	0.0145961	-0.182087	0.0705636	Pdzrn4	Pdzrn4	Pdzrn4	Pdzrn4	82	51	90	103
ENSRNOT00000017833	ENSRNOG00000012620	Syngr3	synaptogyrin 3 [Source:RGD Symbol;Acc:1311801]	0.0157158	0.26104	5.83439	0.1797	1	6.32128	0.0256714	0.00800256	0.0176689	0.0101906	0.0176689	-0.232472	0.093112	Syngr3	Syngr3	Syngr3	Syngr3	136	157	169	202
ENSRNOT00000087961	ENSRNOG00000020615	Nap1l4	nucleosome assembly protein 1-like 4 [Source:RGD Symbol;Acc:1305391]	0.0157594	0.261082	5.82952	0.0559658	1	7.0237	0.00799511	0.00214704	0.00584806	0.00770131	0.00770131	-0.148277	0.0635962	Nap1l4	Nap1l4	Nap1l4	Nap1l4	37	64	85	83
ENSRNOT00000044842	ENSRNOG00000032328	Diras2	DIRAS family GTPase 2 [Source:RGD Symbol;Acc:1305580]	0.015743	0.261082	5.83136	0.306696	1	5.36486	0.0438138	0.0123552	0.0314586	0.0176231	0.0314586	-0.305061	0.12274	Diras2	Diras2	Diras2	Diras2	21	68	41	45
ENSRNOT00000055232	ENSRNOG00000036813	Ndrg3	similar to N-myc downstream regulated 3 [Source:NCBI gene;Acc:679863]	0.0157415	0.261082	5.83152	0.0520453	1	6.70382	0.00743505	0.00131037	0.00612468	0.0086232	0.0086232	-0.149294	0.0646311	Ndrg3	Ndrg3	Ndrg3	Ndrg3	66	82	124	154
ENSRNOT00000027057	ENSRNOG00000019915	Xrcc1	X-ray repair cross complementing 1 [Source:RGD Symbol;Acc:619823]	0.0157568	0.261082	5.82981	37.7958	1	3.01781	5.3994	2.81667	2.58274	0.208019	2.58274	3.28431	1.26922	Xrcc1	Xrcc1	Xrcc1	Xrcc1	3	2	11	5
ENSRNOT00000068586	ENSRNOG00000028892	Prr36	proline rich 36 [Source:RGD Symbol;Acc:1566084]	0.0157614	0.261082	5.8293	0.206876	1	5.87237	0.0295538	0.00973172	0.019822	0.012908	0.019822	-0.257394	0.105417	Prr36	Prr36	Prr36	Prr36	9	6	12	9
ENSRNOT00000027677	ENSRNOG00000020417	Gsk3a	glycogen synthase kinase 3 alpha [Source:RGD Symbol;Acc:620351]	0.0157858	0.261181	5.82658	0.117573	1	7.0927	0.0167962	0.00152991	0.0152663	0.00753635	0.0152663	-0.1825	0.0699995	Gsk3a	Gsk3a	Gsk3a	Gsk3a	33	32	61	47
ENSRNOT00000006423	ENSRNOG00000004821	Sntb1	syntrophin, beta 1 [Source:RGD Symbol;Acc:1307728]	0.0157933	0.261232	5.82575	0.188716	1	5.28257	0.0269595	0.0074408	0.0195187	0.0185441	0.0195187	0.273208	0.113828	Sntb1	Sntb1	Sntb1	Sntb1	0	1	0	0
ENSRNOT00000055250	ENSRNOG00000018364	Kat2a	lysine acetyltransferase 2A [Source:RGD Symbol;Acc:1307242]	0.0158053	0.261358	5.82441	0.097261	1	6.92018	0.0138944	0.00307784	0.0108166	0.00796793	0.0108166	-0.17108	0.06865	Kat2a	Kat2a	Kat2a	Kat2a	10	29	14	25
ENSRNOT00000059127	ENSRNOG00000010524	Cryab	crystallin, alpha B [Source:RGD Symbol;Acc:2414]	0.0158335	0.261394	5.82127	0.111416	1	7.35001	0.0159165	0.000675644	0.0152409	0.00699775	0.0152409	0.177605	0.0681645	Cryab	Cryab	Cryab	Cryab	15	15	34	21
ENSRNOT00000086003	ENSRNOG00000019728	Itgam	integrin subunit alpha M [Source:RGD Symbol;Acc:2926]	0.0158426	0.261394	5.82026	1.50852	1	3.89224	0.215503	0.0573472	0.158156	0.055666	0.158156	0.65348	0.250835	Itgam	Itgam	Itgam	Itgam	1	2	0	1
ENSRNOT00000040633	ENSRNOG00000014798	RGD1309540	RIKEN cDNA 1110051M20 gene [Source:MGI Symbol;Acc:MGI:1915079]	0.0158384	0.261394	5.82073	0.0689002	1	7.2472	0.00984289	0.00198417	0.00785871	0.00719904	0.00785871	-0.147496	0.0602541	RGD1309540	RGD1309540	1110051M20Rik	1110051M20Rik	56	47	57	66
ENSRNOT00000035808	ENSRNOG00000031031	Zfp292	zinc finger protein 292 [Source:RGD Symbol;Acc:61931]	0.0158843	0.261792	5.81564	0.0163543	1	8.33836	0.00233633	0.000388762	0.00194757	0.00584865	0.00584865	-0.0757479	0.0426327	Zfp292	Zfp292	Zfp292	Zfp292	73	91	110	121
ENSRNOT00000059031	ENSRNOG00000004257	Ctps2	CTP synthase 2 [Source:RGD Symbol;Acc:1563369]	0.0159442	0.262457	5.80902	0.0260772	1	7.74275	0.00372531	0.000407194	0.00331812	0.00638233	0.00638233	-0.0986315	0.0473604	Ctps2	Ctps2	Ctps2	Ctps2	22	9	16	20
ENSRNOT00000090688	ENSRNOG00000054272	Dhx57	DExH-box helicase 57 [Source:RGD Symbol;Acc:1310340]	0.0159578	0.262495	5.80751	0.0853505	1	7.03718	0.0121929	0.0025599	0.00963303	0.00766836	0.00963303	-0.161146	0.0651403	Dhx57	Dhx57	Dhx57	Dhx57	16	17	30	24
ENSRNOT00000007779	ENSRNOG00000005809	Arhgdib	Rho GDP dissociation inhibitor beta [Source:RGD Symbol;Acc:1305383]	0.0159555	0.262495	5.80777	1.68681	1	5.60332	0.240973	0.00602191	0.234951	0.0151185	0.234951	0.690541	0.265451	Arhgdib	Arhgdib	Arhgdib	Arhgdib	1	0	0	2
ENSRNOT00000007100	ENSRNOG00000005290	Ywhae	tyrosine 3-monooxygenase/tryptophan 5-monooxygenase activation protein, epsilon [Source:RGD Symbol;Acc:62000]	0.0159748	0.262556	5.80565	0.00806074	1	9.58185	0.00115153	5.49206e-05	0.00109661	0.00604925	0.00604925	-0.025118	0.0361851	Ywhae	Ywhae	Ywhae	Ywhae	200	233	348	366
ENSRNOT00000090271	ENSRNOG00000056826	Arap2	ArfGAP with RhoGAP domain, ankyrin repeat and PH domain 2 [Source:RGD Symbol;Acc:1306452]	0.0159843	0.262639	5.80461	0.545409	1	4.23784	0.0779155	0.0159199	0.0619956	0.0386353	0.0619956	0.413554	0.16897	Arap2	Arap2	Arap2	Arap2	36	27	42	42
ENSRNOT00000041116	ENSRNOG00000031163	Nfkbiz	NFKB inhibitor zeta [Source:RGD Symbol;Acc:1310834]	0.0160287	0.263152	5.79972	0.742199	1	3.72588	0.106028	0.0261769	0.0798516	0.0666836	0.0798516	0.529747	0.221268	Nfkbiz	Nfkbiz	Nfkbiz	Nfkbiz	0	0	1	3
ENSRNOT00000038767	ENSRNOG00000017215	RGD1308601	RIKEN cDNA 8030462N17 gene [Source:MGI Symbol;Acc:MGI:2444951]	0.0160693	0.263382	5.79527	0.113782	1	7.51613	0.0162546	0.00147145	0.0147832	0.00670901	0.0147832	-0.179223	0.0689966	RGD1308601	RGD1308601	8030462N17Rik	8030462N17Rik	1	0	0	1
ENSRNOT00000025740	ENSRNOG00000018975	Atg9a	autophagy related 9A [Source:RGD Symbol;Acc:1310450]	0.0161021	0.263701	5.79169	0.0514934	1	7.38532	0.0073562	0.00078149	0.00657471	0.00693269	0.00693269	-0.128167	0.0530487	Atg9a	Atg9a	Atg9a	Atg9a	1	0	1	0
ENSRNOT00000028407	ENSRNOG00000020930	Atxn7l3	ataxin 7-like 3 [Source:RGD Symbol;Acc:1311493]	0.0160978	0.263701	5.79216	0.128163	1	6.36316	0.018309	0.00245632	0.0158526	0.00998872	0.0158526	-0.191492	0.0748021	Atxn7l3	Atxn7l3	Atxn7l3	Atxn7l3	44	56	84	81
ENSRNOT00000045845	ENSRNOG00000016768	Oprl1	opioid related nociceptin receptor 1 [Source:RGD Symbol;Acc:68438]	0.0161207	0.263932	5.78967	0.360578	1	6.15482	0.0515112	0.00910557	0.0424056	0.0110811	0.0424056	-0.318948	0.122869	Oprl1	Oprl1	Oprl1	Oprl1	28	14	32	36
ENSRNOT00000020137	ENSRNOG00000014691	Ric3	RIC3 acetylcholine receptor chaperone [Source:RGD Symbol;Acc:1588939]	0.0161407	0.26397	5.78748	0.0695866	1	7.05642	0.00994094	0.00144815	0.00849279	0.00762194	0.00849279	-0.14722	0.0601678	Ric3	Ric3	Ric3	Ric3	34	26	52	63
ENSRNOT00000016649	ENSRNOG00000012354	Trim23	tripartite motif-containing 23 [Source:RGD Symbol;Acc:621587]	0.0161321	0.26397	5.78842	0.0349654	1	7.72993	0.00499506	0.000533398	0.00446166	0.00639886	0.00639886	-0.108331	0.0481854	Trim23	Trim23	Trim23	Trim23	9	13	14	19
ENSRNOT00000080594	ENSRNOG00000005299	Kif5a	kinesin family member 5A [Source:RGD Symbol;Acc:1303035]	0.0161573	0.264169	5.78567	0.0345057	1	9.03806	0.00492939	0.000194531	0.00473486	0.00574824	0.00574824	-0.0969375	0.0387431	Kif5a	Kif5a	Kif5a	Kif5a	205	238	297	386
ENSRNOT00000017784	ENSRNOG00000028624	Kif26b	kinesin family member 26B [Source:RGD Symbol;Acc:1560022]	0.0161647	0.264218	5.78487	0.0985329	1	6.38305	0.0140761	0.00161645	0.0124597	0.00989568	0.0124597	-0.174801	0.0713691	Kif26b	Kif26b	Kif26b	Kif26b	7	11	13	20
ENSRNOT00000011230	ENSRNOG00000008364	Cat	catalase [Source:RGD Symbol;Acc:2279]	0.016181	0.264358	5.7831	0.0137498	1	8.33866	0.00196425	0.000242356	0.0017219	0.00584849	0.00584849	-0.0690881	0.041705	Cat	Cat	Cat	Cat	6	6	21	8
ENSRNOT00000064860	ENSRNOG00000002735	Dhx9	DExH-box helicase 9 [Source:RGD Symbol;Acc:1308548]	0.0162	0.264358	5.78104	0.248279	1	6.62206	0.0354684	0.0101717	0.0252966	0.00891016	0.0252966	-0.264534	0.102011	Dhx9	Dhx9	Dhx9	Dhx9	23	27	27	41
ENSRNOT00000061992	ENSRNOG00000013383	Tmub1	transmembrane and ubiquitin-like domain containing 1 [Source:RGD Symbol;Acc:735120]	0.0162267	0.264604	5.77814	21.8502	1	3.36636	3.12145	0.252146	2.86931	0.110979	2.86931	2.48124	0.957156	Tmub1	Tmub1	Tmub1	Tmub1	14	18	21	22
ENSRNOT00000000117	ENSRNOG00000000105	Cplx2	complexin 2 [Source:RGD Symbol;Acc:70945]	0.0162373	0.264604	5.777	0.295348	1	6.25869	0.0421925	0.0035071	0.0386854	0.0105084	0.0386854	-0.288456	0.111289	Cplx2	Cplx2	Cplx2	Cplx2	615	499	1146	1534
ENSRNOT00000024813	ENSRNOG00000018319	Pisd	phosphatidylserine decarboxylase [Source:RGD Symbol;Acc:1596729]	0.0162363	0.264604	5.7771	38.842	1	3.11419	5.54885	1.14103	4.40782	0.174331	4.40782	3.30801	1.27625	Pisd	Pisd	Pisd	Pisd	23	17	20	19
ENSRNOT00000018796	ENSRNOG00000014051	Pgrmc2	progesterone receptor membrane component 2 [Source:RGD Symbol;Acc:1308804]	0.0162461	0.26467	5.77604	0.0737468	1	7.44965	0.0105353	0.000660332	0.00987493	0.00681933	0.00987493	-0.144132	0.055614	Pgrmc2	Pgrmc2	Pgrmc2	Pgrmc2	15	19	32	45
ENSRNOT00000078423	ENSRNOG00000026425	Ppp6r2	protein phosphatase 6, regulatory subunit 2 [Source:RGD Symbol;Acc:1563990]	0.0162502	0.26467	5.7756	0.190569	1	6.85063	0.0272242	0.0106707	0.0165535	0.00816327	0.0165535	-0.236327	0.0942641	Ppp6r2	Ppp6r2	Ppp6r2	Ppp6r2	5	5	4	5
ENSRNOT00000066254	ENSRNOG00000005375	RGD1564053	RIKEN cDNA A830018L16 gene [Source:MGI Symbol;Acc:MGI:2444149]	0.0162845	0.26488	5.77189	1.85514	1	4.06243	0.265019	0.105028	0.159992	0.0462684	0.159992	0.726065	0.283066	RGD1564053	RGD1564053	A830018L16Rik	A830018L16Rik	3	2	6	6
ENSRNOT00000020155	ENSRNOG00000014779	Pdcd4	programmed cell death 4 [Source:RGD Symbol;Acc:620816]	0.0162854	0.26488	5.7718	0.028959	1	8.25775	0.00413701	0.000280407	0.0038566	0.00589554	0.00589554	-0.0933198	0.0424712	Pdcd4	Pdcd4	Pdcd4	Pdcd4	78	51	75	90
ENSRNOT00000040631	ENSRNOG00000032941	Mab21l1	mab-21 like 1 [Source:RGD Symbol;Acc:1589984]	0.0163204	0.264983	5.76802	0.238837	1	6.07956	0.0341195	0.00252426	0.0315953	0.0115304	0.0315953	-0.259266	0.100134	Mab21l1	Mab21l1	Mab21l1	Mab21l1	4	2	1	0
ENSRNOT00000020216	ENSRNOG00000014936	Ifitm2	interferon induced transmembrane protein 2 [Source:RGD Symbol;Acc:69332]	0.0163021	0.264983	5.77	0.410944	1	5.16218	0.0587062	0.00581728	0.052889	0.0199466	0.052889	0.340122	0.131331	Ifitm2	Ifitm2	Ifitm2	Ifitm2	0	0	1	0
ENSRNOT00000087540	ENSRNOG00000057934	Tmx1	thioredoxin-related transmembrane protein 1 [Source:RGD Symbol;Acc:1308455]	0.0163524	0.265389	5.76458	0.047956	1	7.77865	0.00685086	0.00122855	0.0056223	0.00633727	0.00633727	-0.123042	0.0514728	Tmx1	Tmx1	Tmx1	Tmx1	16	22	25	32
ENSRNOT00000021764	ENSRNOG00000015895	B4galt6	beta-1,4-galactosyltransferase 6 [Source:RGD Symbol;Acc:71046]	0.0164671	0.265437	5.7523	0.0561314	1	8.24305	0.00801877	0.000395612	0.00762316	0.0059049	0.00762316	-0.125579	0.0485914	B4galt6	B4galt6	B4galt6	B4galt6	53	61	78	92
ENSRNOT00000074336	ENSRNOG00000049959	Igsf21	immunoglobin superfamily, member 21 [Source:RGD Symbol;Acc:1310117]	0.0164764	0.265437	5.7513	0.20729	1	5.71207	0.0296128	0.00421146	0.0254014	0.0141556	0.0254014	-0.241827	0.0940312	Igsf21	Igsf21	Igsf21	Igsf21	21	41	70	54
ENSRNOT00000004810	ENSRNOG00000021298	Dstyk	dual serine/threonine and tyrosine protein kinase [Source:RGD Symbol;Acc:735051]	0.016396	0.265437	5.75991	0.0312586	1	8.15076	0.00446551	0.000339627	0.00412589	0.00596955	0.00596955	-0.0975238	0.0435802	Dstyk	Dstyk	Dstyk	Dstyk	34	31	44	76
ENSRNOT00000024732	ENSRNOG00000011268	Chd5	chromodomain helicase DNA binding protein 5 [Source:RGD Symbol;Acc:1582725]	0.0164756	0.265437	5.75139	0.117934	1	7.73148	0.0168478	0.00159199	0.0152558	0.00639685	0.0152558	-0.182017	0.0704372	Chd5	Chd5	Chd5	Chd5	341	347	546	736
ENSRNOT00000031117	ENSRNOG00000022802	Tmem184b	transmembrane protein 184B [Source:RGD Symbol;Acc:1306591]	0.0164678	0.265437	5.75222	1.51402	1	5.97179	0.216288	0.054732	0.161556	0.0122185	0.161556	-0.652193	0.252362	Tmem184b	Tmem184b	Tmem184b	Tmem184b	19	29	23	44
ENSRNOT00000056192	ENSRNOG00000037204	Lyrm9	LYR motif containing 9 [Source:RGD Symbol;Acc:1562012]	0.0164171	0.265437	5.75764	0.156304	1	5.84899	0.0223292	0.00351474	0.0188144	0.0130787	0.0188144	-0.218112	0.0888233	Lyrm9	Lyrm9	Lyrm9	Lyrm9	62	69	78	120
ENSRNOT00000006452	ENSRNOG00000004710	Rbks	ribokinase [Source:RGD Symbol;Acc:1310064]	0.0164164	0.265437	5.75771	0.232989	1	5.21509	0.0332841	0.00707762	0.0262065	0.019318	0.0262065	-0.276694	0.114873	Rbks	Rbks	Rbks	Rbks	0	2	0	0
ENSRNOT00000072396	ENSRNOG00000047573	LOC108348114	tetratricopeptide repeat protein 39A [Source:RGD Symbol;Acc:11387498]	0.0163644	0.265437	5.76329	0.40542	1	4.91647	0.0579171	0.0117444	0.0461727	0.0233687	0.0461727	-0.340646	0.13392	LOC108348114	LOC108348114	Ttc39a	Ttc39a	2	0	3	4
ENSRNOT00000078730	ENSRNOG00000061270	Git1	GIT ArfGAP 1 [Source:RGD Symbol;Acc:69331]	0.016383	0.265437	5.76129	0.0955561	1	7.7226	0.0136509	0.00109354	0.0125573	0.0064084	0.0125573	-0.163931	0.0633639	Git1	Git1	Git1	Git1	22	32	43	84
ENSRNOT00000049459	ENSRNOG00000033984	Ifnlr1	interferon, lambda receptor 1 [Source:RGD Symbol;Acc:1562689]	0.0164563	0.265437	5.75345	1.16913	1	4.29789	0.167019	0.0118241	0.155195	0.0367188	0.155195	0.573156	0.221747	Ifnlr1	Ifnlr1	Ifnlr1	Ifnlr1	0	2	0	0
ENSRNOT00000042114	ENSRNOG00000032134	Uqcrc1	ubiquinol-cytochrome c reductase core protein 1 [Source:RGD Symbol;Acc:1303314]	0.0164412	0.265437	5.75507	0.0619576	1	7.93837	0.00885108	0.000471504	0.00837958	0.00615774	0.00837958	-0.131955	0.0510421	Uqcrc1	Uqcrc1	Uqcrc1	Uqcrc1	60	64	77	109
ENSRNOT00000020149	ENSRNOG00000014575	Rtca	RNA 3'-terminal phosphate cyclase [Source:RGD Symbol;Acc:1303111]	0.0165075	0.265516	5.748	0.0562691	1	6.88652	0.00803844	0.0011989	0.00683954	0.00806075	0.00806075	-0.143616	0.061397	Rtca	Rtca	Rtca	Rtca	14	26	27	37
ENSRNOT00000074734	ENSRNOG00000049351	Nat8l	N-acetyltransferase 8-like [Source:RGD Symbol;Acc:1305719]	0.01649	0.265516	5.74986	0.161996	1	7.89299	0.0231423	0.000385239	0.0227571	0.00620534	0.0227571	-0.213307	0.0825611	Nat8l	Nat8l	Nat8l	Nat8l	46	65	113	146
ENSRNOT00000011327	ENSRNOG00000008465	Tmem176b	transmembrane protein 176B [Source:RGD Symbol;Acc:708403]	0.0165303	0.265668	5.74557	1.17199	1	6.52762	0.167427	0.0200579	0.147369	0.00927194	0.147369	0.573602	0.222127	Tmem176b	Tmem176b	Tmem176b	Tmem176b	1	1	1	0
ENSRNOT00000070794	ENSRNOG00000045998	Sema6b	semaphorin 6B [Source:RGD Symbol;Acc:69278]	0.0166394	0.266917	5.73402	0.162901	1	6.83976	0.0232716	0.00223839	0.0210332	0.00819505	0.0210332	-0.213711	0.0828734	Sema6b	Sema6b	Sema6b	Sema6b	51	53	105	79
ENSRNOT00000023257	ENSRNOG00000017294	Zranb1	zinc finger RANBP2-type containing 1 [Source:RGD Symbol;Acc:2321751]	0.0166304	0.266917	5.73496	0.0379008	1	7.77084	0.0054144	0.000621353	0.00479305	0.00634692	0.00634692	-0.110505	0.048295	Zranb1	Zranb1	Zranb1	Zranb1	38	54	60	75
ENSRNOT00000002924	ENSRNOG00000002125	Ccni	cyclin I [Source:RGD Symbol;Acc:1309209]	0.0166448	0.266931	5.73345	0.0294248	1	8.73903	0.00420354	0.000154989	0.00404855	0.00572489	0.00572489	-0.0894199	0.0389911	Ccni	Ccni	Ccni	Ccni	42	52	101	79
ENSRNOT00000037883	ENSRNOG00000013265	Tgfbr2	transforming growth factor, beta receptor 2 [Source:RGD Symbol;Acc:69651]	0.0166667	0.26721	5.73114	0.183649	1	6.22319	0.0262356	0.00207991	0.0241557	0.0106975	0.0241557	0.226877	0.0880086	Tgfbr2	Tgfbr2	Tgfbr2	Tgfbr2	0	3	1	0
ENSRNOT00000021335	ENSRNOG00000015781	Ndst3	N-deacetylase and N-sulfotransferase 3 [Source:RGD Symbol;Acc:1310960]	0.0166855	0.267368	5.72915	0.407962	1	4.94338	0.0582803	0.0223522	0.0359281	0.0229361	0.0359281	0.366729	0.152822	Ndst3	Ndst3	Ndst3	Ndst3	8	2	2	4
ENSRNOT00000020516	ENSRNOG00000015297	RGD1561662	similar to AI661453 protein [Source:RGD Symbol;Acc:1561662]	0.0167027	0.2675	5.72734	0.872653	1	4.52885	0.124665	0.0101725	0.114492	0.0310946	0.114492	-0.494451	0.191891	RGD1561662	RGD1561662	AI661453	AI661453	2	0	14	12
ENSRNOT00000022117	ENSRNOG00000016207	Galnt1	polypeptide N-acetylgalactosaminyltransferase 1 [Source:RGD Symbol;Acc:620358]	0.0167128	0.267577	5.72629	0.302056	1	6.10978	0.0431508	0.0137409	0.0294099	0.0113472	0.0294099	0.290884	0.112903	Galnt1	Galnt1	Galnt1	Galnt1	18	16	31	26
ENSRNOT00000086483	ENSRNOG00000053075	B4galnt4	beta-1,4-N-acetyl-galactosaminyl transferase 4 [Source:RGD Symbol;Acc:1310052]	0.0167165	0.267577	5.72589	0.138303	1	6.45825	0.0197576	0.00135394	0.0184037	0.00956011	0.0184037	-0.196826	0.0763994	B4galnt4	B4galnt4	B4galnt4	B4galnt4	11	16	20	14
ENSRNOT00000006491	ENSRNOG00000004819	Porcn	porcupine O-acyltransferase [Source:RGD Symbol;Acc:1564947]	0.0167387	0.267788	5.72356	0.17692	1	6.06318	0.0252742	0.0061554	0.0191188	0.0116315	0.0191188	-0.228391	0.0922141	Porcn	Porcn	Porcn	Porcn	14	26	29	24
ENSRNOT00000085519	ENSRNOG00000053347	Ccdc28a	coiled-coil domain containing 28A [Source:RGD Symbol;Acc:1310326]	0.016736	0.267788	5.72385	0.14184	1	5.69876	0.0202629	0.00475839	0.0155045	0.0142679	0.0155045	-0.228093	0.0958849	Ccdc28a	Ccdc28a	Ccdc28a	Ccdc28a	22	26	30	53
ENSRNOT00000081891	ENSRNOG00000053060	Zfc3h1	zinc finger, C3H1-type containing [Source:RGD Symbol;Acc:1306287]	0.0167894	0.268285	5.71826	0.021302	1	7.90533	0.00304315	0.000560827	0.00248232	0.00619213	0.00619213	0.0908547	0.0467885	Zfc3h1	Zfc3h1	Zfc3h1	Zfc3h1	28	26	24	42
ENSRNOT00000013581	ENSRNOG00000009887	Arih1	ariadne RBR E3 ubiquitin protein ligase 1 [Source:RGD Symbol;Acc:1308131]	0.0167966	0.268285	5.71751	0.0339662	1	8.1808	0.00485231	0.000352021	0.00450029	0.00594739	0.00594739	-0.100112	0.0434428	Arih1	Arih1	Arih1	Arih1	24	37	40	69
ENSRNOT00000048602	ENSRNOG00000042690	Zmat4	zinc finger, matrin type 4 [Source:RGD Symbol;Acc:1584398]	0.0168072	0.268303	5.7164	0.157946	1	6.02526	0.0225637	0.00274801	0.0198157	0.0118701	0.0198157	-0.210946	0.0825772	Zmat4	Zmat4	Zmat4	Zmat4	2	4	5	14
ENSRNOT00000087752	ENSRNOG00000011798	Mapre1	microtubule-associated protein, RP/EB family, member 1 [Source:RGD Symbol;Acc:621781]	0.0168035	0.268303	5.71679	43.5268	1	3.33979	6.21812	0.524445	5.69367	0.116279	5.69367	3.48997	1.35612	Mapre1	Mapre1	Mapre1	Mapre1	54	47	63	71
ENSRNOT00000009225	ENSRNOG00000007051	Rraga	Ras-related GTP binding A [Source:RGD Symbol;Acc:619804]	0.0168115	0.268303	5.71595	0.0287175	1	7.93069	0.0041025	0.000405499	0.003697	0.00616561	0.00616561	-0.0973088	0.0456813	Rraga	Rraga	Rraga	Rraga	39	32	54	65
ENSRNOT00000028892	ENSRNOG00000021269	Chgb	chromogranin B [Source:RGD Symbol;Acc:2339]	0.0168181	0.268337	5.71526	0.19828	1	8.3835	0.0283257	0.000250121	0.0280756	0.00582568	0.0280756	-0.235529	0.091538	Chgb	Chgb	Chgb	Chgb	154	142	187	284
ENSRNOT00000091287	ENSRNOG00000058561	Srrm2	serine/arginine repetitive matrix 2 [Source:RGD Symbol;Acc:1310163]	0.0168266	0.268339	5.71437	0.00590763	1	9.65913	0.000843947	0.000288919	0.000555028	0.00612069	0.00612069	0.00664463	0.0378381	Srrm2	Srrm2	Srrm2	Srrm2	288	291	436	529
ENSRNOT00000091927	ENSRNOG00000058202	Ppp2r2c	protein phosphatase 2, regulatory subunit B, gamma [Source:RGD Symbol;Acc:620920]	0.0168545	0.268485	5.71147	0.0709633	1	7.48691	0.0101376	0.00109044	0.00904718	0.00675665	0.00904718	-0.140873	0.054775	Ppp2r2c	Ppp2r2c	Ppp2r2c	Ppp2r2c	69	110	122	187
ENSRNOT00000023594	ENSRNOG00000017333	Syt4	synaptotagmin 4 [Source:RGD Symbol;Acc:68397]	0.0169771	0.269756	5.69874	0.082921	1	9.53693	0.0118459	7.62204e-05	0.0117696	0.00601115	0.0117696	-0.15217	0.0592574	Syt4	Syt4	Syt4	Syt4	462	339	575	720
ENSRNOT00000079364	ENSRNOG00000052096	Cox11	cytochrome c oxidase copper chaperone COX11 [Source:RGD Symbol;Acc:9174727]	0.0170476	0.270331	5.69146	0.0441526	1	6.7991	0.00630752	0.00124248	0.00506504	0.00831706	0.00831706	-0.140509	0.0628741	Cox11	Cox11	Cox11	Cox11	4	8	4	6
ENSRNOT00000019768	ENSRNOG00000014693	Btbd6	BTB domain containing 6 [Source:RGD Symbol;Acc:1597323]	0.0170707	0.270492	5.68909	0.0880695	1	6.49161	0.0125814	0.00169113	0.0108902	0.00941908	0.0108902	-0.167447	0.0696799	Btbd6	Btbd6	Btbd6	Btbd6	4	10	16	39
ENSRNOT00000009295	ENSRNOG00000048738	Hdac6	histone deacetylase 6 [Source:RGD Symbol;Acc:619981]	0.0171112	0.270762	5.68494	72.6947	1	4.51609	10.385	1.76931	8.61565	0.0313629	8.61565	4.50203	1.75605	Hdac6	Hdac6	Hdac6	Hdac6	5	13	27	16
ENSRNOT00000066125	ENSRNOG00000011294	Usp33	ubiquitin specific peptidase 33 [Source:RGD Symbol;Acc:1307848]	0.0171473	0.270937	5.68123	0.012148	1	8.39346	0.00173543	0.000340961	0.00139447	0.00582092	0.00582092	-0.0651285	0.0419984	Usp33	Usp33	Usp33	Usp33	39	31	41	42
ENSRNOT00000046754	ENSRNOG00000008755	Acox1	acyl-CoA oxidase 1 [Source:RGD Symbol;Acc:619757]	0.0171652	0.270937	5.6794	0.0171799	1	8.54397	0.00245427	0.000227703	0.00222656	0.00576273	0.00576273	-0.0706495	0.0404224	Acox1	Acox1	Acox1	Acox1	37	61	63	95
ENSRNOT00000005304	ENSRNOG00000003980	Ttc1	tetratricopeptide repeat domain 1 [Source:RGD Symbol;Acc:1359604]	0.0171563	0.270937	5.68031	0.0348552	1	7.18738	0.00497932	0.000800387	0.00417893	0.00732453	0.00732453	-0.120281	0.0555081	Ttc1	Ttc1	Ttc1	Ttc1	37	29	48	53
ENSRNOT00000044945	ENSRNOG00000030318	Gpr83	G protein-coupled receptor 83 [Source:RGD Symbol;Acc:619891]	0.0172552	0.271692	5.67023	0.335052	1	5.46114	0.0478646	0.00376546	0.0440991	0.0165529	0.0440991	-0.305385	0.119328	Gpr83	Gpr83	Gpr83	Gpr83	4	6	9	4
ENSRNOT00000001228	ENSRNOG00000000925	Psph	phosphoserine phosphatase [Source:RGD Symbol;Acc:1308764]	0.0172568	0.271692	5.67007	0.247737	1	4.92379	0.035391	0.00620987	0.0291811	0.0232493	0.0291811	0.29018	0.122137	Psph	Psph	Psph	Psph	1	2	5	5
ENSRNOT00000015878	ENSRNOG00000011947	Tifab	TIFA inhibitor [Source:RGD Symbol;Acc:1311681]	0.0172717	0.271856	5.66855	2.15744	1	4.1981	0.308205	0.036236	0.271969	0.0400669	0.271969	0.774853	0.30283	Tifab	Tifab	Tifab	Tifab	0	0	1	0
ENSRNOT00000086350	ENSRNOG00000060237	Inhbb	inhibin subunit beta B [Source:RGD Symbol;Acc:2913]	0.0172966	0.272104	5.66602	0.259138	1	5.09906	0.0370197	0.00641752	0.0306021	0.0207331	0.0306021	-0.282199	0.116769	Inhbb	Inhbb	Inhbb	Inhbb	20	11	17	26
ENSRNOT00000028563	ENSRNOG00000021041	Fam171a2	family with sequence similarity 171, member A2 [Source:RGD Symbol;Acc:1307966]	0.0173595	0.272517	5.65966	0.136951	1	6.18428	0.0195645	0.00240115	0.0171633	0.0109127	0.0171633	-0.196614	0.0780731	Fam171a2	Fam171a2	Fam171a2	Fam171a2	20	21	35	45
ENSRNOT00000031252	ENSRNOG00000022664	Kat7	lysine acetyltransferase 7 [Source:RGD Symbol;Acc:727966]	0.0173711	0.272517	5.65848	0.0243244	1	7.75813	0.00347491	0.000417816	0.0030571	0.00636281	0.00636281	-0.0948572	0.0472759	Kat7	Kat7	Kat7	Kat7	15	16	16	18
ENSRNOT00000008518	ENSRNOG00000006247	Copa	coatomer protein complex subunit alpha [Source:RGD Symbol;Acc:1310525]	0.017366	0.272517	5.659	0.0162075	1	8.41112	0.00231536	0.000313848	0.00200151	0.00581277	0.00581277	-0.0715548	0.0417216	Copa	Copa	Copa	Copa	44	34	46	57
ENSRNOT00000025070	ENSRNOG00000018507	Gfpt1	glutamine fructose-6-phosphate transaminase 1 [Source:RGD Symbol;Acc:1549703]	0.017372	0.272517	5.6584	0.775106	1	5.50854	0.110729	0.0470035	0.0637259	0.0160502	0.0637259	0.464171	0.181629	Gfpt1	Gfpt1	Gfpt1	Gfpt1	32	24	50	59
ENSRNOT00000010633	ENSRNOG00000007781	Stau1	staufen double-stranded RNA binding protein 1 [Source:RGD Symbol;Acc:621778]	0.0173924	0.272528	5.65634	0.549764	1	6.56541	0.0785377	0.0350946	0.0434431	0.00912309	0.0434431	0.390872	0.152985	Stau1	Stau1	Stau1	Stau1	22	25	21	24
ENSRNOT00000006780	ENSRNOG00000004996	Zcrb1	zinc finger CCHC-type and RNA binding motif containing 1 [Source:RGD Symbol;Acc:1309851]	0.0173968	0.272528	5.65589	0.0613601	1	6.47621	0.00876572	0.00148653	0.0072792	0.0094836	0.0094836	-0.159125	0.0691668	Zcrb1	Zcrb1	Zcrb1	Zcrb1	55	41	72	81
ENSRNOT00000090526	ENSRNOG00000052343	Eif4e	eukaryotic translation initiation factor 4E [Source:RGD Symbol;Acc:69647]	0.0173831	0.272528	5.65727	0.0193523	1	7.96346	0.00276462	0.000497909	0.00226671	0.00613257	0.00613257	-0.0859816	0.0459507	Eif4e	Eif4e	Eif4e	Eif4e	17	15	23	24
ENSRNOT00000017201	ENSRNOG00000012162	Mpdu1	mannose-P-dolichol utilization defect 1 [Source:RGD Symbol;Acc:1307699]	0.0174022	0.27254	5.65535	0.0442921	1	6.80333	0.00632745	0.00126295	0.0050645	0.00830412	0.00830412	-0.140095	0.0628971	Mpdu1	Mpdu1	Mpdu1	Mpdu1	18	18	31	18
ENSRNOT00000008936	ENSRNOG00000006631	Sema3e	semaphorin 3E [Source:RGD Symbol;Acc:1310973]	0.0174296	0.272814	5.65259	0.112445	1	7.17806	0.0160636	0.000890439	0.0151731	0.00734467	0.0151731	-0.176735	0.0692043	Sema3e	Sema3e	Sema3e	Sema3e	1	2	0	0
ENSRNOT00000013224	ENSRNOG00000009778	Tmem59	transmembrane protein 59 [Source:RGD Symbol;Acc:1310313]	0.0174303	0.272814	5.65252	0.0201774	1	8.5059	0.00288249	0.000208281	0.00267421	0.00577505	0.00577505	-0.0759486	0.0404992	Tmem59	Tmem59	Tmem59	Tmem59	49	38	50	68
ENSRNOT00000050321	ENSRNOG00000007283	Erlec1	endoplasmic reticulum lectin 1 [Source:RGD Symbol;Acc:1306508]	0.0174594	0.272903	5.6496	0.0260264	1	8.1035	0.00371805	0.000250315	0.00346774	0.00600661	0.00600661	-0.0897828	0.0433804	Erlec1	Erlec1	Erlec1	Erlec1	38	21	37	49
ENSRNOT00000003770	ENSRNOG00000002810	Gfpt2	glutamine-fructose-6-phosphate transaminase 2 [Source:RGD Symbol;Acc:1303097]	0.0174707	0.272903	5.64846	0.19348	1	5.25671	0.02764	0.00676595	0.020874	0.0188378	0.020874	-0.266861	0.112964	Gfpt2	Gfpt2	Gfpt2	Gfpt2	5	1	12	36
ENSRNOT00000056079	ENSRNOG00000019333	Hipk1	homeodomain interacting protein kinase 1 [Source:RGD Symbol;Acc:1304941]	0.0174968	0.272913	5.64585	0.00893983	1	8.74896	0.00127712	0.00015872	0.0011184	0.00572409	0.00572409	-0.0471204	0.0389733	Hipk1	Hipk1	Hipk1	Hipk1	23	27	30	47
ENSRNOT00000088304	ENSRNOG00000013610	Chrna5	cholinergic receptor nicotinic alpha 5 subunit [Source:RGD Symbol;Acc:2347]	0.0174994	0.272913	5.64558	1.02512	1	7.36106	0.146445	0.00260793	0.143838	0.00697717	0.143838	-0.533414	0.209045	Chrna5	Chrna5	Chrna5	Chrna5	7	4	13	28
ENSRNOT00000026373	ENSRNOG00000019482	Gnao1	G protein subunit alpha o1 [Source:RGD Symbol;Acc:628732]	0.0175649	0.273703	5.63903	0.0914675	1	8.19918	0.0130668	0.000431186	0.0126356	0.00593437	0.0126356	-0.159275	0.062469	Gnao1	Gnao1	Gnao1	Gnao1	509	573	749	941
ENSRNOT00000047482	ENSRNOG00000031816	Nckipsd	NCK interacting protein with SH3 domain [Source:RGD Symbol;Acc:1311323]	0.0176039	0.274039	5.63515	0.169411	1	6.78564	0.0242016	0.00191743	0.0222842	0.00835856	0.0222842	-0.216714	0.085037	Nckipsd	Nckipsd	Nckipsd	Nckipsd	41	49	80	93
ENSRNOT00000012296	ENSRNOG00000009263	Ifi27	interferon, alpha-inducible protein 27 [Source:RGD Symbol;Acc:69404]	0.0176126	0.274103	5.63428	1.07049	1	6.56368	0.152927	0.0021435	0.150783	0.00912981	0.150783	0.544734	0.213772	Ifi27	Ifi27	Ifi27	Ifi27	1	1	0	2
ENSRNOT00000023667	ENSRNOG00000017438	AABR07007068.1		0.0176519	0.274131	5.63037	0.163765	1	7.48226	0.023395	0.00200057	0.0213945	0.00676436	0.0213945	-0.213013	0.0836329	AABR07007068.1	AABR07007068.1	Gfra1	Gfra1	2	87	81	55
ENSRNOT00000010073	ENSRNOG00000007506	Ndufaf4	NADH:ubiquinone oxidoreductase complex assembly factor 4 [Source:RGD Symbol;Acc:735162]	0.0176604	0.274131	5.62952	0.0360002	1	6.95342	0.00514288	0.00114355	0.00399934	0.00787934	0.00787934	-0.130094	0.060204	Ndufaf4	Ndufaf4	Ndufaf4	Ndufaf4	23	28	32	46
ENSRNOT00000058423	ENSRNOG00000038372	Ndufs2	NADH:ubiquinone oxidoreductase core subunit S2 [Source:RGD Symbol;Acc:1307109]	0.0176553	0.274131	5.63003	0.0419783	1	8.23157	0.00599689	0.000317998	0.0056789	0.00591239	0.00591239	-0.107924	0.0428822	Ndufs2	Ndufs2	Ndufs2	Ndufs2	28	32	50	69
ENSRNOT00000079273	ENSRNOG00000004050	Snrk	SNF related kinase [Source:RGD Symbol;Acc:69653]	0.0176785	0.274268	5.62773	0.147345	1	6.62365	0.0210493	0.00449755	0.0165517	0.00890435	0.0165517	-0.202021	0.0793425	Snrk	Snrk	Snrk	Snrk	31	42	49	75
ENSRNOT00000088469	ENSRNOG00000058202	Ppp2r2c	protein phosphatase 2, regulatory subunit B, gamma [Source:RGD Symbol;Acc:620920]	0.0177143	0.274382	5.62418	0.207821	1	6.82027	0.0296887	0.0026656	0.0270231	0.0082529	0.0270231	-0.239875	0.0942494	Ppp2r2c	Ppp2r2c	Ppp2r2c	Ppp2r2c	69	110	122	187
ENSRNOT00000023419	ENSRNOG00000017319	Mertk	MER proto-oncogene, tyrosine kinase [Source:RGD Symbol;Acc:69283]	0.0177004	0.274382	5.62556	0.420496	1	6.57207	0.0600709	0.00405072	0.0560202	0.00909745	0.0560202	0.341237	0.134053	Mertk	Mertk	Mertk	Mertk	0	1	2	0
ENSRNOT00000085120	ENSRNOG00000032878	Cxxc5	CXXC finger protein 5 [Source:RGD Symbol;Acc:1359466]	0.0177517	0.274474	5.62048	0.047623	1	7.2041	0.00680328	0.00221442	0.00458886	0.00728882	0.00728882	-0.137964	0.0617414	Cxxc5	Cxxc5	Cxxc5	Cxxc5	33	49	62	85
ENSRNOT00000076604	ENSRNOG00000025791	Dync1li2	dynein, cytoplasmic 1 light intermediate chain 2 [Source:RGD Symbol;Acc:621130]	0.0177355	0.274474	5.62209	0.0317584	1	8.11188	0.00453691	0.00180266	0.00273426	0.00599984	0.00599984	-0.108675	0.052003	Dync1li2	Dync1li2	Dync1li2	Dync1li2	20	36	56	55
ENSRNOT00000082267	ENSRNOG00000043150	Arfgap1	ADP-ribosylation factor GTPase activating protein 1 [Source:RGD Symbol;Acc:708452]	0.0177607	0.274541	5.6196	0.30446	1	5.43396	0.0434943	0.00722661	0.0362676	0.0168532	0.0362676	-0.290262	0.11411	Arfgap1	Arfgap1	Arfgap1	Arfgap1	21	34	41	47
ENSRNOT00000023628	ENSRNOG00000016596	Hspa4	heat shock protein family A (Hsp70) member 4 [Source:RGD Symbol;Acc:628878]	0.0177759	0.274664	5.6181	0.0190098	1	8.92653	0.00271568	0.000139041	0.00257664	0.00572802	0.00572802	-0.0684375	0.0381393	Hspa4	Hspa4	Hspa4	Hspa4	121	95	161	196
ENSRNOT00000017468	ENSRNOG00000013009	Ldha	lactate dehydrogenase A [Source:RGD Symbol;Acc:2996]	0.0177817	0.274664	5.61753	0.127837	1	8.07901	0.0182625	0.000346343	0.0179161	0.00602688	0.0179161	-0.188063	0.073951	Ldha	Ldha	Ldha	Ldha	46	46	131	93
ENSRNOT00000022637	ENSRNOG00000016874	Zfp521	zinc finger protein 521 [Source:RGD Symbol;Acc:1307345]	0.0177948	0.274782	5.61624	0.0672673	1	7.0143	0.00960961	0.000986815	0.0086228	0.00772449	0.0086228	-0.141938	0.0586579	Zfp521	Zfp521	Zfp521	Zfp521	7	8	6	12
ENSRNOT00000006225	ENSRNOG00000004604	Slc38a10	solute carrier family 38, member 10 [Source:RGD Symbol;Acc:1306356]	0.0178233	0.274981	5.61344	51.4846	1	1.82844	7.35494	3.55055	3.8044	1.84999	3.8044	4.03454	1.69212	Slc38a10	Slc38a10	Slc38a10	Slc38a10	21	21	47	45
ENSRNOT00000022648	ENSRNOG00000028768	Gbp4	guanylate binding protein 4 [Source:RGD Symbol;Acc:1310579]	0.017825	0.274981	5.61326	23.7923	1	3.51957	3.39889	0.425392	2.9735	0.0868079	2.9735	2.56498	1.00913	Gbp4	Gbp4	Gbp3	Gbp3	0	0	1	0
ENSRNOT00000027375	ENSRNOG00000042592	Rgs10	regulator of G-protein signaling 10 [Source:RGD Symbol;Acc:3562]	0.017869	0.2755	5.60894	0.289138	1	5.98123	0.0413054	0.00263546	0.0386699	0.0121559	0.0386699	0.282689	0.111276	Rgs10	Rgs10	Rgs10	Rgs10	1	2	2	0
ENSRNOT00000025382	ENSRNOG00000018745	Sgsm3	small G protein signaling modulator 3 [Source:RGD Symbol;Acc:735113]	0.0178945	0.275608	5.60644	0.181339	1	6.04317	0.0259055	0.012356	0.0135495	0.0117565	0.0135495	-0.256533	0.108996	Sgsm3	Sgsm3	Sgsm3	Sgsm3	14	24	37	43
ENSRNOT00000018860	ENSRNOG00000013981	Ptpn5	protein tyrosine phosphatase, non-receptor type 5 [Source:RGD Symbol;Acc:3448]	0.0178944	0.275608	5.60645	0.0959861	1	6.79784	0.0137123	0.00348017	0.0102321	0.00832091	0.0102321	-0.171941	0.0717563	Ptpn5	Ptpn5	Ptpn5	Ptpn5	55	286	453	327
ENSRNOT00000000715	ENSRNOG00000000585	Amd1	adenosylmethionine decarboxylase 1 [Source:RGD Symbol;Acc:2104]	0.0179441	0.275912	5.6016	0.0080537	1	8.4449	0.00115053	0.00021099	0.000939539	0.00579816	0.00579816	-0.0519629	0.0408606	Amd1	Amd1	Amd2	Amd2	7	3	2	5
ENSRNOT00000075042	ENSRNOG00000047023	Aldh1l1	aldehyde dehydrogenase 1 family, member L1 [Source:RGD Symbol;Acc:621294]	0.017936	0.275912	5.60238	0.45008	1	5.63282	0.0642971	0.0206002	0.0436969	0.0148467	0.0436969	0.352562	0.13889	Aldh1l1	Aldh1l1	Aldh1l1	Aldh1l1	0	0	1	1
ENSRNOT00000049038	ENSRNOG00000033338	Gimap6	GTPase, IMAP family member 6 [Source:RGD Symbol;Acc:1305041]	0.0179557	0.275912	5.60047	0.241976	1	5.22727	0.034568	0.00658674	0.0279812	0.0191763	0.0279812	-0.271991	0.113379	Gimap6	Gimap6	Gimap6	Gimap6	0	1	0	0
ENSRNOT00000000572	ENSRNOG00000000483	Syngap1	synaptic Ras GTPase activating protein 1 [Source:RGD Symbol;Acc:621090]	0.0179882	0.276264	5.59729	48.5956	1	3.53573	6.94223	4.64301	2.29923	0.0848241	2.29923	3.82476	1.58769	Syngap1	Syngap1	Syngap1	Syngap1	5	15	28	25
ENSRNOT00000044802	ENSRNOG00000029875	Mrpl41	mitochondrial ribosomal protein L41 [Source:RGD Symbol;Acc:1310241]	0.0180004	0.276379	5.59611	0.0517168	1	6.54377	0.00738811	0.00142427	0.00596385	0.00920765	0.00920765	-0.152209	0.0677367	Mrpl41	Mrpl41	Mrpl41	Mrpl41	21	12	19	30
ENSRNOT00000005078	ENSRNOG00000003803	Zdhhc17	zinc finger, DHHC-type containing 17 [Source:RGD Symbol;Acc:1595790]	0.0180599	0.276715	5.59033	0.0306578	1	7.77439	0.00437968	0.000626514	0.00375317	0.00634253	0.00634253	-0.102141	0.0482915	Zdhhc17	Zdhhc17	Zdhhc17	Zdhhc17	19	20	18	57
ENSRNOT00000010101	ENSRNOG00000007089	Lgmn	legumain [Source:RGD Symbol;Acc:619832]	0.0180855	0.276899	5.58785	0.0803608	1	8.31299	0.0114801	0.000274026	0.0112061	0.00586259	0.0112061	0.148849	0.0587412	Lgmn	Lgmn	Lgmn	Lgmn	18	25	44	44
ENSRNOT00000090451	ENSRNOG00000056207	Capza2	capping actin protein of muscle Z-line subunit alpha 2 [Source:RGD Symbol;Acc:1549770]	0.0181742	0.277722	5.57928	0.0182478	1	8.47442	0.00260682	0.000211582	0.00239524	0.00578645	0.00578645	-0.0721905	0.0406958	Capza2	Capza2	Capza2	Capza2	50	52	89	81
ENSRNOT00000012102	ENSRNOG00000009078	Mrpl37	mitochondrial ribosomal protein L37 [Source:RGD Symbol;Acc:619820]	0.0181765	0.277722	5.57906	0.0561778	1	6.56306	0.00802541	0.00174469	0.00628071	0.00913219	0.00913219	-0.155215	0.0686616	Mrpl37	Mrpl37	Mrpl37	Mrpl37	10	12	13	15
ENSRNOT00000079978	ENSRNOG00000009987	Akap11	A-kinase anchoring protein 11 [Source:RGD Symbol;Acc:2079]	0.0181849	0.277778	5.57825	0.0187171	1	8.58954	0.00267387	0.00132952	0.00134435	0.00575012	0.00575012	-0.0833599	0.0469321	Akap11	Akap11	Akap11	Akap11	51	46	70	95
ENSRNOT00000004836	ENSRNOG00000003626	Atp5pd	ATP synthase peripheral stalk subunit d [Source:RGD Symbol;Acc:620083]	0.0182135	0.277899	5.5755	0.0297939	1	7.6749	0.00425626	0.00048589	0.00377037	0.00647238	0.00647238	-0.101615	0.0484497	Atp5pd	Atp5pd	Atp5h	Atp5h	52	33	82	75
ENSRNOT00000018005	ENSRNOG00000013386	Psmb5	proteasome 20S subunit beta 5 [Source:RGD Symbol;Acc:61879]	0.0182233	0.277937	5.57455	0.0561339	1	7.33637	0.00801912	0.0006968	0.00732232	0.00702343	0.00732232	-0.128651	0.0531865	Psmb5	Psmb5	Psmb5	Psmb5	12	15	19	30
ENSRNOT00000050868	ENSRNOG00000020590	Adam15	ADAM metallopeptidase domain 15 [Source:RGD Symbol;Acc:620402]	0.0182288	0.277949	5.57403	0.311521	1	6.22167	0.044503	0.00631535	0.0381876	0.0107058	0.0381876	-0.29283	0.115755	Adam15	Adam15	Adam15	Adam15	13	21	32	38
ENSRNOT00000015864	ENSRNOG00000011639	Mrpl47	mitochondrial ribosomal protein L47 [Source:RGD Symbol;Acc:1307531]	0.0182388	0.278031	5.57307	0.0488955	1	6.70099	0.00698507	0.00170532	0.00527975	0.00863275	0.00863275	-0.147655	0.0662844	Mrpl47	Mrpl47	Mrpl47	Mrpl47	9	12	13	14
ENSRNOT00000021816	ENSRNOG00000016212	Ankfy1	ankyrin repeat and FYVE domain containing 1 [Source:RGD Symbol;Acc:1309598]	0.0182452	0.278057	5.57245	0.0503096	1	8.02073	0.00718709	0.00132957	0.00585752	0.0060781	0.0060781	0.121139	0.0501364	Ankfy1	Ankfy1	Ankfy1	Ankfy1	7	11	22	21
ENSRNOT00000058080	ENSRNOG00000026791	Pgbd5	piggyBac transposable element derived 5 [Source:RGD Symbol;Acc:1310825]	0.0183559	0.279086	5.56186	0.233798	1	6.12528	0.0333997	0.00200692	0.0313928	0.0112546	0.0313928	-0.253502	0.100357	Pgbd5	Pgbd5	Pgbd5	Pgbd5	16	15	20	41
ENSRNOT00000058852	ENSRNOG00000018698	Wac	WW domain containing adaptor with coiled-coil [Source:RGD Symbol;Acc:1562407]	0.0183878	0.279371	5.55882	0.0397452	1	7.87816	0.00567788	0.000831162	0.00484672	0.00622147	0.00622147	-0.110426	0.0485257	Wac	Wac	Wac	Wac	41	59	67	89
ENSRNOT00000042965	ENSRNOG00000004621	Rtn4	reticulon 4 [Source:RGD Symbol;Acc:620989]	0.0184185	0.279511	5.5559	0.0595785	1	7.74464	0.00851122	0.00092862	0.00758259	0.00637991	0.00758259	-0.127925	0.0506795	Rtn4	Rtn4	Rtn4	Rtn4	282	279	368	504
ENSRNOT00000088628	ENSRNOG00000057501	Fam81a	family with sequence similarity 81, member A [Source:RGD Symbol;Acc:1311958]	0.018457	0.279708	5.55225	0.342105	1	5.21428	0.0488721	0.0165538	0.0323182	0.0193275	0.0323182	-0.322512	0.135111	Fam81a	Fam81a	Fam81a	Fam81a	0	4	6	9
ENSRNOT00000083128	ENSRNOG00000027191	Birc6	baculoviral IAP repeat-containing 6 [Source:RGD Symbol;Acc:1307247]	0.0185023	0.279893	5.54795	0.00848027	1	9.17117	0.00121147	0.000648439	0.000563029	0.00579047	0.00579047	-0.0443495	0.0408846	Birc6	Birc6	Birc6	Birc6	57	71	99	100
ENSRNOT00000024765	ENSRNOG00000018337	Caly	calcyon neuron-specific vesicular protein [Source:RGD Symbol;Acc:621719]	0.0185078	0.279893	5.54743	0.0922365	1	6.92613	0.0131766	0.00276598	0.0104107	0.00795185	0.0104107	-0.163457	0.0673516	Caly	Caly	Caly	Caly	82	61	98	76
ENSRNOT00000019392	ENSRNOG00000014387	Chac1	ChaC glutathione-specific gamma-glutamylcyclotransferase 1 [Source:RGD Symbol;Acc:1307153]	0.0184962	0.279893	5.54853	0.178954	1	5.44222	0.0255648	0.00447488	0.0210899	0.0167611	0.0210899	0.240334	0.101918	Chac1	Chac1	Chac1	Chac1	2	1	10	7
ENSRNOT00000075480	ENSRNOG00000049560	Glul	glutamate-ammonia ligase [Source:RGD Symbol;Acc:2710]	0.0185085	0.279893	5.54736	0.0115643	1	10.4789	0.00165204	3.52207e-05	0.00161682	0.00739691	0.00739691	0.00806054	0.03729	Glul	Glul	Glul	Glul	45	44	77	56
ENSRNOT00000014780	ENSRNOG00000011052	Gars	glycyl-tRNA synthetase [Source:RGD Symbol;Acc:1307856]	0.0185371	0.280094	5.54466	0.0247959	1	8.12683	0.00354227	0.000291307	0.00325096	0.00598798	0.00598798	-0.087086	0.0434583	Gars	Gars	Gars	Gars	19	19	54	62
ENSRNOT00000047370	ENSRNOG00000030630	Ehmt2	euchromatic histone lysine methyltransferase 2 [Source:RGD Symbol;Acc:1302972]	0.0185556	0.280094	5.54292	58.9423	1	3.95301	8.42033	2.70928	5.71105	0.0521956	5.71105	4.0206	1.59534	Ehmt2	Ehmt2	Ehmt2	Ehmt2	34	34	75	72
ENSRNOT00000013204	ENSRNOG00000009716	Casc3	CASC3 exon junction complex subunit [Source:RGD Symbol;Acc:628766]	0.0185642	0.280121	5.54211	0.0362544	1	7.58428	0.0051792	0.000527673	0.00465152	0.00660289	0.00660289	-0.109005	0.0495849	Casc3	Casc3	Casc3	Casc3	22	24	41	36
ENSRNOT00000023515	ENSRNOG00000017372	Higd2a	HIG1 hypoxia inducible domain family, member 2A [Source:RGD Symbol;Acc:1309691]	0.0185802	0.280219	5.5406	0.0725659	1	6.35195	0.0103666	0.00173766	0.00862889	0.010042	0.010042	-0.16693	0.0724075	Higd2a	Higd2a	Higd2a	Higd2a	15	18	38	37
ENSRNOT00000021716	ENSRNOG00000016190	Coq9	coenzyme Q9 [Source:RGD Symbol;Acc:1586040]	0.0186068	0.280453	5.53809	0.104855	1	6.23079	0.0149793	0.00502818	0.0099511	0.0106565	0.0106565	-0.199719	0.0857354	Coq9	Coq9	Coq9	Coq9	8	10	15	16
ENSRNOT00000089935	ENSRNOG00000025181	Pigu	phosphatidylinositol glycan anchor biosynthesis, class U [Source:RGD Symbol;Acc:727825]	0.0186845	0.28111	5.5308	0.156257	1	6.18094	0.0223225	0.00757669	0.0147458	0.0109315	0.0147458	-0.222275	0.0941615	Pigu	Pigu	Pigu	Pigu	12	6	22	24
ENSRNOT00000023014	ENSRNOG00000016866	Fhl2	four and a half LIM domains 2 [Source:RGD Symbol;Acc:61963]	0.0186774	0.28111	5.53147	0.571096	1	4.15818	0.0815851	0.0245965	0.0569886	0.0416616	0.0569886	-0.437311	0.186526	Fhl2	Fhl2	Fhl2	Fhl2	3	3	0	1
ENSRNOT00000091901	ENSRNOG00000008825	Ssrp1	structure specific recognition protein 1 [Source:RGD Symbol;Acc:621143]	0.0187007	0.28111	5.52929	0.284358	1	6.50867	0.0406226	0.0216362	0.0189865	0.00934872	0.0189865	0.295212	0.124303	Ssrp1	Ssrp1	Ssrp1	Ssrp1	42	58	68	80
ENSRNOT00000033706	ENSRNOG00000011014	Copg2	coatomer protein complex, subunit gamma 2 [Source:RGD Symbol;Acc:1566215]	0.0186928	0.28111	5.53003	0.0321527	1	7.94773	0.00459325	0.000415181	0.00417807	0.00614826	0.00614826	-0.0989709	0.0455968	Copg2	Copg2	Copg2	Copg2	18	13	24	24
ENSRNOT00000079993	ENSRNOG00000018569	Ahcyl1	adenosylhomocysteinase-like 1 [Source:RGD Symbol;Acc:1309768]	0.0187157	0.281233	5.52789	0.0343405	1	8.24275	0.00490579	0.000498021	0.00440777	0.0059051	0.0059051	-0.099078	0.0439139	Ahcyl1	Ahcyl1	Ahcyl1	Ahcyl1	28	39	52	72
ENSRNOT00000026696	ENSRNOG00000019525	Hspa9	heat shock protein family A (Hsp70) member 9 [Source:RGD Symbol;Acc:1311806]	0.0187741	0.281787	5.52244	0.0118568	1	8.97205	0.00169384	0.000153519	0.00154032	0.00573461	0.00573461	-0.0494962	0.0380853	Hspa9	Hspa9	Hspa9	Hspa9	86	82	164	167
ENSRNOT00000087285	ENSRNOG00000043060	Dnajc4	DnaJ heat shock protein family (Hsp40) member C4 [Source:RGD Symbol;Acc:1308693]	0.0187888	0.281936	5.52107	0.455896	1	5.13118	0.0651279	0.0357189	0.029409	0.0203271	0.029409	-0.398212	0.170399	Dnajc4	Dnajc4	Dnajc4	Dnajc4	6	9	6	8
ENSRNOT00000031291	ENSRNOG00000028623	Agpat5	1-acylglycerol-3-phosphate O-acyltransferase 5 [Source:RGD Symbol;Acc:1306405]	0.0188129	0.282227	5.51882	0.034231	1	7.39848	0.00489015	0.000867753	0.00402239	0.00690896	0.00690896	-0.113366	0.0533338	Agpat5	Agpat5	Agpat5	Agpat5	31	26	37	34
ENSRNOT00000019190	ENSRNOG00000014323	Extl2	exostosin-like glycosyltransferase 2 [Source:RGD Symbol;Acc:1307684]	0.0188539	0.282556	5.51502	0.603084	1	6.73195	0.0861549	0.0215971	0.0645578	0.00852976	0.0645578	-0.406021	0.161654	Extl2	Extl2	Extl2	Extl2	17	13	21	31
ENSRNOT00000011312	ENSRNOG00000008320	Lypla1	lysophospholipase 1 [Source:RGD Symbol;Acc:3025]	0.0189178	0.283086	5.5091	0.0900747	1	6.78491	0.0128678	0.00321083	0.00965698	0.00836083	0.00965698	-0.167446	0.0709226	Lypla1	Lypla1	Lypla1	Lypla1	12	11	21	22
ENSRNOT00000058834	ENSRNOG00000032472	Adgrg2	adhesion G protein-coupled receptor G2 [Source:RGD Symbol;Acc:628618]	0.0189316	0.283222	5.50782	1.27924	1	5.84691	0.182749	0.129568	0.0531812	0.0130941	0.0531812	-0.643193	0.274092	Adgrg2	Adgrg2	Adgrg2	Adgrg2	1	5	2	1
ENSRNOT00000001697	ENSRNOG00000001259	Cux2	cut-like homeobox 2 [Source:RGD Symbol;Acc:1305967]	0.0189932	0.283804	5.50214	1.14803	1	4.27448	0.164004	0.0655533	0.0984506	0.037434	0.0984506	-0.569254	0.233187	Cux2	Cux2	Cux2	Cux2	31	40	47	78
ENSRNOT00000041715	ENSRNOG00000002496	Stxbp5l	syntaxin binding protein 5-like [Source:RGD Symbol;Acc:1311561]	0.0189923	0.283804	5.50222	0.0919239	1	6.57332	0.013132	0.00450371	0.00862828	0.00909265	0.00909265	-0.182338	0.078501	Stxbp5l	Stxbp5l	Stxbp5l	Stxbp5l	5	4	11	11
ENSRNOT00000037039	ENSRNOG00000028493	Ppp1r15b	protein phosphatase 1, regulatory subunit 15B [Source:RGD Symbol;Acc:1307944]	0.0190473	0.284307	5.49717	0.0497561	1	7.60179	0.00710801	0.00075316	0.00635485	0.00657674	0.00657674	0.120688	0.0506084	Ppp1r15b	Ppp1r15b	Ppp1r15b	Ppp1r15b	10	4	13	10
ENSRNOT00000039247	ENSRNOG00000008656	Snca	synuclein alpha [Source:RGD Symbol;Acc:3729]	0.0190899	0.284731	5.49326	0.292096	1	7.71938	0.041728	0.00086361	0.0408644	0.00641262	0.0408644	-0.282201	0.112655	Snca	Snca	Snca	Snca	212	165	244	295
ENSRNOT00000006218	ENSRNOG00000004093	Rhot1	ras homolog family member T1 [Source:RGD Symbol;Acc:1307023]	0.019174	0.285627	5.48558	0.0466684	1	7.52197	0.00666691	0.00153869	0.00512822	0.00669964	0.00669964	-0.1245	0.0553446	Rhot1	Rhot1	Rhot1	Rhot1	24	24	36	37
ENSRNOT00000054699	ENSRNOG00000020113	Cnnm2	cyclin and CBS domain divalent metal cation transport mediator 2 [Source:RGD Symbol;Acc:1308162]	0.0191838	0.285641	5.48468	0.0579427	1	6.647	0.00827753	0.00177764	0.00649989	0.00882014	0.00882014	-0.151847	0.0674203	Cnnm2	Cnnm2	Cnnm2	Cnnm2	6	5	14	10
ENSRNOT00000021864	ENSRNOG00000016322	Camk2n1	calcium/calmodulin-dependent protein kinase II inhibitor 1 [Source:RGD Symbol;Acc:708430]	0.0191845	0.285641	5.48461	0.104941	1	7.70334	0.0149915	0.000496427	0.0144951	0.00643385	0.0144951	-0.169061	0.0675608	Camk2n1	Camk2n1	Camk2n1	Camk2n1	245	399	564	571
ENSRNOT00000079462	ENSRNOG00000020769	Crebrf	CREB3 regulatory factor [Source:RGD Symbol;Acc:1310862]	0.0191989	0.285783	5.48331	0.0693665	1	8.12332	0.0099095	0.00354964	0.00635986	0.00599074	0.00635986	-0.143444	0.0602383	Crebrf	Crebrf	Crebrf	Crebrf	77	82	101	102
ENSRNOT00000009733	ENSRNOG00000006600	Unk	unk zinc finger [Source:RGD Symbol;Acc:1309224]	0.0192187	0.285938	5.48151	0.171247	1	5.61899	0.0244639	0.00613984	0.0183241	0.0149731	0.0183241	0.237177	0.101537	Unk	Unk	Unk	Unk	8	6	15	12
ENSRNOT00000061498	ENSRNOG00000012007	Slc38a7	solute carrier family 38, member 7 [Source:RGD Symbol;Acc:1303268]	0.0192938	0.286534	5.47469	0.490946	1	5.51703	0.0701352	0.0191731	0.0509621	0.0159628	0.0509621	-0.365452	0.146221	Slc38a7	Slc38a7	Slc38a7	Slc38a7	12	11	14	11
ENSRNOT00000015299	ENSRNOG00000010895	Tmem30a	transmembrane protein 30A [Source:RGD Symbol;Acc:1303315]	0.0192968	0.286534	5.47442	0.116034	1	7.00712	0.0165763	0.00657529	0.010001	0.00774232	0.010001	-0.188967	0.080205	Tmem30a	Tmem30a	Tmem30a	Tmem30a	166	147	189	294
ENSRNOT00000077367	ENSRNOG00000013956	Rnf38	ring finger protein 38 [Source:RGD Symbol;Acc:621856]	0.0193373	0.286929	5.47075	0.150457	1	6.69161	0.0214939	0.00494675	0.0165472	0.00866459	0.0165472	-0.202263	0.0809666	Rnf38	Rnf38	Rnf38	Rnf38	11	10	8	21
ENSRNOT00000024866	ENSRNOG00000023317	Colgalt1	collagen beta(1-O)galactosyltransferase 1 [Source:RGD Symbol;Acc:1309002]	0.0193385	0.286929	5.47064	0.1447	1	6.38283	0.0206714	0.00179261	0.0188788	0.00989673	0.0188788	0.198354	0.0794028	Colgalt1	Colgalt1	Colgalt1	Colgalt1	12	22	26	17
ENSRNOT00000023999	ENSRNOG00000043225	Zfp771	zinc finger protein 771 [Source:RGD Symbol;Acc:1305903]	0.019358	0.287003	5.46888	42.3205	1	1.59769	6.04579	1.86981	4.17598	2.76757	4.17598	3.66534	1.56513	Zfp771	Zfp771	Zfp771	Zfp771	12	20	36	40
ENSRNOT00000007185	ENSRNOG00000005353	Rybp	RING1 and YY1 binding protein [Source:RGD Symbol;Acc:1307077]	0.0194085	0.287465	5.46433	0.0210828	1	7.88145	0.00301183	0.000351938	0.00265989	0.00621786	0.00621786	-0.0857812	0.045788	Rybp	Rybp	Rybp	Rybp	4	4	3	7
[truncated: 11,241 more rows]

## Sheet: Female DropViz (Neuron)
target_id	ens_gene	ext_gene	predicted_function	pval	qval	test_stat	rss	degrees_free	mean_obs	var_obs	tech_var	sigma_sq	smooth_sigma_sq	final_sigma_sq	b	se_b	gene.x	RGD.symbol	MGI.symbol	mouse_gene	Cyp26b1	Anxa1	Grin2c	Vcan
[truncated: 12,801 more rows]

## Sheet: Male DropViz (Astro-Microglia)
target_id	ens_gene	ext_gene	predicted_function	pval	qval	test_stat	rss	degrees_free	mean_obs	var_obs	tech_var	sigma_sq	smooth_sigma_sq	final_sigma_sq	b	se_b	gene.x	RGD.symbol	MGI.symbol	mouse_gene	Myoc	Cst3	Igfbp2	Tmem119
[truncated: 12,869 more rows]

[truncated: 1 more sheets: Female DropViz (Astro-Microglia]
