# Supplementary material for: Transcriptomic profiling of early synucleinopathy in rats induced with preformed fibrils
Source: NPJ Parkinsons Dis. 2024 Jan 3;10:7. doi: 10.1038/s41531-023-00620-y (PMC10764951; doi:10.1038/s41531-023-00620-y)
Supplement: Supplementary file 8 — Supplementary Data 6 [file 41531_2023_620_MOESM8_ESM.xlsx]

## Sheet: GO Upregulated
GO ID	Description	Genes
GO:0002252	immune effector process	Serping1	Apbb1ip	Ncf1	Cd74	Tyrobp	Anxa3	Cd300a	Zc3hav1	Vav1	Irf5	Inpp5d	Cd22	Tap1	RT1-CE7	Ifih1	Laptm5	Syk	Fcer1g	Ddx58	Cx3cr1	Fes	Card9	Tnfrsf1b	Hmox1	Icam1	RT1-A2	Itgam	Grn	C1r	C1qa	Itgal	C1qb
GO:0032635	interleukin-6 production	Cd74	Tyrobp	Inpp5d	Pou2f2	Ifih1	Laptm5	Syk	Fcer1g	Ddx58	Card9	Unc93b1	Nckap1l
GO:0032675	regulation of interleukin-6 production	Cd74	Tyrobp	Inpp5d	Pou2f2	Ifih1	Laptm5	Syk	Fcer1g	Ddx58	Card9	Unc93b1	Nckap1l
GO:0050900	leukocyte migration	Trpm2	Cd74	Cd300a	Cxcl16	Cxcl13	Vav1	Syk	Fcer1g	Cx3cr1	Icam1	Csf1r	Itgam	Nckap1l	Itgal
GO:0050865	regulation of cell activation	Plek	Cd74	Tyrobp	Cd300a	Inpp5d	Cd22	Laptm5	Syk	Fcer1g	Fes	Tnfrsf1b	Hmox1	Itgam	Grn	Nckap1l	Zfp36l1	Itgal
GO:0006954	inflammatory response	Ncf1	Cd74	Cd300a	Cxcl13	Gbp5	Syk	Fcer1g	Cx3cr1	Tnfrsf1b	Hmox1	Icam1	Usp18	Csf1r	Itgam	Grn	Casp4
GO:0150146	cell junction disassembly	Tgfbr1	Itgam	C1qa	C1qb
GO:0007159	leukocyte cell-cell adhesion	Cd74	Cd300a	Laptm5	Syk	Cx3cr1	Icam1	Itgam	Nckap1l	Itgal
GO:0042554	superoxide anion generation	Ncf1	Tyrobp	Syk	Itgam
GO:1901214	regulation of neuron death	Trpm2	Tyrobp	Ctsz	Cx3cr1	Tnfrsf1b	Hmox1	Itgam	Grn	C1qa	Mag
GO:0043330	response to exogenous dsRNA	Zc3hav1	Ifih1	Ddx58	Card9
GO:0032418	lysosome localization	Cd300a	Syk	Fcer1g	Fes	Hmox1
GO:0001820	serotonin secretion	Cd300a	Syk	Fcer1g
GO:0050730	regulation of peptidyl-tyrosine phosphorylation	Ncf1	Cd74	Cd300a	Mvp	Syk	Icam1	Csf1r
GO:0002262	myeloid cell homeostasis	Inpp5d	Fcer1g	Hmox1	Itgam	Nckap1l	Zfp36l1
GO:1903901	negative regulation of viral life cycle	Cd74	Trim25	Hmox1
GO:0044403	biological process involved in symbiotic interaction	Ncf1	Cd74	Trim25	Zc3hav1	Gbp2	Hmox1	Icam1	Csf1r
GO:0050817	coagulation	Serping1	Plek	Syk	Fcer1g	Tln1
GO:0043619	regulation of transcription from RNA polymerase II promoter in response to oxidative stress	Hmox1	Sesn2
GO:1900272	negative regulation of long-term synaptic potentiation	Tyrobp	Cx3cr1
GO:0045124	regulation of bone resorption	Inpp5d	Syk	Csf1r
GO:0043547	positive regulation of GTPase activity	Arhgap15	Rgs10	Cxcl13	Vav1	Icam1	Nckap1l	Sipa1
GO:0043627	response to estrogen	Tgfbr1	Trim25	Hmox1	Arpc1b
GO:0031529	ruffle organization	Plek	Icam1	Csf1r
GO:0010952	positive regulation of peptidase activity	Laptm5	Syk	Card9	Grn	Casp4
GO:0007398	ectoderm development	Sall1	Itgam
GO:0006691	leukotriene metabolic process	Ncf1	Syk
GO:1903209	positive regulation of oxidative stress-induced cell death	Trpm2	Itgam
GO:2000010	positive regulation of protein localization to cell surface	Tyrobp	Fcer1g
GO:0031643	positive regulation of myelination	Tnfrsf1b	Mag
GO:0071404	cellular response to low-density lipoprotein particle stimulus	Syk	Fcer1g
GO:0046847	filopodium assembly	Trpm2	Tgfbr1	Spata13
GO:0031099	regeneration	Gfap	Tgfbr1	Anxa3	Hmox1	Grn	Mag
GO:0045730	respiratory burst	Ncf1	Grn

## Sheet: GO Downregulated
GO ID	Description	Genes
GO:0060627	regulation of vesicle-mediated transport	Rab3c	Napb	Myo5a	Snap91	Zdhhc2	Snx12	Map2k1	Rit2	Rab11a	Cplx2	Cacnb4	Lrrtm2	Vsnl1	Prkca	Sgip1	Syt1	Synj2bp	Akap5	Chrna6	Drd2	Grem1	Cacnb2	Pls3	Chrnb3	Glra3	Cadps2
GO:0099177	regulation of trans-synaptic signaling	Zdhhc2	Rab11a	Cplx2	Cacnb4	Lrrtm2	Prkca	Elavl4	Syt1	Akap5	Snap25	Kras	Chrna6	Drd2	Cacnb2	Lgi1	Chrnb3	Glra3	Grm1
GO:0015837	amine transport	Pcp4	Syt1	Chrna6	Drd2	Slc18a2	Ddc	Oprk1	Grm1
GO:0019722	calcium-mediated signaling	Fkbp1b	Rit2	Rcan2	Vsnl1	Dmd	Akap5	Ank2	Itpr1	Grm1
GO:0007626	locomotory behavior	Myo5a	Cacnb4	Rcan2	Slc6a3	Elavl4	Snap25	Drd2	Slc18a2	Oprk1	Grm1
GO:0055074	calcium ion homeostasis	Myo5a	Fkbp1b	Cacnb4	Prkca	Dmd	Rap1gds1	Akap5	Snx10	Ank2	Drd2	Cacnb2	Itpr1	Grm1
GO:0050808	synapse organization	Myo5a	Snap91	Zdhhc2	Gap43	Cacnb4	Lrrtm2	Prkca	Cdh8	Snap25	Drd2	Cacnb2	Pls3	Il1rapl2	Glra3
GO:1990778	protein localization to cell periphery	Rab3c	Myo5a	Zdhhc2	Map2k1	Rab11a	Gpr158	Akap5	Ank2	Snap25	Cacnb2	Lgi1	Grm1
GO:0032409	regulation of transporter activity	Myo5a	Fkbp1b	Cacnb4	Prkca	Dmd	Ank2	Drd2	Cacnb2	Kcnc2
GO:0032402	melanosome transport	Myo5a	Map2k1	Rab11a
GO:0051904	pigment granule transport	Myo5a	Map2k1	Rab11a
GO:0014075	response to amine	Rgs17	Rgs8	Drd2	Slc18a2	Kcnc2
GO:1903522	regulation of blood circulation	Fkbp1b	Map2k1	Prkca	Dmd	Ank2	Drd2	Cacnb2	Bmpr2
GO:0006936	muscle contraction	Fkbp1b	Map2k1	Prkca	Dmd	Rap1gds1	Ank2	Drd2	Cacnb2
GO:0071322	cellular response to carbohydrate stimulus	Fkbp1b	Vsnl1	Prkca	Pdk3	Prkaa2	Map2k4	Oprk1
GO:0010975	regulation of neuron projection development	Pcp4	Snap91	Fkbp1b	Map2k1	Rit2	Rab11a	Elavl4	Dmd	Akap5	Snap25	Bmpr2	Itpr1
GO:0042593	glucose homeostasis	Fkbp1b	Map2k1	Vsnl1	Pdk3	Prkaa2	Slc18a2	Dmxl2	Oprk1
GO:0033500	carbohydrate homeostasis	Fkbp1b	Map2k1	Vsnl1	Pdk3	Prkaa2	Slc18a2	Dmxl2	Oprk1
GO:0016050	vesicle organization	Snap91	Zdhhc2	Rab11a	Cplx2	Vps41	Syt1	Snx10	Snap25
GO:0014850	response to muscle activity	Tomm20	Prkaa2	Akap5
GO:0007568	aging	Eno3	Map2k1	Prkca	Slc6a3	Elavl4	Dmd	Rpn2	Kras	Slc18a2	Ddc
GO:0008306	associative learning	Elavl4	Snap25	Kras	Drd2	Oprk1
GO:0006140	regulation of nucleotide metabolic process	Map2k1	Pdk3	Prkaa2	Tigar
GO:1900542	regulation of purine nucleotide metabolic process	Map2k1	Pdk3	Prkaa2	Tigar

## Sheet: KEGG Upregulated
KEGG ID	Description	Genes
rno05150	Staphylococcus aureus infection	Icam1	C1r	C1qa	Itgal	C1qb
rno04514	Cell adhesion molecules	Nrcam	Cd22	RT1-CE7	Icam1	RT1-A2	Mag	Itgal
rno04650	Natural killer cell mediated cytotoxicity	Tyrobp	Vav1	Syk	Fcer1g	Icam1	Itgal
rno05168	Herpes simplex virus 1 infection	Cd74	Pou2f2	Tap1	RT1-CE7	Ifih1	Syk	Ddx58	Card9	RT1-A2	Srsf6
rno04061	Viral protein interaction with cytokine and cytokine receptor	Cxcl13	Cx3cr1	Tnfrsf1b	Csf1r
rno04610	Complement and coagulation cascades	Serping1	C1r	C1qa	C1qb
rno05169	Epstein-Barr virus infection	Tap1	RT1-CE7	Syk	Ddx58	Icam1	RT1-A2	Itgal
rno05416	Viral myocarditis	RT1-CE7	Icam1	RT1-A2	Itgal
rno04612	Antigen processing and presentation	Cd74	Tap1	RT1-CE7	RT1-A2
rno04666	Fc gamma R-mediated phagocytosis	Ncf1	Vav1	Inpp5d	Syk	Arpc1b
rno04670	Leukocyte transendothelial migration	Ncf1	Vav1	Icam1	Itgal	Sipa1
rno04060	Cytokine-cytokine receptor interaction	Tgfbr1	Cxcl16	Cxcl13	Cx3cr1	Tnfrsf1b	Csf1r
rno04664	Fc epsilon RI signaling pathway	Vav1	Inpp5d	Syk	Fcer1g
rno05133	Pertussis	Serping1	C1r	C1qa	C1qb
rno04380	Osteoclast differentiation	Ncf1	Tyrobp	Tgfbr1	Syk	Csf1r
rno04662	B cell receptor signaling pathway	Vav1	Inpp5d	Cd22	Syk
rno04064	NF-kappa B signaling pathway	Trim25	Syk	Ddx58	Icam1
rno04810	Regulation of actin cytoskeleton	Vav1	Arpc1b	Itgam	Spata13	Nckap1l	Itgal
rno04145	Phagosome	Ncf1	Tap1	RT1-CE7	RT1-A2	C1r
rno04015	Rap1 signaling pathway	Apbb1ip	Vav1	Tln1	Csf1r	Itgal	Sipa1
rno04621	NOD-like receptor signaling pathway	Trpm2	Gbp2	Gbp5	Card9	Casp4
rno04622	RIG-I-like receptor signaling pathway	Trim25	Ifih1	Ddx58
rno05166	Human T-cell leukemia virus 1 infection	Tgfbr1	RT1-CE7	Tln1	Icam1	RT1-A2	Itgal
rno04062	Chemokine signaling pathway	Ncf1	Cxcl16	Cxcl13	Vav1	Cx3cr1
rno05171	Coronavirus disease - COVID-19	Ifih1	Syk	Ddx58	C1r	C1qa	C1qb

## Sheet: KEGG Downregulated
KEGG ID	Description	Genes
rno04540	Gap junction	Map2k1	Prkca	Kras	Drd2	Itpr1	Grm1
rno04730	Long-term depression	Map2k1	Prkca	Kras	Itpr1	Grm1
rno04921	Oxytocin signaling pathway	Map2k1	Cacnb4	Prkca	Prkaa2	Kras	Cacnb2	Itpr1
rno04726	Serotonergic synapse	Map2k1	Prkca	Kras	Slc18a2	Ddc	Itpr1
rno04720	Long-term potentiation	Map2k1	Prkca	Kras	Itpr1	Grm1
rno04721	Synaptic vesicle cycle	Cplx2	Slc6a3	Syt1	Snap25	Slc18a2
rno04912	GnRH signaling pathway	Map2k1	Prkca	Kras	Map2k4	Itpr1
rno04728	Dopaminergic synapse	Prkca	Slc6a3	Drd2	Slc18a2	Ddc	Itpr1
rno05030	Cocaine addiction	Slc6a3	Drd2	Slc18a2	Ddc
rno04664	Fc epsilon RI signaling pathway	Map2k1	Prkca	Kras	Map2k4
rno05034	Alcoholism	Map2k1	Slc6a3	Kras	Drd2	Slc18a2	Ddc
rno04725	Cholinergic synapse	Map2k1	Prkca	Kras	Chrna6	Itpr1
rno04935	Growth hormone synthesis, secretion and action	Map2k1	Prkca	Kras	Map2k4	Itpr1
rno04929	GnRH secretion	Map2k1	Prkca	Kras	Itpr1
rno05031	Amphetamine addiction	Prkca	Slc6a3	Slc18a2	Ddc
rno04010	MAPK signaling pathway	Map2k1	Cacnb4	Prkca	Fgf1	Kras	Cacnb2	Map2k4
rno04012	ErbB signaling pathway	Map2k1	Prkca	Kras	Map2k4
rno04080	Neuroactive ligand-receptor interaction	Chrna6	Drd2	Chrnb3	Glra3	Oprk1	Grm1
rno04370	VEGF signaling pathway	Map2k1	Prkca	Kras
rno04915	Estrogen signaling pathway	Map2k1	Kras	Itpr1	Grm1
rno05218	Melanoma	Map2k1	Fgf1	Kras
rno04926	Relaxin signaling pathway	Map2k1	Prkca	Kras	Map2k4
rno05230	Central carbon metabolism in cancer	Map2k1	Tigar	Kras
rno04919	Thyroid hormone signaling pathway	Map2k1	Rcan2	Prkca	Kras
rno04015	Rap1 signaling pathway	Map2k1	Prkca	Fgf1	Kras	Drd2
rno04068	FoxO signaling pathway	Map2k1	Prkaa2	Kras	Grm1
rno05205	Proteoglycans in cancer	Map2k1	Prkca	Ank2	Kras	Itpr1
rno04371	Apelin signaling pathway	Map2k1	Prkaa2	Kras	Itpr1
