# Supplementary material for: Transcriptomic profiling of early synucleinopathy in rats induced with preformed fibrils
Source: NPJ Parkinsons Dis. 2024 Jan 3;10:7. doi: 10.1038/s41531-023-00620-y (PMC10764951; doi:10.1038/s41531-023-00620-y)
Supplement: Supplementary file 9 — Supplementary Data 7 [file 41531_2023_620_MOESM9_ESM.xlsx]

## Sheet: GO Upregulated
GO ID	Description	Genes
GO:0002252	immune effector process	RT1-Bb	Ptprc	Serping1	Cd84	Apbb1ip	Ncf1	Rsad2	Cd74	Tyrobp	Anxa3	Cd300a	Rac2	Zc3hav1	Vav1	Irf5	Inpp5d	Cxcl10	C3	Cd180	Tap1	RT1-CE7	Ifih1	Ctsc	Rtp4	Laptm5	Syk	Myo1f	Fcer1g	Nlrp3	Ddx58	Cx3cr1	Fes	Card9	Hmox1	Icam1	RT1-A2	Itgam	Grn	C1r	C1qa	Itgal	C1qb
GO:0001817	regulation of cytokine production	Ptprc	Cd84	Irf8	Gpnmb	Rsad2	Cd74	Tyrobp	Pld4	Zc3hav1	Cyba	Irf5	Gbp5	Inpp5d	C3	Pou2f2	Ifih1	Laptm5	Syk	Nlrc4	Fcer1g	Nlrp3	Ddx58	Cx3cr1	Card9	Hmox1	Csf1r	Unc93b1	C3ar1	Cd33	Casp4	Nckap1l	Ccr5
GO:0050865	regulation of cell activation	RT1-Bb	Ptprc	Ikzf1	Cd84	Plek	Gpnmb	Cd74	Tyrobp	Cd300a	Rac2	Dock8	Inpp5d	Ctsc	Laptm5	Syk	Fcer1g	Nlrp3	Fes	Hmox1	Itgam	Grn	Cd33	Cebpa	Nckap1l	Zfp36l1	Itgal
GO:0050900	leukocyte migration	Cd74	P2ry12	Cd300a	Cxcl16	Rac2	Vav1	Dock8	Cxcl10	Syk	Fcer1g	Nlrp3	Cx3cr1	Icam1	Csf1r	Itgam	C3ar1	Nckap1l	Itgal	Ccr5
GO:0006909	phagocytosis	Ptprc	Irf8	Tyrobp	Anxa3	Pld4	Cd300a	Rac2	Cyba	Vav1	C3	Arhgap25	Syk	Fcer1g	Itgam	Hck	Nckap1l
GO:0007159	leukocyte cell-cell adhesion	RT1-Bb	Ptprc	Ikzf1	Gpnmb	Cd74	Cd300a	Rac2	Dock8	Laptm5	Syk	Nlrp3	Cx3cr1	Icam1	Itgam	Nckap1l	Itgal
GO:0150146	cell junction disassembly	Tgfbr1	C3	Itgam	C1qa	C1qb
GO:0032418	lysosome localization	Cd84	Cd300a	Rac2	Syk	Fcer1g	Fes	Hmox1
GO:0042554	superoxide anion generation	Ncf1	Tyrobp	Cyba	Syk	Itgam
GO:0018108	peptidyl-tyrosine phosphorylation	Ptprc	Ncf1	Cd74	Cd300a	Mvp	Syk	Fes	Icam1	Hcls1	Csf1r	Hck	Parp14
GO:0051090	regulation of DNA-binding transcription factor activity	Cd84	Anxa3	Trim25	Syk	Nlrc4	Nlrp3	Ddx58	Cx3cr1	Hmox1	Icam1	Hcls1	Hck	Trim34
GO:2000107	negative regulation of leukocyte apoptotic process	Cd74	Dock8	Fcer1g	Hcls1	Ccr5
GO:0045730	respiratory burst	Ncf1	Rac2	Cyba	Grn
GO:0050817	coagulation	Serping1	Plek	P2ry12	C3	Syk	Fcer1g	Tln1
GO:0043330	response to exogenous dsRNA	Zc3hav1	Ifih1	Ddx58	Card9
GO:0001820	serotonin secretion	Cd300a	Syk	Fcer1g
GO:0052547	regulation of peptidase activity	Serping1	C3	Laptm5	Syk	Nlrc4	Nlrp3	Card9	Grn	Casp4	Timp1
GO:0060142	regulation of syncytium formation by plasma membrane fusion	Cd53	Tyrobp	Cxcl10
GO:0031529	ruffle organization	Plek	P2ry12	Icam1	Csf1r
GO:0008360	regulation of cell shape	Arhgap15	Rac2	Fes	Icam1	Csf1r	Hck
GO:0045453	bone resorption	Rac2	Inpp5d	Syk	Csf1r
GO:0070997	neuron death	Gpnmb	Tyrobp	Ctsz	Cx3cr1	Hmox1	Itgam	Grn	C1qa	Mag	Ccr5
GO:0021772	olfactory bulb development	Sall1	Csf1r	Atf5
GO:0043900	regulation of multi-organism process	Ly86	Cd84	Cd180
GO:0042118	endothelial cell activation	Tgfbr1	Cxcl10
GO:1900272	negative regulation of long-term synaptic potentiation	Tyrobp	Cx3cr1
GO:0007568	aging	Serping1	Cd68	Tgfbr1	Inpp5d	Ctsc	Icam1	C1qa	Timp1	C1qb	Ccr5
GO:0031638	zymogen activation	Nlrc4	Ctsz	C1r
GO:0043547	positive regulation of GTPase activity	Arhgap15	Rgs10	Vav1	Dock8	Arhgap25	Icam1	Nckap1l	Sipa1
GO:0007204	positive regulation of cytosolic calcium ion concentration	Ptprc	Cyba	Cxcl10	Cx3cr1	C3ar1	Gna15	Ccr5
GO:0033280	response to vitamin D	Trim25	Cxcl10	Fes
GO:2001237	negative regulation of extrinsic apoptotic signaling pathway	Tgfbr1	Cx3cr1	Hmox1	Icam1

## Sheet: GO Downregulated
GO ID	Description	Genes
GO:0060627	regulation of vesicle-mediated transport	Rab3c	Napb	Myo5a	Snap91	Zdhhc2	Snx12	Map2k1	Rit2	Rab11a	Cplx2	Cacnb4	Lrrtm2	Vsnl1	Prkca	Sgip1	Syt1	Synj2bp	Akap5	Chrna6	Cacnb2	Pls3	Cadps2
GO:0001505	regulation of neurotransmitter levels	Napb	Snap91	Cplx2	Cacnb4	Prkca	Slc6a3	Syt1	Snap25	Chrna6	Cacnb2	Slc18a2	Cadps2
GO:0019722	calcium-mediated signaling	Fkbp1b	Rit2	Rcan2	Vsnl1	Dmd	Akap5	Ank2	Itpr1	Grm1
GO:0099177	regulation of trans-synaptic signaling	Zdhhc2	Rab11a	Cplx2	Cacnb4	Lrrtm2	Prkca	Elavl4	Syt1	Akap5	Snap25	Kras	Chrna6	Cacnb2	Lgi1	Grm1
GO:1990778	protein localization to cell periphery	Rab3c	Myo5a	Zdhhc2	Map2k1	Rab11a	Gpr158	Akap5	Ank2	Snap25	Cacnb2	Lgi1	Grm1
GO:0015837	amine transport	Pcp4	Syt1	Chrna6	Slc18a2	Ddc	Oprk1	Grm1
GO:0055074	calcium ion homeostasis	Myo5a	Fkbp1b	Cacnb4	Prkca	Dmd	Rap1gds1	Akap5	Snx10	Ank2	Cacnb2	Itpr1	Grm1
GO:0007626	locomotory behavior	Myo5a	Cacnb4	Rcan2	Slc6a3	Elavl4	Snap25	Slc18a2	Oprk1	Grm1
GO:0032402	melanosome transport	Myo5a	Map2k1	Rab11a
GO:0051904	pigment granule transport	Myo5a	Map2k1	Rab11a
GO:0031346	positive regulation of cell projection organization	Pcp4	Snap91	Fkbp1b	Map2k1	Rit2	Rab11a	Elavl4	Dmd	Akap5	Bmpr2	Itpr1
GO:0032409	regulation of transporter activity	Myo5a	Fkbp1b	Cacnb4	Prkca	Dmd	Ank2	Cacnb2	Kcnc2
GO:0071322	cellular response to carbohydrate stimulus	Fkbp1b	Vsnl1	Prkca	Pdk3	Prkaa2	Map2k4	Oprk1
GO:0010975	regulation of neuron projection development	Pcp4	Snap91	Fkbp1b	Map2k1	Rit2	Rab11a	Elavl4	Dmd	Akap5	Snap25	Bmpr2	Itpr1
GO:0042593	glucose homeostasis	Fkbp1b	Map2k1	Vsnl1	Pdk3	Prkaa2	Slc18a2	Dmxl2	Oprk1
GO:0050808	synapse organization	Myo5a	Snap91	Zdhhc2	Gap43	Cacnb4	Lrrtm2	Prkca	Cdh8	Snap25	Cacnb2	Pls3
GO:0016050	vesicle organization	Snap91	Zdhhc2	Rab11a	Cplx2	Vps41	Syt1	Snx10	Snap25
GO:1903522	regulation of blood circulation	Fkbp1b	Map2k1	Prkca	Dmd	Ank2	Cacnb2	Bmpr2
GO:0007568	aging	Eno3	Map2k1	Prkca	Slc6a3	Elavl4	Dmd	Rpn2	Kras	Slc18a2	Ddc
GO:0014850	response to muscle activity	Tomm20	Prkaa2	Akap5
GO:0014075	response to amine	Rgs17	Rgs8	Slc18a2	Kcnc2
GO:0043279	response to alkaloid	Slc6a3	Elavl4	Prkaa2	Slc18a2	Ddc	Oprk1
GO:0006140	regulation of nucleotide metabolic process	Map2k1	Pdk3	Prkaa2	Tigar
GO:1900542	regulation of purine nucleotide metabolic process	Map2k1	Pdk3	Prkaa2	Tigar
GO:0006936	muscle contraction	Fkbp1b	Map2k1	Prkca	Dmd	Rap1gds1	Ank2	Cacnb2
GO:0035637	multicellular organismal signaling	Fkbp1b	Cacnb4	Ank2	Cacnb2	Oprk1

## Sheet: KEGG Upregulated
KEGG ID	Description	Genes
rno05150	Staphylococcus aureus infection	Rt1-Bb	C3	Icam1	C3ar1	C1r	C1qa	Itgal	C1qb
rno04650	Natural killer cell mediated cytotoxicity	Tyrobp	Lcp2	Rac2	Vav1	Syk	Fcer1g	Icam1	Itgal
rno05133	Pertussis	Serping1	Irf8	C3	Nlrp3	C1r	C1qa	C1qb
rno04610	Complement and coagulation cascades	Serping1	C3	C3ar1	C1r	C1qa	C1qb
rno04666	Fc gamma R-mediated phagocytosis	Ptprc	Ncf1	Rac2	Vav1	Inpp5d	Syk	Arpc1b	Hck
rno05416	Viral myocarditis	Rt1-Bb	Rac2	Rt1-CE7	Icam1	Rt1-A2	Itgal
rno04514	Cell adhesion molecules	Rt1-Bb	Ptprc	Nrcam	Rt1-CE7	Icam1	Rt1-A2	Mag	Itgal
rno04664	Fc epsilon RI signaling pathway	Lcp2	Rac2	Vav1	Inpp5d	Syk	Fcer1g
rno05168	Herpes simplex virus 1 infection	Rt1-Bb	CD74	C3	Pou2f2	Tap1	Rt1-CE7	IFIH1	Syk	RIG-1	Card9	Rt1-A2	Srsf6
rno04670	Leukocyte transendothelial migration	Ncf1	Rac2	Cyba	Vav1	Icam1	Itgal	Sipa1
rno05164	Influenza A	Rt1-Bb	Rsad2	Trim25	Cxcl10	IFIH1	Nlrp3	RIG-1	Icam1
rno04145	Phagosome	RT1-Bb	Ncf1	Cyba	C3	Tap1	RT1-CE7	RT1-A2	C1r
rno04380	Osteoclast differentiation	Ncf1	Tyrobp	Tgfbr1	Lcp2	Cyba	Syk	Csf1r
rno05169	Epstein-Barr virus infection	Rt1-Bb	Cxcl10	Tap1	Rt1-CE7	Syk	RIG-1	Icam1	Rt1-A2	Itgal
rno04062	Chemokine signaling pathway	Ncf1	Cxcl16	Rac2	Vav1	Cxcl10	Cx3cr1	Hck	Ccr5
rno05171	Coronavirus disease - COVID-19	Cxcl10	C3	IFIH1	Syk	Nlrp3	RIG-1	C3ar1	C1r	C1qa	C1qb
rno04612	Antigen processing and presentation	RT1-Bb	Cd74	Tap1	RT1-CE7	RT1-A2
rno04061	Viral protein interaction with cytokine and cytokine receptor	Cxcl10	Cx3cr1	Csf1r	Ccr5
rno04621	NOD-like receptor signaling pathway	Cyba	Gbp2	Gbp5	Nlrc4	Nlrp3	Card9	Casp4
rno04662	B cell receptor signaling pathway	Rac2	Vav1	Inpp5d	Dapp1	Syk
rno04060	Cytokine-cytokine receptor interaction	Tgfbr1	Cxcl16	Cxcl10	Csf2rb	Cx3cr1	Csf1r	Ccr5
rno04015	Rap1 signaling pathway	Apbb1ip	Lcp2	Rac2	Vav1	Tln1	Csf1r	Itgal	Sipa1
rno04613	Neutrophil extracellular trap formation	Ncf1	Rac2	Cyba	C3	Syk	Casp4	Itgal
rno04622	RIG-I-like receptor signaling pathway	TRIM25	Cxcl10	IFFIH1	RIG-1
rno04611	Platelet activation	APBB1IP	P2ry12	Lcp2	Syk	Fcer1g	Tln1
rno05320	Autoimmune thyroid disease	Rt1-Bb	Rt1-CE7	Rt1-A2
rno05330	Allograft rejection	Rt1-Bb	Rt1-CE7	Rt1-A2
rno05332	Graft-versus-host disease	Rt1-Bb	Rt1-CE7	Rt1-A2
rno05142	Chagas disease	Tgfbr1	C3	C1qa	Gna15	C1qb
rno05322	Systemic lupus erythematosus	Rt1-Bb	C3	C1r	C1qa	C1qb
rno05135	Yersinia infection	Lcp2	Rac2	Vav1	Nlrc4	Nlrp3	Arpc1b
rno05167	Kaposi sarcoma-associated herpesvirus infection	C3	Rt1-CE7	Syk	Icam1	Rt1-A2	Hck	Ccr5
rno04810	Regulation of actin cytoskeleton	Rac2	Vav1	Arpc1b	Itgad	Spata13	Nckap1	Itgal
rno05152	Tuberculosis	Rt1-Bb	CD74	C3	Syk	Fcer1g	Card9
rno04940	Type I diabetes mellitus	Rt1-Bb	Rt1-CE7	Rt1-A2
rno05140	Leishmaniasis	Rt1-Bb	Ncf1	Cyba	C3
rno05340	Primary immunodeficiency	Ptprc	Tap1
rno05166	Human T-cell leukemia virus 1 infection	Rt1-Bb	Tgfbr1	Rt1-CE7	Tln1	Icam1	Rt1-A2	Itgal
rno04064	NF-kappa B signaling pathway	Trim25	Syk	Ddx58	Icam1
rno04142	Lysosome	Cd68	Ctsc	Laptm5	Ctsz	Man2b1

## Sheet: KEGG Downregulated
KEGG ID	Description	Genes
rno04921	Oxytocin signaling pathway	Map2k1	Cacnb4	Prkca	Prkaa2	Kras	Cacnb2	Itpr1
rno04730	Long-term depression	Map2k1	Prkca	Kras	Itpr1	Grm1
rno04726	Serotonergic synapse	Map2k1	Prkca	Kras	Slc18a2	Ddc	Itpr1
rno04720	Long-term potentiation	Map2k1	Prkca	Kras	Itpr1	Grm1
rno04721	Synaptic vesicle cycle	Cplx2	Slc6a3	Syt1	Snap25	Slc18a2
rno04912	GnRH signaling pathway	Map2k1	Prkca	Kras	Map2k4	Itpr1
rno04540	Gap junction	Map2k1	Prkca	Kras	Itpr1	Grm1
rno04664	Fc epsilon RI signaling pathway	Map2k1	Prkca	Kras	Map2k4
rno04725	Cholinergic synapse	Map2k1	Prkca	Kras	Chrna6	Itpr1
rno04935	Growth hormone synthesis, secretion and action	Map2k1	Prkca	Kras	Map2k4	Itpr1
rno04929	GnRH secretion	Map2k1	Prkca	Kras	Itpr1
rno05031	Amphetamine addiction	Prkca	Slc6a3	Slc18a2	Ddc
rno04728	Dopaminergic synapse	Prkca	Slc6a3	Slc18a2	Ddc	Itpr1
rno04010	MAPK signaling pathway	Map2k1	Cacnb4	Prkca	Fgf1	Kras	Cacnb2	Map2k4
rno04012	ErbB signaling pathway	Map2k1	Prkca	Kras	Map2k4
rno05034	Alcoholism	Map2k1	Slc6a3	Kras	Slc18a2	Ddc
rno05030	Cocaine addiction	Slc6a3	Slc18a2	Ddc
rno04915	Estrogen signaling pathway	Map2k1	Kras	Itpr1	Grm1
rno04370	VEGF signaling pathway	Map2k1	Prkca	Kras
rno04926	Relaxin signaling pathway	Map2k1	Prkca	Kras	Map2k4
rno04919	Thyroid hormone signaling pathway	Map2k1	Rcan2	Prkca	Kras
rno05205	Proteoglycans in cancer	Map2k1	Prkca	Ank2	Kras	Itpr1
rno05218	Melanoma	Map2k1	Fgf1	Kras
rno04068	FoxO signaling pathway	Map2k1	Prkaa2	Kras	Grm1
rno05230	Central carbon metabolism in cancer	Map2k1	Tigar	Kras
rno04371	Apelin signaling pathway	Map2k1	Prkaa2	Kras	Itpr1
rno04972	Pancreatic secretion	Rab11a	Prkca	Itpr1
rno05410	Hypertrophic cardiomyopathy	Cacnb4	Prkaa2	Cacnb2
rno05223	Non-small cell lung cancer	Map2k1	Prkca	Kras
rno05161	Hepatitis B	Map2k1	Prkca	Kras	Map2k4
rno05214	Glioma	Map2k1	Prkca	Kras
rno04072	Phospholipase D signaling pathway	Map2k1	Prkca	Kras	Grm1
rno04140	Autophagy - animal	Map2k1	Prkaa2	Kras	Itpr1
rno04150	mTOR signaling pathway	Map2k1	Prkca	Prkaa2	Kras
rno04650	Natural killer cell mediated cytotoxicity	Map2k1	Prkca	Kras
rno05206	MicroRNAs in cancer	Map2k1	Prkca	Kras	Bmpr2
rno04960	Aldosterone-regulated sodium reabsorption	Prkca	Kras
rno01521	EGFR tyrosine kinase inhibitor resistance	Map2k1	Prkca	Kras
rno04916	Melanogenesis	Map2k1	Prkca	Kras
