# Supplementary material for: Transcriptomic profiling of early synucleinopathy in rats induced with preformed fibrils
Source: NPJ Parkinsons Dis. 2024 Jan 3;10:7. doi: 10.1038/s41531-023-00620-y (PMC10764951; doi:10.1038/s41531-023-00620-y)
Supplement: Supplementary file 10 — Supplementary Data 8 [file 41531_2023_620_MOESM10_ESM.xlsx]

## Sheet: ddPCR
	Cplx1 mRNA normalized to Rpl13a (Males)								Cplx1 mRNA normalized to Rpl13a (Females)
	Groups	Mean	SEM	n	Unpaired two-tailed t-test				Groups	Mean	SEM	n	Unpaired two-tailed t-test
					P Value	T value	df						P Value	T value	df
	Vehicle	100	6.08	8	0.0022	3.735	14		Vehicle	100	5.21	8	0.0806	1.883	14
	PFF	69.32	5.52	8					PFF	88.53	3.16	8
	Cplx2 mRNA normalized to Rpl13a (Males)								Cplx2 mRNA normalized to Rpl13a (Females)
	Groups	Mean	SEM	n	Unpaired two-tailed t-test				Groups	Mean	SEM	n	Unpaired two-tailed t-test
					P Value	T value	df						P Value	T value	df
	Vehicle	100	9.33	6	<0.0001	6.642	12		Vehicle	100	6.47	8	0.0003	4.752	14
	PFF	40.81	3.43	8					PFF	67.49	2.23	8
	Syt1 mRNA normalized to Rpl13a (Males)								Syt1 mRNA normalized to Rpl13a (Females)
	Groups	Mean	SEM	n	Unpaired two-tailed t-test				Groups	Mean	SEM	n	Unpaired two-tailed t-test
					P Value	T value	df						P Value	T value	df
	Vehicle	100	8.62	6	0.0003	4.94	12		Vehicle	100	7.26	8	0.0006	4.383	14
	PFF	52.07	5.42	8					PFF	67.41	1.62	8
	Syt2 mRNA normalized to Rpl13a (Males)								Syt2 mRNA normalized to Rpl13a (Females)
	Groups	Mean	SEM	n	Unpaired two-tailed t-test				Groups	Mean	SEM	n	Unpaired two-tailed t-test
					P Value	T value	df						P Value	T value	df
	Vehicle	100	8.2	8	0.0369	2.307	14		Vehicle	100	4.6	8	0.346	0.9779	13
	PFF	73.78	7.87	8					PFF	94.36	3.2	8
	Syt3 mRNA normalized to Rpl13a (Males)								Syt3 mRNA normalized to Rpl13a (Females)
	Groups	Mean	SEM	n	Unpaired two-tailed t-test				Groups	Mean	SEM	n	Unpaired two-tailed t-test
					P Value	T value	df						P Value	T value	df
	Vehicle	100	10.01	8	0.0052	3.307	14		Vehicle	100	3.44	8	0.0011	4.069	14
	PFF	63.65	4.53	8					PFF	82.99	2.37	8
	Syn1 mRNA normalized to Rpl13a (Males)								Syn1 mRNA normalized to Rpl13a (Females)
	Groups	Mean	SEM	n	Unpaired two-tailed t-test				Groups	Mean	SEM	n	Unpaired two-tailed t-test
					P Value	T value	df						P Value	T value	df
	Vehicle	100	7.36	6	<0.0001	6.286	12		Vehicle	100	3.71	8	0.0033	3.528	14
	PFF	51.59	3.82	8					PFF	81.22	3.82	8
	Syn2 mRNA normalized to Rpl13a (Males)								Syn2 mRNA normalized to Rpl13a (Females)
	Groups	Mean	SEM	n	Unpaired two-tailed t-test				Groups	Mean	SEM	n	Unpaired two-tailed t-test
					P Value	T value	df						P Value	T value	df
	Vehicle	100	5.09	7	0.0283	2.468	13		Vehicle	100	9.24	8	0.5026	0.6881	14
	PFF	79.46	6.37	8					PFF	91.03	9.2	8
	Syn3 mRNA normalized to Rpl13a (Males)								Syn3 mRNA normalized to Rpl13a (Females)
	Groups	Mean	SEM	n	Unpaired two-tailed t-test				Groups	Mean	SEM	n	Unpaired two-tailed t-test
					P Value	T value	df						P Value	T value	df
	Vehicle	100	6.81	8	0.0285	2.442	14		Vehicle	100	3.97	8	0.1396	1.566	14
	PFF	77.72	6.07	8					PFF	92.13	3.08	8
	Rims1 mRNA normalized to Rpl13a (Males)								Rims1 mRNA normalized to Rpl13a (Females)
	Groups	Mean	SEM	n	Unpaired two-tailed t-test				Groups	Mean	SEM	n	Unpaired two-tailed t-test
					P Value	T value	df						P Value	T value	df
	Vehicle	100	10.13	8	0.0695	1.966	14		Vehicle	100	2.93	8	0.0471	2.177	14
	PFF	77.49	5.33	8					PFF	91.61	2.5	8
	Snca mRNA normalized to Rpl13a (Males)								Snca mRNA normalized to Rpl13a (Females)
	Groups	Mean	SEM	n	Unpaired two-tailed t-test				Groups	Mean	SEM	n	Unpaired two-tailed t-test
					P Value	T value	df						P Value	T value	df
	Vehicle	100	7.75	6	<0.0001	6.132	12		Vehicle	100	9.81	8	0.0004	4.619	14
	PFF	44.67	5.26	8					PFF	53.6	2.15	8
	Sncg mRNA normalized to Rpl13a (Males)								Sncg mRNA normalized to Rpl13a (Females)
	Groups	Mean	SEM	n	Unpaired two-tailed t-test				Groups	Mean	SEM	n	Unpaired two-tailed t-test
					P Value	T value	df						P Value	T value	df
	Vehicle	100	6.15	6	<0.0001	6.107	12		Vehicle	100	7.26	8	<0.0001	6.475	14
	PFF	44.88	6.29	8					PFF	45.98	4.11	8
	Slc6a3 mRNA normalized to Rpl13a (Males)								Slc6a3 mRNA normalized to Rpl13a (Females)
	Groups	Mean	SEM	n	Unpaired two-tailed t-test				Groups	Mean	SEM	n	Unpaired two-tailed t-test
					P Value	T value	df						P Value	T value	df
	Vehicle	100	5.21	6	<0.0001	9.004	12		Vehicle	100	11.27	8	0.0004	4.575	14
	PFF	38.77	4.41	8					PFF	46.29	3.272	8
	Slc18a2 mRNA normalized to Rpl13a (Males)								Slc18a2 mRNA normalized to Rpl13a (Females)
	Groups	Mean	SEM	n	Unpaired two-tailed t-test				Groups	Mean	SEM	n	Unpaired two-tailed t-test
					P Value	T value	df						P Value	T value	df
	Vehicle	100	7.41	6	<0.0001	7.136	12		Vehicle	100	11.6	8	0.0009	4.221	14
	PFF	40.38	4.68	8					PFF	49.24	3.19	8
	Snap25 mRNA normalized to Rpl13a (Males)								Snap25 mRNA normalized to Rpl13a (Females)
	Groups	Mean	SEM	n	Unpaired two-tailed t-test				Groups	Mean	SEM	n	Unpaired two-tailed t-test
					P Value	T value	df						P Value	T value	df
	Vehicle	100	7.08	8	0.1909	1.374	14		Vehicle	100	2.72	8	0.0002	5.037	14
	PFF	87.19	6.06	8					PFF	81.87	2.36	8
	Vamp2 mRNA normalized to Rpl13a (Males)								Vamp2 mRNA normalized to Rpl13a (Females)
	Groups	Mean	SEM	n	Unpaired two-tailed t-test				Groups	Mean	SEM	n	Unpaired two-tailed t-test
					P Value	T value	df						P Value	T value	df
	Vehicle	100	10.31	8	0.5082	0.6789	14		Vehicle	100	2.6	8	0.0007	4.314	14
	PFF	111.1	12.66	8					PFF	81.64	3.37	8
	Rgs8 mRNA normalized to Rpl13a (Males)								Rgs8 mRNA normalized to Rpl13a (Females)
	Groups	Mean	SEM	n	Unpaired two-tailed t-test				Groups	Mean	SEM	n	Unpaired two-tailed t-test
					P Value	T value	df						P Value	T value	df
	Vehicle	100	4.37	6	0.0003	5.121	12		Vehicle	100	4.15	8	<0.0001	5.585	14
	PFF	62.86	5.33	8					PFF	73.57	2.27	8
	Drd2 mRNA normalized to Rpl13a (Males)								Drd2 mRNA normalized to Rpl13a (Females)
	Groups	Mean	SEM	n	Unpaired two-tailed t-test				Groups	Mean	SEM	n	Unpaired two-tailed t-test
					P Value	T value	df						P Value	T value	df
	Vehicle	100	5.99	6	0.0002	5.248	12		Vehicle	100	9.38	8	0.0062	3.22	14
	PFF	55.03	5.89	8					PFF	65.89	4.93	8
	Pclo mRNA normalized to Rpl13a (Males)								Pclo mRNA normalized to Rpl13a (Females)
	Groups	Mean	SEM	n	Unpaired two-tailed t-test				Groups	Mean	SEM	n	Unpaired two-tailed t-test
					P Value	T value	df						P Value	T value	df
	Vehicle	100	11.07	7	0.0384	2.303	13		Vehicle	100	6.94	8	0.0149	2.774	14
	PFF	71.92	6.069	8					PFF	79.1	2.93	8
	Th mRNA normalized to Rpl13a (Males)								Th mRNA normalized to Rpl13a (Females)
	Groups	Mean	SEM	n	Unpaired two-tailed t-test				Groups	Mean	SEM	n	Unpaired two-tailed t-test
					P Value	T value	df						P Value	T value	df
	Vehicle	100	8.24	7	<0.0001	7.125	13		Vehicle	100	10.65	8	0.0001	5.299	14
	PFF	34.04	4.83	8					PFF	40.01	3.84	8
	Ddc mRNA normalized to Rpl13a (Males)								Ddc mRNA normalized to Rpl13a (Females)
	Groups	Mean	SEM	n	Unpaired two-tailed t-test				Groups	Mean	SEM	n	Unpaired two-tailed t-test
					P Value	T value	df						P Value	T value	df
	Vehicle	100	6.79	7	0.0001	5.419	13		Vehicle	100	10.79	8	0.0027	3.642	14
	PFF	49.5	6.38	8					PFF	57.54	4.41	8
	Bsn mRNA normalized to Rpl13a (Males)								Bsn mRNA normalized to Rpl13a (Females)
	Groups	Mean	SEM	n	Unpaired two-tailed t-test				Groups	Mean	SEM	n	Unpaired two-tailed t-test
					P Value	T value	df						P Value	T value	df
	Vehicle	100	5.37	7	<0.0001	5.976	13		Vehicle	100	4.95	8	0.0069	3.162	14
	PFF	56.86	4.86	8					PFF	83.41	1.74	8
	Aldh1a1 mRNA normalized to Rpl13a (Males)								Aldh1a1 mRNA normalized to Rpl13a (Females)
	Groups	Mean	SEM	n	Unpaired two-tailed t-test				Groups	Mean	SEM	n	Unpaired two-tailed t-test
					P Value	T value	df						P Value	T value	df
	Vehicle	100	6.76	7	<0.0001	5.842	13		Vehicle	100	8.13	7	0.0022	3.797	13
	PFF	49.23	5.58	8					PFF	54.44	6.67	8
	Rab3a mRNA normalized to Rpl13a (Males)								Rab3a mRNA normalized to Rpl13a (Females)
	Groups	Mean	SEM	n	Unpaired two-tailed t-test				Groups	Mean	SEM	n	Unpaired two-tailed t-test
					P Value	T value	df						P Value	T value	df
	Vehicle	100	3.69	8	0.0362	2.316	14		Vehicle	100	3.32	8	0.2603	1.173	14
	PFF	83.04	6.32	8					PFF	94.32	3.53	8
	Rab3c mRNA normalized to Rpl13a (Males)								Rab3c mRNA normalized to Rpl13a (Females)
	Groups	Mean	SEM	n	Unpaired two-tailed t-test				Groups	Mean	SEM	n	Unpaired two-tailed t-test
					P Value	T value	df						P Value	T value	df
	Vehicle	100	5.23	8	0.0029	3.596	14		Vehicle	100	3.66	8	0.1113	1.699	14
	PFF	72.39	5.62	8					PFF	92.47	2.5	8
	Rab27b mRNA normalized to Rpl13a (Males)								Rab27b mRNA normalized to Rpl13a (Females)
	Groups	Mean	SEM	n	Unpaired two-tailed t-test				Groups	Mean	SEM	n	Unpaired two-tailed t-test
					P Value	T value	df						P Value	T value	df
	Vehicle	100	6.37	8	0.0123	2.871	14		Vehicle	100	6.07	8	0.0942	1.795	14
	PFF	75.61	5.62	8					PFF	87.01	3.93	8
	Erc2 mRNA normalized to Rpl13a (Males)								Erc2 mRNA normalized to Rpl13a (Females)
	Groups	Mean	SEM	n	Unpaired two-tailed t-test				Groups	Mean	SEM	n	Unpaired two-tailed t-test
					P Value	T value	df						P Value	T value	df
	Vehicle	100	7.87	8	0.0003	4.782	14		Vehicle	100	5.45	8	<0.0001	5.372	14
	PFF	56.07	4.75	8					PFF	69.9	1.31	8
	Stx1b mRNA normalized to Rpl13a (Males)								Stx1b mRNA normalized to Rpl13a (Females)
	Groups	Mean	SEM	n	Unpaired two-tailed t-test				Groups	Mean	SEM	n	Unpaired two-tailed t-test
					P Value	T value	df						P Value	T value	df
	Vehicle	100	4.03	8	0.0417	2.242	14		Vehicle	100	2.68	8	0.0003	4.7	14
	PFF	82.56	6.65	8					PFF	81.11	3	8
	Nsf mRNA normalized to Rpl13a (Males)								Nsf mRNA normalized to Rpl13a (Females)
	Groups	Mean	SEM	n	Unpaired two-tailed t-test				Groups	Mean	SEM	n	Unpaired two-tailed t-test
					P Value	T value	df						P Value	T value	df
	Vehicle	100	4.83	8	0.1226	1.643	14		Vehicle	100	3.49	8	0.0354	2.328	14
	PFF	85.83	7.14	8					PFF	87.54	4.06	8
	Stxbp1 mRNA normalized to Rpl13a (Males)								Stxbp1 mRNA normalized to Rpl13a (Females)
	Groups	Mean	SEM	n	Unpaired two-tailed t-test				Groups	Mean	SEM	n	Unpaired two-tailed t-test
					P Value	T value	df						P Value	T value	df
	Vehicle	100	4.09	8	0.004	3.432	14		Vehicle	100	4.87	8	0.007	3.156	14
	PFF	75.22	5.95	8					PFF	81.69	3.15	8

## Sheet: pSyn in SNpc
	Total enumeration of pSyn containing neurons in males and females at 2-months post-PFF
	Groups	Mean	SEM	n	Unpaired two-tailed t-test
					P Value	T value	df
	Male	3316	348	8	0.0329	2.335	16
	Female	2502	143.5	10
